# Supplementary material for: A large scale Plasmodium vivax- Saimiri boliviensis trophozoite-schizont transition proteome
Source: PLoS One. 2017 Aug 22;12(8):e0182561. doi: 10.1371/journal.pone.0182561 (PMC5567661; doi:10.1371/journal.pone.0182561)
Supplement: S2 Table — This table shows Proteome 2 identifications using 5 different search engines. P. vivax proteins are indicated by accession numbers beginning PvP01_, and S. boliviensis proteins are identified by accession numbers consisting of nine numbers. XID is the identification number of the protein; Xrep is the number of search engines identifying the protein. Proteins identified by all 5 engines are listed in the worksheet "5x of 5x"; proteins identified by only one of 5 engines are in the worksheet "1x of 5x" etc. Xrep is the number of search engines identifying the protein; Avg. Xrep (as for S1 Table) is the average number of times a search engine identified a protein from within the four individual 2D lc/ms/ms runs for each proteome. Crux did not include protein annotations with identifications. (XLS) [file pone.0182561.s002.xls]

## Sheet: !XPRep1
	44	Crux2	804	Crux2	805	Crux2	806	Crux2	807	Crux2	808	Crux2	809	Crux2	810	Crux2	811	Crux2	812	Crux2	813	Crux2	814	Crux2	815	Crux2	816	Crux2	817	Crux2	818	Crux2	819	Crux2	820	Crux2	821	Crux2	822	Crux2	823	Crux2	824	Crux2	825	Crux2	826	Crux2	827
403256779	6	Maxquant2	253	Mascot2	71	Mascot2	72	MSGF2	38	Sequest2	20	Crux2	204
403265302	6	Maxquant2	323	Mascot2	262	Mascot2	263	MSGF2	167	Sequest2	82	Crux2	209
403272869	6	Maxquant2	238	Mascot2	415	Mascot2	416	MSGF2	283	Sequest2	137	Crux2	211
403253974	5	Maxquant2	751	Mascot2	5	MSGF2	4	Sequest2	4	Crux2	64
403254832	5	Maxquant2	734	Mascot2	24	MSGF2	15	Sequest2	9	Crux2	413
403255882	5	Maxquant2	403	Mascot2	50	MSGF2	26	Sequest2	12	Crux2	65
403255973	5	Maxquant2	389	Mascot2	52	MSGF2	29	Sequest2	14	Crux2	202
403257214	5	Maxquant2	416	Mascot2	79	MSGF2	47	Sequest2	23	Crux2	66
403258914	5	Maxquant2	577	Mascot2	111	MSGF2	75	Sequest2	33	Crux2	419
403260468	5	Maxquant2	308	Mascot2	155	MSGF2	94	Sequest2	43	Crux2	67
403260564	5	Maxquant2	719	Mascot2	156	MSGF2	96	Sequest2	44	Crux2	421
403260589	5	Maxquant2	97	Mascot2	157	MSGF2	97	Sequest2	45	Crux2	422
403260664	5	Maxquant2	213	Mascot2	160	MSGF2	99	Sequest2	47	Crux2	206
403260666	5	Maxquant2	320	Mascot2	161	MSGF2	100	Sequest2	48	Crux2	13
403261477	5	Maxquant2	245	Mascot2	178	MSGF2	106	Sequest2	50	Crux2	207
403262065	5	Maxquant2	201	Mascot2	189	MSGF2	116	Sequest2	52	Crux2	4
403262126	5	Maxquant2	578	Mascot2	192	MSGF2	119	Sequest2	55	Crux2	423
403262505	5	Maxquant2	43	Mascot2	199	MSGF2	124	Sequest2	58	Crux2	14
403262584	5	Maxquant2	131	Mascot2	201	MSGF2	125	Sequest2	59	Crux2	208
403262705	5	Maxquant2	923	Mascot2	202	MSGF2	129	Sequest2	60	Crux2	425
403264413	5	Maxquant2	6	Mascot2	244	MSGF2	157	Sequest2	73	Crux2	15
403265830	5	Maxquant2	474	Mascot2	274	MSGF2	175	Sequest2	85	Crux2	430
403266151	5	Maxquant2	579	Mascot2	282	MSGF2	183	Sequest2	90	Crux2	433
403266670	5	Maxquant2	680	Mascot2	297	MSGF2	192	Sequest2	95	Crux2	436
403266946	5	Maxquant2	110	Mascot2	303	MSGF2	196	Sequest2	99	Crux2	439
403267910	5	Maxquant2	768	Mascot2	325	MSGF2	211	Sequest2	105	Crux2	442
403268767	5	Maxquant2	271	Mascot2	340	MSGF2	229	Sequest2	110	Crux2	444
403269140	5	Maxquant2	462	Mascot2	352	MSGF2	232	Sequest2	112	Crux2	17
403269452	5	Maxquant2	497	Mascot2	357	MSGF2	234	Sequest2	113	Crux2	445
403269554	5	Maxquant2	81	Mascot2	359	MSGF2	237	Sequest2	115	Crux2	69
403271545	5	Maxquant2	284	Mascot2	384	MSGF2	267	Sequest2	127	Crux2	70
403272224	5	Maxquant2	141	Mascot2	400	MSGF2	276	Sequest2	132	Crux2	449
403272236	5	Maxquant2	387	Mascot2	401	MSGF2	277	Sequest2	133	Crux2	450
403272418	5	Maxquant2	432	Mascot2	404	MSGF2	280	Sequest2	135	Crux2	451
403273622	5	Maxquant2	676	Mascot2	431	MSGF2	297	Sequest2	140	Crux2	453
403274773	5	Maxquant2	129	Mascot2	454	MSGF2	313	Sequest2	149	Crux2	456
403274950	5	Maxquant2	705	Mascot2	457	MSGF2	317	Sequest2	152	Crux2	457
403275034	5	Maxquant2	596	Mascot2	460	MSGF2	320	Sequest2	153	Crux2	215
403275279	5	Maxquant2	375	Mascot2	465	MSGF2	327	Sequest2	155	Crux2	72
403278437	5	Maxquant2	315	Mascot2	523	MSGF2	371	Sequest2	175	Crux2	462
403278821	5	Maxquant2	835	Mascot2	531	MSGF2	375	Sequest2	180	Crux2	463
403278922	5	Maxquant2	678	Mascot2	534	MSGF2	377	Sequest2	181	Crux2	464
403279307	5	Maxquant2	451	Mascot2	543	MSGF2	385	Sequest2	184	Crux2	217
403279427	5	Maxquant2	397	Mascot2	547	MSGF2	387	Sequest2	186	Crux2	74
403279661	5	Maxquant2	668	Mascot2	552	MSGF2	392	Sequest2	187	Crux2	466
403279965	5	Maxquant2	283	Mascot2	557	MSGF2	400	Sequest2	190	Crux2	469
403280374	5	Maxquant2	326	Mascot2	564	MSGF2	405	Sequest2	194	Crux2	75
403281161	5	Maxquant2	463	Mascot2	581	MSGF2	423	Sequest2	203	Crux2	471
403281186	5	Maxquant2	396	Mascot2	583	MSGF2	424	Sequest2	204	Crux2	76
403281345	5	Maxquant2	366	Mascot2	587	MSGF2	426	Sequest2	205	Crux2	219
403282203	5	Maxquant2	773	Mascot2	611	MSGF2	441	Sequest2	211	Crux2	220
403282533	5	Maxquant2	534	Mascot2	616	MSGF2	443	Sequest2	212	Crux2	472
403284006	5	Maxquant2	730	Mascot2	647	MSGF2	460	Sequest2	219	Crux2	475
403284168	5	Maxquant2	722	Mascot2	649	MSGF2	462	Sequest2	220	Crux2	477
403284982	5	Maxquant2	328	Mascot2	668	MSGF2	476	Sequest2	223	Crux2	478
403286372	5	Maxquant2	139	Mascot2	703	MSGF2	498	Sequest2	230	Crux2	221
403286635	5	Maxquant2	738	Mascot2	705	MSGF2	501	Sequest2	233	Crux2	481
403287366	5	Maxquant2	519	Mascot2	727	MSGF2	511	Sequest2	238	Crux2	224
403287718	5	Maxquant2	330	Mascot2	736	MSGF2	514	Sequest2	240	Crux2	482
403288056	5	Maxquant2	554	Mascot2	747	MSGF2	516	Sequest2	242	Crux2	225
403288212	5	Maxquant2	831	Mascot2	749	MSGF2	519	Sequest2	243	Crux2	484
403288386	5	Maxquant2	573	Mascot2	755	MSGF2	522	Sequest2	244	Crux2	485
403288953	5	Maxquant2	619	Mascot2	766	MSGF2	529	Sequest2	247	Crux2	487
403289391	5	Maxquant2	631	Mascot2	774	MSGF2	534	Sequest2	250	Crux2	78
403291047	5	Maxquant2	771	Mascot2	809	MSGF2	543	Sequest2	254	Crux2	488
403291258	5	Maxquant2	155	Mascot2	813	MSGF2	550	Sequest2	256	Crux2	227
403291792	5	Maxquant2	840	Mascot2	834	MSGF2	560	Sequest2	261	Crux2	490
403291813	5	Maxquant2	266	Mascot2	835	MSGF2	561	Sequest2	262	Crux2	79
403291932	5	Maxquant2	350	Mascot2	837	MSGF2	563	Sequest2	263	Crux2	80
403292029	5	Maxquant2	609	Mascot2	840	MSGF2	564	Sequest2	264	Crux2	81
403292317	5	Maxquant2	322	Mascot2	846	MSGF2	574	Sequest2	266	Crux2	82
403292482	5	Maxquant2	319	Mascot2	849	MSGF2	577	Sequest2	268	Crux2	18
403293033	5	Maxquant2	211	Mascot2	867	MSGF2	587	Sequest2	272	Crux2	83
403293293	5	Maxquant2	287	Mascot2	880	MSGF2	597	Sequest2	277	Crux2	19
403293472	5	Maxquant2	384	Mascot2	884	MSGF2	602	Sequest2	280	Crux2	229
403293515	5	Maxquant2	691	Mascot2	886	MSGF2	603	Sequest2	281	Crux2	492
403293572	5	Maxquant2	303	Mascot2	887	MSGF2	605	Sequest2	282	Crux2	493
403293675	5	Maxquant2	68	Mascot2	892	MSGF2	607	Sequest2	284	Crux2	495
403293940	5	Maxquant2	205	Mascot2	895	MSGF2	609	Sequest2	287	Crux2	84
403294115	5	Maxquant2	640	Mascot2	898	MSGF2	610	Sequest2	288	Crux2	496
403294193	5	Maxquant2	8	Mascot2	904	MSGF2	614	Sequest2	291	Crux2	20
403295889	5	Maxquant2	218	Mascot2	940	MSGF2	633	Sequest2	295	Crux2	85
403296341	5	Maxquant2	703	Mascot2	947	MSGF2	639	Sequest2	299	Crux2	499
403296395	5	Maxquant2	333	Mascot2	950	MSGF2	641	Sequest2	300	Crux2	231
403296423	5	Maxquant2	162	Mascot2	954	MSGF2	644	Sequest2	305	Crux2	21
403296959	5	Maxquant2	435	Mascot2	968	MSGF2	649	Sequest2	310	Crux2	501
403297233	5	Maxquant2	368	Mascot2	978	MSGF2	651	Sequest2	311	Crux2	503
403297375	5	Maxquant2	223	Mascot2	984	MSGF2	655	Sequest2	313	Crux2	232
403298189	5	Maxquant2	347	Mascot2	1001	MSGF2	666	Sequest2	318	Crux2	505
403298524	5	Maxquant2	409	Mascot2	1014	MSGF2	671	Sequest2	324	Crux2	233
403298568	5	Maxquant2	916	Mascot2	1016	MSGF2	673	Sequest2	326	Crux2	506
403298630	5	Maxquant2	220	Mascot2	1017	MSGF2	674	Sequest2	327	Crux2	234
403299492	5	Maxquant2	313	Mascot2	1032	MSGF2	690	Sequest2	331	Crux2	86
403299948	5	Maxquant2	258	Mascot2	1049	MSGF2	699	Sequest2	336	Crux2	87
403300546	5	Maxquant2	498	Mascot2	1068	MSGF2	702	Sequest2	340	Crux2	512
403300735	5	Maxquant2	300	Mascot2	1073	MSGF2	703	Sequest2	342	Crux2	235
403300948	5	Maxquant2	862	Mascot2	1079	MSGF2	710	Sequest2	347	Crux2	514
403301595	5	Maxquant2	331	Mascot2	1092	MSGF2	720	Sequest2	349	Crux2	515
403303046	5	Maxquant2	442	Mascot2	1128	MSGF2	740	Sequest2	359	Crux2	518
403303160	5	Maxquant2	126	Mascot2	1131	MSGF2	743	Sequest2	360	Crux2	8
403303267	5	Maxquant2	473	Mascot2	1134	MSGF2	744	Sequest2	361	Crux2	89
403303409	5	Maxquant2	591	Mascot2	1137	MSGF2	745	Sequest2	362	Crux2	237
403303469	5	Maxquant2	987	Mascot2	1139	MSGF2	747	Sequest2	364	Crux2	519
403303658	5	Maxquant2	10	Mascot2	1143	MSGF2	751	Sequest2	365	Crux2	238
403304272	5	Maxquant2	867	Mascot2	1155	MSGF2	758	Sequest2	369	Crux2	239
403304412	5	Maxquant2	702	Mascot2	1159	MSGF2	762	Sequest2	371	Crux2	240
403304663	5	Maxquant2	545	Mascot2	1164	MSGF2	765	Sequest2	372	Crux2	521
403304689	5	Maxquant2	296	Mascot2	1167	MSGF2	766	Sequest2	374	Crux2	22
403304913	5	Maxquant2	165	Mascot2	1173	MSGF2	769	Sequest2	376	Crux2	23
403305292	5	Maxquant2	123	Mascot2	1181	MSGF2	772	Sequest2	378	Crux2	523
403305662	5	Maxquant2	779	Mascot2	1190	MSGF2	778	Sequest2	382	Crux2	525
403306195	5	Maxquant2	338	Mascot2	1202	MSGF2	784	Sequest2	387	Crux2	90
403306707	5	Maxquant2	196	Mascot2	1216	MSGF2	790	Sequest2	390	Crux2	91
403306920	5	Maxquant2	800	Mascot2	1222	MSGF2	793	Sequest2	393	Crux2	528
403306978	5	Maxquant2	272	Mascot2	1227	MSGF2	794	Sequest2	394	Crux2	92
403307059	5	Maxquant2	567	Mascot2	1228	MSGF2	796	Sequest2	395	Crux2	529
403307431	5	Maxquant2	926	Mascot2	1235	MSGF2	798	Sequest2	397	Crux2	242
403307812	5	Maxquant2	151	Mascot2	1244	MSGF2	807	Sequest2	400	Crux2	93
403307819	5	Maxquant2	693	Mascot2	1246	MSGF2	809	Sequest2	402	Crux2	532
403308360	5	Maxquant2	658	Mascot2	1254	MSGF2	817	Sequest2	405	Crux2	243
403308840	5	Maxquant2	222	Mascot2	1265	MSGF2	823	Sequest2	409	Crux2	244
403308988	5	Maxquant2	149	Mascot2	1270	MSGF2	827	Sequest2	411	Crux2	533
403309092	5	Maxquant2	133	Mascot2	1274	MSGF2	829	Sequest2	413	Crux2	94
403309549	5	Maxquant2	232	Mascot2	1282	MSGF2	835	Sequest2	417	Crux2	246
403254286	4	Mascot2	11	MSGF2	5	Sequest2	5	Crux2	412
403254548	4	Maxquant2	66	Mascot2	18	MSGF2	12	Sequest2	6
403255447	4	Mascot2	39	MSGF2	20	Sequest2	11	Crux2	414
403256221	4	Mascot2	61	MSGF2	32	Sequest2	17	Crux2	415
403256487	4	Maxquant2	976	Mascot2	66	MSGF2	34	Crux2	416
403256877	4	Mascot2	73	MSGF2	41	Sequest2	22	Crux2	205
403257773	4	Maxquant2	836	Mascot2	89	Sequest2	26	Crux2	417
403258137	4	Maxquant2	894	Mascot2	94	MSGF2	64	Sequest2	31
403259319	4	Maxquant2	941	Mascot2	121	MSGF2	78	Sequest2	35
403259549	4	Maxquant2	823	Mascot2	128	MSGF2	83	Sequest2	37
403260389	4	Maxquant2	925	Mascot2	153	MSGF2	92	Sequest2	41
403262067	4	Maxquant2	4	Mascot2	190	MSGF2	117	Sequest2	53
403262069	4	Maxquant2	5	Mascot2	191	MSGF2	118	Sequest2	54
403264120	4	Maxquant2	813	Mascot2	234	MSGF2	148	Sequest2	70
403265558	4	Maxquant2	716	Mascot2	270	MSGF2	171	Crux2	429
403266070	4	Maxquant2	210	Mascot2	278	MSGF2	179	Crux2	431
403266091	4	Maxquant2	257	Mascot2	281	MSGF2	180	Crux2	432
403266218	4	Maxquant2	759	Mascot2	285	MSGF2	184	Sequest2	91
403266593	4	Maxquant2	818	Mascot2	295	MSGF2	189	Sequest2	94
403266761	4	Mascot2	298	MSGF2	193	Sequest2	96	Crux2	437
403266805	4	Maxquant2	960	Mascot2	300	MSGF2	195	Sequest2	98
403267534	4	Mascot2	318	MSGF2	206	Sequest2	103	Crux2	68
403267713	4	Maxquant2	639	Mascot2	321	MSGF2	208	Sequest2	104
403268041	4	Maxquant2	765	Mascot2	326	MSGF2	213	Sequest2	107
403269084	4	Maxquant2	975	Mascot2	351	MSGF2	231	Sequest2	111
403271172	4	Maxquant2	792	Mascot2	378	MSGF2	259	Sequest2	123
403271399	4	Mascot2	383	MSGF2	263	Sequest2	124	Crux2	210
403271668	4	Maxquant2	884	Mascot2	387	MSGF2	270	Crux2	448
403273682	4	Maxquant2	517	Mascot2	435	Sequest2	142	Crux2	213
403274126	4	Mascot2	441	MSGF2	303	Sequest2	145	Crux2	454
403275313	4	Maxquant2	824	Mascot2	466	MSGF2	329	Sequest2	156
403275526	4	Maxquant2	968	Mascot2	474	MSGF2	333	Sequest2	159
403277668	4	Maxquant2	635	Mascot2	516	Sequest2	171	Crux2	216
403278020	4	Mascot2	520	MSGF2	363	Sequest2	174	Crux2	461
403278598	4	Maxquant2	465	Mascot2	527	MSGF2	373	Sequest2	178
403279422	4	Maxquant2	247	Mascot2	546	MSGF2	386	Crux2	465
403279806	4	Maxquant2	654	Mascot2	555	MSGF2	398	Crux2	468
403280504	4	Mascot2	569	MSGF2	409	Sequest2	197	Crux2	470
403280611	4	Maxquant2	930	Mascot2	573	MSGF2	414	Sequest2	199
403280769	4	Maxquant2	39	MSGF2	419	Sequest2	201	Crux2	218
403283098	4	Maxquant2	423	Mascot2	632	MSGF2	453	Sequest2	218
403284158	4	Maxquant2	788	Mascot2	648	MSGF2	461	Crux2	476
403284984	4	Mascot2	669	MSGF2	477	Sequest2	224	Crux2	479
403287204	4	Maxquant2	37	Mascot2	722	MSGF2	508	Sequest2	237
403288713	4	Maxquant2	797	Mascot2	762	MSGF2	527	Crux2	486
403289012	4	Maxquant2	477	Mascot2	767	MSGF2	530	Sequest2	248
403291609	4	Maxquant2	753	Mascot2	827	MSGF2	557	Crux2	489
403291654	4	Maxquant2	956	Mascot2	830	MSGF2	558	Sequest2	259
403292439	4	Mascot2	848	MSGF2	576	Sequest2	267	Crux2	491
403292506	4	Maxquant2	740	Mascot2	850	MSGF2	578	Sequest2	269
403293111	4	Maxquant2	767	Mascot2	870	MSGF2	595	Crux2	228
403293591	4	Maxquant2	550	Mascot2	888	MSGF2	606	Crux2	494
403294125	4	Maxquant2	873	Mascot2	900	MSGF2	612	Sequest2	289
403294184	4	Mascot2	903	MSGF2	613	Sequest2	290	Crux2	497
403294811	4	Maxquant2	749	Mascot2	919	MSGF2	619	Crux2	230
403296401	4	Mascot2	951	Mascot2	952	MSGF2	642	Sequest2	302
403297235	4	Maxquant2	348	Mascot2	979	MSGF2	652	Sequest2	312
403297886	4	Mascot2	994	MSGF2	660	Sequest2	316	Crux2	504
403298859	4	Mascot2	1021	MSGF2	679	Sequest2	328	Crux2	507
403299206	4	Maxquant2	985	Mascot2	1027	MSGF2	687	Sequest2	330
403299538	4	Maxquant2	54	Mascot2	1034	MSGF2	691	Sequest2	332
403299544	4	Maxquant2	9	Mascot2	1035	MSGF2	692	Sequest2	333
403299758	4	Mascot2	1041	MSGF2	695	Sequest2	334	Crux2	509
403300845	4	Maxquant2	735	Mascot2	1075	MSGF2	708	Sequest2	345
403302244	4	Maxquant2	391	Mascot2	1112	Sequest2	351	Crux2	88
403302262	4	Maxquant2	34	Mascot2	1113	MSGF2	729	Sequest2	353
403302952	4	Maxquant2	984	Mascot2	1124	MSGF2	739	Sequest2	358
403304878	4	Maxquant2	295	Mascot2	1172	Sequest2	375	Crux2	241
403305326	4	Maxquant2	36	Mascot2	1183	MSGF2	773	Sequest2	380
403305602	4	Maxquant2	872	Mascot2	1189	MSGF2	776	Crux2	524
403306300	4	Maxquant2	40	Mascot2	1206	MSGF2	787	Sequest2	388
403307567	4	Maxquant2	918	Mascot2	1238	MSGF2	799	Crux2	530
PVP01_0000100.1-p1	4	Maxquant2	566	Mascot2	1286	MSGF2	837	Crux2	534
PVP01_0004210.1-p1	4	Maxquant2	669	Mascot2	1303	MSGF2	852	Crux2	535
PVP01_0004240.1-p1	4	Maxquant2	806	Mascot2	1304	MSGF2	853	Crux2	248
PVP01_0004250.1-p1	4	Maxquant2	490	Mascot2	1305	MSGF2	854	Crux2	249
PVP01_0102600.1-p1	4	Maxquant2	113	Mascot2	1311	MSGF2	874	Crux2	24
PVP01_0102700.1-p1	4	Maxquant2	476	Mascot2	1312	MSGF2	875	Crux2	536
PVP01_0103700.1-p1	4	Maxquant2	73	Mascot2	1313	MSGF2	876	Crux2	537
PVP01_0106200.1-p1	4	Maxquant2	776	Mascot2	1318	MSGF2	881	Crux2	538
PVP01_0107500.1-p1	4	Maxquant2	466	Mascot2	1321	MSGF2	884	Crux2	25
PVP01_0107900.1-p1	4	Maxquant2	685	Mascot2	1323	MSGF2	885	Crux2	539
PVP01_0108700.1-p1	4	Maxquant2	11	Mascot2	1325	MSGF2	887	Crux2	6
PVP01_0111800.1-p1	4	Maxquant2	298	Mascot2	1331	MSGF2	895	Crux2	250
PVP01_0112000.1-p1	4	Maxquant2	293	Mascot2	1332	MSGF2	897	Crux2	251
PVP01_0112100.1-p1	4	Maxquant2	255	Mascot2	1333	MSGF2	898	Crux2	252
PVP01_0112500.1-p1	4	Maxquant2	850	Mascot2	1335	MSGF2	900	Crux2	540
PVP01_0112800.1-p1	4	Maxquant2	558	Mascot2	1338	MSGF2	902	Crux2	253
PVP01_0115600.1-p1	4	Maxquant2	760	Mascot2	1341	MSGF2	907	Crux2	542
PVP01_0116300.1-p1	4	Maxquant2	643	Mascot2	1343	MSGF2	909	Crux2	543
PVP01_0116400.1-p1	4	Maxquant2	390	Mascot2	1344	MSGF2	910	Crux2	95
PVP01_0118000.1-p1	4	Maxquant2	616	Mascot2	1345	MSGF2	912	Crux2	544
PVP01_0118200.1-p1	4	Maxquant2	288	Mascot2	1346	MSGF2	913	Crux2	254
PVP01_0119200.1-p1	4	Maxquant2	12	Mascot2	1349	MSGF2	916	Crux2	26
PVP01_0119400.1-p1	4	Maxquant2	94	Mascot2	1350	MSGF2	917	Crux2	255
PVP01_0119500.1-p1	4	Maxquant2	56	Mascot2	1351	MSGF2	918	Crux2	96
PVP01_0119600.1-p1	4	Maxquant2	365	Mascot2	1352	MSGF2	919	Crux2	545
PVP01_0201100.1-p1	4	Maxquant2	148	Mascot2	1354	MSGF2	921	Crux2	546
PVP01_0201500.1-p1	4	Maxquant2	339	Mascot2	1356	MSGF2	922	Crux2	547
PVP01_0201600.1-p1	4	Maxquant2	828	Mascot2	1357	MSGF2	923	Crux2	97
PVP01_0201700.1-p1	4	Maxquant2	282	Mascot2	1358	MSGF2	924	Crux2	27
PVP01_0201800.1-p1	4	Maxquant2	399	Mascot2	1359	MSGF2	925	Crux2	548
PVP01_0201900.1-p1	4	Maxquant2	254	Mascot2	1360	MSGF2	926	Crux2	256
PVP01_0202000.1-p1	4	Maxquant2	762	Mascot2	1361	MSGF2	927	Crux2	549
PVP01_0202200.1-p1	4	Maxquant2	464	Mascot2	1362	MSGF2	928	Crux2	257
PVP01_0202600.1-p1	4	Maxquant2	695	Mascot2	1363	MSGF2	929	Crux2	98
PVP01_0203200.1-p1	4	Maxquant2	888	Mascot2	1364	MSGF2	930	Crux2	550
PVP01_0203700.1-p1	4	Maxquant2	443	Mascot2	1365	MSGF2	932	Crux2	99
PVP01_0206700.1-p1	4	Maxquant2	617	Mascot2	1372	MSGF2	937	Crux2	552
PVP01_0206900.1-p1	4	Maxquant2	877	Mascot2	1373	MSGF2	938	Crux2	258
PVP01_0207400.1-p1	4	Maxquant2	782	Mascot2	1375	MSGF2	939	Crux2	553
PVP01_0207800.1-p1	4	Maxquant2	598	Mascot2	1376	MSGF2	940	Crux2	554
PVP01_0208500.1-p1	4	Maxquant2	83	Mascot2	1377	MSGF2	943	Crux2	100
PVP01_0208700.1-p1	4	Maxquant2	637	Mascot2	1378	MSGF2	944	Crux2	259
PVP01_0209000.1-p1	4	Maxquant2	679	Mascot2	1379	MSGF2	945	Crux2	555
PVP01_0210800.1-p1	4	Maxquant2	814	Mascot2	1380	MSGF2	947	Crux2	260
PVP01_0212200.1-p1	4	Maxquant2	939	Mascot2	1382	MSGF2	950	Crux2	101
PVP01_0212700.1-p1	4	Maxquant2	786	Mascot2	1383	MSGF2	951	Crux2	556
PVP01_0213100.1-p1	4	Maxquant2	494	Mascot2	1385	MSGF2	952	Crux2	102
PVP01_0213700.1-p1	4	Maxquant2	815	Mascot2	1386	MSGF2	954	Crux2	557
PVP01_0216100.1-p1	4	Maxquant2	707	Mascot2	1389	MSGF2	957	Crux2	558
PVP01_0216900.1-p1	4	Maxquant2	302	Mascot2	1391	MSGF2	959	Crux2	103
PVP01_0305100.1-p1	4	Maxquant2	656	Mascot2	1397	MSGF2	970	Crux2	559
PVP01_0305500.1-p1	4	Maxquant2	406	Mascot2	1398	MSGF2	971	Crux2	261
PVP01_0305700.1-p1	4	Maxquant2	647	Mascot2	1400	MSGF2	973	Crux2	560
PVP01_0312100.1-p1	4	Maxquant2	718	Mascot2	1406	MSGF2	978	Crux2	561
PVP01_0312600.1-p1	4	Maxquant2	176	Mascot2	1407	MSGF2	979	Crux2	104
PVP01_0313500.1-p1	4	Maxquant2	290	Mascot2	1408	MSGF2	980	Crux2	562
PVP01_0315300.1-p1	4	Maxquant2	461	Mascot2	1410	MSGF2	982	Crux2	564
PVP01_0316800.1-p1	4	Maxquant2	436	Mascot2	1413	MSGF2	986	Crux2	565
PVP01_0317300.1-p1	4	Maxquant2	186	Mascot2	1414	MSGF2	988	Crux2	28
PVP01_0319600.1-p1	4	Maxquant2	826	Mascot2	1418	MSGF2	992	Crux2	566
PVP01_0405000.1-p1	4	Maxquant2	114	Mascot2	1425	MSGF2	999	Crux2	105
PVP01_0405400.1-p1	4	Maxquant2	359	Mascot2	1427	MSGF2	1001	Crux2	106
PVP01_0409300.1-p1	4	Maxquant2	507	Mascot2	1433	MSGF2	1006	Crux2	107
PVP01_0409900.1-p1	4	Maxquant2	166	Mascot2	1434	MSGF2	1007	Crux2	262
PVP01_0410800.1-p1	4	Maxquant2	711	Mascot2	1437	MSGF2	1009	Crux2	569
PVP01_0410900.1-p1	4	Maxquant2	402	Mascot2	1438	MSGF2	1010	Crux2	263
PVP01_0412500.1-p1	4	Maxquant2	900	Mascot2	1441	MSGF2	1013	Crux2	570
PVP01_0412600.1-p1	4	Maxquant2	479	Mascot2	1442	MSGF2	1014	Crux2	571
PVP01_0413100.1-p1	4	Maxquant2	354	Mascot2	1443	MSGF2	1015	Crux2	572
PVP01_0414000.1-p1	4	Maxquant2	686	Mascot2	1445	MSGF2	1016	Crux2	573
PVP01_0415000.1-p1	4	Maxquant2	153	Mascot2	1448	MSGF2	1019	Crux2	574
PVP01_0416900.1-p1	4	Maxquant2	177	Mascot2	1454	MSGF2	1022	Crux2	108
PVP01_0417000.1-p1	4	Maxquant2	297	Mascot2	1455	MSGF2	1023	Crux2	109
PVP01_0417300.1-p1	4	Maxquant2	382	Mascot2	1458	MSGF2	1026	Crux2	575
PVP01_0417400.1-p1	4	Maxquant2	379	Mascot2	1459	MSGF2	1027	Crux2	264
PVP01_0417600.1-p1	4	Maxquant2	265	Mascot2	1460	MSGF2	1028	Crux2	265
PVP01_0417700.1-p1	4	Maxquant2	251	Mascot2	1461	MSGF2	1029	Crux2	266
PVP01_0417800.1-p1	4	Maxquant2	170	Mascot2	1462	MSGF2	1030	Crux2	267
PVP01_0417900.1-p1	4	Maxquant2	852	Mascot2	1463	MSGF2	1031	Crux2	268
PVP01_0419200.1-p1	4	Maxquant2	268	Mascot2	1466	MSGF2	1033	Crux2	576
PVP01_0420400.1-p1	4	Maxquant2	832	Mascot2	1468	MSGF2	1034	Crux2	577
PVP01_0421000.1-p1	4	Maxquant2	547	Mascot2	1469	MSGF2	1035	Crux2	578
PVP01_0422600.1-p1	4	Maxquant2	697	Mascot2	1471	MSGF2	1036	Crux2	110
PVP01_0423500.1-p1	4	Maxquant2	154	Mascot2	1474	MSGF2	1041	Crux2	111
PVP01_0503800.1-p1	4	Maxquant2	168	Mascot2	1475	MSGF2	1042	Crux2	9
PVP01_0504000.1-p1	4	Maxquant2	681	Mascot2	1476	MSGF2	1043	Crux2	579
PVP01_0505000.1-p1	4	Maxquant2	587	Mascot2	1479	MSGF2	1046	Crux2	580
PVP01_0507600.1-p1	4	Maxquant2	144	Mascot2	1484	MSGF2	1051	Crux2	582
PVP01_0508200.1-p1	4	Maxquant2	430	Mascot2	1486	MSGF2	1052	Crux2	583
PVP01_0509500.1-p1	4	Maxquant2	392	Mascot2	1488	MSGF2	1054	Crux2	112
PVP01_0510500.1-p1	4	Maxquant2	132	Mascot2	1489	MSGF2	1055	Crux2	113
PVP01_0511700.1-p1	4	Maxquant2	341	Mascot2	1490	MSGF2	1058	Crux2	585
PVP01_0515400.1-p1	4	Maxquant2	24	Mascot2	1495	MSGF2	1064	Crux2	7
PVP01_0517600.1-p1	4	Maxquant2	142	Mascot2	1497	MSGF2	1068	Crux2	269
PVP01_0517800.1-p1	4	Maxquant2	457	Mascot2	1498	MSGF2	1069	Crux2	114
PVP01_0519700.1-p1	4	Maxquant2	380	Mascot2	1502	MSGF2	1074	Crux2	29
PVP01_0520100.1-p1	4	Maxquant2	207	Mascot2	1505	MSGF2	1076	Crux2	270
PVP01_0520400.1-p1	4	Maxquant2	55	Mascot2	1507	MSGF2	1077	Crux2	271
PVP01_0521500.1-p1	4	Maxquant2	307	Mascot2	1508	MSGF2	1078	Crux2	272
PVP01_0522400.1-p1	4	Maxquant2	504	Mascot2	1510	MSGF2	1082	Crux2	586
PVP01_0526200.1-p1	4	Maxquant2	503	Mascot2	1513	MSGF2	1083	Crux2	273
PVP01_0526400.1-p1	4	Maxquant2	665	Mascot2	1514	MSGF2	1084	Crux2	274
PVP01_0526600.1-p1	4	Maxquant2	689	Mascot2	1515	MSGF2	1085	Crux2	587
PVP01_0530600.1-p1	4	Maxquant2	277	Mascot2	1523	MSGF2	1089	Crux2	275
PVP01_0530800.1-p1	4	Maxquant2	408	Mascot2	1525	MSGF2	1091	Crux2	115
PVP01_0530900.1-p1	4	Maxquant2	592	Mascot2	1526	MSGF2	1092	Crux2	589
PVP01_0531200.1-p1	4	Maxquant2	625	Mascot2	1528	MSGF2	1095	Crux2	276
PVP01_0532300.1-p1	4	Maxquant2	513	Mascot2	1530	MSGF2	1097	Crux2	116
PVP01_0533100.1-p1	4	Maxquant2	363	Mascot2	1533	MSGF2	1099	Crux2	117
PVP01_0600900.1-p1	4	Maxquant2	269	Mascot2	1535	MSGF2	1102	Crux2	277
PVP01_0601200.1-p1	4	Maxquant2	145	Mascot2	1536	MSGF2	1103	Crux2	30
PVP01_0601500.1-p1	4	Maxquant2	138	Mascot2	1537	MSGF2	1104	Crux2	118
PVP01_0603100.1-p1	4	Maxquant2	167	Mascot2	1542	MSGF2	1108	Crux2	278
PVP01_0606100.1-p1	4	Maxquant2	122	Mascot2	1546	MSGF2	1113	Crux2	119
PVP01_0606800.1-p1	4	Maxquant2	198	Mascot2	1548	MSGF2	1116	Crux2	120
PVP01_0609100.1-p1	4	Maxquant2	667	Mascot2	1551	MSGF2	1121	Crux2	591
PVP01_0611900.1-p1	4	Maxquant2	294	Mascot2	1555	MSGF2	1125	Crux2	592
PVP01_0612400.1-p1	4	Maxquant2	250	Mascot2	1557	MSGF2	1127	Crux2	121
PVP01_0612900.1-p1	4	Maxquant2	237	Mascot2	1558	MSGF2	1128	Crux2	10
PVP01_0615600.1-p1	4	Maxquant2	136	Mascot2	1562	MSGF2	1132	Crux2	279
PVP01_0617200.1-p1	4	Maxquant2	543	Mascot2	1563	MSGF2	1133	Crux2	594
PVP01_0617900.1-p1	4	Maxquant2	756	Mascot2	1564	MSGF2	1134	Crux2	280
PVP01_0618500.1-p1	4	Maxquant2	715	Mascot2	1566	MSGF2	1136	Crux2	281
PVP01_0619100.1-p1	4	Maxquant2	583	Mascot2	1567	MSGF2	1137	Crux2	282
PVP01_0620000.1-p1	4	Maxquant2	195	Mascot2	1568	MSGF2	1138	Crux2	122
PVP01_0620400.1-p1	4	Maxquant2	163	Mascot2	1569	MSGF2	1139	Crux2	123
PVP01_0620600.1-p1	4	Maxquant2	727	Mascot2	1570	MSGF2	1140	Crux2	595
PVP01_0621300.1-p1	4	Maxquant2	608	Mascot2	1572	MSGF2	1143	Crux2	596
PVP01_0621700.1-p1	4	Maxquant2	82	Mascot2	1573	MSGF2	1144	Crux2	31
PVP01_0702800.1-p1	4	Maxquant2	628	Mascot2	1584	MSGF2	1158	Crux2	597
PVP01_0703800.1-p1	4	Maxquant2	489	Mascot2	1587	MSGF2	1161	Crux2	32
PVP01_0704800.1-p1	4	Maxquant2	864	Mascot2	1590	MSGF2	1163	Crux2	598
PVP01_0706200.1-p1	4	Maxquant2	809	Mascot2	1592	MSGF2	1165	Crux2	284
PVP01_0708300.1-p1	4	Maxquant2	229	Mascot2	1596	MSGF2	1170	Crux2	124
PVP01_0710800.1-p1	4	Maxquant2	344	Mascot2	1602	MSGF2	1175	Crux2	125
PVP01_0713100.1-p1	4	Maxquant2	433	Mascot2	1607	MSGF2	1182	Crux2	599
PVP01_0716300.1-p1	4	Maxquant2	14	Mascot2	1612	MSGF2	1185	Crux2	285
PVP01_0717400.1-p1	4	Maxquant2	311	Mascot2	1615	MSGF2	1188	Crux2	126
PVP01_0717500.1-p1	4	Maxquant2	798	Mascot2	1616	MSGF2	1189	Crux2	286
PVP01_0719400.1-p1	4	Maxquant2	492	Mascot2	1620	MSGF2	1193	Crux2	287
PVP01_0720700.1-p1	4	Maxquant2	376	Mascot2	1623	MSGF2	1196	Crux2	602
PVP01_0721000.1-p1	4	Maxquant2	31	Mascot2	1624	MSGF2	1197	Crux2	603
PVP01_0721100.1-p1	4	Maxquant2	827	Mascot2	1625	MSGF2	1198	Crux2	604
PVP01_0721500.1-p1	4	Maxquant2	597	Mascot2	1627	MSGF2	1199	Crux2	605
PVP01_0722300.1-p1	4	Maxquant2	349	Mascot2	1628	MSGF2	1201	Crux2	33
PVP01_0724200.1-p1	4	Maxquant2	585	Mascot2	1632	MSGF2	1206	Crux2	606
PVP01_0724400.1-p1	4	Maxquant2	340	Mascot2	1633	MSGF2	1207	Crux2	607
PVP01_0726400.1-p1	4	Maxquant2	324	Mascot2	1636	MSGF2	1210	Crux2	127
PVP01_0727900.1-p1	4	Maxquant2	87	Mascot2	1639	MSGF2	1212	Crux2	289
PVP01_0729100.1-p1	4	Maxquant2	982	Mascot2	1641	MSGF2	1214	Crux2	608
PVP01_0730500.1-p1	4	Maxquant2	128	Mascot2	1642	MSGF2	1216	Crux2	128
PVP01_0730900.1-p1	4	Maxquant2	431	Mascot2	1643	MSGF2	1217	Crux2	129
PVP01_0731000.1-p1	4	Maxquant2	456	Mascot2	1644	MSGF2	1218	Crux2	130
PVP01_0731500.1-p1	4	Maxquant2	310	Mascot2	1645	MSGF2	1219	Crux2	609
PVP01_0732000.1-p1	4	Maxquant2	713	Mascot2	1646	MSGF2	1220	Crux2	610
PVP01_0733400.1-p1	4	Maxquant2	694	Mascot2	1649	MSGF2	1223	Crux2	611
PVP01_0734300.1-p1	4	Maxquant2	117	Mascot2	1650	MSGF2	1225	Crux2	612
PVP01_0735000.1-p1	4	Maxquant2	421	Mascot2	1651	MSGF2	1226	Crux2	290
PVP01_0735200.1-p1	4	Maxquant2	478	Mascot2	1652	MSGF2	1227	Crux2	613
PVP01_0801000.1-p1	4	Maxquant2	605	Mascot2	1654	MSGF2	1229	Crux2	291
PVP01_0801100.1-p1	4	Maxquant2	453	Mascot2	1655	MSGF2	1230	Crux2	614
PVP01_0801200.1-p1	4	Maxquant2	484	Mascot2	1656	MSGF2	1231	Crux2	292
PVP01_0801600.1-p1	4	Maxquant2	212	Mascot2	1658	MSGF2	1233	Crux2	615
PVP01_0801700.1-p1	4	Maxquant2	88	Mascot2	1659	MSGF2	1234	Crux2	131
PVP01_0802700.1-p1	4	Maxquant2	599	Mascot2	1661	MSGF2	1237	Crux2	293
PVP01_0803800.1-p1	4	Maxquant2	717	Mascot2	1664	MSGF2	1239	Crux2	616
PVP01_0804100.1-p1	4	Maxquant2	440	Mascot2	1666	MSGF2	1241	Crux2	617
PVP01_0807600.1-p1	4	Maxquant2	194	Mascot2	1670	MSGF2	1246	Crux2	132
PVP01_0807800.1-p1	4	Maxquant2	822	Mascot2	1671	MSGF2	1247	Crux2	618
PVP01_0808100.1-p1	4	Maxquant2	445	Mascot2	1672	MSGF2	1248	Crux2	133
PVP01_0808400.1-p1	4	Maxquant2	93	Mascot2	1673	MSGF2	1249	Crux2	294
PVP01_0808600.1-p1	4	Maxquant2	427	Mascot2	1675	MSGF2	1251	Crux2	620
PVP01_0808900.1-p1	4	Maxquant2	570	Mascot2	1676	MSGF2	1252	Crux2	295
PVP01_0811800.1-p1	4	Maxquant2	907	Mascot2	1681	MSGF2	1258	Crux2	621
PVP01_0811900.1-p1	4	Maxquant2	58	Mascot2	1682	MSGF2	1259	Crux2	622
PVP01_0812300.1-p1	4	Maxquant2	472	Mascot2	1683	MSGF2	1260	Crux2	623
PVP01_0812600.1-p1	4	Maxquant2	259	Mascot2	1685	MSGF2	1262	Crux2	296
PVP01_0815700.1-p1	4	Maxquant2	394	Mascot2	1691	MSGF2	1269	Crux2	298
PVP01_0816000.1-p1	4	Maxquant2	15	Mascot2	1692	MSGF2	1270	Crux2	5
PVP01_0816400.1-p1	4	Maxquant2	460	Mascot2	1693	MSGF2	1271	Crux2	299
PVP01_0817300.1-p1	4	Maxquant2	178	Mascot2	1694	MSGF2	1272	Crux2	300
PVP01_0818200.1-p1	4	Maxquant2	346	Mascot2	1695	MSGF2	1273	Crux2	134
PVP01_0818600.1-p1	4	Maxquant2	620	Mascot2	1696	MSGF2	1274	Crux2	624
PVP01_0819400.1-p1	4	Maxquant2	327	Mascot2	1698	MSGF2	1275	Crux2	301
PVP01_0819700.1-p1	4	Maxquant2	336	Mascot2	1699	MSGF2	1276	Crux2	34
PVP01_0819900.1-p1	4	Maxquant2	80	Mascot2	1700	MSGF2	1277	Crux2	135
PVP01_0820200.1-p1	4	Maxquant2	483	Mascot2	1701	MSGF2	1278	Crux2	626
PVP01_0820600.1-p1	4	Maxquant2	106	Mascot2	1702	MSGF2	1279	Crux2	136
PVP01_0820700.1-p1	4	Maxquant2	425	Mascot2	1703	MSGF2	1280	Crux2	627
PVP01_0821000.1-p1	4	Maxquant2	666	Mascot2	1705	MSGF2	1282	Crux2	628
PVP01_0821800.1-p1	4	Maxquant2	420	Mascot2	1707	MSGF2	1283	Crux2	302
PVP01_0822500.1-p1	4	Maxquant2	595	Mascot2	1710	MSGF2	1286	Crux2	629
PVP01_0823100.1-p1	4	Maxquant2	393	Mascot2	1712	MSGF2	1289	Crux2	35
PVP01_0823300.1-p1	4	Maxquant2	663	Mascot2	1713	MSGF2	1290	Crux2	303
PVP01_0823800.1-p1	4	Maxquant2	351	Mascot2	1714	MSGF2	1291	Crux2	304
PVP01_0830600.1-p1	4	Maxquant2	16	Mascot2	1720	MSGF2	1299	Crux2	630
PVP01_0831600.1-p1	4	Maxquant2	130	Mascot2	1725	MSGF2	1304	Crux2	137
PVP01_0832000.1-p1	4	Maxquant2	62	Mascot2	1726	MSGF2	1305	Crux2	306
PVP01_0833000.1-p1	4	Maxquant2	364	Mascot2	1728	MSGF2	1307	Crux2	307
PVP01_0833100.1-p1	4	Maxquant2	381	Mascot2	1729	MSGF2	1308	Crux2	36
PVP01_0833200.1-p1	4	Maxquant2	557	Mascot2	1730	MSGF2	1309	Crux2	632
PVP01_0833900.1-p1	4	Maxquant2	305	Mascot2	1732	MSGF2	1312	Crux2	308
PVP01_0834000.1-p1	4	Maxquant2	256	Mascot2	1733	MSGF2	1313	Crux2	138
PVP01_0836500.1-p1	4	Maxquant2	556	Mascot2	1736	MSGF2	1317	Crux2	633
PVP01_0837200.1-p1	4	Maxquant2	219	Mascot2	1738	MSGF2	1318	Crux2	634
PVP01_0838200.1-p1	4	Maxquant2	407	Mascot2	1741	MSGF2	1321	Crux2	635
PVP01_0841000.1-p1	4	Maxquant2	789	Mascot2	1743	MSGF2	1322	Crux2	636
PVP01_0905200.1-p1	4	Maxquant2	239	Mascot2	1749	MSGF2	1327	Crux2	309
PVP01_0905800.1-p1	4	Maxquant2	437	Mascot2	1750	MSGF2	1328	Crux2	139
PVP01_0905900.1-p1	4	Maxquant2	42	Mascot2	1751	MSGF2	1329	Crux2	310
PVP01_0906100.1-p1	4	Maxquant2	495	Mascot2	1752	MSGF2	1330	Crux2	638
PVP01_0906200.1-p1	4	Maxquant2	633	Mascot2	1753	MSGF2	1331	Crux2	639
PVP01_0906400.1-p1	4	Maxquant2	508	Mascot2	1754	MSGF2	1332	Crux2	311
PVP01_0908100.1-p1	4	Maxquant2	358	Mascot2	1757	MSGF2	1336	Crux2	640
PVP01_0909200.1-p1	4	Maxquant2	701	Mascot2	1759	MSGF2	1339	Crux2	312
PVP01_0909300.1-p1	4	Maxquant2	401	Mascot2	1760	MSGF2	1340	Crux2	641
PVP01_0909400.1-p1	4	Maxquant2	17	Mascot2	1761	MSGF2	1341	Crux2	313
PVP01_0910700.1-p1	4	Maxquant2	526	Mascot2	1762	MSGF2	1343	Crux2	140
PVP01_0911200.1-p1	4	Maxquant2	215	Mascot2	1763	MSGF2	1344	Crux2	642
PVP01_0911500.1-p1	4	Maxquant2	704	Mascot2	1764	MSGF2	1346	Crux2	643
PVP01_0914200.1-p1	4	Maxquant2	175	Mascot2	1766	MSGF2	1349	Crux2	314
PVP01_0916000.1-p1	4	Maxquant2	356	Mascot2	1767	MSGF2	1351	Crux2	141
PVP01_0916100.1-p1	4	Maxquant2	362	Mascot2	1768	MSGF2	1352	Crux2	315
PVP01_0916200.1-p1	4	Maxquant2	424	Mascot2	1769	MSGF2	1353	Crux2	644
PVP01_0916400.1-p1	4	Maxquant2	623	Mascot2	1770	MSGF2	1354	Crux2	645
PVP01_0916600.1-p1	4	Maxquant2	527	Mascot2	1772	MSGF2	1355	Crux2	646
PVP01_0916800.1-p1	4	Maxquant2	410	Mascot2	1773	MSGF2	1357	Crux2	647
PVP01_0917000.1-p1	4	Maxquant2	817	Mascot2	1774	MSGF2	1358	Crux2	648
PVP01_0917400.1-p1	4	Maxquant2	189	Mascot2	1776	MSGF2	1359	Crux2	142
PVP01_0917900.1-p1	4	Maxquant2	262	Mascot2	1778	MSGF2	1362	Crux2	143
PVP01_0918300.1-p1	4	Maxquant2	172	Mascot2	1779	MSGF2	1363	Crux2	649
PVP01_0918900.1-p1	4	Maxquant2	604	Mascot2	1781	MSGF2	1366	Crux2	650
PVP01_0920600.1-p1	4	Maxquant2	160	Mascot2	1783	MSGF2	1367	Crux2	316
PVP01_0921100.1-p1	4	Maxquant2	600	Mascot2	1785	MSGF2	1369	Crux2	652
PVP01_0922200.1-p1	4	Maxquant2	147	Mascot2	1786	MSGF2	1371	Crux2	317
PVP01_0923700.1-p1	4	Maxquant2	468	Mascot2	1789	MSGF2	1374	Crux2	653
PVP01_0924100.1-p1	4	Maxquant2	660	Mascot2	1790	MSGF2	1375	Crux2	654
PVP01_0924500.1-p1	4	Maxquant2	546	Mascot2	1791	MSGF2	1376	Crux2	655
PVP01_0925300.1-p1	4	Maxquant2	509	Mascot2	1793	MSGF2	1378	Crux2	144
PVP01_0925500.1-p1	4	Maxquant2	847	Mascot2	1794	MSGF2	1379	Crux2	656
PVP01_0926700.1-p1	4	Maxquant2	276	Mascot2	1797	MSGF2	1384	Crux2	318
PVP01_0926900.1-p1	4	Maxquant2	90	Mascot2	1798	MSGF2	1385	Crux2	37
PVP01_0928900.1-p1	4	Maxquant2	383	Mascot2	1803	MSGF2	1391	Crux2	658
PVP01_0929700.1-p1	4	Maxquant2	641	Mascot2	1804	MSGF2	1392	Crux2	659
PVP01_0930800.1-p1	4	Maxquant2	104	Mascot2	1807	MSGF2	1396	Crux2	660
PVP01_0931200.1-p1	4	Maxquant2	275	Mascot2	1808	MSGF2	1397	Crux2	319
PVP01_0933000.1-p1	4	Maxquant2	224	Mascot2	1813	MSGF2	1400	Crux2	662
PVP01_0933100.1-p1	4	Maxquant2	564	Mascot2	1814	MSGF2	1401	Crux2	320
PVP01_0935600.1-p1	4	Maxquant2	574	Mascot2	1820	MSGF2	1407	Crux2	663
PVP01_0935900.1-p1	4	Maxquant2	612	Mascot2	1821	MSGF2	1408	Crux2	664
PVP01_0937200.1-p1	4	Maxquant2	372	Mascot2	1822	MSGF2	1409	Crux2	145
PVP01_0937400.1-p1	4	Maxquant2	670	Mascot2	1823	MSGF2	1410	Crux2	321
PVP01_0938300.1-p1	4	Maxquant2	804	Mascot2	1824	MSGF2	1412	Crux2	665
PVP01_0939500.1-p1	4	Maxquant2	115	Mascot2	1826	MSGF2	1413	Crux2	322
PVP01_0943200.1-p1	4	Maxquant2	169	Mascot2	1831	MSGF2	1417	Crux2	146
PVP01_0943300.1-p1	4	Maxquant2	783	Mascot2	1832	MSGF2	1418	Crux2	666
PVP01_0945800.1-p1	4	Maxquant2	450	Mascot2	1834	MSGF2	1423	Crux2	323
PVP01_0948700.1-p1	4	Maxquant2	708	Mascot2	1836	MSGF2	1427	Crux2	38
PVP01_0949000.1-p1	4	Maxquant2	723	Mascot2	1838	MSGF2	1430	Crux2	669
PVP01_1005600.1-p1	4	Maxquant2	632	Mascot2	1842	MSGF2	1433	Crux2	324
PVP01_1005700.1-p1	4	Maxquant2	548	Mascot2	1843	MSGF2	1434	Crux2	325
PVP01_1006300.1-p1	4	Maxquant2	121	Mascot2	1844	MSGF2	1435	Crux2	326
PVP01_1006600.1-p1	4	Maxquant2	480	Mascot2	1845	MSGF2	1436	Crux2	327
PVP01_1006700.1-p1	4	Maxquant2	441	Mascot2	1846	MSGF2	1437	Crux2	147
PVP01_1006800.1-p1	4	Maxquant2	533	Mascot2	1847	MSGF2	1438	Crux2	670
PVP01_1008700.1-p1	4	Maxquant2	179	Mascot2	1848	MSGF2	1442	Crux2	148
PVP01_1010100.1-p1	4	Maxquant2	866	Mascot2	1852	MSGF2	1445	Crux2	328
PVP01_1010900.1-p1	4	Maxquant2	193	Mascot2	1854	MSGF2	1447	Crux2	39
PVP01_1013000.1-p1	4	Maxquant2	240	Mascot2	1858	MSGF2	1452	Crux2	149
PVP01_1013900.1-p1	4	Maxquant2	318	Mascot2	1860	MSGF2	1454	Crux2	329
PVP01_1014700.1-p1	4	Maxquant2	811	Mascot2	1863	MSGF2	1457	Crux2	672
PVP01_1016600.1-p1	4	Maxquant2	629	Mascot2	1866	MSGF2	1462	Crux2	673
PVP01_1016700.1-p1	4	Maxquant2	664	Mascot2	1867	MSGF2	1463	Crux2	674
PVP01_1017000.1-p1	4	Maxquant2	264	Mascot2	1868	MSGF2	1464	Crux2	675
PVP01_1017100.1-p1	4	Maxquant2	285	Mascot2	1869	MSGF2	1465	Crux2	40
PVP01_1017300.1-p1	4	Maxquant2	576	Mascot2	1870	MSGF2	1467	Crux2	676
PVP01_1017800.1-p1	4	Maxquant2	249	Mascot2	1871	MSGF2	1468	Crux2	41
PVP01_1018600.1-p1	4	Maxquant2	829	Mascot2	1873	MSGF2	1470	Crux2	677
PVP01_1020200.1-p1	4	Maxquant2	301	Mascot2	1874	MSGF2	1472	Crux2	42
PVP01_1020600.1-p1	4	Maxquant2	414	Mascot2	1875	MSGF2	1473	Crux2	678
PVP01_1022200.1-p1	4	Maxquant2	18	Mascot2	1878	MSGF2	1476	Crux2	330
PVP01_1023000.1-p1	4	Maxquant2	191	Mascot2	1880	MSGF2	1478	Crux2	679
PVP01_1024700.1-p1	4	Maxquant2	486	Mascot2	1882	MSGF2	1481	Crux2	680
PVP01_1025100.1-p1	4	Maxquant2	967	Mascot2	1883	MSGF2	1483	Crux2	681
PVP01_1026000.1-p1	4	Maxquant2	493	Mascot2	1886	MSGF2	1486	Crux2	682
PVP01_1026900.1-p1	4	Maxquant2	112	Mascot2	1888	MSGF2	1488	Crux2	331
PVP01_1028500.1-p1	4	Maxquant2	261	Mascot2	1889	MSGF2	1489	Crux2	683
PVP01_1028800.1-p1	4	Maxquant2	821	Mascot2	1890	MSGF2	1490	Crux2	684
PVP01_1028900.1-p1	4	Maxquant2	781	Mascot2	1891	MSGF2	1491	Crux2	685
PVP01_1030500.1-p1	4	Maxquant2	98	Mascot2	1894	MSGF2	1496	Crux2	150
PVP01_1031600.1-p1	4	Maxquant2	203	Mascot2	1899	MSGF2	1502	Crux2	151
PVP01_1031700.1-p1	4	Maxquant2	367	Mascot2	1900	MSGF2	1503	Crux2	332
PVP01_1032600.1-p1	4	Maxquant2	234	Mascot2	1901	MSGF2	1504	Crux2	333
PVP01_1033400.1-p1	4	Maxquant2	204	Mascot2	1903	MSGF2	1506	Crux2	687
PVP01_1033600.1-p1	4	Maxquant2	337	Mascot2	1904	MSGF2	1507	Crux2	152
PVP01_1033900.1-p1	4	Maxquant2	67	Mascot2	1905	MSGF2	1508	Crux2	43
PVP01_1101300.1-p1	4	Maxquant2	86	Mascot2	1907	MSGF2	1513	Crux2	44
PVP01_1101700.1-p1	4	Maxquant2	105	Mascot2	1908	MSGF2	1514	Crux2	153
PVP01_1102300.1-p1	4	Maxquant2	137	Mascot2	1909	MSGF2	1515	Crux2	688
PVP01_1103800.1-p1	4	Maxquant2	755	Mascot2	1911	MSGF2	1516	Crux2	689
PVP01_1103900.1-p1	4	Maxquant2	588	Mascot2	1912	MSGF2	1517	Crux2	690
PVP01_1104300.1-p1	4	Maxquant2	260	Mascot2	1913	MSGF2	1518	Crux2	334
PVP01_1105100.1-p1	4	Maxquant2	418	Mascot2	1914	MSGF2	1520	Crux2	154
PVP01_1105500.1-p1	4	Maxquant2	280	Mascot2	1915	MSGF2	1521	Crux2	691
PVP01_1105700.1-p1	4	Maxquant2	747	Mascot2	1916	MSGF2	1523	Crux2	692
PVP01_1108100.1-p1	4	Maxquant2	837	Mascot2	1919	MSGF2	1526	Crux2	693
PVP01_1109300.1-p1	4	Maxquant2	434	Mascot2	1920	MSGF2	1528	Crux2	335
PVP01_1110100.1-p1	4	Maxquant2	233	Mascot2	1922	MSGF2	1530	Crux2	156
PVP01_1110200.1-p1	4	Maxquant2	103	Mascot2	1923	MSGF2	1531	Crux2	694
PVP01_1111200.1-p1	4	Maxquant2	35	Mascot2	1928	MSGF2	1536	Crux2	695
PVP01_1112500.1-p1	4	Maxquant2	584	Mascot2	1929	MSGF2	1539	Crux2	336
PVP01_1114000.1-p1	4	Maxquant2	279	Mascot2	1935	MSGF2	1545	Crux2	157
PVP01_1114100.1-p1	4	Maxquant2	190	Mascot2	1936	MSGF2	1546	Crux2	337
PVP01_1114800.1-p1	4	Maxquant2	19	Mascot2	1938	MSGF2	1547	Crux2	11
PVP01_1116400.1-p1	4	Maxquant2	856	Mascot2	1940	MSGF2	1548	Crux2	697
PVP01_1116800.1-p1	4	Maxquant2	332	Mascot2	1941	MSGF2	1549	Crux2	698
PVP01_1117800.1-p1	4	Maxquant2	325	Mascot2	1943	MSGF2	1550	Crux2	700
PVP01_1117900.1-p1	4	Maxquant2	385	Mascot2	1944	MSGF2	1551	Crux2	45
PVP01_1118300.1-p1	4	Maxquant2	777	Mascot2	1945	MSGF2	1552	Crux2	701
PVP01_1118900.1-p1	4	Maxquant2	516	Mascot2	1946	MSGF2	1554	Crux2	338
PVP01_1120400.1-p1	4	Maxquant2	565	Mascot2	1950	MSGF2	1561	Crux2	703
PVP01_1121700.1-p1	4	Maxquant2	770	Mascot2	1952	MSGF2	1564	Crux2	704
PVP01_1121800.1-p1	4	Maxquant2	482	Mascot2	1953	MSGF2	1565	Crux2	339
PVP01_1122000.1-p1	4	Maxquant2	99	Mascot2	1954	MSGF2	1566	Crux2	340
PVP01_1122700.1-p1	4	Maxquant2	20	Mascot2	1955	MSGF2	1567	Crux2	158
PVP01_1123500.1-p1	4	Maxquant2	357	Mascot2	1958	MSGF2	1569	Crux2	159
PVP01_1124900.1-p1	4	Maxquant2	531	Mascot2	1960	MSGF2	1570	Crux2	705
PVP01_1125500.1-p1	4	Maxquant2	335	Mascot2	1962	MSGF2	1571	Crux2	341
PVP01_1126700.1-p1	4	Maxquant2	111	Mascot2	1964	MSGF2	1573	Crux2	160
PVP01_1128300.1-p1	4	Maxquant2	185	Mascot2	1968	MSGF2	1577	Crux2	161
PVP01_1131000.1-p1	4	Maxquant2	646	Mascot2	1970	MSGF2	1581	Crux2	706
PVP01_1131200.1-p1	4	Maxquant2	649	Mascot2	1971	MSGF2	1582	Crux2	342
PVP01_1131300.1-p1	4	Maxquant2	642	Mascot2	1972	MSGF2	1583	Crux2	707
PVP01_1131900.1-p1	4	Maxquant2	241	Mascot2	1974	MSGF2	1585	Crux2	162
PVP01_1134600.1-p1	4	Maxquant2	683	Mascot2	1976	MSGF2	1591	Crux2	709
PVP01_1136400.1-p1	4	Maxquant2	299	Mascot2	1980	MSGF2	1597	Crux2	163
PVP01_1137000.1-p1	4	Maxquant2	270	Mascot2	1981	MSGF2	1599	Crux2	343
PVP01_1138400.1-p1	4	Maxquant2	214	Mascot2	1983	MSGF2	1602	Crux2	344
PVP01_1140100.1-p1	4	Maxquant2	748	Mascot2	1986	MSGF2	1605	Crux2	711
PVP01_1140200.1-p1	4	Maxquant2	281	Mascot2	1987	MSGF2	1606	Crux2	712
PVP01_1140400.1-p1	4	Maxquant2	95	Mascot2	1988	MSGF2	1607	Crux2	345
PVP01_1142000.1-p1	4	Maxquant2	361	Mascot2	1990	MSGF2	1610	Crux2	346
PVP01_1142200.1-p1	4	Maxquant2	291	Mascot2	1991	MSGF2	1611	Crux2	164
PVP01_1142300.1-p1	4	Maxquant2	688	Mascot2	1992	MSGF2	1612	Crux2	713
PVP01_1142400.1-p1	4	Maxquant2	615	Mascot2	1993	MSGF2	1613	Crux2	714
PVP01_1146700.1-p1	4	Maxquant2	515	Mascot2	2000	MSGF2	1618	Crux2	347
PVP01_1147400.1-p1	4	Maxquant2	171	Mascot2	2001	MSGF2	1619	Crux2	165
PVP01_1147600.1-p1	4	Maxquant2	342	Mascot2	2003	MSGF2	1621	Crux2	715
PVP01_1201600.1-p1	4	Maxquant2	125	Mascot2	2006	MSGF2	1624	Crux2	716
PVP01_1203000.1-p1	4	Maxquant2	624	Mascot2	2011	MSGF2	1629	Crux2	348
PVP01_1203300.1-p1	4	Maxquant2	225	Mascot2	2013	MSGF2	1631	Crux2	46
PVP01_1203800.1-p1	4	Maxquant2	386	Mascot2	2014	MSGF2	1632	Crux2	349
PVP01_1204700.1-p1	4	Maxquant2	182	Mascot2	2016	MSGF2	1634	Crux2	350
PVP01_1205600.1-p1	4	Maxquant2	312	Mascot2	2017	MSGF2	1636	Crux2	717
PVP01_1205700.1-p1	4	Maxquant2	549	Mascot2	2018	MSGF2	1637	Crux2	351
PVP01_1207300.1-p1	4	Maxquant2	85	Mascot2	2019	MSGF2	1638	Crux2	166
PVP01_1208000.1-p1	4	Maxquant2	61	Mascot2	2020	MSGF2	1639	Crux2	47
PVP01_1208400.1-p1	4	Maxquant2	731	Mascot2	2021	MSGF2	1640	Crux2	718
PVP01_1208500.1-p1	4	Maxquant2	192	Mascot2	2022	MSGF2	1641	Crux2	167
PVP01_1210100.1-p1	4	Maxquant2	878	Mascot2	2025	MSGF2	1644	Crux2	719
PVP01_1210600.1-p1	4	Maxquant2	780	Mascot2	2026	MSGF2	1645	Crux2	352
PVP01_1211500.1-p1	4	Maxquant2	353	Mascot2	2028	MSGF2	1649	Crux2	720
PVP01_1211800.1-p1	4	Maxquant2	231	Mascot2	2029	MSGF2	1650	Crux2	168
PVP01_1212000.1-p1	4	Maxquant2	603	Mascot2	2030	MSGF2	1651	Crux2	353
PVP01_1212800.1-p1	4	Maxquant2	448	Mascot2	2031	MSGF2	1652	Crux2	48
PVP01_1212900.1-p1	4	Maxquant2	559	Mascot2	2032	MSGF2	1653	Crux2	354
PVP01_1213400.1-p1	4	Maxquant2	267	Mascot2	2033	MSGF2	1654	Crux2	169
PVP01_1213600.1-p1	4	Maxquant2	568	Mascot2	2034	MSGF2	1655	Crux2	170
PVP01_1213900.1-p1	4	Maxquant2	842	Mascot2	2035	MSGF2	1656	Crux2	721
PVP01_1216400.1-p1	4	Maxquant2	188	Mascot2	2037	MSGF2	1657	Crux2	722
PVP01_1216600.1-p1	4	Maxquant2	491	Mascot2	2039	MSGF2	1659	Crux2	723
PVP01_1217500.1-p1	4	Maxquant2	252	Mascot2	2040	MSGF2	1660	Crux2	171
PVP01_1217800.1-p1	4	Maxquant2	754	Mascot2	2042	MSGF2	1662	Crux2	724
PVP01_1219400.1-p1	4	Maxquant2	572	Mascot2	2044	MSGF2	1664	Crux2	725
PVP01_1219600.1-p1	4	Maxquant2	521	Mascot2	2045	MSGF2	1665	Crux2	355
PVP01_1220000.1-p1	4	Maxquant2	808	Mascot2	2046	MSGF2	1667	Crux2	726
PVP01_1220400.1-p1	4	Maxquant2	378	Mascot2	2049	MSGF2	1670	Crux2	356
PVP01_1220500.1-p1	4	Maxquant2	514	Mascot2	2050	MSGF2	1671	Crux2	357
PVP01_1221300.1-p1	4	Maxquant2	764	Mascot2	2052	MSGF2	1674	Crux2	728
PVP01_1221800.1-p1	4	Maxquant2	263	Mascot2	2053	MSGF2	1675	Crux2	49
PVP01_1222900.1-p1	4	Maxquant2	309	Mascot2	2055	MSGF2	1677	Crux2	172
PVP01_1223900.1-p1	4	Maxquant2	538	Mascot2	2057	MSGF2	1678	Crux2	358
PVP01_1229500.1-p1	4	Maxquant2	769	Mascot2	2068	MSGF2	1685	Crux2	173
PVP01_1231200.1-p1	4	Maxquant2	467	Mascot2	2071	MSGF2	1689	Crux2	174
PVP01_1231500.1-p1	4	Maxquant2	411	Mascot2	2073	MSGF2	1691	Crux2	50
PVP01_1232900.1-p1	4	Maxquant2	458	Mascot2	2074	MSGF2	1692	Crux2	730
PVP01_1235700.1-p1	4	Maxquant2	655	Mascot2	2077	MSGF2	1697	Crux2	359
PVP01_1238000.1-p1	4	Maxquant2	721	Mascot2	2080	MSGF2	1700	Crux2	175
PVP01_1240500.1-p1	4	Maxquant2	140	Mascot2	2084	MSGF2	1706	Crux2	360
PVP01_1240900.1-p1	4	Maxquant2	501	Mascot2	2085	MSGF2	1707	Crux2	176
PVP01_1244000.1-p1	4	Maxquant2	21	Mascot2	2090	MSGF2	1715	Crux2	51
PVP01_1244900.1-p1	4	Maxquant2	306	Mascot2	2092	MSGF2	1717	Crux2	361
PVP01_1246100.1-p1	4	Maxquant2	374	Mascot2	2095	MSGF2	1719	Crux2	177
PVP01_1246400.1-p1	4	Maxquant2	571	Mascot2	2096	MSGF2	1720	Crux2	732
PVP01_1247300.1-p1	4	Maxquant2	227	Mascot2	2098	MSGF2	1722	Crux2	362
PVP01_1247500.1-p1	4	Maxquant2	535	Mascot2	2099	MSGF2	1723	Crux2	733
PVP01_1249600.1-p1	4	Maxquant2	152	Mascot2	2103	MSGF2	1725	Crux2	52
PVP01_1249700.1-p1	4	Maxquant2	614	Mascot2	2104	MSGF2	1726	Crux2	363
PVP01_1250100.1-p1	4	Maxquant2	370	Mascot2	2106	MSGF2	1728	Crux2	364
PVP01_1250200.1-p1	4	Maxquant2	197	Mascot2	2107	MSGF2	1729	Crux2	178
PVP01_1251400.1-p1	4	Maxquant2	200	Mascot2	2108	MSGF2	1730	Crux2	734
PVP01_1252300.1-p1	4	Maxquant2	289	Mascot2	2109	MSGF2	1731	Crux2	735
PVP01_1252600.1-p1	4	Maxquant2	360	Mascot2	2110	MSGF2	1732	Crux2	179
PVP01_1253300.1-p1	4	Maxquant2	134	Mascot2	2112	MSGF2	1734	Crux2	365
PVP01_1255200.1-p1	4	Maxquant2	419	Mascot2	2116	MSGF2	1737	Crux2	736
PVP01_1255900.1-p1	4	Maxquant2	38	Mascot2	2119	MSGF2	1740	Crux2	53
PVP01_1256900.1-p1	4	Maxquant2	796	Mascot2	2121	MSGF2	1743	Crux2	738
PVP01_1260000.1-p1	4	Maxquant2	96	Mascot2	2123	MSGF2	1747	Crux2	180
PVP01_1260800.1-p1	4	Maxquant2	70	Mascot2	2126	MSGF2	1749	Crux2	739
PVP01_1261100.1-p1	4	Maxquant2	235	Mascot2	2127	MSGF2	1750	Crux2	181
PVP01_1261300.1-p1	4	Maxquant2	446	Mascot2	2128	MSGF2	1751	Crux2	182
PVP01_1261900.1-p1	4	Maxquant2	700	Mascot2	2129	MSGF2	1752	Crux2	740
PVP01_1264100.1-p1	4	Maxquant2	355	Mascot2	2132	MSGF2	1754	Crux2	183
PVP01_1264700.1-p1	4	Maxquant2	865	Mascot2	2133	MSGF2	1755	Crux2	741
PVP01_1265800.1-p1	4	Maxquant2	146	Mascot2	2134	MSGF2	1757	Crux2	184
PVP01_1267200.1-p1	4	Maxquant2	613	Mascot2	2138	MSGF2	1761	Crux2	366
PVP01_1267600.1-p1	4	Maxquant2	454	Mascot2	2139	MSGF2	1762	Crux2	367
PVP01_1268100.1-p1	4	Maxquant2	52	Mascot2	2140	MSGF2	1763	Crux2	742
PVP01_1268900.1-p1	4	Maxquant2	286	Mascot2	2141	MSGF2	1764	Crux2	743
PVP01_1269400.1-p1	4	Maxquant2	993	Mascot2	2143	MSGF2	1766	Crux2	744
PVP01_1271400.1-p1	4	Maxquant2	470	Mascot2	2148	MSGF2	1771	Crux2	54
PVP01_1271600.1-p1	4	Maxquant2	314	Mascot2	2149	MSGF2	1772	Crux2	745
PVP01_1272300.1-p1	4	Maxquant2	589	Mascot2	2150	MSGF2	1774	Crux2	746
PVP01_1272400.1-p1	4	Maxquant2	150	Mascot2	2151	MSGF2	1775	Crux2	368
PVP01_1301500.1-p1	4	Maxquant2	805	Mascot2	2153	MSGF2	1778	Crux2	747
PVP01_1301900.1-p1	4	Maxquant2	352	Mascot2	2155	MSGF2	1779	Crux2	55
PVP01_1303000.1-p1	4	Maxquant2	183	Mascot2	2157	MSGF2	1781	Crux2	369
PVP01_1303100.1-p1	4	Maxquant2	174	Mascot2	2158	MSGF2	1782	Crux2	370
PVP01_1303500.1-p1	4	Maxquant2	217	Mascot2	2159	MSGF2	1783	Crux2	185
PVP01_1304600.1-p1	4	Maxquant2	729	Mascot2	2160	MSGF2	1784	Crux2	748
PVP01_1304700.1-p1	4	Maxquant2	505	Mascot2	2161	MSGF2	1785	Crux2	371
PVP01_1305300.1-p1	4	Maxquant2	532	Mascot2	2163	MSGF2	1787	Crux2	749
PVP01_1308000.1-p1	4	Maxquant2	582	Mascot2	2166	MSGF2	1790	Crux2	372
PVP01_1308300.1-p1	4	Maxquant2	744	Mascot2	2167	MSGF2	1791	Crux2	750
PVP01_1311000.1-p1	4	Maxquant2	184	Mascot2	2171	MSGF2	1797	Crux2	56
PVP01_1311100.1-p1	4	Maxquant2	803	Mascot2	2172	MSGF2	1798	Crux2	751
PVP01_1311200.1-p1	4	Maxquant2	672	Mascot2	2173	MSGF2	1799	Crux2	373
PVP01_1311600.1-p1	4	Maxquant2	47	Mascot2	2175	MSGF2	1801	Crux2	752
PVP01_1312300.1-p1	4	Maxquant2	471	Mascot2	2177	MSGF2	1802	Crux2	57
PVP01_1313500.1-p1	4	Maxquant2	316	Mascot2	2180	MSGF2	1806	Crux2	58
PVP01_1314200.1-p1	4	Maxquant2	412	Mascot2	2181	MSGF2	1810	Crux2	754
PVP01_1314700.1-p1	4	Maxquant2	745	Mascot2	2182	MSGF2	1811	Crux2	755
PVP01_1314900.1-p1	4	Maxquant2	542	Mascot2	2183	MSGF2	1812	Crux2	374
PVP01_1315900.1-p1	4	Maxquant2	536	Mascot2	2187	MSGF2	1817	Crux2	756
PVP01_1317400.1-p1	4	Maxquant2	161	Mascot2	2191	MSGF2	1820	Crux2	186
PVP01_1319800.1-p1	4	Maxquant2	816	Mascot2	2197	MSGF2	1828	Crux2	375
PVP01_1321000.1-p1	4	Maxquant2	377	Mascot2	2199	MSGF2	1830	Crux2	187
PVP01_1321800.1-p1	4	Maxquant2	905	Mascot2	2202	MSGF2	1833	Crux2	757
PVP01_1323300.1-p1	4	Maxquant2	108	Mascot2	2205	MSGF2	1838	Crux2	59
PVP01_1324100.1-p1	4	Maxquant2	879	Mascot2	2206	MSGF2	1839	Crux2	376
PVP01_1324700.1-p1	4	Maxquant2	682	Mascot2	2207	MSGF2	1840	Crux2	758
PVP01_1324800.1-p1	4	Maxquant2	317	Mascot2	2208	MSGF2	1841	Crux2	188
PVP01_1328500.1-p1	4	Maxquant2	677	Mascot2	2214	MSGF2	1848	Crux2	760
PVP01_1329100.1-p1	4	Maxquant2	499	Mascot2	2215	MSGF2	1849	Crux2	378
PVP01_1329200.1-p1	4	Maxquant2	100	Mascot2	2216	MSGF2	1850	Crux2	761
PVP01_1331100.1-p1	4	Maxquant2	593	Mascot2	2219	MSGF2	1854	Crux2	762
PVP01_1331700.1-p1	4	Maxquant2	801	Mascot2	2220	MSGF2	1857	Crux2	763
PVP01_1332400.1-p1	4	Maxquant2	957	Mascot2	2222	MSGF2	1858	Crux2	379
PVP01_1333500.1-p1	4	Maxquant2	793	Mascot2	2226	MSGF2	1860	Crux2	380
PVP01_1334500.1-p1	4	Maxquant2	274	Mascot2	2227	MSGF2	1861	Crux2	189
PVP01_1335000.1-p1	4	Maxquant2	187	Mascot2	2228	MSGF2	1863	Crux2	381
PVP01_1336400.1-p1	4	Maxquant2	610	Mascot2	2230	MSGF2	1866	Crux2	382
PVP01_1338000.1-p1	4	Maxquant2	627	Mascot2	2233	MSGF2	1869	Crux2	383
PVP01_1338300.1-p1	4	Maxquant2	242	Mascot2	2235	MSGF2	1871	Crux2	60
PVP01_1338500.1-p1	4	Maxquant2	209	Mascot2	2236	MSGF2	1872	Crux2	190
PVP01_1339100.1-p1	4	Maxquant2	562	Mascot2	2238	MSGF2	1875	Crux2	765
PVP01_1339300.1-p1	4	Maxquant2	444	Mascot2	2239	MSGF2	1876	Crux2	384
PVP01_1339400.1-p1	4	Maxquant2	594	Mascot2	2240	MSGF2	1877	Crux2	766
PVP01_1339600.1-p1	4	Maxquant2	143	Mascot2	2241	MSGF2	1878	Crux2	767
PVP01_1339700.1-p1	4	Maxquant2	321	Mascot2	2242	MSGF2	1879	Crux2	385
PVP01_1340300.1-p1	4	Maxquant2	563	Mascot2	2244	MSGF2	1880	Crux2	768
PVP01_1340400.1-p1	4	Maxquant2	540	Mascot2	2245	MSGF2	1881	Crux2	769
PVP01_1340900.1-p1	4	Maxquant2	228	Mascot2	2246	MSGF2	1882	Crux2	386
PVP01_1342000.1-p1	4	Maxquant2	644	Mascot2	2247	MSGF2	1883	Crux2	387
PVP01_1346500.1-p1	4	Maxquant2	244	Mascot2	2251	MSGF2	1889	Crux2	388
PVP01_1347000.1-p1	4	Maxquant2	452	Mascot2	2252	MSGF2	1891	Crux2	389
PVP01_1400700.1-p1	4	Maxquant2	395	Mascot2	2253	MSGF2	1893	Crux2	390
PVP01_1401400.1-p1	4	Maxquant2	120	Mascot2	2255	MSGF2	1894	Crux2	391
PVP01_1402100.1-p1	4	Maxquant2	92	Mascot2	2257	MSGF2	1896	Crux2	61
PVP01_1402700.1-p1	4	Maxquant2	653	Mascot2	2259	MSGF2	1898	Crux2	191
PVP01_1402800.1-p1	4	Maxquant2	173	Mascot2	2260	MSGF2	1899	Crux2	771
PVP01_1403700.1-p1	4	Maxquant2	119	Mascot2	2261	MSGF2	1900	Crux2	392
PVP01_1405000.1-p1	4	Maxquant2	618	Mascot2	2262	MSGF2	1902	Crux2	393
PVP01_1405900.1-p1	4	Maxquant2	881	Mascot2	2263	MSGF2	1903	Crux2	772
PVP01_1406200.1-p1	4	Maxquant2	675	Mascot2	2264	MSGF2	1904	Crux2	773
PVP01_1406800.1-p1	4	Maxquant2	746	Mascot2	2265	MSGF2	1905	Crux2	774
PVP01_1407300.1-p1	4	Maxquant2	413	Mascot2	2266	MSGF2	1906	Crux2	394
PVP01_1408600.1-p1	4	Maxquant2	417	Mascot2	2271	MSGF2	1910	Crux2	776
PVP01_1409200.1-p1	4	Maxquant2	692	Mascot2	2272	MSGF2	1911	Crux2	777
PVP01_1411800.1-p1	4	Maxquant2	541	Mascot2	2279	MSGF2	1917	Crux2	395
PVP01_1412500.1-p1	4	Maxquant2	273	Mascot2	2281	MSGF2	1918	Crux2	778
PVP01_1412800.1-p1	4	Maxquant2	22	Mascot2	2282	MSGF2	1919	Crux2	779
PVP01_1413600.1-p1	4	Maxquant2	634	Mascot2	2285	MSGF2	1921	Crux2	396
PVP01_1418300.1-p1	4	Maxquant2	752	Mascot2	2291	MSGF2	1927	Crux2	781
PVP01_1418700.1-p1	4	Maxquant2	438	Mascot2	2293	MSGF2	1929	Crux2	192
PVP01_1420800.1-p1	4	Maxquant2	107	Mascot2	2297	MSGF2	1934	Crux2	397
PVP01_1421600.1-p1	4	Maxquant2	506	Mascot2	2298	MSGF2	1935	Crux2	398
PVP01_1424100.1-p1	4	Maxquant2	774	Mascot2	2302	MSGF2	1940	Crux2	782
PVP01_1425000.1-p1	4	Maxquant2	575	Mascot2	2305	MSGF2	1942	Crux2	193
PVP01_1425200.1-p1	4	Maxquant2	447	Mascot2	2306	MSGF2	1943	Crux2	783
PVP01_1426100.1-p1	4	Maxquant2	329	Mascot2	2308	MSGF2	1945	Crux2	62
PVP01_1426900.1-p1	4	Maxquant2	520	Mascot2	2311	MSGF2	1949	Crux2	194
PVP01_1427700.1-p1	4	Maxquant2	791	Mascot2	2313	MSGF2	1952	Crux2	195
PVP01_1427800.1-p1	4	Maxquant2	537	Mascot2	2314	MSGF2	1953	Crux2	399
PVP01_1428700.1-p1	4	Maxquant2	388	Mascot2	2317	MSGF2	1956	Crux2	400
PVP01_1428900.1-p1	4	Maxquant2	369	Mascot2	2319	MSGF2	1958	Crux2	401
PVP01_1429500.1-p1	4	Maxquant2	949	Mascot2	2321	MSGF2	1961	Crux2	784
PVP01_1429700.1-p1	4	Maxquant2	181	Mascot2	2322	MSGF2	1963	Crux2	785
PVP01_1430300.1-p1	4	Maxquant2	400	Mascot2	2323	MSGF2	1964	Crux2	786
PVP01_1431400.1-p1	4	Maxquant2	553	Mascot2	2326	MSGF2	1967	Crux2	787
PVP01_1431600.1-p1	4	Maxquant2	216	Mascot2	2327	MSGF2	1968	Crux2	196
PVP01_1432600.1-p1	4	Maxquant2	248	Mascot2	2328	MSGF2	1970	Crux2	402
PVP01_1434100.1-p1	4	Maxquant2	606	Mascot2	2329	MSGF2	1973	Crux2	788
PVP01_1437400.1-p1	4	Maxquant2	236	Mascot2	2334	MSGF2	1980	Crux2	403
PVP01_1437900.1-p1	4	Maxquant2	671	Mascot2	2336	MSGF2	1982	Crux2	404
PVP01_1439200.1-p1	4	Maxquant2	552	Mascot2	2337	MSGF2	1983	Crux2	405
PVP01_1441900.1-p1	4	Maxquant2	555	Mascot2	2340	MSGF2	1989	Crux2	790
PVP01_1442500.1-p1	4	Maxquant2	79	Mascot2	2341	MSGF2	1990	Crux2	791
PVP01_1444300.1-p1	4	Maxquant2	158	Mascot2	2344	MSGF2	1995	Crux2	197
PVP01_1444500.1-p1	4	Maxquant2	511	Mascot2	2345	MSGF2	1996	Crux2	792
PVP01_1447500.1-p1	4	Maxquant2	156	Mascot2	2350	MSGF2	2004	Crux2	198
PVP01_1447600.1-p1	4	Maxquant2	580	Mascot2	2351	MSGF2	2005	Crux2	199
PVP01_1448900.1-p1	4	Maxquant2	180	Mascot2	2353	MSGF2	2006	Crux2	200
PVP01_1450300.1-p1	4	Maxquant2	429	Mascot2	2358	MSGF2	2009	Crux2	63
PVP01_1453700.1-p1	4	Maxquant2	304	Mascot2	2363	MSGF2	2012	Crux2	795
PVP01_1453800.1-p1	4	Maxquant2	278	Mascot2	2364	MSGF2	2013	Crux2	406
PVP01_1455500.1-p1	4	Maxquant2	373	Mascot2	2366	MSGF2	2017	Crux2	796
PVP01_1459800.1-p1	4	Maxquant2	651	Mascot2	2371	MSGF2	2024	Crux2	797
PVP01_1461900.1-p1	4	Maxquant2	487	Mascot2	2375	MSGF2	2029	Crux2	798
PVP01_1464500.1-p1	4	Maxquant2	159	Mascot2	2378	MSGF2	2032	Crux2	799
PVP01_1466000.1-p1	4	Maxquant2	459	Mascot2	2380	MSGF2	2034	Crux2	407
PVP01_1466200.1-p1	4	Maxquant2	807	Mascot2	2381	MSGF2	2035	Crux2	408
PVP01_1469200.1-p1	4	Maxquant2	157	Mascot2	2383	MSGF2	2039	Crux2	409
PVP01_1469500.1-p1	4	Maxquant2	28	Mascot2	2385	MSGF2	2040	Crux2	800
PVP01_1469700.1-p1	4	Maxquant2	709	Mascot2	2386	MSGF2	2041	Crux2	801
PVP01_1469900.1-p1	4	Maxquant2	334	Mascot2	2387	MSGF2	2042	Crux2	410
PVP01_1470000.1-p1	4	Maxquant2	208	Mascot2	2388	MSGF2	2043	Crux2	802
PVP01_1470200.1-p1	4	Maxquant2	230	Mascot2	2389	MSGF2	2044	Crux2	411
PVP01_1471900.1-p1	4	Maxquant2	958	Mascot2	2391	MSGF2	2047	Crux2	803
403254737	3	Mascot2	21	MSGF2	14	Sequest2	7
403259393	3	Maxquant2	966	MSGF2	81	Sequest2	36
403259929	3	Mascot2	137	MSGF2	85	Crux2	420
403259987	3	Mascot2	138	MSGF2	86	Crux2	12
403260285	3	Mascot2	149	MSGF2	90	Sequest2	38
403260369	3	Maxquant2	343	Mascot2	151	Sequest2	39
403262996	3	Maxquant2	857	Mascot2	208	Sequest2	61
403263487	3	Mascot2	222	Sequest2	64	Crux2	427
403263495	3	Maxquant2	127	MSGF2	137	Sequest2	65
403263540	3	Mascot2	223	MSGF2	138	Sequest2	67
403264409	3	Mascot2	243	MSGF2	156	Sequest2	72
403265212	3	Maxquant2	292	MSGF2	166	Crux2	16
403265639	3	Mascot2	271	MSGF2	172	Sequest2	84
403266246	3	Maxquant2	971	Mascot2	286	MSGF2	185
403266610	3	Mascot2	296	MSGF2	190	Crux2	435
403267453	3	Mascot2	317	MSGF2	205	Crux2	440
403268130	3	Mascot2	327	MSGF2	214	Sequest2	108
403268371	3	Mascot2	328	MSGF2	218	Crux2	443
403269026	3	Maxquant2	944	Mascot2	348	MSGF2	230
403269492	3	Mascot2	358	MSGF2	236	Sequest2	114
403270121	3	Mascot2	367	MSGF2	245	Sequest2	117
403271415	3	MSGF2	265	Sequest2	125	Crux2	447
403271624	3	Maxquant2	500	Mascot2	386	Crux2	71
403273166	3	Maxquant2	7	Mascot2	420	Crux2	212
403273515	3	Mascot2	426	Sequest2	139	Crux2	452
403273674	3	Mascot2	434	MSGF2	298	Sequest2	141
403274179	3	Mascot2	443	MSGF2	305	Crux2	455
403274395	3	Mascot2	447	MSGF2	307	Sequest2	146
403274462	3	Mascot2	448	Sequest2	147	Crux2	214
403275058	3	Mascot2	461	MSGF2	321	Sequest2	154
403275945	3	Mascot2	485	Sequest2	161	Crux2	73
403275947	3	Maxquant2	525	MSGF2	342	Sequest2	162
403276785	3	Maxquant2	933	MSGF2	351	Sequest2	165
403276997	3	Mascot2	508	Sequest2	167	Crux2	460
403278965	3	Mascot2	536	MSGF2	379	Sequest2	182
403279233	3	Mascot2	541	MSGF2	384	Sequest2	183
403279715	3	Mascot2	553	MSGF2	394	Crux2	467
403279989	3	Mascot2	559	MSGF2	401	Sequest2	191
403280209	3	Mascot2	562	MSGF2	403	Sequest2	192
403280530	3	Maxquant2	992	Mascot2	571	MSGF2	411
403280716	3	Mascot2	575	MSGF2	417	Sequest2	200
403281555	3	Mascot2	595	MSGF2	432	Sequest2	207
403281834	3	Mascot2	602	MSGF2	436	Sequest2	209
403282593	3	Mascot2	618	MSGF2	444	Crux2	473
403282630	3	Mascot2	620	MSGF2	446	Sequest2	213
403282697	3	Maxquant2	868	Mascot2	622	Sequest2	214
403282920	3	Mascot2	624	MSGF2	449	Sequest2	215
403282966	3	Maxquant2	834	MSGF2	450	Sequest2	216
403283067	3	Mascot2	631	MSGF2	452	Crux2	474
403284970	3	Mascot2	667	MSGF2	475	Sequest2	222
403285040	3	MSGF2	479	Sequest2	225	Crux2	77
403285333	3	Mascot2	677	MSGF2	486	Sequest2	226
403285708	3	Mascot2	681	MSGF2	491	Sequest2	228
403286841	3	Mascot2	712	Sequest2	235	Crux2	222
403287526	3	Mascot2	731	MSGF2	512	Sequest2	239
403289148	3	Maxquant2	226	MSGF2	531	Sequest2	249
403289910	3	Mascot2	789	MSGF2	535	Sequest2	251
403289975	3	Mascot2	790	MSGF2	536	Crux2	226
403291233	3	Mascot2	812	MSGF2	548	Sequest2	255
403292722	3	Maxquant2	953	Mascot2	858	MSGF2	580
403292972	3	Mascot2	865	MSGF2	585	Sequest2	271
403293295	3	Mascot2	881	MSGF2	598	Sequest2	278
403296275	3	Mascot2	945	MSGF2	638	Sequest2	297
403296419	3	Mascot2	953	MSGF2	643	Sequest2	303
403296709	3	Maxquant2	854	Mascot2	960	MSGF2	646
403296744	3	Maxquant2	989	Mascot2	964	MSGF2	648
403297103	3	Mascot2	974	MSGF2	650	Crux2	502
403298416	3	Mascot2	1012	MSGF2	668	Sequest2	322
403298954	3	Mascot2	1022	MSGF2	681	Sequest2	329
403299826	3	Mascot2	1044	MSGF2	696	Sequest2	335
403299860	3	Mascot2	1045	MSGF2	697	Crux2	510
403300756	3	Mascot2	1074	Sequest2	343	Crux2	236
403300938	3	Maxquant2	485	Mascot2	1078	Crux2	513
403301222	3	Mascot2	1085	MSGF2	715	Sequest2	348
403302781	3	Maxquant2	661	MSGF2	735	Crux2	516
403303762	3	Mascot2	1147	MSGF2	752	Crux2	520
403305813	3	Mascot2	1194	MSGF2	781	Sequest2	383
403305890	3	Mascot2	1195	MSGF2	782	Crux2	526
403306660	3	Mascot2	1214	MSGF2	789	Sequest2	389
403306894	3	Maxquant2	611	Mascot2	1221	Crux2	527
403307423	3	Maxquant2	940	Mascot2	1234	Sequest2	396
403307790	3	Maxquant2	415	Mascot2	1243	Crux2	531
403307814	3	Mascot2	1245	MSGF2	808	Sequest2	401
403308341	3	Maxquant2	539	Mascot2	1253	Sequest2	404
403308699	3	Mascot2	1260	MSGF2	822	Sequest2	408
403308970	3	Mascot2	1269	Sequest2	410	Crux2	245
403309186	3	Mascot2	1275	MSGF2	832	Sequest2	414
PVP01_0000130.1-p1	3	Maxquant2	246	Mascot2	1287	MSGF2	838
PVP01_0001440.1-p1	3	Maxquant2	75	Mascot2	1293	MSGF2	845
PVP01_0004300.1-p1	3	Maxquant2	897	Mascot2	1307	MSGF2	855
PVP01_0010640.1-p1	3	Maxquant2	981	Mascot2	1310	MSGF2	872
PVP01_0106700.1-p1	3	Maxquant2	743	Mascot2	1320	MSGF2	883
PVP01_0109100.1-p1	3	Maxquant2	72	Mascot2	1326	MSGF2	888
PVP01_0111000.1-p1	3	Maxquant2	883	Mascot2	1328	MSGF2	893
PVP01_0111400.1-p1	3	Maxquant2	920	Mascot2	1330	MSGF2	894
PVP01_0112300.1-p1	3	Maxquant2	938	Mascot2	1334	MSGF2	899
PVP01_0112900.1-p1	3	Maxquant2	736	Mascot2	1339	MSGF2	903
PVP01_0113600.1-p1	3	Mascot2	1340	MSGF2	904	Crux2	541
PVP01_0118400.1-p1	3	Maxquant2	972	Mascot2	1347	MSGF2	915
PVP01_0204400.1-p1	3	Maxquant2	76	Mascot2	1366	MSGF2	933
PVP01_0206500.1-p1	3	Mascot2	1371	MSGF2	936	Crux2	551
PVP01_0216700.1-p1	3	Maxquant2	57	Mascot2	1390	MSGF2	958
PVP01_0300700.1-p1	3	Maxquant2	135	Mascot2	1392	MSGF2	963
PVP01_0305600.1-p1	3	Maxquant2	510	Mascot2	1399	MSGF2	972
PVP01_0309900.1-p1	3	Maxquant2	790	Mascot2	1402	MSGF2	975
PVP01_0311300.1-p1	3	Maxquant2	902	Mascot2	1405	MSGF2	977
PVP01_0314200.1-p1	3	Mascot2	1409	MSGF2	981	Crux2	563
PVP01_0319100.1-p1	3	Maxquant2	904	Mascot2	1417	MSGF2	991
PVP01_0319900.1-p1	3	Mascot2	1420	MSGF2	994	Crux2	567
PVP01_0403900.1-p1	3	Maxquant2	858	Mascot2	1424	MSGF2	998
PVP01_0405600.1-p1	3	Mascot2	1428	MSGF2	1002	Crux2	568
PVP01_0407500.1-p1	3	Maxquant2	898	Mascot2	1432	MSGF2	1004
PVP01_0411800.1-p1	3	Maxquant2	710	Mascot2	1439	MSGF2	1011
PVP01_0412400.1-p1	3	Maxquant2	739	Mascot2	1440	MSGF2	1012
PVP01_0417100.1-p1	3	Maxquant2	924	Mascot2	1456	MSGF2	1024
PVP01_0417200.1-p1	3	Maxquant2	13	Mascot2	1457	MSGF2	1025
PVP01_0418500.1-p1	3	Maxquant2	724	Mascot2	1465	MSGF2	1032
PVP01_0422800.1-p1	3	Maxquant2	32	Mascot2	1472	MSGF2	1038
PVP01_0423000.1-p1	3	Maxquant2	26	Mascot2	1473	MSGF2	1039
PVP01_0505100.1-p1	3	Maxquant2	812	Mascot2	1480	MSGF2	1047
PVP01_0505300.1-p1	3	Mascot2	1481	MSGF2	1048	Crux2	581
PVP01_0506500.1-p1	3	Maxquant2	53	Mascot2	1483	MSGF2	1050
PVP01_0508400.1-p1	3	Mascot2	1487	MSGF2	1053	Crux2	584
PVP01_0512900.1-p1	3	Maxquant2	891	Mascot2	1491	MSGF2	1060
PVP01_0514700.1-p1	3	Maxquant2	802	Mascot2	1493	MSGF2	1063
PVP01_0517100.1-p1	3	Maxquant2	25	Mascot2	1496	MSGF2	1066
PVP01_0518900.1-p1	3	Maxquant2	890	Mascot2	1500	MSGF2	1071
PVP01_0519500.1-p1	3	Maxquant2	648	Mascot2	1501	MSGF2	1073
PVP01_0521900.1-p1	3	Maxquant2	876	Mascot2	1509	MSGF2	1080
PVP01_0529000.1-p1	3	Maxquant2	522	Mascot2	1518	MSGF2	1087
PVP01_0532000.1-p1	3	Maxquant2	833	Mascot2	1529	MSGF2	1096
PVP01_0532900.1-p1	3	Maxquant2	830	Mascot2	1532	MSGF2	1098
PVP01_0601700.1-p1	3	Maxquant2	590	Mascot2	1539	MSGF2	1106
PVP01_0604200.1-p1	3	Maxquant2	889	Mascot2	1543	MSGF2	1110
PVP01_0604600.1-p1	3	Maxquant2	965	Mascot2	1544	MSGF2	1111
PVP01_0612200.1-p1	3	Mascot2	1556	MSGF2	1126	Crux2	593
PVP01_0614700.1-p1	3	Maxquant2	63	Mascot2	1560	MSGF2	1131
PVP01_0620800.1-p1	3	Maxquant2	164	Mascot2	1571	MSGF2	1142
PVP01_0623000.1-p1	3	Maxquant2	853	Mascot2	1575	MSGF2	1147
PVP01_0623100.1-p1	3	Maxquant2	33	Mascot2	1576	MSGF2	1148
PVP01_0623500.1-p1	3	Maxquant2	969	Mascot2	1577	MSGF2	1149
PVP01_0701800.1-p1	3	Mascot2	1580	MSGF2	1152	Crux2	283
PVP01_0702300.1-p1	3	Maxquant2	726	Mascot2	1581	MSGF2	1155
PVP01_0702400.1-p1	3	Maxquant2	512	Mascot2	1582	MSGF2	1156
PVP01_0702500.1-p1	3	Maxquant2	742	Mascot2	1583	MSGF2	1157
PVP01_0703100.1-p1	3	Maxquant2	398	Mascot2	1585	MSGF2	1159
PVP01_0704300.1-p1	3	Maxquant2	794	Mascot2	1589	MSGF2	1162
PVP01_0706100.1-p1	3	Maxquant2	990	Mascot2	1591	MSGF2	1164
PVP01_0707500.1-p1	3	Maxquant2	825	Mascot2	1593	MSGF2	1167
PVP01_0707800.1-p1	3	Maxquant2	843	Mascot2	1594	MSGF2	1168
PVP01_0707900.1-p1	3	Maxquant2	846	Mascot2	1595	MSGF2	1169
PVP01_0711300.1-p1	3	Maxquant2	766	Mascot2	1604	MSGF2	1178
PVP01_0711600.1-p1	3	Maxquant2	71	Mascot2	1605	MSGF2	1179
PVP01_0713800.1-p1	3	Maxquant2	27	Mascot2	1609	MSGF2	1183
PVP01_0716500.1-p1	3	Maxquant2	728	Mascot2	1613	MSGF2	1186
PVP01_0719200.1-p1	3	Mascot2	1619	MSGF2	1192	Crux2	600
PVP01_0720100.1-p1	3	Mascot2	1621	MSGF2	1194	Crux2	601
PVP01_0723200.1-p1	3	Maxquant2	652	Mascot2	1631	MSGF2	1205
PVP01_0725200.1-p1	3	Mascot2	1634	MSGF2	1208	Crux2	288
PVP01_0727400.1-p1	3	Maxquant2	404	Mascot2	1638	MSGF2	1211
PVP01_0728900.1-p1	3	Maxquant2	78	Mascot2	1640	MSGF2	1213
PVP01_0732600.1-p1	3	Maxquant2	885	Mascot2	1647	MSGF2	1221
PVP01_0733200.1-p1	3	Maxquant2	560	Mascot2	1648	MSGF2	1222
PVP01_0801500.1-p1	3	Maxquant2	845	Mascot2	1657	MSGF2	1232
PVP01_0803600.1-p1	3	Maxquant2	917	Mascot2	1663	MSGF2	1238
PVP01_0806500.1-p1	3	Maxquant2	74	Mascot2	1667	MSGF2	1244
PVP01_0807400.1-p1	3	Maxquant2	799	Mascot2	1668	MSGF2	1245
PVP01_0808500.1-p1	3	Mascot2	1674	MSGF2	1250	Crux2	619
PVP01_0810700.1-p1	3	Maxquant2	861	Mascot2	1677	MSGF2	1254
PVP01_0811500.1-p1	3	Maxquant2	869	Mascot2	1680	MSGF2	1257
PVP01_0812500.1-p1	3	Maxquant2	91	Mascot2	1684	MSGF2	1261
PVP01_0812700.1-p1	3	Mascot2	1686	MSGF2	1263	Crux2	297
PVP01_0814200.1-p1	3	Maxquant2	118	Mascot2	1689	MSGF2	1265
PVP01_0819300.1-p1	3	Maxquant2	733	Mascot2	1697	Crux2	625
PVP01_0821900.1-p1	3	Maxquant2	991	Mascot2	1708	MSGF2	1284
PVP01_0822300.1-p1	3	Maxquant2	909	Mascot2	1709	MSGF2	1285
PVP01_0826100.1-p1	3	Maxquant2	913	Mascot2	1716	MSGF2	1293
PVP01_0827400.1-p1	3	Maxquant2	880	Mascot2	1717	MSGF2	1294
PVP01_0829900.1-p1	3	Mascot2	1718	MSGF2	1298	Crux2	305
PVP01_0830700.1-p1	3	Maxquant2	696	Mascot2	1721	MSGF2	1300
PVP01_0831200.1-p1	3	Mascot2	1723	MSGF2	1302	Crux2	631
PVP01_0831300.1-p1	3	Maxquant2	995	Mascot2	1724	MSGF2	1303
PVP01_0833400.1-p1	3	Maxquant2	109	Mascot2	1731	MSGF2	1310
PVP01_0834600.1-p1	3	Maxquant2	935	Mascot2	1734	MSGF2	1314
PVP01_0834900.1-p1	3	Maxquant2	839	Mascot2	1735	MSGF2	1316
PVP01_0837300.1-p1	3	Maxquant2	921	Mascot2	1739	MSGF2	1319
PVP01_0838100.1-p1	3	Maxquant2	673	Mascot2	1740	MSGF2	1320
PVP01_0903900.1-p1	3	Maxquant2	116	Mascot2	1746	MSGF2	1324
PVP01_0904500.1-p1	3	Maxquant2	725	Mascot2	1747	MSGF2	1325
PVP01_0906600.1-p1	3	Maxquant2	819	Mascot2	1756	MSGF2	1334
PVP01_0918800.1-p1	3	Maxquant2	948	Mascot2	1780	MSGF2	1365
PVP01_0920700.1-p1	3	Maxquant2	69	Mascot2	1784	MSGF2	1368
PVP01_0922300.1-p1	3	Maxquant2	690	Mascot2	1787	MSGF2	1372
PVP01_0926200.1-p1	3	Mascot2	1796	MSGF2	1383	Crux2	657
PVP01_0928300.1-p1	3	Maxquant2	841	Mascot2	1802	MSGF2	1389
PVP01_0929800.1-p1	3	Maxquant2	51	Mascot2	1805	MSGF2	1393
PVP01_0932600.1-p1	3	Mascot2	1811	MSGF2	1398	Crux2	661
PVP01_0934800.1-p1	3	Maxquant2	102	Mascot2	1819	MSGF2	1405
PVP01_0943900.1-p1	3	Mascot2	1833	MSGF2	1420	Crux2	667
PVP01_0946100.1-p1	3	Maxquant2	929	Mascot2	1835	MSGF2	1424
PVP01_0948800.1-p1	3	Mascot2	1837	MSGF2	1428	Crux2	668
PVP01_1009500.1-p1	3	Maxquant2	903	Mascot2	1850	MSGF2	1443
PVP01_1009900.1-p1	3	Maxquant2	23	Mascot2	1851	MSGF2	1444
PVP01_1011300.1-p1	3	Mascot2	1855	MSGF2	1448	Crux2	671
PVP01_1015400.1-p1	3	Maxquant2	911	Mascot2	1864	MSGF2	1458
PVP01_1018300.1-p1	3	Maxquant2	851	Mascot2	1872	MSGF2	1469
PVP01_1029400.1-p1	3	Mascot2	1892	MSGF2	1493	Crux2	686
PVP01_1106300.1-p1	3	Maxquant2	955	Mascot2	1917	MSGF2	1525
PVP01_1109800.1-p1	3	Maxquant2	895	Mascot2	1921	MSGF2	1529
PVP01_1110300.1-p1	3	Maxquant2	199	Mascot2	1924	MSGF2	1532
PVP01_1111000.1-p1	3	Maxquant2	849	Mascot2	1926	MSGF2	1534
PVP01_1113000.1-p1	3	Mascot2	1930	MSGF2	1540	Crux2	696
PVP01_1113400.1-p1	3	Maxquant2	586	Mascot2	1933	MSGF2	1543
PVP01_1120000.1-p1	3	Maxquant2	496	Mascot2	1948	MSGF2	1558
PVP01_1120100.1-p1	3	Mascot2	1949	MSGF2	1559	Crux2	702
PVP01_1122800.1-p1	3	Maxquant2	954	Mascot2	1956	MSGF2	1568
PVP01_1126400.1-p1	3	Maxquant2	699	Mascot2	1963	MSGF2	1572
PVP01_1127700.1-p1	3	Maxquant2	124	Mascot2	1967	MSGF2	1575
PVP01_1130100.1-p1	3	Maxquant2	89	Mascot2	1969	MSGF2	1578
PVP01_1131700.1-p1	3	Mascot2	1973	MSGF2	1584	Crux2	708
PVP01_1132300.1-p1	3	Maxquant2	874	Mascot2	1975	MSGF2	1587
PVP01_1135300.1-p1	3	Maxquant2	650	Mascot2	1978	MSGF2	1593
PVP01_1144400.1-p1	3	Maxquant2	475	Mascot2	1996	MSGF2	1615
PVP01_1147500.1-p1	3	Maxquant2	488	Mascot2	2002	MSGF2	1620
PVP01_1201700.1-p1	3	Maxquant2	46	Mascot2	2007	MSGF2	1625
PVP01_1203200.1-p1	3	Maxquant2	784	Mascot2	2012	MSGF2	1630
PVP01_1204500.1-p1	3	Maxquant2	919	Mascot2	2015	MSGF2	1633
PVP01_1208700.1-p1	3	Maxquant2	962	Mascot2	2023	MSGF2	1642
PVP01_1210000.1-p1	3	Maxquant2	886	Mascot2	2024	MSGF2	1643
PVP01_1216500.1-p1	3	Maxquant2	844	Mascot2	2038	MSGF2	1658
PVP01_1217900.1-p1	3	Maxquant2	439	Mascot2	2043	MSGF2	1663
PVP01_1220200.1-p1	3	Maxquant2	714	Mascot2	2047	MSGF2	1668
PVP01_1224500.1-p1	3	Maxquant2	622	Mascot2	2059	MSGF2	1680
PVP01_1226300.1-p1	3	Mascot2	2063	MSGF2	1682	Crux2	729
PVP01_1229700.1-p1	3	Maxquant2	45	Mascot2	2069	MSGF2	1686
PVP01_1231400.1-p1	3	Maxquant2	569	Mascot2	2072	MSGF2	1690
PVP01_1233900.1-p1	3	Mascot2	2075	MSGF2	1696	Crux2	731
PVP01_1238100.1-p1	3	Maxquant2	29	Mascot2	2081	MSGF2	1701
PVP01_1238700.1-p1	3	Maxquant2	524	Mascot2	2082	MSGF2	1703
PVP01_1242100.1-p1	3	Maxquant2	910	Mascot2	2087	MSGF2	1710
PVP01_1242200.1-p1	3	Maxquant2	581	Mascot2	2088	MSGF2	1711
PVP01_1246500.1-p1	3	Maxquant2	893	Mascot2	2097	MSGF2	1721
PVP01_1247900.1-p1	3	Maxquant2	795	Mascot2	2100	MSGF2	1724
PVP01_1253100.1-p1	3	Maxquant2	737	Mascot2	2111	MSGF2	1733
PVP01_1255000.1-p1	3	Maxquant2	973	Mascot2	2115	MSGF2	1736
PVP01_1255600.1-p1	3	Mascot2	2118	MSGF2	1739	Crux2	737
PVP01_1262200.1-p1	3	Maxquant2	30	Mascot2	2130	MSGF2	1753
PVP01_1265900.1-p1	3	Maxquant2	50	Mascot2	2135	MSGF2	1758
PVP01_1267100.1-p1	3	Maxquant2	77	Mascot2	2137	MSGF2	1760
PVP01_1269800.1-p1	3	Maxquant2	405	Mascot2	2146	MSGF2	1769
PVP01_1302200.1-p1	3	Maxquant2	928	Mascot2	2156	MSGF2	1780
PVP01_1310600.1-p1	3	Maxquant2	757	Mascot2	2169	MSGF2	1794
PVP01_1310900.1-p1	3	Maxquant2	741	Mascot2	2170	MSGF2	1796
PVP01_1311500.1-p1	3	Maxquant2	963	Mascot2	2174	MSGF2	1800
PVP01_1312900.1-p1	3	Mascot2	2178	MSGF2	1803	Crux2	753
PVP01_1313200.1-p1	3	Maxquant2	41	Mascot2	2179	MSGF2	1804
PVP01_1315200.1-p1	3	Maxquant2	44	Mascot2	2185	MSGF2	1814
PVP01_1315300.1-p1	3	Maxquant2	601	Mascot2	2186	MSGF2	1815
PVP01_1317700.1-p1	3	Maxquant2	974	Mascot2	2192	MSGF2	1821
PVP01_1319100.1-p1	3	Maxquant2	912	Mascot2	2194	MSGF2	1825
PVP01_1321400.1-p1	3	Maxquant2	48	Mascot2	2201	MSGF2	1832
PVP01_1325300.1-p1	3	Mascot2	2209	MSGF2	1842	Crux2	377
PVP01_1327700.1-p1	3	Maxquant2	659	Mascot2	2212	MSGF2	1846
PVP01_1328200.1-p1	3	Mascot2	2213	MSGF2	1847	Crux2	759
PVP01_1332800.1-p1	3	Mascot2	2223	MSGF2	1859	Crux2	764
PVP01_1336600.1-p1	3	Maxquant2	838	Mascot2	2231	MSGF2	1867
PVP01_1336900.1-p1	3	Maxquant2	983	Mascot2	2232	MSGF2	1868
PVP01_1342900.1-p1	3	Mascot2	2248	MSGF2	1885	Crux2	770
PVP01_1401600.1-p1	3	Maxquant2	529	Mascot2	2256	MSGF2	1895
PVP01_1402200.1-p1	3	Maxquant2	871	Mascot2	2258	MSGF2	1897
PVP01_1408100.1-p1	3	Mascot2	2270	MSGF2	1909	Crux2	775
PVP01_1410300.1-p1	3	Maxquant2	961	Mascot2	2276	MSGF2	1914
PVP01_1412900.1-p1	3	Maxquant2	84	Mascot2	2283	MSGF2	1920
PVP01_1416300.1-p1	3	Maxquant2	481	Mascot2	2288	MSGF2	1924
PVP01_1417500.1-p1	3	Mascot2	2290	MSGF2	1926	Crux2	780
PVP01_1419700.1-p1	3	Maxquant2	775	Mascot2	2294	MSGF2	1931
PVP01_1420200.1-p1	3	Maxquant2	922	Mascot2	2295	MSGF2	1932
PVP01_1420500.1-p1	3	Maxquant2	994	Mascot2	2296	MSGF2	1933
PVP01_1423100.1-p1	3	Maxquant2	870	Mascot2	2301	MSGF2	1938
PVP01_1424600.1-p1	3	Maxquant2	986	Mascot2	2303	MSGF2	1941
PVP01_1425500.1-p1	3	Maxquant2	908	Mascot2	2307	MSGF2	1944
PVP01_1426300.1-p1	3	Maxquant2	630	Mascot2	2309	MSGF2	1946
PVP01_1428200.1-p1	3	Maxquant2	645	Mascot2	2316	MSGF2	1954
PVP01_1435000.1-p1	3	Maxquant2	750	Mascot2	2331	MSGF2	1975
PVP01_1435300.1-p1	3	Maxquant2	49	Mascot2	2332	MSGF2	1977
PVP01_1437300.1-p1	3	Maxquant2	820	Mascot2	2333	Crux2	789
PVP01_1437800.1-p1	3	Maxquant2	530	Mascot2	2335	MSGF2	1981
PVP01_1440500.1-p1	3	Maxquant2	65	Mascot2	2338	MSGF2	1988
PVP01_1444000.1-p1	3	Maxquant2	202	Mascot2	2343	MSGF2	1994
PVP01_1446800.1-p1	3	Maxquant2	59	Mascot2	2348	MSGF2	2001
PVP01_1450000.1-p1	3	Maxquant2	915	Mascot2	2356	MSGF2	2008
PVP01_1451700.1-p1	3	Maxquant2	502	Mascot2	2360	Crux2	794
PVP01_1456000.1-p1	3	Maxquant2	626	Mascot2	2368	MSGF2	2019
PVP01_1459000.1-p1	3	Maxquant2	758	Mascot2	2369	MSGF2	2022
PVP01_1459900.1-p1	3	Maxquant2	528	Mascot2	2372	MSGF2	2025
PVP01_1461200.1-p1	3	Maxquant2	810	Mascot2	2373	Crux2	201
PVP01_1461700.1-p1	3	Maxquant2	687	Mascot2	2374	MSGF2	2028
PVP01_1463200.1-p1	3	Maxquant2	101	Mascot2	2376	MSGF2	2030
PVP01_1467200.1-p1	3	Maxquant2	64	Mascot2	2382	MSGF2	2036
PVP01_1471500.1-p1	3	Maxquant2	914	Mascot2	2390	MSGF2	2046
403254367	2	Mascot2	13	MSGF2	7
403254433	2	Mascot2	15	MSGF2	8
403254459	2	Mascot2	17	MSGF2	9
403254798	2	Mascot2	22	Sequest2	8
403255088	2	Mascot2	32	MSGF2	17
403255416	2	MSGF2	19	Sequest2	10
403255872	2	Mascot2	49	MSGF2	25
403255891	2	Mascot2	51	MSGF2	28
403255917	2	Maxquant2	882	Sequest2	13
403256206	2	Mascot2	59	Crux2	203
403256208	2	Maxquant2	371	Mascot2	60
403256681	2	Mascot2	69	Sequest2	19
403256843	2	MSGF2	39	Sequest2	21
403257384	2	MSGF2	49	Sequest2	24
403257486	2	Mascot2	83	MSGF2	51
403257588	2	MSGF2	54	Sequest2	25
403257782	2	Mascot2	91	Sequest2	28
403257793	2	MSGF2	58	Sequest2	29
403257817	2	Mascot2	92	Crux2	418
403257821	2	Maxquant2	977	MSGF2	60
403258139	2	MSGF2	65	Sequest2	32
403259129	2	Mascot2	114	MSGF2	76
403260077	2	Mascot2	139	MSGF2	88
403260387	2	Mascot2	152	Sequest2	40
403260458	2	MSGF2	93	Sequest2	42
403260609	2	Mascot2	159	MSGF2	98
403260765	2	MSGF2	101	Sequest2	49
403261117	2	Mascot2	169	MSGF2	102
403261934	2	MSGF2	114	Sequest2	51
403262243	2	MSGF2	120	Sequest2	57
403262414	2	Mascot2	197	MSGF2	123
403263194	2	Mascot2	214	MSGF2	135
403263261	2	Mascot2	218	Crux2	426
403263279	2	MSGF2	136	Sequest2	62
403263598	2	Mascot2	225	MSGF2	139
403263954	2	MSGF2	144	Crux2	428
403264096	2	MSGF2	146	Sequest2	68
403264102	2	MSGF2	147	Sequest2	69
403264198	2	Mascot2	238	MSGF2	151
403264783	2	Mascot2	253	MSGF2	158
403265214	2	Mascot2	259	Sequest2	78
403265216	2	Mascot2	260	Sequest2	79
403265218	2	Mascot2	261	Sequest2	80
403265337	2	Mascot2	266	Sequest2	83
403265832	2	MSGF2	176	Sequest2	86
403266293	2	Mascot2	287	MSGF2	186
403266785	2	Mascot2	299	Sequest2	97
403266787	2	Maxquant2	712	MSGF2	194
403266864	2	Mascot2	301	Crux2	438
403267213	2	Maxquant2	964	MSGF2	200
403267243	2	Mascot2	312	MSGF2	201
403267421	2	Mascot2	315	MSGF2	203
403268030	2	MSGF2	212	Sequest2	106
403268633	2	MSGF2	224	Sequest2	109
403268755	2	Mascot2	339	MSGF2	226
403269959	2	Maxquant2	947	MSGF2	243
403270674	2	Maxquant2	979	MSGF2	251
403271047	2	MSGF2	258	Sequest2	122
403271630	2	MSGF2	269	Sequest2	128
403271793	2	Mascot2	391	MSGF2	271
403271828	2	Mascot2	394	MSGF2	272
403271886	2	Mascot2	395	Sequest2	131
403272390	2	Maxquant2	206	Sequest2	134
403272475	2	Mascot2	408	MSGF2	281
403273048	2	Mascot2	419	MSGF2	289
403273168	2	MSGF2	290	Sequest2	138
403273523	2	Maxquant2	469	MSGF2	293
403273747	2	MSGF2	299	Sequest2	143
403274197	2	Mascot2	444	MSGF2	306
403274464	2	Maxquant2	60	MSGF2	309
403274530	2	Mascot2	451	MSGF2	311
403274912	2	Maxquant2	551	Sequest2	150
403274914	2	MSGF2	315	Sequest2	151
403275336	2	Mascot2	468	MSGF2	330
403275402	2	Mascot2	469	Crux2	458
403275421	2	Mascot2	470	Sequest2	157
403275929	2	MSGF2	341	Sequest2	160
403276343	2	Mascot2	493	MSGF2	344
403276512	2	MSGF2	347	Sequest2	163
403276697	2	Mascot2	501	MSGF2	350
403277003	2	Maxquant2	561	MSGF2	354
403277380	2	Maxquant2	945	Sequest2	168
403277530	2	MSGF2	357	Sequest2	170
403277670	2	MSGF2	358	Sequest2	172
403278483	2	Maxquant2	860	Mascot2	525
403278682	2	Mascot2	529	MSGF2	374
403279107	2	Mascot2	538	MSGF2	381
403279547	2	Mascot2	550	MSGF2	390
403279766	2	MSGF2	396	Sequest2	188
403279786	2	MSGF2	397	Sequest2	189
403280338	2	Mascot2	563	Sequest2	193
403280376	2	MSGF2	406	Sequest2	195
403280585	2	Mascot2	572	MSGF2	413
403281519	2	Maxquant2	426	Sequest2	206
403281523	2	Mascot2	594	MSGF2	431
403281635	2	Mascot2	596	MSGF2	433
403282195	2	MSGF2	440	Sequest2	210
403282618	2	Mascot2	619	MSGF2	445
403283003	2	Mascot2	628	Sequest2	217
403283031	2	Mascot2	630	MSGF2	451
403283718	2	Maxquant2	859	Mascot2	643
403284598	2	Mascot2	656	MSGF2	465
403284842	2	MSGF2	472	Sequest2	221
403284848	2	Mascot2	661	MSGF2	473
403285519	2	MSGF2	488	Sequest2	227
403285600	2	Mascot2	679	MSGF2	490
403285873	2	Mascot2	686	MSGF2	494
403286355	2	Mascot2	701	Sequest2	229
403286492	2	Mascot2	704	Crux2	480
403286496	2	MSGF2	499	Sequest2	231
403286498	2	Maxquant2	662	Sequest2	232
403286843	2	Maxquant2	221	MSGF2	504
403287193	2	Mascot2	721	MSGF2	507
403287263	2	Mascot2	725	MSGF2	510
403287708	2	Mascot2	735	MSGF2	513
403288628	2	Mascot2	760	MSGF2	526
403290213	2	MSGF2	538	Sequest2	252
403290305	2	Mascot2	796	MSGF2	539
403290732	2	Maxquant2	638	Sequest2	253
403291260	2	Mascot2	814	MSGF2	551
403291274	2	Mascot2	815	Sequest2	257
403291276	2	MSGF2	552	Sequest2	258
403291534	2	Mascot2	823	MSGF2	556
403291714	2	MSGF2	559	Sequest2	260
403292200	2	MSGF2	570	Sequest2	265
403292215	2	Mascot2	843	MSGF2	571
403292305	2	Mascot2	845	MSGF2	573
403292510	2	Mascot2	852	MSGF2	579
403293089	2	Mascot2	868	MSGF2	594
403293105	2	Mascot2	869	Sequest2	273
403293199	2	Maxquant2	607	MSGF2	596
403293432	2	MSGF2	601	Sequest2	279
403294287	2	Mascot2	907	MSGF2	616
403294506	2	Mascot2	913	Crux2	498
403294813	2	Mascot2	920	Sequest2	293
403295024	2	Mascot2	924	MSGF2	623
403295411	2	Mascot2	932	MSGF2	628
403295847	2	Mascot2	939	Sequest2	294
403296421	2	Maxquant2	934	Sequest2	304
403296595	2	Mascot2	956	Mascot2	957
403296675	2	Mascot2	959	Sequest2	308
403296723	2	Mascot2	961	MSGF2	647
403297413	2	Maxquant2	674	Sequest2	314
403297615	2	Maxquant2	720	Mascot2	988
403297617	2	MSGF2	658	Sequest2	315
403298182	2	MSGF2	665	Sequest2	317
403298228	2	Mascot2	1005	MSGF2	667
403298238	2	Maxquant2	657	Sequest2	320
403298485	2	MSGF2	670	Sequest2	323
403298526	2	MSGF2	672	Sequest2	325
403299071	2	Mascot2	1025	MSGF2	683
403299683	2	Mascot2	1037	MSGF2	694
403300123	2	Mascot2	1055	Sequest2	337
403300203	2	Mascot2	1061	Sequest2	338
403300385	2	Mascot2	1065	Sequest2	339
403300760	2	MSGF2	704	Sequest2	344
403300940	2	MSGF2	709	Sequest2	346
403301997	2	Mascot2	1105	MSGF2	725
403302246	2	MSGF2	728	Sequest2	352
403302390	2	MSGF2	732	Sequest2	354
403302803	2	Mascot2	1121	Crux2	517
403303118	2	Mascot2	1130	MSGF2	742
403304176	2	Mascot2	1153	Sequest2	367
403304296	2	Mascot2	1156	MSGF2	759
403304602	2	Mascot2	1162	MSGF2	764
403304671	2	Sequest2	373	Crux2	522
403306514	2	Mascot2	1210	MSGF2	788
403306896	2	MSGF2	792	Sequest2	391
403306906	2	Maxquant2	952	Sequest2	392
403307792	2	MSGF2	805	Sequest2	399
403308697	2	Maxquant2	988	Sequest2	407
403308972	2	Maxquant2	698	MSGF2	826
403309409	2	MSGF2	834	Sequest2	415
PVP01_0000140.1-p1	2	Mascot2	1288	MSGF2	839
PVP01_0000150.1-p1	2	Mascot2	1289	MSGF2	840
PVP01_0000170.1-p1	2	Maxquant2	345	MSGF2	841
PVP01_0002130.1-p1	2	Mascot2	1295	Crux2	247
PVP01_0011150.1-p1	2	Maxquant2	772	MSGF2	873
PVP01_0104400.1-p1	2	Mascot2	1314	MSGF2	878
PVP01_0104800.1-p1	2	Mascot2	1316	MSGF2	879
PVP01_0106600.1-p1	2	Mascot2	1319	MSGF2	882
PVP01_0108300.1-p1	2	Mascot2	1324	MSGF2	886
PVP01_0110100.1-p1	2	Mascot2	1327	MSGF2	892
PVP01_0112600.1-p1	2	Mascot2	1336	MSGF2	901
PVP01_0205300.1-p1	2	Mascot2	1369	MSGF2	934
PVP01_0211800.1-p1	2	Mascot2	1381	MSGF2	948
PVP01_0302900.1-p1	2	Mascot2	1394	MSGF2	965
PVP01_0303200.1-p1	2	Mascot2	1395	MSGF2	966
PVP01_0304500.1-p1	2	Mascot2	1396	MSGF2	968
PVP01_0310100.1-p1	2	Mascot2	1403	MSGF2	976
PVP01_0316100.1-p1	2	Mascot2	1411	MSGF2	983
PVP01_0316500.1-p1	2	Mascot2	1412	MSGF2	984
PVP01_0317400.1-p1	2	Mascot2	1415	MSGF2	989
PVP01_0318100.1-p1	2	Mascot2	1416	MSGF2	990
PVP01_0319800.1-p1	2	Mascot2	1419	MSGF2	993
PVP01_0403500.1-p1	2	Mascot2	1423	MSGF2	997
PVP01_0405100.1-p1	2	Mascot2	1426	MSGF2	1000
PVP01_0406500.1-p1	2	Mascot2	1429	MSGF2	1003
PVP01_0410100.1-p1	2	Mascot2	1435	MSGF2	1008
PVP01_0414700.1-p1	2	Mascot2	1446	MSGF2	1018
PVP01_0416000.1-p1	2	Mascot2	1449	MSGF2	1020
PVP01_0416600.1-p1	2	Mascot2	1452	MSGF2	1021
PVP01_0504400.1-p1	2	Mascot2	1477	MSGF2	1045
PVP01_0506200.1-p1	2	Mascot2	1482	MSGF2	1049
PVP01_0513600.1-p1	2	Mascot2	1492	MSGF2	1061
PVP01_0518700.1-p1	2	Mascot2	1499	MSGF2	1070
PVP01_0519900.1-p1	2	Mascot2	1504	MSGF2	1075
PVP01_0529400.1-p1	2	Mascot2	1519	MSGF2	1088
PVP01_0530700.1-p1	2	Mascot2	1524	MSGF2	1090
PVP01_0531000.1-p1	2	Mascot2	1527	MSGF2	1093
PVP01_0601600.1-p1	2	Mascot2	1538	MSGF2	1105
PVP01_0606300.1-p1	2	Mascot2	1547	MSGF2	1114
PVP01_0607100.1-p1	2	Mascot2	1549	MSGF2	1118
PVP01_0607600.1-p1	2	Mascot2	1550	MSGF2	1119
PVP01_0613800.1-p1	2	Mascot2	1559	MSGF2	1130
PVP01_0622400.1-p1	2	Mascot2	1574	MSGF2	1145
PVP01_0624000.1-p1	2	Mascot2	1578	MSGF2	1150
PVP01_0702100.1-p1	2	Maxquant2	602	MSGF2	1154
PVP01_0703300.1-p1	2	Mascot2	1586	MSGF2	1160
PVP01_0708400.1-p1	2	Mascot2	1597	MSGF2	1171
PVP01_0708600.1-p1	2	Mascot2	1598	MSGF2	1172
PVP01_0710400.1-p1	2	Mascot2	1600	MSGF2	1174
PVP01_0711200.1-p1	2	Mascot2	1603	MSGF2	1177
PVP01_0711700.1-p1	2	Mascot2	1606	MSGF2	1180
PVP01_0714800.1-p1	2	Mascot2	1610	MSGF2	1184
PVP01_0716700.1-p1	2	Mascot2	1614	MSGF2	1187
PVP01_0718300.1-p1	2	Mascot2	1618	MSGF2	1190
PVP01_0722400.1-p1	2	Maxquant2	449	Mascot2	1629
PVP01_0722700.1-p1	2	Mascot2	1630	MSGF2	1203
PVP01_0726300.1-p1	2	Maxquant2	951	MSGF2	1209
PVP01_0802500.1-p1	2	Mascot2	1660	MSGF2	1236
PVP01_0810800.1-p1	2	Mascot2	1678	MSGF2	1255
PVP01_0811100.1-p1	2	Mascot2	1679	MSGF2	1256
PVP01_0813400.1-p1	2	Mascot2	1688	MSGF2	1264
PVP01_0820800.1-p1	2	Mascot2	1704	MSGF2	1281
PVP01_0822800.1-p1	2	Mascot2	1711	MSGF2	1287
PVP01_0831100.1-p1	2	Mascot2	1722	MSGF2	1301
PVP01_0836900.1-p1	2	Maxquant2	785	Mascot2	1737
PVP01_0903800.1-p1	2	MSGF2	1323	Crux2	637
PVP01_0904800.1-p1	2	Mascot2	1748	MSGF2	1326
PVP01_0906500.1-p1	2	Mascot2	1755	MSGF2	1333
PVP01_0913800.1-p1	2	Mascot2	1765	MSGF2	1348
PVP01_0917700.1-p1	2	Mascot2	1777	MSGF2	1360
PVP01_0920500.1-p1	2	Sequest2	818	Crux2	651
PVP01_0925800.1-p1	2	Mascot2	1795	MSGF2	1381
PVP01_0927300.1-p1	2	Mascot2	1800	MSGF2	1386
PVP01_0928000.1-p1	2	Mascot2	1801	MSGF2	1388
PVP01_0930700.1-p1	2	Mascot2	1806	MSGF2	1395
PVP01_0932800.1-p1	2	Mascot2	1812	MSGF2	1399
PVP01_0934000.1-p1	2	Mascot2	1815	MSGF2	1402
PVP01_0934600.1-p1	2	Mascot2	1817	MSGF2	1403
PVP01_0934700.1-p1	2	Mascot2	1818	MSGF2	1404
PVP01_0940500.1-p1	2	Mascot2	1828	MSGF2	1414
PVP01_0940900.1-p1	2	Mascot2	1829	MSGF2	1415
PVP01_1004800.1-p1	2	Mascot2	1840	MSGF2	1432
PVP01_1010500.1-p1	2	Mascot2	1853	MSGF2	1446
PVP01_1011500.1-p1	2	Mascot2	1856	MSGF2	1449
PVP01_1012200.1-p1	2	Mascot2	1857	MSGF2	1450
PVP01_1013500.1-p1	2	Mascot2	1859	MSGF2	1453
PVP01_1014100.1-p1	2	Mascot2	1861	MSGF2	1455
PVP01_1015600.1-p1	2	Mascot2	1865	MSGF2	1459
PVP01_1022500.1-p1	2	Mascot2	1879	MSGF2	1477
PVP01_1023900.1-p1	2	Mascot2	1881	MSGF2	1480
PVP01_1025400.1-p1	2	Mascot2	1885	MSGF2	1484
PVP01_1026200.1-p1	2	Mascot2	1887	MSGF2	1487
PVP01_1030600.1-p1	2	Mascot2	1895	MSGF2	1497
PVP01_1030700.1-p1	2	Mascot2	1896	MSGF2	1498
PVP01_1031000.1-p1	2	Mascot2	1897	MSGF2	1499
PVP01_1031500.1-p1	2	Mascot2	1898	MSGF2	1501
PVP01_1033200.1-p1	2	Mascot2	1902	MSGF2	1505
PVP01_1034100.1-p1	2	Maxquant2	950	MSGF2	1509
PVP01_1106100.1-p1	2	MSGF2	1524	Crux2	155
PVP01_1110900.1-p1	2	Mascot2	1925	MSGF2	1533
PVP01_1111100.1-p1	2	Mascot2	1927	MSGF2	1535
PVP01_1113100.1-p1	2	Mascot2	1931	MSGF2	1541
PVP01_1113200.1-p1	2	Maxquant2	906	Mascot2	1932
PVP01_1113700.1-p1	2	Mascot2	1934	MSGF2	1544
PVP01_1117300.1-p1	2	Mascot2	1942	Crux2	699
PVP01_1119600.1-p1	2	Mascot2	1947	MSGF2	1556
PVP01_1121400.1-p1	2	Mascot2	1951	MSGF2	1563
PVP01_1127600.1-p1	2	Mascot2	1966	MSGF2	1574
PVP01_1134800.1-p1	2	Mascot2	1977	MSGF2	1592
PVP01_1135400.1-p1	2	Mascot2	1979	MSGF2	1594
PVP01_1137600.1-p1	2	Mascot2	1982	MSGF2	1600
PVP01_1137800.1-p1	2	Maxquant2	892	MSGF2	1601
PVP01_1138700.1-p1	2	Maxquant2	937	Mascot2	1984
PVP01_1144300.1-p1	2	Mascot2	1995	MSGF2	1614
PVP01_1146100.1-p1	2	Mascot2	1999	MSGF2	1617
PVP01_1201800.1-p1	2	Mascot2	2008	MSGF2	1626
PVP01_1202300.1-p1	2	Mascot2	2009	MSGF2	1627
PVP01_1202400.1-p1	2	Mascot2	2010	MSGF2	1628
PVP01_1210700.1-p1	2	Mascot2	2027	MSGF2	1646
PVP01_1217700.1-p1	2	Mascot2	2041	MSGF2	1661
PVP01_1220300.1-p1	2	Mascot2	2048	MSGF2	1669
PVP01_1221100.1-p1	2	Mascot2	2051	Crux2	727
PVP01_1222800.1-p1	2	Mascot2	2054	MSGF2	1676
PVP01_1224100.1-p1	2	Mascot2	2058	MSGF2	1679
PVP01_1225000.1-p1	2	Mascot2	2060	MSGF2	1681
PVP01_1229400.1-p1	2	Mascot2	2067	MSGF2	1684
PVP01_1231000.1-p1	2	Mascot2	2070	MSGF2	1688
PVP01_1243100.1-p1	2	Mascot2	2089	MSGF2	1713
PVP01_1245500.1-p1	2	Mascot2	2094	MSGF2	1718
PVP01_1249900.1-p1	2	Mascot2	2105	MSGF2	1727
PVP01_1255300.1-p1	2	Mascot2	2117	MSGF2	1738
PVP01_1256600.1-p1	2	Mascot2	2120	MSGF2	1742
PVP01_1260400.1-p1	2	Mascot2	2124	MSGF2	1748
PVP01_1269500.1-p1	2	Mascot2	2144	MSGF2	1767
PVP01_1269700.1-p1	2	Mascot2	2145	MSGF2	1768
PVP01_1304900.1-p1	2	Mascot2	2162	MSGF2	1786
PVP01_1305900.1-p1	2	Mascot2	2164	MSGF2	1789
PVP01_1310400.1-p1	2	Maxquant2	684	MSGF2	1793
PVP01_1313800.1-p1	2	Maxquant2	787	MSGF2	1807
PVP01_1315000.1-p1	2	Mascot2	2184	MSGF2	1813
PVP01_1316700.1-p1	2	Mascot2	2189	MSGF2	1819
PVP01_1319400.1-p1	2	Mascot2	2195	MSGF2	1826
PVP01_1319600.1-p1	2	Mascot2	2196	MSGF2	1827
PVP01_1320000.1-p1	2	Mascot2	2198	MSGF2	1829
PVP01_1321100.1-p1	2	Mascot2	2200	MSGF2	1831
PVP01_1322800.1-p1	2	Mascot2	2203	MSGF2	1836
PVP01_1326200.1-p1	2	Mascot2	2211	MSGF2	1845
PVP01_1336300.1-p1	2	Mascot2	2229	MSGF2	1865
PVP01_1338200.1-p1	2	Mascot2	2234	MSGF2	1870
PVP01_1338700.1-p1	2	Mascot2	2237	MSGF2	1873
PVP01_1343000.1-p1	2	Mascot2	2249	MSGF2	1886
PVP01_1407400.1-p1	2	Mascot2	2267	MSGF2	1907
PVP01_1407500.1-p1	2	Mascot2	2268	MSGF2	1908
PVP01_1409400.1-p1	2	Mascot2	2273	MSGF2	1913
PVP01_1410700.1-p1	2	Mascot2	2277	MSGF2	1915
PVP01_1413800.1-p1	2	Mascot2	2286	MSGF2	1922
PVP01_1414700.1-p1	2	Mascot2	2287	MSGF2	1923
PVP01_1418500.1-p1	2	Mascot2	2292	MSGF2	1928
PVP01_1422100.1-p1	2	Mascot2	2299	MSGF2	1937
PVP01_1426400.1-p1	2	Mascot2	2310	MSGF2	1947
PVP01_1427500.1-p1	2	Mascot2	2312	MSGF2	1951
PVP01_1428800.1-p1	2	Mascot2	2318	MSGF2	1957
PVP01_1429000.1-p1	2	Mascot2	2320	MSGF2	1959
PVP01_1432900.1-p1	2	Maxquant2	875	MSGF2	1972
PVP01_1434200.1-p1	2	Mascot2	2330	MSGF2	1974
PVP01_1443400.1-p1	2	Mascot2	2342	MSGF2	1992
PVP01_1445000.1-p1	2	Mascot2	2346	MSGF2	1997
PVP01_1445300.1-p1	2	Mascot2	2347	MSGF2	1998
PVP01_1447000.1-p1	2	MSGF2	2002	Crux2	793
PVP01_1447400.1-p1	2	Mascot2	2349	MSGF2	2003
PVP01_1449300.1-p1	2	Mascot2	2355	MSGF2	2007
PVP01_1450400.1-p1	2	Mascot2	2359	MSGF2	2010
PVP01_1452200.1-p1	2	Maxquant2	942	MSGF2	2011
PVP01_1455800.1-p1	2	Mascot2	2367	MSGF2	2018
PVP01_1459400.1-p1	2	Mascot2	2370	MSGF2	2023
PVP01_1460700.1-p1	2	Maxquant2	243	MSGF2	2027
403253955	1	Mascot2	4	Maxquant2	997	Maxquant2	998	Maxquant2	999	Maxquant2	1000	Maxquant2	1001	Maxquant2	1002	Maxquant2	1003	Maxquant2	1004	Maxquant2	1005	Maxquant2	1006	Maxquant2	1007	Maxquant2	1008	Maxquant2	1009	Maxquant2	1010	Maxquant2	1011	Maxquant2	1012	Maxquant2	1013	Maxquant2	1014	Maxquant2	1015	Maxquant2	1016	Maxquant2	1017	Maxquant2	1018	Maxquant2	1019
403254035	1	Mascot2	6
403254132	1	Mascot2	7
403254141	1	Mascot2	8
403254149	1	Mascot2	9
403254194	1	Mascot2	10
403254331	1	Mascot2	12
403254339	1	MSGF2	6	Mascot2	2394	Mascot2	2395	Mascot2	2396	Mascot2	2397	Mascot2	2398	Mascot2	2399	Mascot2	2400	Mascot2	2401	Mascot2	2402	Mascot2	2403	Mascot2	2404	Mascot2	2405	Mascot2	2406	Mascot2	2407	Mascot2	2408	Mascot2	2409	Mascot2	2410	Mascot2	2411	Mascot2	2412	Mascot2	2413	Mascot2	2414	Mascot2	2415	Mascot2	2416
403254431	1	Mascot2	14
403254449	1	Mascot2	16
403254473	1	MSGF2	10
403254526	1	MSGF2	11
403254583	1	MSGF2	13
403254608	1	Mascot2	19
403254649	1	Mascot2	20
403254693	1	Maxquant2	544
403254808	1	Mascot2	23
403254849	1	Mascot2	25
403254903	1	Mascot2	26
403254916	1	Mascot2	27
403254955	1	Mascot2	28
403255007	1	Mascot2	29
403255013	1	Mascot2	30
403255047	1	MSGF2	16
403255057	1	Mascot2	31
403255192	1	MSGF2	18
403255229	1	Mascot2	33
403255243	1	Mascot2	34
403255260	1	Mascot2	35
403255368	1	Mascot2	36
403255398	1	Mascot2	37
403255420	1	Mascot2	38
403255449	1	Mascot2	40
403255455	1	Mascot2	41
403255507	1	MSGF2	21
403255511	1	MSGF2	22
403255530	1	Mascot2	42
403255604	1	Mascot2	43
403255639	1	MSGF2	23
403255646	1	Mascot2	44
403255662	1	Mascot2	45
403255696	1	MSGF2	24
403255713	1	Mascot2	46
403255775	1	Mascot2	47
403255825	1	Mascot2	48
403255889	1	MSGF2	27
403255987	1	Mascot2	53
403256035	1	Mascot2	54
403256056	1	Mascot2	55
403256070	1	Mascot2	56
403256133	1	MSGF2	30
403256172	1	Mascot2	57
403256181	1	Mascot2	58
403256193	1	Sequest2	15
403256210	1	Sequest2	16
403256212	1	MSGF2	31
403256268	1	Mascot2	62
403256296	1	Mascot2	63
403256363	1	Mascot2	64
403256393	1	MSGF2	33
403256474	1	Mascot2	65
403256489	1	Sequest2	18
403256528	1	Mascot2	67
403256588	1	Mascot2	68
403256664	1	MSGF2	35
403256668	1	MSGF2	36
403256696	1	MSGF2	37
403256739	1	Mascot2	70
403256847	1	MSGF2	40
403256889	1	Mascot2	74
403256913	1	Mascot2	75
403256936	1	MSGF2	42
403256942	1	Mascot2	76
403256984	1	MSGF2	43
403257138	1	MSGF2	44
403257143	1	MSGF2	45
403257149	1	Mascot2	77
403257161	1	MSGF2	46
403257187	1	Mascot2	78
403257291	1	Mascot2	80
403257303	1	MSGF2	48
403257311	1	Mascot2	81
403257411	1	MSGF2	50
403257418	1	Mascot2	82
403257524	1	Mascot2	84
403257537	1	MSGF2	52
403257546	1	MSGF2	53
403257550	1	Mascot2	85
403257595	1	Mascot2	86
403257614	1	MSGF2	55
403257716	1	Mascot2	87
403257739	1	Mascot2	88
403257749	1	MSGF2	56
403257775	1	Sequest2	27
403257777	1	MSGF2	57
403257780	1	Mascot2	90
403257795	1	MSGF2	59
403257819	1	Sequest2	30
403257906	1	MSGF2	61
403257962	1	MSGF2	62
403258049	1	MSGF2	63
403258079	1	Mascot2	93
403258167	1	Mascot2	95
403258187	1	MSGF2	66
403258256	1	Mascot2	96
403258361	1	MSGF2	67
403258425	1	MSGF2	68
403258462	1	Mascot2	97
403258464	1	Mascot2	98
403258468	1	Mascot2	99
403258491	1	Mascot2	100
403258496	1	Mascot2	101
403258511	1	Mascot2	102
403258523	1	MSGF2	69
403258548	1	MSGF2	70
403258557	1	Mascot2	103
403258559	1	Mascot2	104
403258568	1	MSGF2	71
403258589	1	Mascot2	105
403258619	1	Mascot2	106
403258775	1	Mascot2	107
403258807	1	Mascot2	108
403258859	1	MSGF2	72
403258865	1	Mascot2	109
403258881	1	MSGF2	73
403258883	1	Mascot2	110
403258897	1	MSGF2	74
403258997	1	Mascot2	112
403259023	1	Mascot2	113
403259177	1	Mascot2	115
403259192	1	Mascot2	116
403259194	1	Mascot2	117
403259209	1	Mascot2	118
403259218	1	MSGF2	77
403259268	1	Mascot2	119
403259288	1	Mascot2	120
403259297	1	Sequest2	34
403259334	1	Mascot2	122
403259344	1	MSGF2	79
403259373	1	MSGF2	80
403259410	1	Mascot2	123
403259430	1	Mascot2	124
403259464	1	Mascot2	125
403259484	1	Mascot2	126
403259521	1	Mascot2	127
403259546	1	MSGF2	82
403259574	1	Mascot2	129
403259621	1	Mascot2	130
403259647	1	Mascot2	131
403259661	1	Mascot2	132
403259679	1	Mascot2	133
403259729	1	Mascot2	134
403259809	1	Mascot2	135
403259840	1	MSGF2	84
403259906	1	Mascot2	136
403260069	1	MSGF2	87
403260089	1	Mascot2	140
403260093	1	Mascot2	141
403260100	1	Mascot2	142
403260104	1	Mascot2	143
403260110	1	Mascot2	144
403260129	1	Mascot2	145
403260138	1	MSGF2	89
403260140	1	Mascot2	146
403260158	1	Mascot2	147
403260253	1	Mascot2	148
403260341	1	Mascot2	150
403260351	1	MSGF2	91
403260407	1	Mascot2	154
403260506	1	MSGF2	95
403260593	1	Mascot2	158
403260611	1	Sequest2	46
403260722	1	Mascot2	162
403260834	1	Mascot2	163
403261019	1	Mascot2	164
403261023	1	Mascot2	165
403261049	1	Mascot2	166
403261088	1	Mascot2	167
403261110	1	Mascot2	168
403261173	1	MSGF2	103
403261255	1	Mascot2	170
403261261	1	Mascot2	171
403261288	1	Mascot2	172
403261329	1	MSGF2	104
403261335	1	MSGF2	105
403261346	1	Mascot2	173
403261384	1	Mascot2	174
403261409	1	Mascot2	175
403261448	1	Mascot2	176
403261457	1	Mascot2	177
403261504	1	Mascot2	179
403261538	1	Mascot2	180
403261542	1	Mascot2	181
403261594	1	MSGF2	107
403261636	1	MSGF2	108
403261652	1	MSGF2	109
403261677	1	Mascot2	182
403261680	1	Mascot2	183
403261682	1	MSGF2	110
403261732	1	Mascot2	184
403261818	1	MSGF2	111
403261864	1	MSGF2	112
403261929	1	MSGF2	113
403261992	1	MSGF2	115
403261994	1	Mascot2	185
403262029	1	Mascot2	186
403262049	1	Mascot2	187
403262051	1	Mascot2	188
403262128	1	Sequest2	56
403262154	1	Mascot2	193
403262166	1	Mascot2	194
403262317	1	Mascot2	195
403262345	1	MSGF2	121
403262369	1	MSGF2	122
403262404	1	Mascot2	196
403262464	1	Mascot2	198
403262556	1	Mascot2	200
403262570	1	Crux2	424
403262586	1	MSGF2	126
403262596	1	MSGF2	127
403262650	1	MSGF2	128
403262740	1	Mascot2	203
403262748	1	Mascot2	204
403262821	1	Mascot2	205
403262834	1	MSGF2	130
403262857	1	Mascot2	206
403262939	1	Mascot2	207
403263028	1	Mascot2	209
403263052	1	Mascot2	210
403263086	1	MSGF2	131
403263090	1	MSGF2	132
403263118	1	MSGF2	133
403263120	1	Mascot2	211
403263126	1	Mascot2	212
403263128	1	MSGF2	134
403263175	1	Mascot2	213
403263212	1	Mascot2	215
403263242	1	Mascot2	216
403263255	1	Mascot2	217
403263310	1	Sequest2	63
403263324	1	Mascot2	219
403263377	1	Mascot2	220
403263416	1	Mascot2	221
403263508	1	Sequest2	66
403263542	1	Mascot2	224
403263674	1	MSGF2	140
403263709	1	Mascot2	226
403263745	1	MSGF2	141
403263754	1	MSGF2	142
403263821	1	Mascot2	227
403263824	1	Mascot2	228
403263834	1	Mascot2	229
403263905	1	Mascot2	230
403263910	1	MSGF2	143
403263960	1	MSGF2	145
403263972	1	Mascot2	231
403264090	1	Mascot2	232
403264098	1	Mascot2	233
403264142	1	MSGF2	149
403264154	1	Mascot2	235
403264166	1	Mascot2	236
403264172	1	MSGF2	150
403264188	1	Mascot2	237
403264204	1	Sequest2	71
403264226	1	Mascot2	239
403264228	1	Mascot2	240
403264239	1	Mascot2	241
403264249	1	MSGF2	152
403264290	1	MSGF2	153
403264326	1	MSGF2	154
403264328	1	Mascot2	242
403264344	1	MSGF2	155
403264482	1	Sequest2	74
403264517	1	Mascot2	245
403264525	1	Mascot2	246
403264584	1	Mascot2	247
403264642	1	Mascot2	248
403264650	1	Mascot2	249
403264668	1	Mascot2	250
403264692	1	Mascot2	251
403264767	1	Mascot2	252
403264789	1	Mascot2	254
403264797	1	Mascot2	255
403264805	1	MSGF2	159
403264838	1	MSGF2	160
403264865	1	Mascot2	256
403264912	1	Sequest2	75
403264922	1	MSGF2	161
403264945	1	Mascot2	257
403265000	1	MSGF2	162
403265002	1	Sequest2	76
403265004	1	Sequest2	77
403265060	1	Mascot2	258
403265080	1	MSGF2	163
403265121	1	MSGF2	164
403265168	1	MSGF2	165
403265300	1	Sequest2	81
403265309	1	Mascot2	264
403265328	1	Mascot2	265
403265339	1	MSGF2	168
403265345	1	MSGF2	169
403265387	1	MSGF2	170
403265411	1	Mascot2	267
403265414	1	Mascot2	268
403265455	1	Mascot2	269
403265660	1	MSGF2	173
403265664	1	MSGF2	174
403265696	1	Mascot2	272
403265819	1	Mascot2	273
403265840	1	Mascot2	275
403265848	1	Mascot2	276
403265867	1	Mascot2	277
403265888	1	MSGF2	177
403265890	1	Sequest2	87
403265970	1	MSGF2	178
403266072	1	Sequest2	88
403266077	1	Mascot2	279
403266079	1	Mascot2	280
403266093	1	Sequest2	89
403266123	1	MSGF2	181
403266147	1	MSGF2	182
403266179	1	Mascot2	283
403266187	1	Mascot2	284
403266228	1	Sequest2	92
403266234	1	Sequest2	93
403266301	1	Crux2	434
403266319	1	Mascot2	288
403266343	1	MSGF2	187
403266347	1	Mascot2	289
403266353	1	Mascot2	290
403266405	1	MSGF2	188
403266435	1	Mascot2	291
403266442	1	Mascot2	292
403266463	1	Mascot2	293
403266510	1	Mascot2	294
403266636	1	MSGF2	191
403266904	1	Mascot2	302
403266948	1	Sequest2	100
403266972	1	Maxquant2	706
403266975	1	Mascot2	304
403266993	1	Mascot2	305
403266995	1	Mascot2	306
403267042	1	MSGF2	197
403267050	1	MSGF2	198
403267093	1	Mascot2	307
403267153	1	Mascot2	308
403267171	1	Mascot2	309
403267181	1	Mascot2	310
403267183	1	MSGF2	199
403267187	1	Maxquant2	927
403267217	1	Sequest2	101
403267235	1	Mascot2	311
403267372	1	Mascot2	313
403267377	1	Mascot2	314
403267407	1	MSGF2	202
403267427	1	MSGF2	204
403267433	1	Mascot2	316
403267463	1	Sequest2	102
403267555	1	Crux2	441
403267587	1	Mascot2	319
403267659	1	MSGF2	207
403267698	1	Mascot2	320
403267842	1	Mascot2	322
403267847	1	Mascot2	323
403267865	1	MSGF2	209
403267889	1	MSGF2	210
403267895	1	Mascot2	324
403268164	1	MSGF2	215
403268191	1	MSGF2	216
403268306	1	MSGF2	217
403268386	1	MSGF2	219
403268431	1	MSGF2	220
403268437	1	MSGF2	221
403268465	1	Mascot2	329
403268516	1	MSGF2	222
403268541	1	MSGF2	223
403268543	1	Mascot2	330
403268562	1	Mascot2	331
403268605	1	Mascot2	332
403268625	1	Mascot2	333
403268649	1	MSGF2	225
403268666	1	Mascot2	334
403268678	1	Mascot2	335
403268725	1	Mascot2	336
403268730	1	Mascot2	337
403268742	1	Mascot2	338
403268757	1	MSGF2	227
403268761	1	MSGF2	228
403268820	1	Mascot2	341
403268879	1	Mascot2	342
403268881	1	Mascot2	343
403268915	1	Mascot2	344
403268939	1	Mascot2	345
403268941	1	Mascot2	346
403268963	1	Mascot2	347
403269056	1	Mascot2	349
403269080	1	Mascot2	350
403269240	1	MSGF2	233
403269253	1	Mascot2	353
403269286	1	Mascot2	354
403269387	1	Mascot2	355
403269395	1	Mascot2	356
403269485	1	MSGF2	235
403269584	1	MSGF2	238
403269617	1	MSGF2	239
403269773	1	Mascot2	360
403269781	1	Mascot2	361
403269825	1	Mascot2	362
403269871	1	Mascot2	363
403269883	1	Mascot2	364
403269889	1	MSGF2	240
403269906	1	MSGF2	241
403269914	1	Sequest2	116
403269934	1	Mascot2	365
403269950	1	MSGF2	242
403269973	1	MSGF2	244
403270008	1	Mascot2	366
403270164	1	Mascot2	368
403270179	1	MSGF2	246
403270238	1	MSGF2	247
403270321	1	Mascot2	369
403270350	1	MSGF2	248
403270373	1	Mascot2	370
403270436	1	Mascot2	371
403270464	1	MSGF2	249
403270589	1	MSGF2	250
403270596	1	Mascot2	372
403270655	1	Mascot2	373
403270713	1	MSGF2	252
403270717	1	Sequest2	118
403270725	1	Sequest2	119
403270727	1	MSGF2	253
403270771	1	Mascot2	374
403270843	1	Mascot2	375
403270866	1	MSGF2	254
403270948	1	MSGF2	255
403270952	1	Mascot2	376
403270993	1	MSGF2	256
403271001	1	MSGF2	257
403271040	1	Sequest2	120
403271042	1	Sequest2	121
403271044	1	Mascot2	377
403271125	1	Maxquant2	959
403271244	1	MSGF2	260
403271306	1	Mascot2	379
403271321	1	MSGF2	261
403271355	1	Crux2	446
403271367	1	MSGF2	262
403271383	1	Mascot2	380
403271387	1	Mascot2	381
403271391	1	Mascot2	382
403271401	1	Maxquant2	778
403271405	1	MSGF2	264
403271417	1	Sequest2	126
403271456	1	MSGF2	266
403271560	1	Mascot2	385
403271609	1	MSGF2	268
403271672	1	Sequest2	129
403271674	1	Sequest2	130
403271711	1	Mascot2	388
403271744	1	Mascot2	389
403271761	1	Mascot2	390
403271812	1	Mascot2	392
403271818	1	Mascot2	393
403271906	1	Mascot2	396
403272040	1	Mascot2	397
403272083	1	MSGF2	273
403272146	1	MSGF2	274
403272162	1	MSGF2	275
403272168	1	Mascot2	398
403272179	1	Mascot2	399
403272295	1	Mascot2	402
403272319	1	MSGF2	278
403272367	1	Mascot2	403
403272410	1	MSGF2	279
403272421	1	Mascot2	405
403272443	1	Mascot2	406
403272457	1	Mascot2	407
403272490	1	Mascot2	409
403272492	1	Mascot2	410
403272576	1	Sequest2	136
403272653	1	Mascot2	411
403272687	1	Mascot2	412
403272691	1	MSGF2	282
403272812	1	Mascot2	413
403272859	1	Mascot2	414
403272871	1	MSGF2	284
403272910	1	Mascot2	417
403272937	1	MSGF2	285
403272941	1	MSGF2	286
403272976	1	Mascot2	418
403273002	1	MSGF2	287
403273023	1	MSGF2	288
403273208	1	Mascot2	421
403273280	1	MSGF2	291
403273282	1	Mascot2	422
403273321	1	Mascot2	423
403273371	1	Mascot2	424
403273430	1	Mascot2	425
403273499	1	MSGF2	292
403273525	1	MSGF2	294
403273541	1	Mascot2	427
403273547	1	MSGF2	295
403273570	1	Mascot2	428
403273576	1	MSGF2	296
403273606	1	Mascot2	429
403273610	1	Mascot2	430
403273669	1	Mascot2	432
403273672	1	Mascot2	433
403273827	1	Mascot2	436
403273841	1	Mascot2	437
403273977	1	Sequest2	144
403273998	1	MSGF2	300
403274029	1	MSGF2	301
403274062	1	Mascot2	438
403274084	1	Mascot2	439
403274092	1	Mascot2	440
403274116	1	MSGF2	302
403274145	1	Mascot2	442
403274161	1	MSGF2	304
403274319	1	Mascot2	445
403274321	1	Mascot2	446
403274438	1	MSGF2	308
403274466	1	Sequest2	148
403274468	1	Mascot2	449
403274476	1	Mascot2	450
403274496	1	MSGF2	310
403274588	1	Mascot2	452
403274615	1	Mascot2	453
403274670	1	MSGF2	312
403274900	1	MSGF2	314
403274906	1	Mascot2	455
403274932	1	MSGF2	316
403274946	1	Mascot2	456
403274974	1	MSGF2	318
403274982	1	Mascot2	458
403274986	1	Mascot2	459
403274990	1	MSGF2	319
403275062	1	Maxquant2	636
403275110	1	Mascot2	462
403275131	1	MSGF2	322
403275150	1	MSGF2	323
403275163	1	Mascot2	463
403275191	1	Mascot2	464
403275242	1	MSGF2	324
403275259	1	MSGF2	325
403275261	1	MSGF2	326
403275283	1	MSGF2	328
403275332	1	Mascot2	467
403275433	1	MSGF2	331
403275443	1	Mascot2	471
403275447	1	Sequest2	158
403275456	1	Mascot2	472
403275485	1	MSGF2	332
403275509	1	Mascot2	473
403275538	1	MSGF2	334
403275550	1	Mascot2	475
403275560	1	Mascot2	476
403275568	1	MSGF2	335
403275593	1	Mascot2	477
403275599	1	Mascot2	478
403275705	1	Mascot2	479
403275728	1	Mascot2	480
403275762	1	Mascot2	481
403275793	1	MSGF2	336
403275828	1	MSGF2	337
403275852	1	Mascot2	482
403275902	1	Mascot2	483
403275909	1	MSGF2	338
403275921	1	MSGF2	339
403275927	1	MSGF2	340
403275931	1	Mascot2	484
403275962	1	Mascot2	486
403275999	1	Mascot2	487
403276048	1	Mascot2	488
403276151	1	Mascot2	489
403276180	1	Mascot2	490
403276184	1	MSGF2	343
403276192	1	Mascot2	491
403276303	1	Mascot2	492
403276359	1	Mascot2	494
403276368	1	Mascot2	495
403276389	1	Crux2	459
403276406	1	Mascot2	496
403276422	1	MSGF2	345
403276440	1	MSGF2	346
403276525	1	MSGF2	348
403276575	1	Mascot2	497
403276590	1	MSGF2	349
403276592	1	Mascot2	498
403276608	1	Mascot2	499
403276658	1	Mascot2	500
403276680	1	Sequest2	164
403276757	1	Mascot2	502
403276800	1	MSGF2	352
403276820	1	Mascot2	503
403276826	1	Mascot2	504
403276888	1	Sequest2	166
403276948	1	Mascot2	505
403276956	1	Mascot2	506
403276961	1	Mascot2	507
403276983	1	MSGF2	353
403277084	1	Mascot2	509
403277214	1	MSGF2	355
403277305	1	Mascot2	510
403277355	1	Mascot2	511
403277369	1	Mascot2	512
403277438	1	Sequest2	169
403277494	1	MSGF2	356
403277560	1	Mascot2	513
403277562	1	Mascot2	514
403277590	1	Mascot2	515
403277712	1	Sequest2	173
403277740	1	MSGF2	359
403277747	1	MSGF2	360
[truncated: 2,253 more rows]
[truncated: 206 more columns]

## Sheet: Pvivax
Xrep	Accession	Protein Description	Avg Xrep
5	PVP01_0000100.1	tryptophan-rich antigen	1
5	PVP01_0004210.1	early transcribed membrane protein	2.5
5	PVP01_0004250.1	hypothetical protein	2.5
5	PVP01_0102700.1	conserved Plasmodium protein, unknown function	1.75
5	PVP01_0103700.1	erythrocyte membrane-associated antigen, putative	2.5
5	PVP01_0106200.1	importin-7, putative	1.5
5	PVP01_0107500.1	rhoptry-associated membrane antigen, putative	3.25
5	PVP01_0107900.1	E3 ubiquitin-protein ligase, putative	1.5
5	PVP01_0108700.1	heat shock protein 90, putative	3.25
5	PVP01_0111800.1	histone deacetylase complex subunit SAP18, putative	1.75
5	PVP01_0112000.1	coatomer subunit epsilon, putative	2.75
5	PVP01_0112100.1	ubiquitin regulatory protein, putative	2.5
5	PVP01_0112500.1	tyrosine--tRNA ligase, putative	1.25
5	PVP01_0112800.1	conserved Plasmodium protein, unknown function	1.75
5	PVP01_0115600.1	GTPase-activating protein, putative	1
5	PVP01_0116300.1	cactin homolog, putative	1
5	PVP01_0116400.1	proteasome subunit beta type-4, putative	2.75
5	PVP01_0118000.1	1-cys peroxiredoxin	1
5	PVP01_0118200.1	glutamate dehydrogenase, putative	2.75
5	PVP01_0119200.1	Plasmodium exported protein (PHIST), unknown function	3.25
5	PVP01_0119400.1	Plasmodium exported protein, unknown function	2.25
5	PVP01_0119500.1	ring-exported protein 3, putative	3
5	PVP01_0119600.1	Plasmodium exported protein, unknown function	1
5	PVP01_0201100.1	tryptophan-rich protein	1.5
5	PVP01_0201500.1	PIR protein	1.75
5	PVP01_0201600.1	PIR protein	2.5
5	PVP01_0201700.1	PIR protein	3.25
5	PVP01_0201800.1	PIR protein	1
5	PVP01_0201900.1	PIR protein	2.75
5	PVP01_0202000.1	hypothetical protein	1.25
5	PVP01_0202200.1	tryptophan-rich protein	2.75
5	PVP01_0202600.1	Plasmodium exported protein (PHIST), unknown function	3
5	PVP01_0203200.1	TatD-like deoxyribonuclease, putative	1
5	PVP01_0203700.1	UMP-CMP kinase, putative	2.75
5	PVP01_0206700.1	conserved Plasmodium protein, unknown function	1
5	PVP01_0206900.1	proteasome subunit beta type-3, putative	2.5
5	PVP01_0207400.1	lipid/sterol:H+ symporter, putative	1.5
5	PVP01_0207800.1	centrin-1, putative	1.5
5	PVP01_0208500.1	calcium-transporting ATPase, putative	3
5	PVP01_0208700.1	V-type proton ATPase subunit C, putative	2.25
5	PVP01_0209000.1	conserved Plasmodium protein, unknown function	2
5	PVP01_0210800.1	parasite-infected erythrocyte surface protein, putative	2.25
5	PVP01_0212200.1	ubiquitin carboxyl-terminal hydrolase, putative	1.75
5	PVP01_0212700.1	vacuolar protein sorting-associated protein 53, putative	1.25
5	PVP01_0213100.1	proteasome subunit alpha type-5, putative	3
5	PVP01_0213700.1	eukaryotic translation initiation factor 2 subunit alpha, putative	1.5
5	PVP01_0216100.1	conserved Plasmodium protein, unknown function	1.5
5	PVP01_0216900.1	knob-associated histidine-rich protein, putative	2.5
5	PVP01_0305100.1	lysine decarboxylase, putative	1
5	PVP01_0305500.1	V-type proton ATPase subunit B, putative	2.25
5	PVP01_0305700.1	cytosolic glyoxalase II, putative	1.25
5	PVP01_0312100.1	conserved Plasmodium protein, unknown function	1.75
5	PVP01_0312600.1	eukaryotic translation initiation factor 3 subunit I, putative	3
5	PVP01_0313500.1	serine--tRNA ligase, putative	1.25
5	PVP01_0315300.1	60S ribosomal protein L11a, putative	2.5
5	PVP01_0316800.1	conserved Plasmodium protein, unknown function	1
5	PVP01_0317300.1	40S ribosomal protein S5, putative	3.25
5	PVP01_0319600.1	RNA-binding protein, putative	1
5	PVP01_0405000.1	liver stage antigen 3, putative	3
5	PVP01_0405400.1	replication factor C subunit 1, putative	3
5	PVP01_0409300.1	DNA-directed RNA polymerase II subunit RPB2, putative	2.5
5	PVP01_0409900.1	acyl-CoA synthetase, putative	2.75
5	PVP01_0410800.1	protein transport protein SEC31, putative	1.25
5	PVP01_0410900.1	T-complex protein 1 subunit theta, putative	2
5	PVP01_0412500.1	conserved Plasmodium protein, unknown function	1.5
5	PVP01_0412600.1	peptide chain release factor subunit 1, putative	1.75
5	PVP01_0413100.1	asparagine--tRNA ligase, putative	2.5
5	PVP01_0414000.1	conserved Plasmodium protein, unknown function	1.5
5	PVP01_0415000.1	ATP-dependent RNA helicase UAP56, putative	2.5
5	PVP01_0416900.1	serine-repeat antigen 4 (SERA)	2.75
5	PVP01_0417000.1	serine-repeat antigen 3 (SERA)	2.75
5	PVP01_0417300.1	serine-repeat antigen 4 (SERA)	2.25
5	PVP01_0417600.1	serine-repeat antigen 5 (SERA)	2.75
5	PVP01_0417700.1	serine-repeat antigen (SERA)	2.25
5	PVP01_0417800.1	serine-repeat antigen (SERA)	2.75
5	PVP01_0417900.1	serine-repeat antigen (SERA)	1.5
5	PVP01_0419200.1	26S proteasome regulatory subunit RPN1, putative	2
5	PVP01_0420400.1	hexose transporter	1
5	PVP01_0421000.1	conserved Plasmodium protein, unknown function	1.25
5	PVP01_0422600.1	early transcribed membrane protein	3
5	PVP01_0423500.1	knob-associated histidine-rich protein, putative	3
5	PVP01_0503800.1	Plasmodium exported protein (PHIST), unknown function	3.25
5	PVP01_0504000.1	Plasmodium exported protein (PHIST), unknown function	2
5	PVP01_0505000.1	prolyl 4-hydroxylase subunit alpha, putative	1.5
5	PVP01_0507600.1	receptor for activated c kinase, putative	2.5
5	PVP01_0508200.1	E3 ubiquitin-protein ligase, putative	2.25
5	PVP01_0509500.1	conserved Plasmodium protein, unknown function	2.5
5	PVP01_0510500.1	DnaJ protein, putative	3
5	PVP01_0511700.1	protein transport protein SEC23, putative	2.25
5	PVP01_0515400.1	heat shock protein 70, putative	3.25
5	PVP01_0517600.1	rhoptry neck protein 5	2.5
5	PVP01_0517800.1	protein kinase c inhibitor-like protein, putative	2.5
5	PVP01_0519700.1	eukaryotic translation initiation factor 3 subunit G, putative	3.25
5	PVP01_0520100.1	26S protease regulatory subunit 6B, putative	2.75
5	PVP01_0520400.1	ubiquitin carboxyl-terminal hydrolase 13, putative	2.75
5	PVP01_0521500.1	arsenical pump-driving ATPase, putative	1.75
5	PVP01_0522400.1	60S ribosomal protein L15, putative	1.5
5	PVP01_0526200.1	small GTP-binding protein sar1, putative	2.75
5	PVP01_0526600.1	bifunctional dihydrofolate reductase-thymidylate synthase, putative	1.5
5	PVP01_0530600.1	transmembrane emp24 domain-containing protein, putative	1.75
5	PVP01_0530800.1	alpha tubulin 2, putative	2.5
5	PVP01_0530900.1	40S ribosomal protein S19, putative	2
5	PVP01_0531200.1	eukaryotic initiation factor 4A-III, putative	1.5
5	PVP01_0532300.1	early transcribed membrane protein	3
5	PVP01_0533100.1	tryptophan-rich antigen	3
5	PVP01_0600900.1	Plasmodium exported protein, unknown function	1.75
5	PVP01_0601200.1	Plasmodium exported protein, unknown function	3.25
5	PVP01_0601500.1	Plasmodium exported protein (PHIST), unknown function	2.75
5	PVP01_0603100.1	26S proteasome regulatory subunit p55, putative	2.25
5	PVP01_0606100.1	ADP-ribosylation factor, putative	3
5	PVP01_0606800.1	deoxyribose-phosphate aldolase, putative	3
5	PVP01_0609100.1	chromodomain-helicase-DNA-binding protein 1 homolog, putative	2
5	PVP01_0611900.1	40S ribosomal protein S2, putative	2.5
5	PVP01_0612400.1	merozoite capping protein 1, putative	3
5	PVP01_0612900.1	60S ribosomal protein L3, putative	3.25
5	PVP01_0614700.1	adenosine deaminase, putative	3
5	PVP01_0615600.1	26S proteasome regulatory subunit RPN9, putative	2.5
5	PVP01_0617200.1	mRNA-decapping enzyme subunit 1, putative	1.25
5	PVP01_0617900.1	leucine-rich repeat protein	1.75
5	PVP01_0618500.1	haloacid dehalogenase-like hydrolase, putative	2
5	PVP01_0619100.1	Sec1 family protein, putative	1.75
5	PVP01_0620000.1	methionine--tRNA ligase, putative	2.5
5	PVP01_0620400.1	hypothetical protein	2.5
5	PVP01_0620600.1	conserved Plasmodium protein, unknown function	1
5	PVP01_0621300.1	conserved Plasmodium protein, unknown function	2
5	PVP01_0621700.1	ADP/ATP transporter on adenylate translocase, putative	3.25
5	PVP01_0702800.1	signal peptidase complex subunit 3, putative	1.5
5	PVP01_0703800.1	high molecular weight rhoptry protein 3	3.25
5	PVP01_0704800.1	Maf-like protein, putative	1.5
5	PVP01_0706200.1	subunit of proteaseome activator complex, putative	2.25
5	PVP01_0708300.1	small nuclear ribonucleoprotein Sm D3, putative	2.5
5	PVP01_0710800.1	alkaline phosphatase, putative	2.5
5	PVP01_0713100.1	major facilitator superfamily-related transporter, putative	1
5	PVP01_0716300.1	heat shock protein 70, putative	2.75
5	PVP01_0717400.1	nucleosome assembly protein 1, putative	3
5	PVP01_0717500.1	DnaJ protein, putative	2.25
5	PVP01_0719400.1	ubiquitin-conjugating enzyme, putative	2.75
5	PVP01_0720700.1	S-adenosylmethionine synthetase, putative	2
5	PVP01_0721000.1	phosphoglycerate kinase, putative	2.5
5	PVP01_0721100.1	glutamine synthetase, putative	2
5	PVP01_0721500.1	DNA-directed RNA polymerase II subunit RPB3, putative	1.5
5	PVP01_0722300.1	thioredoxin reductase, putative	3.25
5	PVP01_0724200.1	histone deacetylase 1, putative	2
5	PVP01_0724400.1	conserved Plasmodium protein, unknown function	1.75
5	PVP01_0726400.1	phosphatidylserine decarboxylase, putative	2.5
5	PVP01_0727900.1	high molecular weight rhoptry protein 2	2.75
5	PVP01_0729100.1	diacylglycerol kinase, putative	1
5	PVP01_0730500.1	proteasome subunit beta type-6, putative	3
5	PVP01_0730900.1	profilin, putative	2.75
5	PVP01_0731000.1	M18 aspartyl aminopeptidase, putative	2.5
5	PVP01_0731500.1	importin alpha re-exporter, putative	1.25
5	PVP01_0733400.1	UBX domain, putative	1.25
5	PVP01_0734300.1	conserved Plasmodium protein, unknown function	2.5
5	PVP01_0735000.1	Plasmodium exported protein, unknown function	2.75
5	PVP01_0735200.1	Plasmodium exported protein, unknown function	2
5	PVP01_0801000.1	hypothetical protein	2.25
5	PVP01_0801100.1	Plasmodium exported protein, unknown function	2.25
5	PVP01_0801200.1	Plasmodium exported protein, unknown function	2.5
5	PVP01_0801600.1	Plasmodium exported protein, unknown function	2.5
5	PVP01_0801700.1	STP1 protein	3
5	PVP01_0802700.1	conserved Plasmodium protein, unknown function	2.25
5	PVP01_0803800.1	60S ribosomal protein L13, putative	2.5
5	PVP01_0804100.1	RNA-binding protein, putative	2.25
5	PVP01_0807600.1	eukaryotic translation initiation factor 3 subunit D, putative	3
5	PVP01_0808100.1	26S protease regulatory subunit 4, putative	2.5
5	PVP01_0808400.1	tubulin beta chain, putative	2.75
5	PVP01_0808600.1	Plasmodium exported protein (PHIST), unknown function	1.25
5	PVP01_0808900.1	adenylate kinase, putative	2.5
5	PVP01_0811800.1	DNA repair protein RAD23, putative	1.5
5	PVP01_0811900.1	PRE-binding protein, putative	2.5
5	PVP01_0812300.1	rhoptry associated adhesin, putative	1.5
5	PVP01_0812600.1	phosphoglucomutase, putative	2.25
5	PVP01_0815700.1	heat shock protein 60, putative	2.25
5	PVP01_0816000.1	enolase, putative	3.25
5	PVP01_0816400.1	conserved Plasmodium protein, unknown function	2.25
5	PVP01_0817300.1	40S ribosomal protein S3A, putative	2.75
5	PVP01_0818200.1	peptidyl-prolyl cis-trans isomerase, putative	3
5	PVP01_0818600.1	ATP-dependent RNA helicase DDX42, putative	1
5	PVP01_0819400.1	ATP-dependent RNA helicase DDX6, putative	2.5
5	PVP01_0819700.1	nicotinamidase, putative	3.25
5	PVP01_0819900.1	T-complex protein 1 subunit epsilon, putative	3
5	PVP01_0820200.1	protein phosphatase inhibitor 2, putative	1
5	PVP01_0820600.1	elongation factor 1 (EF-1), putative	2.5
5	PVP01_0820700.1	RNA-binding protein, putative	1
5	PVP01_0821000.1	endonuclease/exonuclease/phosphatase family protein, putative	2
5	PVP01_0822500.1	40S ribosomal protein S11, putative	2.5
5	PVP01_0823100.1	proteasome subunit alpha type-3, putative	3.25
5	PVP01_0823300.1	40S ribosomal protein S15A, putative	2
5	PVP01_0823800.1	inorganic pyrophosphatase, putative	2.25
5	PVP01_0830600.1	60S acidic ribosomal protein P2, putative	2.5
5	PVP01_0831600.1	pre-mRNA-processing factor 19, putative	2.75
5	PVP01_0832000.1	T-complex protein 1, eta subunit, putative	2.75
5	PVP01_0833000.1	60S ribosomal protein L7, putative	2
5	PVP01_0833100.1	40S ribosomal protein S12, putative	3.25
5	PVP01_0833200.1	40S ribosomal protein S23, putative	1.5
5	PVP01_0833900.1	glutaredoxin 1, putative	2.75
5	PVP01_0834000.1	activator of Hsp90 ATPase, putative	2.5
5	PVP01_0836500.1	lipoamide acyltransferase component of branched- chain alpha-keto acid dehydrogenase complex, putative	1
5	PVP01_0837200.1	N-ethylmaleimide-sensitive fusion protein, putative	1
5	PVP01_0838200.1	Plasmodium exported protein (PHIST), unknown function	1.5
5	PVP01_0841000.1	PIR protein	1.25
5	PVP01_0905200.1	thioredoxin, putative	2.25
5	PVP01_0905800.1	histone H4, putative	1.5
5	PVP01_0905900.1	histone 2B, putative	2.75
5	PVP01_0906100.1	conserved Plasmodium protein, unknown function	2.5
5	PVP01_0906200.1	40S ribosomal protein S4, putative	2
5	PVP01_0906400.1	translocon component PTEX88, putative	1.75
5	PVP01_0908100.1	polyadenylate-binding protein-interacting protein 1, putative	2.5
5	PVP01_0909200.1	casein kinase 2, alpha subunit, putative	2.5
5	PVP01_0909300.1	succinyl-CoA synthetase alpha subunit, putative	2
5	PVP01_0909400.1	endoplasmic reticulum-resident calcium binding protein, putative	2.75
5	PVP01_0910700.1	60S ribosomal protein L36, putative	2.25
5	PVP01_0911200.1	asparagine-rich antigen, putative	2
5	PVP01_0911500.1	actin-like protein, putative	1.5
5	PVP01_0914200.1	ubiquitin domain-containing protein DSK2, putative	2.75
5	PVP01_0916000.1	vivapain-2	2.5
5	PVP01_0916100.1	vivapain-3	1.75
5	PVP01_0916200.1	vivapain-2	1.25
5	PVP01_0916400.1	peptidyl-prolyl cis-trans isomerase 11, putative	1.5
5	PVP01_0916600.1	rhoptry neck protein 4	2
5	PVP01_0916800.1	pyridoxine biosynthesis protein PDX2, putative	1.5
5	PVP01_0917000.1	guanine nucleotide-exchange factor SEC12, putative	1
5	PVP01_0917400.1	heat shock protein 101, putative	2.5
5	PVP01_0917900.1	conserved Plasmodium protein, unknown function	2.5
5	PVP01_0918300.1	GTP-binding nuclear protein RAN/TC4, putative	2.25
5	PVP01_0918900.1	insulinase, putative	1.5
5	PVP01_0920600.1	conserved Plasmodium protein, unknown function	2.75
5	PVP01_0921100.1	tRNA nucleotidyltransferase, putative	1
5	PVP01_0922200.1	exported protein 1	2.25
5	PVP01_0923700.1	calcium-dependent protein kinase 7, putative	1
5	PVP01_0924100.1	conserved Plasmodium protein, unknown function	2
5	PVP01_0924500.1	splicing factor, putative	1
5	PVP01_0925300.1	GrpE protein homolog, mitochondrial, putative	2.5
5	PVP01_0925500.1	hypothetical protein	1
5	PVP01_0926700.1	threonine--tRNA ligase, putative	2.75
5	PVP01_0926900.1	40S ribosomal protein S18, putative	3.25
5	PVP01_0928900.1	prefoldin subunit 5, putative	1.5
5	PVP01_0929700.1	spermidine synthase, putative	1
5	PVP01_0930800.1	60S ribosomal protein P0, putative	2.5
5	PVP01_0931200.1	26S protease regulatory subunit 6A, putative	2.5
5	PVP01_0933000.1	T-complex protein 1, alpha subunit, putative	2.5
5	PVP01_0933100.1	nucleic acid binding protein, putative	2.25
5	PVP01_0935600.1	coatomer subunit delta, putative	2
5	PVP01_0935900.1	protein phosphatase PPM8, putative	2.25
5	PVP01_0937200.1	tudor staphylococcal nuclease, putative	3
5	PVP01_0937400.1	casein kinase 1, putative	2.5
5	PVP01_0938300.1	CLPTM1 domain-containing protein, putative	1.5
5	PVP01_0939500.1	protein phosphatase PPM2, putative	2.75
5	PVP01_0943200.1	60S ribosomal protein L28, putative	2.75
5	PVP01_0943300.1	60S ribosomal protein L35ae, putative	2
5	PVP01_0945800.1	coatomer subunit gamma, putative	2.25
5	PVP01_0948700.1	tryptophan-rich antigen	3.25
5	PVP01_0949000.1	tryptophan-rich protein	2.25
5	PVP01_1005600.1	eukaryotic translation initiation factor 3 subunit E, putative	1.75
5	PVP01_1005700.1	AP-1 complex subunit beta, putative	2.75
5	PVP01_1006300.1	Hsc70-interacting protein, putative	2
5	PVP01_1006600.1	ubiquitin carboxyl-terminal hydrolase 14, putative	2.75
5	PVP01_1006700.1	ubiquitin-conjugating enzyme E2 N, putative	2.5
5	PVP01_1006800.1	DNA replication licensing factor MCM3, putative	1.5
5	PVP01_1008700.1	acyl-CoA synthetase, putative	3
5	PVP01_1010100.1	transporter, putative	2.25
5	PVP01_1010900.1	multidrug resistance protein 1, putative	3.25
5	PVP01_1013000.1	adenosylhomocysteinase, putative	2.5
5	PVP01_1013900.1	40S ribosomal protein S9, putative	2.75
5	PVP01_1014700.1	V-type proton ATPase 16 kDa proteolipid subunit, putative	1.5
5	PVP01_1016600.1	FACT complex subunit SPT16, putative	1.5
5	PVP01_1016700.1	serine/arginine-rich splicing factor 1, putative	1.5
5	PVP01_1017000.1	60S ribosomal protein L12, putative	1.25
5	PVP01_1017100.1	60S ribosomal protein L2, putative	3.25
5	PVP01_1017300.1	ubiquitin carboxyl-terminal hydrolase 2, putative	1
5	PVP01_1017800.1	40S ribosomal protein S11, putative	3.25
5	PVP01_1018600.1	phosphatidylinositol 3-kinase, putative	1
5	PVP01_1020200.1	6-cysteine protein	3.25
5	PVP01_1020600.1	purine nucleoside phosphorylase, putative	1.75
5	PVP01_1022200.1	inositol-3-phosphate synthase, putative	2.75
5	PVP01_1023000.1	translationally-controlled tumor protein homolog, putative	2
5	PVP01_1024700.1	conserved Plasmodium protein, unknown function	1.5
5	PVP01_1025100.1	conserved Plasmodium protein, unknown function	1.5
5	PVP01_1026000.1	6-cysteine protein	1.25
5	PVP01_1026900.1	60S ribosomal protein L4, putative	2.75
5	PVP01_1028500.1	DNA mismatch repair protein MSH6, putative	1
5	PVP01_1028800.1	actin-like protein, putative	1
5	PVP01_1028900.1	trafficking protein particle complex subunit 8, putative	1
5	PVP01_1030500.1	actin-depolymerizing factor 1, putative	2.5
5	PVP01_1031700.1	merozoite surface protein 3	2.25
5	PVP01_1032600.1	merozoite surface protein 8, putative	2.75
5	PVP01_1033400.1	rhoptry-associated protein 2	1
5	PVP01_1033600.1	skeleton-binding protein 1, putative	3
5	PVP01_1033900.1	tryptophan-rich antigen	3.25
5	PVP01_1101300.1	Plasmodium exported protein, unknown function	3.25
5	PVP01_1101700.1	conserved Plasmodium protein, unknown function	2.5
5	PVP01_1102300.1	U2 small nuclear ribonucleoprotein A', putative	1.25
5	PVP01_1103800.1	ABC transporter E family member 1, putative	2
5	PVP01_1103900.1	26S proteasome regulatory subunit RPN11, putative	2
5	PVP01_1104300.1	alanine--tRNA ligase, putative	2.5
5	PVP01_1105100.1	conserved Plasmodium protein, unknown function	3
5	PVP01_1105500.1	nucleoside diphosphate kinase, putative	1.25
5	PVP01_1105700.1	conserved Plasmodium protein, unknown function	1.5
5	PVP01_1108100.1	reticulon-like protein, putative	2
5	PVP01_1109300.1	conserved Plasmodium protein, unknown function	1.75
5	PVP01_1110100.1	proliferating cell nuclear antigen 1, putative	3
5	PVP01_1110200.1	conserved Plasmodium protein, unknown function	2.5
5	PVP01_1111200.1	falcilysin, putative	2.5
5	PVP01_1112500.1	CUGBP Elav-like family member 1, putative	1.75
5	PVP01_1114000.1	pyrroline carboxylate reductase, putative	3
5	PVP01_1114100.1	T-complex protein 1, delta subunit, putative	2.75
5	PVP01_1114800.1	elongation factor 1-alpha, putative	3.25
5	PVP01_1116400.1	serine/threonine protein phosphatase 5, putative	1.5
5	PVP01_1116800.1	DNA replication licensing factor MCM6, putative	1.5
5	PVP01_1117800.1	proteasome subunit alpha type-7, putative	2
5	PVP01_1117900.1	proteasome subunit alpha type-4, putative	3.25
5	PVP01_1118900.1	conserved protein, unknown function	2
5	PVP01_1120400.1	nicotinate phosphoribosyltransferase, putative	1.5
5	PVP01_1121700.1	acetyl-CoA synthetase, putative	1.75
5	PVP01_1121800.1	transportin, putative	2.25
5	PVP01_1122000.1	protein DJ-1, putative	2.75
5	PVP01_1122700.1	pyruvate kinase, putative	3
5	PVP01_1123500.1	conserved Plasmodium protein, unknown function	3
5	PVP01_1124900.1	SNF2 helicase, putative	1.5
5	PVP01_1125500.1	hexokinase, putative	2.5
5	PVP01_1126700.1	leucine--tRNA ligase, putative	3
5	PVP01_1128300.1	pyridoxine biosynthesis protein PDX1, putative	2.5
5	PVP01_1131000.1	malate dehydrogenase, putative	2
5	PVP01_1131200.1	60S ribosomal protein L27a, putative	2.5
5	PVP01_1131300.1	conserved Plasmodium protein, unknown function	2.5
5	PVP01_1131900.1	conserved Plasmodium protein, unknown function	3
5	PVP01_1134600.1	60S ribosomal protein L19, putative	1.75
5	PVP01_1136400.1	6-cysteine protein	2.5
5	PVP01_1137000.1	eukaryotic translation initiation factor 3 subunit L, putative	2.25
5	PVP01_1138400.1	transketolase, putative	2.25
5	PVP01_1140100.1	ornithine aminotransferase, putative	2
5	PVP01_1140200.1	T-complex protein 1 subunit zeta, putative	2.5
5	PVP01_1140400.1	proteasome subunit alpha type-2, putative	2.75
5	PVP01_1142000.1	translation initiation factor IF-2, putative	2.75
5	PVP01_1142200.1	coatomer alpha subunit, putative	3
5	PVP01_1142400.1	polypyrimidine tract-binding protein, putative	1
5	PVP01_1146700.1	MYND finger protein, putative	2.25
5	PVP01_1147400.1	Plasmodium exported protein, unknown function	2.5
5	PVP01_1147600.1	Plasmodium exported protein, unknown function	1.5
5	PVP01_1201600.1	Plasmodium exported protein, unknown function	2.5
5	PVP01_1203000.1	conserved Plasmodium protein, unknown function	1.75
5	PVP01_1203300.1	60S ribosomal protein L17, putative	3.25
5	PVP01_1203800.1	phosphatidylinositol transfer protein, putative	1.75
5	PVP01_1204700.1	lysine--tRNA ligase, putative	2.5
5	PVP01_1205600.1	glutamate--tRNA ligase, putative	2
5	PVP01_1205700.1	nucleoside diphosphate hydrolase, putative	2.25
5	PVP01_1207300.1	DNA/RNA-binding protein Alba 4, putative	3
5	PVP01_1208000.1	6-cysteine protein	3.25
5	PVP01_1208400.1	conserved Plasmodium protein, unknown function	1.25
5	PVP01_1208500.1	DNA/RNA-binding protein Alba 2, putative	3
5	PVP01_1210100.1	conserved Plasmodium protein, unknown function	1
5	PVP01_1210600.1	heat shock protein 110, putative	2.5
5	PVP01_1211500.1	conserved Plasmodium protein, unknown function	1
5	PVP01_1211800.1	phosphoethanolamine N-methyltransferase	3
5	PVP01_1212000.1	phosphoenolpyruvate carboxykinase, putative	2.5
5	PVP01_1212800.1	40S ribosomal protein S6, putative	3.25
5	PVP01_1212900.1	V-type proton ATPase subunit D, putative	2.75
5	PVP01_1213400.1	60S ribosomal protein L18-2, putative	3
5	PVP01_1213600.1	60S ribosomal protein L18a, putative	3
5	PVP01_1213900.1	sodium-dependent phosphate transporter, putative	1
5	PVP01_1216400.1	elongation factor 1-gamma, putative	2.5
5	PVP01_1216600.1	26S proteasome regulatory subunit RPN3, putative	1.75
5	PVP01_1217500.1	1-deoxy-D-xylulose 5-phosphate synthase, putative	3
5	PVP01_1217800.1	tryptophan--tRNA ligase, putative	2.5
5	PVP01_1219400.1	MSP7-like protein	2.25
5	PVP01_1219600.1	MSP7-like protein	2.25
5	PVP01_1220000.1	MSP7-like protein	1.5
5	PVP01_1220400.1	MSP7-like protein	2
5	PVP01_1220500.1	chaperone binding protein, putative	2.5
5	PVP01_1221300.1	conserved Plasmodium protein, unknown function	1.5
5	PVP01_1221800.1	isoleucine--tRNA ligase, putative	3.25
5	PVP01_1222900.1	glutamine--tRNA ligase, putative	2.5
5	PVP01_1223900.1	elongation factor Tu, mitochondrial precursor, putative	2
5	PVP01_1229500.1	phosphoribosylpyrophosphate synthetase	2.75
5	PVP01_1231200.1	60S ribosomal protein L23, putative	3
5	PVP01_1231500.1	60S ribosomal protein L6, putative	3.25
5	PVP01_1232900.1	splicing factor 1, putative	1.5
5	PVP01_1235700.1	exported protein 2, putative	2
5	PVP01_1238000.1	splicing factor U2AF large subunit, putative	2.75
5	PVP01_1240500.1	26S proteasome regulatory subunit RPN2, putative	2.75
5	PVP01_1240900.1	40S ribosomal protein S3, putative	3
5	PVP01_1244000.1	glyceraldehyde-3-phosphate dehydrogenase, putative	3.25
5	PVP01_1244900.1	valine--tRNA ligase, putative	2.75
5	PVP01_1246100.1	60S ribosomal protein L27, putative	2.5
5	PVP01_1246400.1	ubiquitin carboxyl-terminal hydrolase isozyme L3, putative	1.5
5	PVP01_1247300.1	conserved Plasmodium protein, unknown function	1.75
5	PVP01_1247500.1	conserved Plasmodium protein, unknown function	2.25
5	PVP01_1249600.1	conserved Plasmodium protein, unknown function	3.25
5	PVP01_1249700.1	thioredoxin 1, putative	2.25
5	PVP01_1250100.1	V-type H(+)-translocating pyrophosphatase, putative	2.5
5	PVP01_1250200.1	conserved Plasmodium protein, unknown function	2.5
5	PVP01_1251400.1	AP-1 complex subunit gamma, putative	2.5
5	PVP01_1252300.1	6-phosphogluconate dehydrogenase, decarboxylating, putative	2
5	PVP01_1252600.1	aminopeptidase P, putative	3
5	PVP01_1253300.1	co-chaperone p23, putative	2.75
5	PVP01_1255200.1	sortilin, putative	1.5
5	PVP01_1255900.1	elongation factor 2, putative	3.25
5	PVP01_1256900.1	signal recognition particle subunit SRP54, putative	2
5	PVP01_1260000.1	40S ribosomal protein S5, putative	2.5
5	PVP01_1260800.1	M17 leucyl aminopeptidase, putative	2.5
5	PVP01_1261100.1	ATP-dependent RNA helicase DDX5, putative	2.75
5	PVP01_1261300.1	conserved Plasmodium protein, unknown function	2.75
5	PVP01_1261900.1	histidine--tRNA ligase, putative	1.25
5	PVP01_1264100.1	protein transport protein SEC7, putative	2.5
5	PVP01_1264700.1	tRNA import protein tRIP, putative	1
5	PVP01_1265800.1	60S ribosomal protein L1, putative	3
5	PVP01_1267200.1	vesicle-associated membrane protein, putative	1.75
5	PVP01_1267600.1	cytochrome b-c1 complex subunit Rieske, putative	2.75
5	PVP01_1268100.1	thioredoxin peroxidase 1, putative	2.5
5	PVP01_1268900.1	translocation protein sec62, putative	1.25
5	PVP01_1269400.1	splicing factor 3A subunit 1, putative	1.5
5	PVP01_1271400.1	Plasmodium exported protein, unknown function	3.25
5	PVP01_1271600.1	Plasmodium exported protein, unknown function	1.25
5	PVP01_1272300.1	PIR protein	1.25
5	PVP01_1272400.1	PIR protein	2.25
5	PVP01_1301500.1	mitochondrial phosphate carrier protein, putative	1.5
5	PVP01_1303000.1	nucleosome assembly protein, putative	2.5
5	PVP01_1303100.1	ubiquitin-conjugating enzyme E2, putative	1.75
5	PVP01_1303500.1	eukaryotic translation initiation factor 5A, putative	3
5	PVP01_1304600.1	zinc finger protein, putative	2.5
5	PVP01_1304700.1	conserved Plasmodium protein, unknown function	2
5	PVP01_1305300.1	eukaryotic translation initiation factor 3 subunit C, putative	2
5	PVP01_1308000.1	protein phosphatase, putative	1.75
5	PVP01_1308300.1	U6 snRNA-associated Sm-like protein LSm7, putative	1
5	PVP01_1311000.1	polyubiquitin 5, putative	3.25
5	PVP01_1311100.1	non-SERCA-type Ca2+ -transporting P-ATPase, putative	1.5
5	PVP01_1311200.1	glutathione peroxidase-like thioredoxin peroxidase, putative	2
5	PVP01_1311600.1	HSP40, subfamily A, putative	2.5
5	PVP01_1312300.1	ribonucleoside-diphosphate reductase large subunit, putative	3.25
5	PVP01_1313500.1	glucose-6-phosphate isomerase, putative	3.25
5	PVP01_1314200.1	NAD(P)H-dependent glutamate synthase, putative	1.25
5	PVP01_1314900.1	methionine aminopeptidase 2, putative	1.75
5	PVP01_1315900.1	signal peptidase complex subunit SPC1, putative	1
5	PVP01_1317400.1	voltage-dependent anion-selective channel protein, putative	3
5	PVP01_1319800.1	conserved Plasmodium protein, unknown function	2.25
5	PVP01_1321000.1	proliferation-associated protein 2g4, putative	2.75
5	PVP01_1321800.1	DNA mismatch repair protein MSH2, putative	1
5	PVP01_1324100.1	enoyl-CoA hydratase, putative	1.75
5	PVP01_1324700.1	60S ribosomal protein L7-3, putative	1.5
5	PVP01_1324800.1	60S ribosomal protein L5, putative	2.75
5	PVP01_1328500.1	glycine--tRNA ligase, putative	1.75
5	PVP01_1329100.1	glutathione reductase, putative	2.25
5	PVP01_1329200.1	conserved Plasmodium protein, unknown function	2.5
5	PVP01_1331100.1	DNA replication licensing factor MCM2, putative	1.25
5	PVP01_1331700.1	NOT family protein, putative	1
5	PVP01_1332400.1	NADP-specific glutamate dehydrogenase, putative	1.75
5	PVP01_1333500.1	conserved Plasmodium protein, unknown function	2
5	PVP01_1334500.1	serine/threonine protein phosphatase PP1, putative	2.5
5	PVP01_1335000.1	DnaJ protein, putative	2.75
5	PVP01_1336400.1	actin II	1.5
5	PVP01_1338000.1	ribosome maturation protein SBDS, putative	2.5
5	PVP01_1338300.1	eukaryotic translation initiation factor 2 subunit gamma, putative	3.25
5	PVP01_1338500.1	rhoptry-associated protein 1	3
5	PVP01_1339100.1	CUGBP Elav-like family member 2, putative	2.5
5	PVP01_1339300.1	conserved Plasmodium protein, unknown function	1.75
5	PVP01_1339400.1	conserved Plasmodium protein, unknown function	1.25
5	PVP01_1339600.1	conserved Plasmodium protein, unknown function	2.25
5	PVP01_1339700.1	DNA damage-inducible protein 1, putative	1.75
5	PVP01_1340300.1	conserved Plasmodium protein, unknown function	2
5	PVP01_1340400.1	40S ribosomal protein S8e, putative	2.25
5	PVP01_1340900.1	plasmepsin IV, putative	2.75
5	PVP01_1342000.1	vacuolar protein sorting-associated protein 29, putative	1.75
5	PVP01_1346500.1	26S proteasome regulatory subunit RPN6, putative	2.25
5	PVP01_1347000.1	choline kinase, putative	2
5	PVP01_1400700.1	Plasmodium exported protein, unknown function	2.5
5	PVP01_1401400.1	cytoadherence linked asexual protein, CLAG, putative	2.75
5	PVP01_1402100.1	Plasmodium exported protein, unknown function	3.25
5	PVP01_1402800.1	Plasmodium exported protein, unknown function	2.5
5	PVP01_1403700.1	40S ribosomal protein S7, putative	2.75
5	PVP01_1405000.1	DNA ligase I, putative	2.25
5	PVP01_1405900.1	conserved Plasmodium protein, unknown function	1
5	PVP01_1406200.1	conserved Plasmodium protein, unknown function	1.25
5	PVP01_1406800.1	conserved Plasmodium protein, unknown function	2
5	PVP01_1407300.1	26S protease regulatory subunit 10B, putative	2.25
5	PVP01_1408600.1	conserved Plasmodium protein, unknown function	1.5
5	PVP01_1409200.1	carbamoyl phosphate synthetase, putative	1.75
5	PVP01_1411800.1	conserved Plasmodium protein, unknown function	2.25
5	PVP01_1412500.1	26S protease regulatory subunit 7, putative	2
5	PVP01_1412800.1	M1-family alanyl aminopeptidase, putative	2.5
5	PVP01_1413600.1	2-oxoisovalerate dehydrogenase subunit alpha, mitochondrial, putative	2.25
5	PVP01_1418300.1	conserved Plasmodium protein, unknown function	1
5	PVP01_1418700.1	40S ribosomal protein S19, putative	3
5	PVP01_1420800.1	golgi protein 1, putative	2.75
5	PVP01_1421600.1	dihydrolipoyllysine-residue succinyltransferase component of 2-oxoglutarate dehydrogenase complex, putative	2
5	PVP01_1424100.1	4-nitrophenylphosphatase, putative	1
5	PVP01_1425000.1	cation diffusion facilitator family protein, putative	2.5
5	PVP01_1425200.1	importin beta, putative	1
5	PVP01_1426100.1	DNA/RNA-binding protein Alba 1, putative	3.25
5	PVP01_1426900.1	conserved Plasmodium protein, unknown function	3
5	PVP01_1427700.1	RNA-binding protein, putative	3
5	PVP01_1427800.1	karyopherin alpha, putative	1.75
5	PVP01_1428700.1	conserved Plasmodium protein, unknown function	1.75
5	PVP01_1428900.1	conserved protein, unknown function	2.75
5	PVP01_1429500.1	hydroxymethyldihydropterin pyrophosphokinase-dihydropteroate synthase, putative	1.25
5	PVP01_1429700.1	ATP-dependent RNA helicase DBP1, putative	2.5
5	PVP01_1430300.1	acyl-CoA binding protein, putative	1
5	PVP01_1431400.1	glycerol-3-phosphate 1-O-acyltransferase, putative	1.25
5	PVP01_1431600.1	eukaryotic translation initiation factor 3 subunit A, putative	3
5	PVP01_1432600.1	proline--tRNA ligase, putative	2.5
5	PVP01_1434100.1	10 kDa chaperonin, putative	1.25
5	PVP01_1437400.1	arginine--tRNA ligase, putative	2.75
5	PVP01_1437900.1	clathrin heavy chain, putative	1.75
5	PVP01_1439200.1	heterochromatin protein 1, putative	1.75
5	PVP01_1441900.1	vacuolar iron transporter, putative	1
5	PVP01_1442500.1	polyadenylate-binding protein, putative	2.5
5	PVP01_1444300.1	haloacid dehalogenase-like hydrolase, putative	3
5	PVP01_1444500.1	haloacid dehalogenase-like hydrolase, putative	1.75
5	PVP01_1447500.1	macrophage migration inhibitory factor, putative	2.5
5	PVP01_1447600.1	T-complex protein 1 subunit gamma, putative	2.5
5	PVP01_1448900.1	protein transport protein SEC13, putative	3
5	PVP01_1450300.1	60 kDa chaperonin, putative	3.25
5	PVP01_1453700.1	serine hydroxymethyltransferase	1.5
5	PVP01_1453800.1	ATP synthase subunit beta, mitochondrial, putative	2.75
5	PVP01_1455500.1	conserved Plasmodium protein, unknown function	1.5
5	PVP01_1459800.1	40S ribosomal protein S17, putative	2.25
5	PVP01_1461900.1	cytoplasmic translation machinery associated protein, putative	2
5	PVP01_1464500.1	peptidyl-prolyl cis-trans isomerase FKBP35, putative	1.75
5	PVP01_1466000.1	26S protease regulatory subunit 8, putative	2.25
5	PVP01_1466200.1	conserved Plasmodium protein, unknown function	2.75
5	PVP01_1469200.1	rhoptry neck protein 3, putative	2.75
5	PVP01_1469500.1	hypothetical protein	2.5
5	PVP01_1469700.1	Plasmodium exported protein, unknown function	1
5	PVP01_1469900.1	tryptophan-rich antigen	2.25
5	PVP01_1470000.1	Plasmodium exported protein, unknown function	2.5
5	PVP01_1470200.1	Plasmodium exported protein, unknown function	2.25
5	PVP01_1471900.1	Plasmodium exported protein (PHIST), unknown function	1.5
4	PVP01_0000130.1	tryptophan-rich antigen	1.33333
4	PVP01_0001440.1	Plasmodium exported protein (PHIST), unknown function	3
4	PVP01_0004240.1	PIR protein	2.25
4	PVP01_0004300.1	Plasmodium exported protein, unknown function	1.33333
4	PVP01_0010640.1	PIR protein	1.66667
4	PVP01_0102600.1	conserved Plasmodium protein, unknown function	3.25
4	PVP01_0106700.1	conserved Plasmodium protein, unknown function	2.33333
4	PVP01_0109100.1	heat shock protein 110, putative	3
4	PVP01_0111000.1	60S ribosomal protein L34, putative	2
4	PVP01_0111400.1	AAA family ATPase, CDC48 subfamily, putative	1.66667
4	PVP01_0112300.1	AP-3 complex subunit delta, putative	1
4	PVP01_0112900.1	proteasome subunit alpha type-6, putative	1.33333
4	PVP01_0113600.1	vacuolar proton translocating ATPase subunit A, putative	2
4	PVP01_0118400.1	mannose-6-phosphate isomerase, putative	1
4	PVP01_0204400.1	chromatin assembly factor 1 protein WD40 domain, putative	3
4	PVP01_0216700.1	Plasmodium exported protein, unknown function	3
4	PVP01_0300700.1	Plasmodium exported protein, unknown function	3
4	PVP01_0305600.1	sexual stage antigen s16, putative	2.33333
4	PVP01_0309900.1	conserved Plasmodium protein, unknown function	1
4	PVP01_0311300.1	DNA polymerase alpha catalytic subunit A, putative	2
4	PVP01_0319100.1	conserved Plasmodium protein, unknown function	1.33333
4	PVP01_0319900.1	type 2A phosphatase-associated protein 42, putative	1
4	PVP01_0403900.1	PIR protein	3
4	PVP01_0405600.1	ribosome associated membrane protein RAMP4, putative	1
4	PVP01_0407500.1	calcium-dependent protein kinase 1, putative	1
4	PVP01_0411800.1	protein SIS1, putative	1.33333
4	PVP01_0412400.1	conserved Plasmodium protein, unknown function	1.66667
4	PVP01_0417100.1	serine-repeat antigen 1 (SERA)	1.33333
4	PVP01_0417200.1	serine-repeat antigen 5 (SERA)	3
4	PVP01_0417400.1	serine-repeat antigen 4 (SERA)	1.75
4	PVP01_0418500.1	adenylosuccinate lyase	1.66667
4	PVP01_0422800.1	Plasmodium exported protein (PHIST), unknown function	3
4	PVP01_0423000.1	Plasmodium exported protein, unknown function	3
4	PVP01_0505100.1	U6 snRNA-associated Sm-like protein LSm8, putative	1
4	PVP01_0505300.1	conserved protein, unknown function	1
4	PVP01_0506500.1	protein disulfide isomerase, putative	3
4	PVP01_0508400.1	conserved Plasmodium protein, unknown function	1
4	PVP01_0512900.1	conserved Plasmodium protein, unknown function	2
4	PVP01_0514700.1	conserved Plasmodium protein, unknown function	1
4	PVP01_0517100.1	14-3-3 protein, putative	3
4	PVP01_0518900.1	EF-hand calcium-binding domain-containing protein	2.33333
4	PVP01_0519500.1	vacuolar protein sorting-associated protein 9, putative	1.66667
4	PVP01_0521900.1	coatomer subunit zeta, putative	1.66667
4	PVP01_0526400.1	conserved Plasmodium protein, unknown function	2.75
4	PVP01_0529000.1	ran-specific GTPase-activating protein 1, putative	2.33333
4	PVP01_0532000.1	glideosome associated protein with multiple membrane spans 2, putative	2.33333
4	PVP01_0532900.1	tryptophan-rich antigen	2
4	PVP01_0601700.1	Plasmodium exported protein (PHIST), unknown function	1.33333
4	PVP01_0604200.1	eukaryotic translation initiation factor subunit eIF2A, putative	2.33333
4	PVP01_0604600.1	60S ribosomal protein L30e, putative	2
4	PVP01_0612200.1	U3 small nucleolar ribonucleoprotein protein MPP10, putative	1
4	PVP01_0613800.1	merozoite TRAP-like protein, putative	1
4	PVP01_0620800.1	conserved Plasmodium protein, unknown function	3
4	PVP01_0623000.1	Plasmodium exported protein (PHIST), unknown function	2
4	PVP01_0623100.1	Plasmodium exported protein, unknown function	3
4	PVP01_0701800.1	ATP-dependent RNA helicase DDX60, putative	3
4	PVP01_0702300.1	60S ribosomal protein L32, putative	1.66667
4	PVP01_0702400.1	GTPase-activating protein, putative	1.66667
4	PVP01_0702500.1	AP-4 complex subunit epsilon, putative	1
4	PVP01_0703100.1	bacterial histone-like protein, putative	1.66667
4	PVP01_0704300.1	coatomer subunit beta, putative	1.66667
4	PVP01_0706100.1	translation initiation factor SUI1, putative	1.66667
4	PVP01_0707500.1	conserved Plasmodium protein, unknown function	1
4	PVP01_0707800.1	apoptosis-related protein, putative	1
4	PVP01_0707900.1	exoribonuclease, putative	1
4	PVP01_0711300.1	26S proteasome regulatory subunit RPN8, putative	2.33333
4	PVP01_0711600.1	elongation factor 1B, putative	3
4	PVP01_0713800.1	6-phosphofructokinase, putative	3
4	PVP01_0716500.1	cytochrome b5-like heme/steroid binding protein, putative	2.66667
4	PVP01_0723200.1	splicing factor 3A subunit 3, putative	1
4	PVP01_0725200.1	glutamine-dependent NAD(+) synthetase, putative	2
4	PVP01_0727400.1	guanylate kinase, putative	2.33333
4	PVP01_0732000.1	conserved Plasmodium protein, unknown function	1
4	PVP01_0732600.1	conserved Plasmodium protein, unknown function	1.33333
4	PVP01_0733200.1	V-type proton ATPase subunit E, putative	1.66667
4	PVP01_0801500.1	Plasmodium exported protein, unknown function	1
4	PVP01_0806500.1	single-strand telomeric DNA-binding protein GBP2, putative	3
4	PVP01_0807400.1	transcription factor with AP2 domain(s), putative	1.33333
4	PVP01_0807800.1	zinc finger protein, putative	1
4	PVP01_0808500.1	nucleolar protein 5, putative	1
4	PVP01_0810700.1	eukaryotic translation initiation factor 2 subunit beta, putative	1
4	PVP01_0811500.1	proteasome subunit beta type-5, putative	1
4	PVP01_0812500.1	hypoxanthine-guanine phosphoribosyltransferase, putative	3
4	PVP01_0812700.1	GMP synthase [glutamine-hydrolyzing], putative	2.66667
4	PVP01_0814200.1	conserved Plasmodium protein, unknown function	3
4	PVP01_0819300.1	histone H2A variant, putative	1
4	PVP01_0821800.1	conserved Plasmodium protein, unknown function	2.25
4	PVP01_0821900.1	DNA-directed RNA polymerase II subunit RPB1, putative	2.33333
4	PVP01_0822300.1	26S proteasome non-ATPase regulatory subunit 9, putative	1.66667
4	PVP01_0822800.1	conserved Plasmodium protein, unknown function	1
4	PVP01_0826100.1	vesicle transport v-SNARE protein, putative	1
4	PVP01_0827400.1	60S ribosomal protein L26, putative	2.33333
4	PVP01_0829900.1	phosphoglycerate mutase, putative	2.33333
4	PVP01_0831200.1	dual specificity protein phosphatase, putative	1
4	PVP01_0833400.1	T-complex protein 1 subunit beta, putative	3
4	PVP01_0834600.1	AP endonuclease (DNA-[apurinic or apyrimidinic site] lyase), putative	1
4	PVP01_0837300.1	exportin-1, putative	1.66667
4	PVP01_0903900.1	60S acidic ribosomal protein P1, putative	3
4	PVP01_0904500.1	casein kinase II beta chain, putative	1.66667
4	PVP01_0906600.1	conserved Apicomplexan protein, unknown function	2
4	PVP01_0918800.1	heat shock protein 90, putative	1
4	PVP01_0920700.1	phosphoglycerate mutase, putative	3
4	PVP01_0922300.1	protein GCN20, putative	1.66667
4	PVP01_0928300.1	CRAL/TRIO domain-containing protein, putative	1
4	PVP01_0929800.1	parasitophorous vacuolar protein 1, putative	3
4	PVP01_0934800.1	heat shock protein 70, putative	3
4	PVP01_0943900.1	DnaJ protein, putative	1.33333
4	PVP01_0946100.1	dynamin-like protein, putative	1.33333
4	PVP01_0948800.1	tryptophan-rich antigen	1
4	PVP01_1009500.1	ribosome-interacting GTPase 1, putative	1.66667
4	PVP01_1009900.1	karyopherin beta, putative	3
4	PVP01_1015400.1	ATP-dependent RNA helicase DDX23, putative	1
4	PVP01_1018300.1	conserved Plasmodium protein, unknown function	2
4	PVP01_1025400.1	conserved Plasmodium protein, unknown function	1
4	PVP01_1029400.1	2-oxoisovalerate dehydrogenase subunit beta, mitochondrial, putative	1.66667
4	PVP01_1031600.1	merozoite surface protein 3	2.75
4	PVP01_1109800.1	RuvB-like helicase 3, putative	1
4	PVP01_1110300.1	cytochrome c oxidase subunit 2, putative	1.66667
4	PVP01_1111000.1	protein arginine N-methyltransferase 5, putative	1.66667
4	PVP01_1113000.1	GTP-binding protein, putative	1
4	PVP01_1113400.1	zinc finger protein, putative	1.33333
4	PVP01_1118300.1	Ran-binding protein, putative	1
4	PVP01_1122800.1	conserved protein, unknown function	1
4	PVP01_1126400.1	nuclear polyadenylated RNA-binding protein NAB2, putative	2.33333
4	PVP01_1127700.1	nascent polypeptide-associated complex subunit alpha, putative	3
4	PVP01_1130100.1	cell division cycle protein 48 homologue, putative	3
4	PVP01_1131700.1	histone H2A, putative	1.33333
4	PVP01_1132300.1	malate:quinone oxidoreductase, putative	1
4	PVP01_1142300.1	conserved Plasmodium protein, unknown function	1.25
4	PVP01_1144400.1	conserved Plasmodium protein, unknown function	2.33333
4	PVP01_1147500.1	Plasmodium exported protein, unknown function	2.33333
4	PVP01_1203200.1	glycerol kinase, putative	1.66667
4	PVP01_1208700.1	protein transport protein SEC61 subunit alpha, putative	1.66667
4	PVP01_1210000.1	aspartate carbamoyltransferase, putative	1
4	PVP01_1216500.1	60S ribosomal protein L6-2, putative	1
4	PVP01_1217900.1	nuclear movement protein, putative	1.66667
4	PVP01_1220200.1	MSP7-like protein	1
4	PVP01_1224500.1	thioredoxin, putative	1.33333
4	PVP01_1226300.1	proteasome subunit beta type-7, putative	1.33333
4	PVP01_1229700.1	L-lactate dehydrogenase	3
4	PVP01_1231400.1	V-type proton ATPase subunit G, putative	1
4	PVP01_1233900.1	dihydroorotase, putative	1
4	PVP01_1238100.1	eukaryotic initiation factor 4a, putative	3
4	PVP01_1238700.1	conserved Plasmodium protein, unknown function	1
4	PVP01_1242100.1	vacuolar ATP synthase subunit d, putative	2.33333
4	PVP01_1242200.1	serine/threonine protein phosphatase UIS2, putative	2.66667
4	PVP01_1246500.1	60S ribosomal protein L29, putative	1.33333
4	PVP01_1247900.1	ATP-dependent RNA helicase DBP5, putative	1
4	PVP01_1253100.1	conserved Plasmodium protein, unknown function	1
4	PVP01_1262200.1	fructose 1,6-bisphosphate aldolase, putative	3
4	PVP01_1265900.1	KS1 protein precursor, putative	3
4	PVP01_1267100.1	triosephosphate isomerase, putative	3
4	PVP01_1269800.1	trailer hitch homolog, putative	1.66667
4	PVP01_1301900.1	conserved protein, unknown function	3.25
4	PVP01_1302200.1	high mobility group protein B1, putative	2.33333
4	PVP01_1310600.1	DnaJ domain containing protein	1.66667
4	PVP01_1310900.1	DNA replication licensing factor MCM5, putative	1
4	PVP01_1311500.1	eukaryotic translation initiation factor eIF2A, putative	1
4	PVP01_1312900.1	cGMP-dependent protein kinase, putative	1.66667
4	PVP01_1313200.1	translocon component PTEX150, putative	3
4	PVP01_1314700.1	mitochondrial acidic protein MAM33, putative	1
4	PVP01_1315200.1	Hsp70/Hsp90 organizing protein, putative	3
4	PVP01_1315300.1	calmodulin, putative	1
4	PVP01_1316700.1	HP12 protein homolog, putative	3
4	PVP01_1317700.1	60S ribosomal protein L14, putative	1.66667
4	PVP01_1321400.1	conserved Plasmodium protein, unknown function	3
4	PVP01_1323300.1	60S ribosomal protein L21, putative	3.25
4	PVP01_1325300.1	conserved Plasmodium protein, unknown function	1.33333
4	PVP01_1327700.1	40S ribosomal protein S25, putative	1.66667
4	PVP01_1328200.1	surface protein P113, putative	1
4	PVP01_1332800.1	protein SEY1, putative	3
4	PVP01_1336600.1	nuclear transport factor 2, putative	1
4	PVP01_1336900.1	p1/s1 nuclease, putative	2.33333
4	PVP01_1342900.1	RNA-binding protein, putative	1.33333
4	PVP01_1401600.1	Plasmodium exported protein, unknown function	3
4	PVP01_1402200.1	Plasmodium exported protein, unknown function	1
4	PVP01_1402700.1	Plasmodium exported protein, unknown function	2.5
4	PVP01_1410300.1	U4/U6 small nuclear ribonucleoprotein PRP3, putative	2
4	PVP01_1412900.1	V-type proton ATPase catalytic subunit A, putative	3
4	PVP01_1416300.1	zinc finger (CCCH type) protein, putative	1
4	PVP01_1417500.1	choline-phosphate cytidylyltransferase, putative	1
4	PVP01_1419700.1	translocation protein SEC63, putative	1.66667
4	PVP01_1420200.1	N(2),N(2)-dimethylguanosine tRNA methyltransferase, putative	1
4	PVP01_1420500.1	conserved Plasmodium protein, unknown function	1
4	PVP01_1423100.1	histone H2B variant, putative	1
4	PVP01_1425500.1	superoxide dismutase [Fe], putative	1.66667
4	PVP01_1426300.1	60S ribosomal protein L13, putative	2.33333
4	PVP01_1428200.1	conserved Plasmodium protein, unknown function	2.33333
4	PVP01_1435000.1	glycerol-3-phosphate dehydrogenase, putative	2
4	PVP01_1435300.1	male development gene 1, putative	3
4	PVP01_1437800.1	formin 2, putative	1
4	PVP01_1440500.1	endoplasmin, putative	3
4	PVP01_1444000.1	ubiquitin-activating enzyme E1, putative	3
4	PVP01_1446800.1	merozoite surface protein 9	3
4	PVP01_1450000.1	conserved Plasmodium protein, unknown function	1.66667
4	PVP01_1451700.1	asparagine and aspartate rich protein 1, putative	1
4	PVP01_1459000.1	tetratricopeptide repeat protein, putative	1.33333
4	PVP01_1459900.1	rab GDP dissociation inhibitor beta, putative	2.33333
4	PVP01_1461200.1	N-alpha-acetyltransferase 15, NatA auxiliary subunit, putative	2.33333
4	PVP01_1461700.1	ADP-ribosylation factor GTPase-activating protein, putative	2.33333
4	PVP01_1463200.1	actin	3
4	PVP01_1467200.1	osmiophilic body protein G377, putative	3
4	PVP01_1471500.1	Plasmodium exported protein, unknown function	2
3	PVP01_0000140.1	tryptophan-rich antigen	2.5
3	PVP01_0000150.1	tryptophan-rich antigen	1.5
3	PVP01_0000170.1	tryptophan-rich protein	1
3	PVP01_0104400.1	tRNA m5C-methyltransferase, putative	1.5
3	PVP01_0104800.1	E3 ubiquitin-protein ligase, putative	1
3	PVP01_0110100.1	lysophospholipase, putative	1.5
3	PVP01_0112600.1	26S proteasome regulatory subunit RPN10, putative	2
3	PVP01_0205300.1	phenylalanine--tRNA ligase alpha subunit, putative	1
3	PVP01_0206500.1	conserved Plasmodium protein, unknown function	1.66667
3	PVP01_0211800.1	aspartate--tRNA ligase, putative	1
3	PVP01_0302900.1	conserved Plasmodium protein, unknown function	1
3	PVP01_0303200.1	SET domain protein, putative	1
3	PVP01_0314200.1	prefoldin subunit 3, putative	1
3	PVP01_0316100.1	ferrodoxin reductase-like protein	1
3	PVP01_0317400.1	secreted ookinete protein, putative	1
3	PVP01_0318100.1	Obg-like ATPase 1, putative	1
3	PVP01_0405100.1	Plasmodium exported protein, unknown function	1
3	PVP01_0406500.1	small nuclear ribonucleoprotein Sm D2, putative	1
3	PVP01_0414700.1	conserved Plasmodium protein, unknown function	1
3	PVP01_0416000.1	conserved Plasmodium protein, unknown function	1
3	PVP01_0416600.1	KRR1 small subunit processome component, putative	1.5
3	PVP01_0513600.1	2-oxoglutarate dehydrogenase E1 component, mitochondrial precursor, putative	2
3	PVP01_0518700.1	chaperone protein ClpB1, putative	1.5
3	PVP01_0529400.1	zinc finger protein, putative	1
3	PVP01_0530700.1	erythrocyte membrane-associated antigen, putative	1.5
3	PVP01_0531000.1	pre-mRNA-splicing helicase BRR2, putative	1
3	PVP01_0601600.1	Plasmodium exported protein (PHIST), unknown function	1
3	PVP01_0607100.1	PHAX domain-containing protein, putative	1.5
3	PVP01_0607600.1	serine/arginine-rich splicing factor 4, putative	1
3	PVP01_0622400.1	antigen UB05, putative	1
3	PVP01_0623500.1	Plasmodium exported protein, unknown function	1.66667
3	PVP01_0702100.1	alpha tubulin 1, putative	1
3	PVP01_0703300.1	copper-transporting ATPase, putative	2.5
3	PVP01_0710400.1	inhibitor of cysteine proteases, putative	2
3	PVP01_0711700.1	conserved Plasmodium protein, unknown function	1
3	PVP01_0713300.1	BSD-domain protein, putative	1
3	PVP01_0716700.1	eukaryotic translation initiation factor 3 subunit F, putative	2
3	PVP01_0719200.1	inosine-5'-monophosphate dehydrogenase, putative	1.33333
3	PVP01_0720100.1	tetratricopeptide repeat protein, putative	1
3	PVP01_0722400.1	RNA-binding protein, putative	1
3	PVP01_0722700.1	conserved Plasmodium protein, unknown function	1
3	PVP01_0726300.1	cytochrome c oxidase subunit 5B, putative	1.5
3	PVP01_0728900.1	merozoite surface protein 1	3
3	PVP01_0803600.1	U5 small nuclear ribonuclear protein, putative	1.33333
3	PVP01_0810800.1	dolichyl-phosphate-mannose protein mannosyltransferase, putative	1
3	PVP01_0811100.1	inner membrane complex sub-compartment protein 1, putative	1
3	PVP01_0820800.1	kinesin-8, putative	1
3	PVP01_0830700.1	asparagine synthetase [glutamine-hydrolyzing], putative	1.33333
3	PVP01_0831100.1	conserved Plasmodium protein, unknown function	1
3	PVP01_0831300.1	splicing factor 3B subunit 1, putative	1
3	PVP01_0834900.1	conserved Plasmodium protein, unknown function	1.66667
3	PVP01_0836900.1	DNA-directed RNA polymerases I, II, and III subunit RPABC2, putative	1.5
3	PVP01_0838100.1	Plasmodium exported protein, unknown function	1.33333
3	PVP01_0903800.1	hypothetical protein	1.5
3	PVP01_0906500.1	tRNA-splicing ligase RtcB, putative	1.5
3	PVP01_0913800.1	conserved Plasmodium protein, unknown function	1.5
3	PVP01_0917700.1	deubiquinating/deneddylating enzyme, putative	2
3	PVP01_0925800.1	conserved Apicomplexan protein, unknown function	1
3	PVP01_0926200.1	small nuclear ribonucleoprotein Sm D1, putative	1
3	PVP01_0927300.1	steryl ester hydrolase, putative	1
3	PVP01_0930700.1	60S ribosomal protein L38, putative	1
3	PVP01_0932600.1	oxysterol-binding protein, putative	1
3	PVP01_0934000.1	conserved Plasmodium protein, unknown function	1
3	PVP01_0934700.1	conserved Plasmodium protein, unknown function	2
3	PVP01_0940900.1	conserved Plasmodium protein, unknown function	1
3	PVP01_1010500.1	DnaJ protein, putative	1
3	PVP01_1011300.1	inner membrane complex protein, putative	1
3	PVP01_1012200.1	ATP-dependent RNA helicase DDX1, putative	1
3	PVP01_1013500.1	conserved Plasmodium protein, unknown function	2
3	PVP01_1014100.1	EELM2 domain-containing protein, putative	1
3	PVP01_1015600.1	proteasome subunit beta type-1, putative	1.5
3	PVP01_1030600.1	serine/arginine-rich splicing factor 12, putative	1
3	PVP01_1030700.1	hypothetical protein	1
3	PVP01_1031000.1	merozoite surface protein 3	1
3	PVP01_1034100.1	Plasmodium exported protein, unknown function	1
3	PVP01_1106100.1	ubiquitin-60S ribosomal protein L40, putative	3
3	PVP01_1106300.1	SNARE associated Golgi protein, putative	1
3	PVP01_1113100.1	40S ribosomal protein S15, putative	2.5
3	PVP01_1113700.1	conserved Plasmodium protein, unknown function	1
3	PVP01_1120000.1	amino acid transporter, putative	1
3	PVP01_1120100.1	RNA-binding protein, putative	1
3	PVP01_1127600.1	signal recognition particle subunit SRP68, putative	1
3	PVP01_1134800.1	major facilitator superfamily-related transporter, putative	1
3	PVP01_1135300.1	transcription factor with AP2 domain(s), putative	1.66667
3	PVP01_1135400.1	syntaxin binding protein, putative	1
3	PVP01_1138700.1	histone H3, putative	1
3	PVP01_1146100.1	JmjC domain containing protein, putative	1
3	PVP01_1201700.1	hypothetical protein	3
3	PVP01_1201800.1	tryptophan-rich antigen	1.5
3	PVP01_1202300.1	thioredoxin-related protein, putative	1
3	PVP01_1202400.1	conserved Plasmodium protein, unknown function	1
3	PVP01_1204500.1	conserved Plasmodium protein, unknown function	1
3	PVP01_1220300.1	MSP7-like protein	1
3	PVP01_1221100.1	U3 small nucleolar RNA-associated protein 4, putative	1
3	PVP01_1222800.1	60S ribosomal protein L23, putative	1.5
3	PVP01_1225000.1	conserved Plasmodium protein, unknown function	1
3	PVP01_1229400.1	lactate dehydrogenase, putative	1.5
3	PVP01_1231000.1	conserved Plasmodium protein, unknown function	1
3	PVP01_1249900.1	signal peptide peptidase, putative	1
3	PVP01_1255000.1	rhoptry neck protein 2	2
3	PVP01_1255300.1	calcineurin subunit B, putative	1
3	PVP01_1255600.1	transcriptional regulatory protein sir2b, putative	1
3	PVP01_1260400.1	centrin-2, putative	1
3	PVP01_1269700.1	proteasome subunit alpha type-1, putative	1
3	PVP01_1305900.1	conserved Plasmodium protein, unknown function	1
3	PVP01_1313800.1	ataxin-2 like protein, putative	1
3	PVP01_1319100.1	acid phosphatase, putative	1
3	PVP01_1319400.1	conserved Plasmodium protein, unknown function	1.5
3	PVP01_1319600.1	coatamer protein, beta subunit, putative	1
3	PVP01_1320000.1	rRNA (adenosine-2'-O-)-methyltransferase, putative	1
3	PVP01_1326200.1	actin-related protein, putative	1
3	PVP01_1338700.1	CTP synthase, putative	1
3	PVP01_1408100.1	DnaJ protein, putative	1.33333
3	PVP01_1410700.1	vacuolar protein sorting-associated protein 18, putative	1
3	PVP01_1413800.1	eukaryotic translation initation factor 4 gamma, putative	1.5
3	PVP01_1424600.1	mitochondrial ATP synthase F1, epsilon subunit, putative	1
3	PVP01_1432900.1	GPI ethanolamine phosphate transferase 3, putative	1
3	PVP01_1434200.1	conserved Plasmodium protein, unknown function	1.5
3	PVP01_1437300.1	conserved Plasmodium protein, unknown function	1.33333
3	PVP01_1445300.1	DNA helicase 60, putative	1
3	PVP01_1455800.1	conserved protein, unknown function	2
3	PVP01_1456000.1	conserved Plasmodium protein, unknown function	1
2	PVP01_0002130.1	PIR protein	2
2	PVP01_0011150.1	PIR protein	1.5
2	PVP01_0106600.1	60S ribosomal protein L37, putative	1.5
2	PVP01_0108300.1	conserved Plasmodium protein, unknown function	1
2	PVP01_0205700.1	tubulin-specific chaperone a, putative	1
2	PVP01_0212100.1	conserved Plasmodium membrane protein, unknown function	1
2	PVP01_0304500.1	protein transport protein Sec24B, putative	1
2	PVP01_0310100.1	conserved Plasmodium protein, unknown function	1.5
2	PVP01_0316500.1	Ham1-like protein, putative	1
2	PVP01_0319800.1	conserved Plasmodium protein, unknown function	1
2	PVP01_0403500.1	PIR protein	1
2	PVP01_0410100.1	conserved Plasmodium protein, unknown function	1
2	PVP01_0414800.1	60S ribosomal protein L37ae, putative	1
2	PVP01_0504400.1	sporozoite invasion-associated protein 2, putative	1
2	PVP01_0506200.1	leucine--tRNA ligase, putative	1
2	PVP01_0514400.1	U6 snRNA-associated Sm-like protein LSm3, putative	1
2	PVP01_0519900.1	conserved Apicomplexan protein, unknown function	1
2	PVP01_0522000.1	nuclear cap-binding protein subunit 2, putative	1
2	PVP01_0532700.1	tryptophan-rich protein	1
2	PVP01_0606300.1	conserved Plasmodium protein, unknown function	1
2	PVP01_0610200.1	formin 2, putative	1
2	PVP01_0618200.1	S-adenosylmethionine decarboxylase/ornithine decarboxylase, putative	1
2	PVP01_0620700.1	hypothetical protein	2
2	PVP01_0624000.1	PIR protein	2.5
2	PVP01_0701900.1	conserved Plasmodium protein, unknown function	1
2	PVP01_0708400.1	helicase SKI2W, putative	1
2	PVP01_0708600.1	exportin-7, putative	1
2	PVP01_0708700.1	conserved Plasmodium protein, unknown function	1
2	PVP01_0711200.1	tRNA (adenine(58)-N(1))-methyltransferase non- catalytic subunit TRM6, putative	1
2	PVP01_0714800.1	conserved Plasmodium protein, unknown function	1.5
2	PVP01_0718300.1	regulator of chromosome condensation, putative	1
2	PVP01_0719100.1	conserved Plasmodium protein, unknown function	1
2	PVP01_0720400.1	conserved Plasmodium protein, unknown function	3
2	PVP01_0802500.1	conserved Plasmodium protein, unknown function	1
2	PVP01_0805200.1	regulator of nonsense transcripts 1, putative	1
2	PVP01_0813400.1	conserved Plasmodium protein, unknown function	1
2	PVP01_0827900.1	26S proteasome regulatory subunit RPN12, putative	1
2	PVP01_0834700.1	conserved Plasmodium protein, unknown function	1
2	PVP01_0904800.1	phenylalanine--tRNA ligase beta subunit, putative	1
2	PVP01_0907800.1	U6 snRNA-associated Sm-like protein LSm4, putative	1
2	PVP01_0914500.1	glyoxalase I, putative	2
2	PVP01_0918600.1	conserved Plasmodium protein, unknown function	1
2	PVP01_0920500.1	conserved Plasmodium protein, unknown function	1.5
2	PVP01_0928000.1	tRNA (guanine-N(7)-)-methyltransferase, putative	1.5
2	PVP01_0928700.1	conserved Plasmodium protein, unknown function	1
2	PVP01_0932800.1	ubiquitin-like protein, putative	1.5
2	PVP01_0934600.1	RNA (uracil-5-)methyltransferase, putative	2.5
2	PVP01_0940500.1	conserved Plasmodium protein, unknown function	1.5
2	PVP01_1004800.1	conserved Plasmodium protein, unknown function	1
2	PVP01_1011500.1	conserved Plasmodium protein, unknown function	1
2	PVP01_1016300.1	eukaryotic translation initiation factor 3 subunit B, putative	1
2	PVP01_1021300.1	ras-related protein Rab-1B, putative	1
2	PVP01_1022500.1	RNA pseudouridylate synthase, putative	1.5
2	PVP01_1023900.1	conserved Plasmodium protein, unknown function	1
2	PVP01_1026200.1	conserved Plasmodium protein, unknown function	1
2	PVP01_1031500.1	merozoite surface protein 3	3
2	PVP01_1033200.1	chromosome assembly factor 1, putative	1
2	PVP01_1110900.1	protein transport protein Sec24A, putative	1
2	PVP01_1111100.1	poly(A)-binding protein, putative	1
2	PVP01_1113200.1	YOP1-like protein, putative	1
2	PVP01_1115600.1	ubiquitin-conjugating enzyme, putative	1
2	PVP01_1117300.1	adenylosuccinate synthetase, putative	1.5
2	PVP01_1119600.1	sec14-like cytosolic factor or phosphatidylinositol/phosphatidylcholine transfer protein, putative	1
2	PVP01_1121400.1	HECT-domain (ubiquitin-transferase), putative	1
2	PVP01_1137600.1	conserved Plasmodium protein, unknown function	1
2	PVP01_1137800.1	SWIB/MDM2 domain-containing protein, putative	1
2	PVP01_1141000.1	diphthine methyltransferase, putative	1
2	PVP01_1144300.1	DNA helicase, putative	1
2	PVP01_1205200.1	conserved Plasmodium protein, unknown function	1
2	PVP01_1210700.1	krox-like protein, putative	1
2	PVP01_1211000.1	conserved Plasmodium protein, unknown function	1
2	PVP01_1217700.1	mitochondrial intermediate peptidase, putative	1
2	PVP01_1219700.1	MSP7-like protein	1
2	PVP01_1224100.1	ER lumen protein retaining receptor 1, putative	1
2	PVP01_1237900.1	conserved Plasmodium protein, unknown function	4
2	PVP01_1243100.1	cyclin homologue, putative	1.5
2	PVP01_1245500.1	40S ribosomal protein S28e, putative	1
2	PVP01_1256600.1	zinc finger protein, putative	1
2	PVP01_1259100.1	multidrug resistance protein 2, putative	1
2	PVP01_1259800.1	conserved Plasmodium protein, unknown function	1
2	PVP01_1265600.1	FACT complex subunit SSRP1, putative	1
2	PVP01_1269500.1	conserved Plasmodium protein, unknown function	1
2	PVP01_1304900.1	high mobility group protein B3, putative	2
2	PVP01_1310400.1	conserved Plasmodium protein, unknown function	1
2	PVP01_1315000.1	dynein-related AAA-type ATPase, putative	1
2	PVP01_1316100.1	conserved Plasmodium protein, unknown function	1
2	PVP01_1317800.1	succinyl-CoA ligase [ADP-forming] subunit beta, putative	2
2	PVP01_1318100.1	large subunit GTPase 1, putative	1
2	PVP01_1321100.1	major facilitator superfamily domain-containing protein, putative	1
2	PVP01_1322800.1	ABC transporter G family member 2, putative	1
2	PVP01_1331300.1	conserved Plasmodium protein, unknown function	2
2	PVP01_1336300.1	deoxyhypusine synthase, putative	1
2	PVP01_1338200.1	conserved Plasmodium protein, unknown function	1
2	PVP01_1339000.1	cytidine diphosphate-diacylglycerol synthase, putative	1
2	PVP01_1343000.1	ribosome biogenesis protein BOP1, putative	1.5
2	PVP01_1407400.1	MORN repeat protein, putative	1
2	PVP01_1407500.1	V-type proton ATPase subunit H, putative	1
2	PVP01_1409400.1	conserved Plasmodium protein, unknown function	2.5
2	PVP01_1414700.1	conserved Plasmodium protein, unknown function	1
2	PVP01_1414800.1	conserved Plasmodium protein, unknown function	1
2	PVP01_1418500.1	conserved Plasmodium protein, unknown function	1
2	PVP01_1421700.1	RNA-binding protein, putative	1
2	PVP01_1422100.1	conserved Plasmodium protein, unknown function	1
2	PVP01_1426400.1	40S ribosomal protein S16, putative	1
2	PVP01_1427500.1	RNA-binding protein (U1 snRNP-like), putative	1
2	PVP01_1428800.1	histone-arginine methyltransferase CARM1, putative	1
2	PVP01_1429000.1	CCR4-associated factor 1, putative	1
2	PVP01_1431300.1	tetratricopeptide repeat protein, putative	3
2	PVP01_1440400.1	conserved Plasmodium protein, unknown function	1
2	PVP01_1443400.1	conserved Plasmodium protein, unknown function	1
2	PVP01_1445000.1	ataxin-3, putative	1
2	PVP01_1447000.1	WD repeat-containing protein, putative	1
2	PVP01_1447400.1	conserved Plasmodium protein, unknown function	1.5
2	PVP01_1449300.1	ras-related protein Rab-2, putative	1
2	PVP01_1450400.1	dihydrolipoyl dehydrogenase, mitochondrial, putative	1
2	PVP01_1452200.1	bromodomain protein, putative	1
2	PVP01_1455100.1	SUMO-activating enzyme subunit 2, putative	2
2	PVP01_1459400.1	conserved Plasmodium protein, unknown function	2
2	PVP01_1460700.1	translation initiation factor SUI1, putative	1
2	PVP01_1466900.1	THO complex subunit 2, putative	1
2	PVP01_MIT03300.1	cytochrome oxidase subunit 1	1
1	PVP01_0000050.1	PIR protein	1
1	PVP01_0000060.1	Plasmodium exported protein, unknown function	1
1	PVP01_0000070.1	Plasmodium exported protein, unknown function	1
1	PVP01_0000190.1	lysophospholipase, putative	1
1	PVP01_0000210.1	tryptophan-rich protein	1
1	PVP01_0000600.1	PIR protein	1
1	PVP01_0001140.1	PIR protein	1
1	PVP01_0001220.1	PIR protein	1
1	PVP01_0001430.1	Plasmodium exported protein (PHIST), unknown function	1
1	PVP01_0001540.1	Plasmodium exported protein, unknown function	1
1	PVP01_0001630.1	PIR protein	1
1	PVP01_0001710.1	PIR protein	1
1	PVP01_0001990.1	PIR protein	1
1	PVP01_0002170.1	Plasmodium exported protein, unknown function	1
1	PVP01_0002380.1	PIR protein	1
1	PVP01_0002450.1	Plasmodium exported protein, unknown function	1
1	PVP01_0002680.1	Plasmodium exported protein, unknown function	1
1	PVP01_0002840.1	PIR protein	1
1	PVP01_0003360.1	PIR protein	2
1	PVP01_0003490.1	PIR protein	1
1	PVP01_0003540.1	PIR protein	1
1	PVP01_0003880.1	PIR protein	1
1	PVP01_0004290.1	Plasmodium exported protein, unknown function	1
1	PVP01_0004480.1	PIR protein	1
1	PVP01_0004590.1	PIR protein	1
1	PVP01_0004660.1	PIR protein	1
1	PVP01_0004880.1	PIR protein	1
1	PVP01_0004920.1	PIR protein	1
1	PVP01_0005080.1	Plasmodium exported protein, unknown function	1
1	PVP01_0005330.1	PIR protein	1
1	PVP01_0005500.1	PIR protein	1
1	PVP01_0005600.1	Plasmodium exported protein, unknown function	1
1	PVP01_0005760.1	PIR protein	1
1	PVP01_0005930.1	PIR protein	2
1	PVP01_0007350.1	PIR protein	1
1	PVP01_0007840.1	Plasmodium exported protein, unknown function	1
1	PVP01_0007920.1	PIR protein	1
1	PVP01_0008930.1	PIR protein	1
1	PVP01_0008970.1	Plasmodium exported protein, unknown function	1
1	PVP01_0009980.1	PIR protein	1
1	PVP01_0010610.1	Plasmodium exported protein, unknown function	1
1	PVP01_0104100.1	conserved Plasmodium protein, unknown function	1
1	PVP01_0104600.1	phosphoinositide-binding protein, putative	1
1	PVP01_0105000.1	conserved Plasmodium protein, unknown function	1
1	PVP01_0105800.1	RNA helicase, putative	1
1	PVP01_0107700.1	conserved Plasmodium protein, unknown function	2
1	PVP01_0108500.1	conserved Plasmodium protein, unknown function	1
1	PVP01_0109500.1	glutaredoxin-like protein	1
1	PVP01_0109700.1	cloroquine resistance asscociatd protein Cg7, putative	1
1	PVP01_0109900.1	ribonucleases P/MRP protein subunit POP1, putative	1
1	PVP01_0111900.1	regulator of chromosome condensation, putative	3
1	PVP01_0112700.1	serine protease DegP, putative	1
1	PVP01_0113900.1	kinesin-like protein, putative	1
1	PVP01_0115200.1	conserved Plasmodium protein, unknown function	1
1	PVP01_0115800.1	conserved Plasmodium protein, unknown function	2
1	PVP01_0116000.1	conserved Plasmodium protein, unknown function	1
1	PVP01_0117800.1	conserved Plasmodium protein, unknown function	1
1	PVP01_0118300.1	conserved Plasmodium protein, unknown function	1
1	PVP01_0118800.1	protein kinase, putative	1
1	PVP01_0119800.1	PIR protein	2
1	PVP01_0200100.1	PIR protein	1
1	PVP01_0203400.1	eukaryotic translation initiation factor 4E, putative	1
1	PVP01_0204600.1	bromodomain protein, putative	1
1	PVP01_0204900.1	selenocysteine-specific elongation factor selB homologue, putative	1
1	PVP01_0206400.1	conserved Plasmodium protein, unknown function	1
1	PVP01_0207300.1	serine/threonine protein kinase, putative	1
1	PVP01_0208000.1	ras-related protein Rab-5C, putative	1
1	PVP01_0208300.1	conserved Plasmodium protein, unknown function	1
1	PVP01_0209100.1	asparagine-rich antigen, putative	1
1	PVP01_0212900.1	cysteine desulfurase, putative	1
1	PVP01_0213600.1	conserved Plasmodium protein, unknown function	1
1	PVP01_0214300.1	zinc finger, C3HC4 type, putative	1
1	PVP01_0214700.1	signal recognition particle subunit SRP9, putative	1
1	PVP01_0214900.1	1-cys peroxiredoxin	1
1	PVP01_0215600.1	dynein heavy chain, putative	2
1	PVP01_0217600.1	PIR protein	1
1	PVP01_0220300.1	Plasmodium exported protein, unknown function	1
1	PVP01_0301300.1	PIR protein	1
1	PVP01_0302600.1	conserved Plasmodium protein, unknown function	1
1	PVP01_0304300.1	6-cysteine protein	1
1	PVP01_0304900.1	conserved Plasmodium protein, unknown function	1
1	PVP01_0306000.1	conserved Plasmodium protein, unknown function	1
1	PVP01_0309700.1	exosome complex component RRP4, putative	1
1	PVP01_0311200.1	conserved Plasmodium protein, unknown function	1
1	PVP01_0316700.1	conserved Plasmodium protein, unknown function	1
1	PVP01_0317100.1	conserved Plasmodium protein, unknown function	2
1	PVP01_0317200.1	conserved Plasmodium protein, unknown function	1
1	PVP01_0320400.1	conserved Plasmodium protein, unknown function	2
1	PVP01_0320600.1	kinesin-19, putative	1
1	PVP01_0320800.1	conserved Plasmodium protein, unknown function	1
1	PVP01_0406600.1	ATP-dependent RNA helicase DDX47, putative	1
1	PVP01_0407200.1	40S ribosomal protein S26, putative	1
1	PVP01_0407900.1	ATP synthase F1, alpha subunit, putative	1
1	PVP01_0408500.1	conserved Plasmodium protein, unknown function	1
1	PVP01_0410300.1	serine/threonine protein kinase, putative	1
1	PVP01_0413500.1	GAF domain-related protein, putative	1
1	PVP01_0414100.1	conserved Plasmodium protein, unknown function	1
1	PVP01_0416300.1	acyl carrier protein, putative	1
1	PVP01_0416400.1	conserved Plasmodium protein, unknown function	1
1	PVP01_0416700.1	conserved Plasmodium protein, unknown function	1
1	PVP01_0418200.1	conserved Plasmodium protein, unknown function	2
1	PVP01_0420200.1	ubiE/COQ5 methyltransferase, putative	1
1	PVP01_0421800.1	ERCC1 nucleotide excision repair protein, putative	1
1	PVP01_0422700.1	gamete antigen 27/25, putative	1
1	PVP01_0423400.1	Plasmodium exported protein, unknown function	1
1	PVP01_0504200.1	tryptophan-rich protein	2
1	PVP01_0504900.1	conserved Plasmodium protein, unknown function	1
1	PVP01_0507800.1	ubiquitin conjugation factor E4 B, putative	1
1	PVP01_0511200.1	RWD domain-containing protein, putative	1
1	PVP01_0511300.1	serine/threonine protein kinase VPS15, putative	2
1	PVP01_0512100.1	conserved Plasmodium protein, unknown function	1
1	PVP01_0513900.1	conserved Plasmodium protein, unknown function	1
1	PVP01_0515300.1	conserved Plasmodium protein, unknown function	2
1	PVP01_0515700.1	Plasmodium exported protein (PHIST), unknown function	1
1	PVP01_0517300.1	conserved protein, unknown function	1
1	PVP01_0519200.1	phosphopantothenoylcysteine decarboxylase, putative	1
1	PVP01_0519800.1	conserved Plasmodium protein, unknown function	1
1	PVP01_0520200.1	lysine decarboxylase-like protein, putative	1
1	PVP01_0521800.1	CDK-related kinase 3, putative	3
1	PVP01_0525700.1	DNA helicase MCM9, putative	1
1	PVP01_0525800.1	histone acetyltransferase, putative	1
1	PVP01_0527400.1	conserved Plasmodium protein, unknown function	1
1	PVP01_0527500.1	conserved Plasmodium protein, unknown function	2
1	PVP01_0527900.1	trafficking protein particle complex subunit 3	1
1	PVP01_0528800.1	conserved Plasmodium protein, unknown function	1
1	PVP01_0529800.1	transcription factor with AP2 domain(s), putative	1
1	PVP01_0529900.1	ribosome-recycling factor, putative	1
1	PVP01_0530100.1	conserved Plasmodium protein, unknown function	3
1	PVP01_0530200.1	conserved Plasmodium protein, unknown function	1
1	PVP01_0531100.1	conserved Plasmodium protein, unknown function	1
1	PVP01_0533300.1	STP1 protein	1
1	PVP01_0533700.1	Plasmodium exported protein (PHIST), unknown function	1
1	PVP01_0533800.1	PIR protein	1
1	PVP01_0602000.1	Plasmodium exported protein (PHIST), unknown function	1
1	PVP01_0602200.1	DNA polymerase delta catalytic subunit, putative	1
1	PVP01_0602700.1	conserved Plasmodium protein, unknown function	1
1	PVP01_0603800.1	conserved Plasmodium protein, unknown function	1
1	PVP01_0605000.1	tRNA methyltransferase, putative	1
1	PVP01_0605600.1	rRNA (cytosine-C(5))-methyltransferase, putative	1
1	PVP01_0606600.1	endomembrane protein 70, putative	1
1	PVP01_0607000.1	schizont egress antigen-1, putative	1
1	PVP01_0607700.1	citrate synthase, mitochondrial, putative	1
1	PVP01_0608300.1	dynein heavy chain	1
1	PVP01_0609300.1	conserved Plasmodium protein, unknown function	1
1	PVP01_0609500.1	conserved Plasmodium protein, unknown function	1
1	PVP01_0610700.1	conserved Plasmodium protein, unknown function	1
1	PVP01_0611100.1	conserved Plasmodium protein, unknown function	1
1	PVP01_0611200.1	conserved Plasmodium protein, unknown function	2
1	PVP01_0613700.1	conserved Plasmodium protein, unknown function	1
1	PVP01_0615400.1	conserved Plasmodium protein, unknown function	1
1	PVP01_0618300.1	early transcribed membrane protein	3
1	PVP01_0618700.1	DNA binding protein Myb2, putative	1
1	PVP01_0622700.1	conserved Plasmodium protein, unknown function	1
1	PVP01_0700100.1	hypothetical protein	1
1	PVP01_0701200.1	reticulocyte binding protein 1a	2
1	PVP01_0704200.1	conserved Plasmodium protein, unknown function	1
1	PVP01_0704500.1	exoribonuclease II, putative	1
1	PVP01_0707000.1	conserved Plasmodium protein, unknown function	1
1	PVP01_0709800.1	cysteine repeat modular protein 1, putative	1
1	PVP01_0710600.1	zinc finger protein, putative	1
1	PVP01_0710900.1	SAP domain-containing protein, putative	1
1	PVP01_0711900.1	protease, putative	1
1	PVP01_0713500.1	SUMO-conjugating enzyme UBC9, putative	3
1	PVP01_0715300.1	conserved Plasmodium protein, unknown function	1
1	PVP01_0718200.1	TLD domain-containing protein	1
1	PVP01_0720600.1	ubiquitin-like protein, putative	1
1	PVP01_0721200.1	pre-mRNA-splicing factor 18, putative	1
1	PVP01_0721400.1	3-oxoacyl-[acyl-carrier-protein] reductase, putative	1
1	PVP01_0721700.1	nitric oxide synthase, putative	1
1	PVP01_0722600.1	conserved Plasmodium protein, unknown function	1
1	PVP01_0722900.1	conserved Plasmodium protein, unknown function	1
1	PVP01_0723100.1	conserved Plasmodium protein, unknown function	1
1	PVP01_0725800.1	fumarate hydratase, putative	1
1	PVP01_0727200.1	conserved Plasmodium protein, unknown function	1
1	PVP01_0729200.1	peptidyl-prolyl cis-trans isomerase, putative	1
1	PVP01_0733600.1	conserved Plasmodium protein, unknown function	2
1	PVP01_0736900.1	PIR protein	1
1	PVP01_0800700.1	reticulocyte binding protein 2b	1
1	PVP01_0802200.1	RNA-binding protein, putative	2
1	PVP01_0802900.1	conserved Plasmodium protein, unknown function	1
1	PVP01_0803900.1	WD repeat-containing protein, putative	1
1	PVP01_0804000.1	E3 ubiquitin-protein ligase, putative	1
1	PVP01_0805900.1	DNA/RNA-binding protein Alba 3, putative	1
1	PVP01_0807500.1	conserved Plasmodium protein, unknown function	1
1	PVP01_0810000.1	conserved Plasmodium protein, unknown function	1
1	PVP01_0813200.1	U3 small nucleolar RNA-associated protein 13, putative	1
1	PVP01_0814300.1	male gamete fusion factor HAP2, putative	1
1	PVP01_0814400.1	conserved Plasmodium protein, unknown function	3
1	PVP01_0814600.1	conserved Plasmodium protein, unknown function	1
1	PVP01_0814700.1	transcriptional coactivator ADA2, putative	2
1	PVP01_0815000.1	conserved Plasmodium protein, unknown function	1
1	PVP01_0815900.1	ribonucleoside-diphosphate reductase small chain, putative	1
1	PVP01_0821500.1	cleavage and polyadenylation specificity factor, putative	1
1	PVP01_0822900.1	cdc2-related protein kinase 4, putative	1
1	PVP01_0824900.1	circumsporozoite- and TRAP-related protein, putative	1
1	PVP01_0825500.1	conserved Plasmodium protein, unknown function	1
1	PVP01_0828300.1	conserved Plasmodium protein, unknown function	1
1	PVP01_0828400.1	conserved Plasmodium protein, unknown function	1
1	PVP01_0829600.1	eukaryotic translation initiation factor 3 subunit K, putative	1
1	PVP01_0830300.1	conserved Plasmodium protein, unknown function	1
1	PVP01_0832200.1	DNA polymerase delta small subunit, putative	1
1	PVP01_0832600.1	conserved Plasmodium protein, unknown function	1
1	PVP01_0833800.1	FAD-dependent glycerol-3-phosphate dehydrogenase, putative	1
1	PVP01_0838400.1	PIR protein	1
1	PVP01_0902500.1	hypothetical protein	1
1	PVP01_0903600.1	hypothetical protein	1
1	PVP01_0908500.1	pescadillo homolog, putative	1
1	PVP01_0908600.1	transcription factor with AP2 domain(s), putative	1
1	PVP01_0908700.1	mechanosensitive ion channel protein, putative	1
1	PVP01_0909500.1	DnaJ domain containing protein	2
1	PVP01_0911300.1	vacuolar protein sorting-associated protein 35, putative	2
1	PVP01_0912900.1	conserved Plasmodium protein, unknown function	1
1	PVP01_0916500.1	palmitoyltransferase DHHC9, putative	1
1	PVP01_0916700.1	serine esterase, putative	1
1	PVP01_0917200.1	dolichyl-diphosphooligosaccharide--protein glycosyltransferase subunit STT3, putative	1
1	PVP01_0917300.1	dipeptidyl aminopeptidase 1, putative	3
1	PVP01_0919300.1	myosin light chain B, putative	1
1	PVP01_0920300.1	conserved Plasmodium protein, unknown function	1
1	PVP01_0921700.1	conserved Plasmodium protein, unknown function	1
1	PVP01_0923100.1	conserved Plasmodium protein, unknown function	1
1	PVP01_0923400.1	calcium-dependent protein kinase 6, putative	1
1	PVP01_0925000.1	U6 snRNA-associated Sm-like protein LSm1, putative	1
1	PVP01_0925200.1	ethanolamine kinase, putative	2
1	PVP01_0925600.1	60S ribosomal protein L35, putative	2
1	PVP01_0927200.1	conserved Plasmodium protein, unknown function	1
1	PVP01_0927400.1	autophagy-related protein 23, putative	1
1	PVP01_0929900.1	26S proteasome regulatory subunit RPN7, putative	4
1	PVP01_0931400.1	methyltransferase, putative	1
1	PVP01_0931700.1	conserved Plasmodium protein, unknown function	1
1	PVP01_0934400.1	conserved Plasmodium protein, unknown function	1
1	PVP01_0935300.1	alpha/beta hydrolase, putative	1
1	PVP01_0937700.1	DnaJ protein, putative	1
1	PVP01_0937700.1	DnaJ protein, putative	2
1	PVP01_0937800.1	subtilisin-like protease 2, putative	1
1	PVP01_0939400.1	guanylyl cyclase, putative	1
1	PVP01_0939600.1	beta-catenin-like protein 1, putative	1
1	PVP01_0939800.1	WD repeat-containing protein, putative	2
1	PVP01_0942800.1	conserved Plasmodium protein, unknown function	1
1	PVP01_0943500.1	conserved Plasmodium protein, unknown function	1
1	PVP01_0944700.1	40S ribosomal protein S21, putative	1
1	PVP01_0945200.1	SUMO-activating enzyme subunit 1, putative	1
1	PVP01_0946600.1	conserved Plasmodium protein, unknown function	1
1	PVP01_0947800.1	tubulin--tyrosine ligase, putative	1
1	PVP01_0948900.1	tryptophan-rich protein	1
1	PVP01_1000300.1	PIR protein	1
1	PVP01_1004200.1	conserved Plasmodium protein, unknown function	1
1	PVP01_1005300.1	F-actin-capping protein subunit alpha, putative	1
1	PVP01_1007000.1	conserved Plasmodium protein, unknown function	1
1	PVP01_1007200.1	conserved Plasmodium protein, unknown function	1
1	PVP01_1008600.1	structural maintenance of chromosomes protein 6, putative	1
1	PVP01_1008800.1	zinc finger protein, putative	1
1	PVP01_1012900.1	conserved Plasmodium protein, unknown function	1
1	PVP01_1013600.1	U6 snRNA-associated Sm-like protein LSm2, putative	2
1	PVP01_1014400.1	carbon catabolite repressor protein 4, putative	1
1	PVP01_1014500.1	40S ribosomal protein S24, putative	1
1	PVP01_1016100.1	transcription factor with AP2 domain(s), putative	1
1	PVP01_1017200.1	transcription factor with AP2 domain(s), putative	1
1	PVP01_1020100.1	ras-related protein Rab-1A, putative	1
1	PVP01_1020800.1	conserved Plasmodium protein, unknown function	1
1	PVP01_1021800.1	glutathione synthetase, putative	1
1	PVP01_1022100.1	conserved Plasmodium protein, unknown function	1
1	PVP01_1023500.1	topoisomerase I, putative	1
1	PVP01_1024200.1	phosphatidylinositol 4-kinase, putative	1
1	PVP01_1024800.1	leucine-rich repeat protein	1
1	PVP01_1025300.1	pre-mRNA-processing ATP-dependent RNA helicase PRP5, putative	1
1	PVP01_1025500.1	guanidine nucleotide exchange factor, putative	1
1	PVP01_1028200.1	small ubiquitin-related modifier, putative	1
1	PVP01_1029000.1	conserved Plasmodium protein, unknown function	1
1	PVP01_1030000.1	cation transporting P-ATPase, putative	1
1	PVP01_1030200.1	60S ribosomal protein L31, putative	3
1	PVP01_1030400.1	protein kinase, putative	2
1	PVP01_1031200.1	merozoite surface protein 3, putative	2
1	PVP01_1031800.1	conserved Plasmodium protein, unknown function	1
1	PVP01_1035100.1	PIR protein	1
1	PVP01_1035700.1	Plasmodium exported protein, unknown function	1
1	PVP01_1100200.1	PIR protein	2
1	PVP01_1100400.1	PIR protein	1
1	PVP01_1102800.1	conserved Plasmodium protein, unknown function	1
1	PVP01_1104900.1	U1 small nuclear ribonucleoprotein, putative	1
1	PVP01_1105000.1	suppressor of kinetochore protein 1, putative	1
1	PVP01_1105600.1	rhoptry protein RHOP148, putative	2
1	PVP01_1107600.1	conserved Plasmodium protein, unknown function	1
1	PVP01_1108900.1	conserved Plasmodium protein, unknown function	1
1	PVP01_1111800.1	RNA-binding protein, putative	1
1	PVP01_1112400.1	conserved Plasmodium protein, unknown function	1
1	PVP01_1112600.1	exosome complex exonuclease RRP44, putative	1
1	PVP01_1113300.1	zinc finger protein, putative	1
1	PVP01_1114400.1	DNA helicase, putative	1
1	PVP01_1115900.1	conserved Plasmodium protein, unknown function	1
1	PVP01_1118600.1	ATP-dependent RNA helicase HAS1, putative	1
1	PVP01_1119200.1	DNA polymerase epsilon catalytic subunit A, putative	1
1	PVP01_1119700.1	cullin-like protein, putative	1
1	PVP01_1120300.1	DnaJ protein, putative	1
1	PVP01_1121300.1	eukaryotic translation initiation factor 2-alpha kinase, putative	1
1	PVP01_1123100.1	Sec14 domain containing protein	1
1	PVP01_1123700.1	conserved Plasmodium protein, unknown function	1
1	PVP01_1124200.1	DNA polymerase 1, putative	1
1	PVP01_1125100.1	conserved Plasmodium protein, unknown function	1
1	PVP01_1127400.1	conserved Plasmodium protein, unknown function	1
1	PVP01_1127800.1	conserved Plasmodium protein, unknown function	1
1	PVP01_1130200.1	conserved Plasmodium protein, unknown function	1
1	PVP01_1130500.1	conserved Plasmodium protein, unknown function	1
1	PVP01_1131600.1	histone H3 variant, putative	4
1	PVP01_1132100.1	mitochondrial import receptor subunit TOM40, putative	1
1	PVP01_1133500.1	conserved Plasmodium protein, unknown function	1
1	PVP01_1134100.1	conserved Plasmodium protein, unknown function	1
1	PVP01_1134400.1	conserved Plasmodium protein, unknown function	1
1	PVP01_1134700.1	pre-mRNA-splicing factor CWF7, putative	1
1	PVP01_1135600.1	AP-3 complex subunit beta, putative	1
1	PVP01_1135700.1	50S ribosomal protein L18, putative	1
1	PVP01_1136200.1	nucleolar GTP-binding protein 1	1
1	PVP01_1136900.1	leucine-rich repeat protein	1
1	PVP01_1138500.1	conserved Plasmodium protein, unknown function	1
1	PVP01_1139400.1	conserved Plasmodium protein, unknown function	1
1	PVP01_1139600.1	conserved Plasmodium protein, unknown function	1
1	PVP01_1141400.1	spindle assembly abnormal protein 6, putative	1
1	PVP01_1143700.1	conserved Plasmodium protein, unknown function	1
1	PVP01_1144800.1	transcription factor with AP2 domain(s), putative	1
1	PVP01_1144900.1	conserved Plasmodium protein, unknown function	2
1	PVP01_1145300.1	conserved Plasmodium protein, unknown function	1
1	PVP01_1145800.1	RNA-binding protein, putative	2
1	PVP01_1200300.1	PIR protein	1
1	PVP01_1200800.1	PIR protein	1
1	PVP01_1201300.1	PIR protein	1
1	PVP01_1207100.1	ethanolamine-phosphate cytidylyltransferase, putative	1
1	PVP01_1214400.1	conserved Plasmodium protein, unknown function	1
1	PVP01_1220600.1	conserved Plasmodium protein, unknown function	1
1	PVP01_1220700.1	conserved Plasmodium protein, unknown function	1
1	PVP01_1223800.1	GPI transamidase subunit PIG-U, putative	1
1	PVP01_1225900.1	alpha/beta-hydrolase, putative	1
1	PVP01_1227800.1	conserved Plasmodium protein, unknown function	1
1	PVP01_1227900.1	conserved Plasmodium protein, unknown function	1
1	PVP01_1228600.1	conserved Plasmodium protein, unknown function	1
1	PVP01_1228700.1	conserved Plasmodium protein, unknown function	2
1	PVP01_1230600.1	conserved Plasmodium protein, unknown function	1
1	PVP01_1233000.1	conserved Plasmodium protein, unknown function	1
1	PVP01_1233400.1	conserved Plasmodium protein, unknown function	1
1	PVP01_1233500.1	conserved Plasmodium protein, unknown function	1
1	PVP01_1234900.1	conserved Plasmodium protein, unknown function	1
1	PVP01_1236200.1	RAP protein, putative	1
1	PVP01_1236700.1	conserved Plasmodium protein, unknown function	1
1	PVP01_1237200.1	biotin carboxylase subunit of acetyl CoA carboxylase, putative	1
1	PVP01_1237400.1	nucleoside transporter 3, putative	1
1	PVP01_1238200.1	aminophospholipid transporter, putative	1
1	PVP01_1238900.1	rab GTPase activator, putative	2
1	PVP01_1239300.1	DNA/RNA-binding protein KIN17, putative	1
1	PVP01_1240400.1	transcription factor with AP2 domain(s), putative	1
1	PVP01_1241000.1	dynein beta chain, putative	1
1	PVP01_1241200.1	conserved Plasmodium protein, unknown function	1
1	PVP01_1241500.1	tRNA 3'-trailer sequence RNase, putative	1
1	PVP01_1242400.1	zinc finger protein, putative	1
1	PVP01_1243700.1	conserved Plasmodium protein, unknown function	1
1	PVP01_1244400.1	conserved Plasmodium protein, unknown function	2
1	PVP01_1244500.1	conserved Plasmodium protein, unknown function	1
1	PVP01_1245200.1	splicing factor 3B subunit 2, putative	1
1	PVP01_1248300.1	conserved Plasmodium protein, unknown function	1
1	PVP01_1249000.1	conserved Plasmodium protein, unknown function	1
1	PVP01_1253400.1	RAP protein, putative	1
1	PVP01_1253500.1	pyridine nucleotide transhydrogenase, putative	1
1	PVP01_1254400.1	conserved Plasmodium protein, unknown function	1
1	PVP01_1256300.1	conserved Plasmodium protein, unknown function	1
1	PVP01_1258700.1	conserved Plasmodium protein, unknown function	1
1	PVP01_1259000.1	U3 small nucleolar RNA-associated protein 12, putative	1
1	PVP01_1259300.1	conserved Plasmodium protein, unknown function	1
1	PVP01_1260500.1	conserved Plasmodium protein, unknown function	1
1	PVP01_1262500.1	serine/threonine protein kinase, putative	1
1	PVP01_1264000.1	serine/threonine protein kinase, putative	1
1	PVP01_1266000.1	cytoplasmic tRNA 2-thiolation protein 2, putative	1
1	PVP01_1266500.1	allantoicase, putative	1
1	PVP01_1269100.1	conserved Plasmodium protein, unknown function	1
1	PVP01_1269300.1	conserved Plasmodium protein, unknown function	1
1	PVP01_1270100.1	conserved Plasmodium protein, unknown function	1
1	PVP01_1270400.1	LCCL domain-containing protein	1
1	PVP01_1271700.1	PIR protein	1
1	PVP01_1272500.1	PIR protein	1
1	PVP01_1273600.1	Plasmodium exported protein, unknown function	1
1	PVP01_1300700.1	Plasmodium exported protein, unknown function	1
1	PVP01_1301600.1	dynein heavy chain, putative	3
1	PVP01_1305400.1	conserved Plasmodium protein, unknown function	2
1	PVP01_1306000.1	conserved Plasmodium protein, unknown function	1
1	PVP01_1310300.1	heat shock protein, class I, putative	1
1	PVP01_1310500.1	DNA helicase MCM8, putative	1
1	PVP01_1310800.1	lysine-specific histone demethylase 1, putative	1
1	PVP01_1311800.1	succinyl-CoA ligase, putative	1
1	PVP01_1313300.1	conserved Plasmodium protein, unknown function	1
1	PVP01_1313900.1	conserved Plasmodium protein, unknown function	1
1	PVP01_1314000.1	conserved Plasmodium protein, unknown function	2
1	PVP01_1315700.1	conserved Plasmodium protein, unknown function	1
1	PVP01_1316400.1	HID1 domain-containing protein, putative	1
1	PVP01_1317300.1	conserved Plasmodium protein, unknown function	1
1	PVP01_1318700.1	NADP-specific glutamate dehydrogenase, putative	1
1	PVP01_1319000.1	autophagy protein 5, putative	1
1	PVP01_1322300.1	conserved Plasmodium protein, unknown function	1
1	PVP01_1322500.1	conserved Plasmodium protein, unknown function	1
1	PVP01_1323100.1	protein arginine N-methyltransferase 1, putative	1
1	PVP01_1323200.1	basic transcription factor 3b, putative	1
1	PVP01_1325600.1	conserved Plasmodium protein, unknown function	2
1	PVP01_1325700.1	serine/threonine protein phosphatase 7, putative	1
1	PVP01_1325800.1	cyclophilin, putative	1
1	PVP01_1326100.1	14-3-3 protein, putative	1
1	PVP01_1329500.1	conserved Plasmodium protein, unknown function	1
1	PVP01_1329700.1	thioredoxin-like protein, putative	1
1	PVP01_1329800.1	ATP-dependent rRNA helicase SPB4, putative	1
1	PVP01_1330600.1	calmodulin, putative	1
1	PVP01_1330800.1	liver specific protein 1, putative	1
1	PVP01_1331500.1	rap guanine nucleotide exchange factor, putative	3
1	PVP01_1332100.1	lysine--tRNA ligase, putative	1
1	PVP01_1333300.1	conserved Plasmodium protein, unknown function	1
1	PVP01_1333400.1	conserved Plasmodium protein, unknown function	1
1	PVP01_1334600.1	60S ribosomal protein L10, putative	1
1	PVP01_1336200.1	AAA family ATPase, putative	1
1	PVP01_1339900.1	aldo-keto reductase, putative	1
1	PVP01_1342800.1	hypothetical protein	1
1	PVP01_1343900.1	conserved Plasmodium protein, unknown function	3
1	PVP01_1344900.1	serine/threonine protein phosphatase CPPED1, putative	1
1	PVP01_1345700.1	condensin complex subunit 1, putative	1
1	PVP01_1346200.1	ubiquitin-40S ribosomal protein S27a, putative	1
1	PVP01_1346900.1	conserved Plasmodium protein, unknown function	1
1	PVP01_1400200.1	PIR protein	1
1	PVP01_1401200.1	Plasmodium exported protein, unknown function	1
1	PVP01_1404700.1	conserved Plasmodium protein, unknown function	3
1	PVP01_1407800.1	U1 small nuclear ribonucleoprotein A, putative	1
1	PVP01_1409300.1	40S ribosomal protein S27, putative	1
1	PVP01_1409700.1	conserved Plasmodium protein, unknown function	1
1	PVP01_1410000.1	conserved Plasmodium protein, unknown function	1
1	PVP01_1411300.1	zinc finger protein, putative	1
1	PVP01_1411400.1	conserved Plasmodium protein, unknown function	1
1	PVP01_1412200.1	alternative splicing regulator, putative	1
1	PVP01_1413300.1	mitochondrial ribosomal protein S35 precursor, putative	1
1	PVP01_1416700.1	transcription factor MYB1, putative	1
1	PVP01_1417000.1	inositol polyphosphate kinase, putative	1
1	PVP01_1419300.1	structural maintenance of chromosomes protein 2, putative	1
1	PVP01_1423000.1	conserved Plasmodium protein, unknown function	1
1	PVP01_1423400.1	palmitoyltransferase DHHC4, putative	1
1	PVP01_1424700.1	GTP-binding translation elongation factor tu family protein, putative	1
1	PVP01_1426700.1	translation initiation factor SUI1, putative	1
1	PVP01_1427100.1	CS domain protein, putative	1
1	PVP01_1428100.1	GTPase, putative	1
1	PVP01_1428500.1	conserved Plasmodium protein, unknown function	1
1	PVP01_1429300.1	cullin-1, putative	1
1	PVP01_1429600.1	conserved Plasmodium protein, unknown function	1
1	PVP01_1430400.1	JmjC domain containing protein	1
1	PVP01_1430700.1	peptidase family C50, putative	2
1	PVP01_1430900.1	conserved Plasmodium protein, unknown function	1
1	PVP01_1431800.1	bromodomain protein 2, putative	1
1	PVP01_1432400.1	dynein light chain 1, putative	1
1	PVP01_1432700.1	conserved Plasmodium protein, unknown function	2
1	PVP01_1435100.1	signal recognition particle subunit SRP19, putative	1
1	PVP01_1436500.1	conserved Plasmodium protein, unknown function	1
1	PVP01_1436900.1	conserved Plasmodium protein, unknown function	1
1	PVP01_1439300.1	histone-lysine N-methyltransferase, H3 lysine-4 specific, putative	1
1	PVP01_1440100.1	conserved Plasmodium protein, unknown function	1
1	PVP01_1440200.1	conserved Plasmodium protein, unknown function	1
1	PVP01_1440800.1	transcription factor with AP2 domain(s), putative	2
1	PVP01_1441300.1	CAMP-dependent protein kinase regulatory subunit, putative	2
1	PVP01_1443200.1	conserved Plasmodium protein, unknown function	1
1	PVP01_1443900.1	VAC14 domain-containing protein, putative	1
1	PVP01_1445900.1	conserved Plasmodium protein, unknown function	1
1	PVP01_1446600.1	conserved Plasmodium protein, unknown function	1
1	PVP01_1448000.1	myosin D, putative	1
1	PVP01_1449200.1	conserved Plasmodium protein, unknown function	1
1	PVP01_1450100.1	conserved Plasmodium protein, unknown function	1
1	PVP01_1452800.1	CPW-WPC family protein	1
1	PVP01_1453300.1	vacuolar-type H+ pumping pyrophosphatase, putative	1
1	PVP01_1454100.1	vesicle transport v-SNARE protein VTI1, putative	1
1	PVP01_1454200.1	clustered-asparagine-rich protein, putative	1
1	PVP01_1455200.1	conserved Plasmodium protein, unknown function	1
1	PVP01_1455300.1	conserved Plasmodium protein, unknown function	1
1	PVP01_1457900.1	conserved Plasmodium protein, unknown function	2
1	PVP01_1458300.1	conserved Plasmodium protein, unknown function	1
1	PVP01_1460100.1	t-SNARE, putative	1
1	PVP01_1462200.1	kinesin-13, putative	1
1	PVP01_1463300.1	hypothetical protein	1
1	PVP01_1463400.1	conserved Plasmodium protein, unknown function	1
1	PVP01_1465300.1	pre-mRNA-splicing factor RBM22, putative	1
1	PVP01_1465800.1	conserved Plasmodium protein, unknown function	1
1	PVP01_1467500.1	conserved Plasmodium protein, unknown function	1
1	PVP01_1468000.1	conserved Plasmodium protein, unknown function	1
1	PVP01_1469300.1	conserved Plasmodium protein, unknown function	1
1	PVP01_1471200.1	PIR protein	2
1	PVP01_API01400.1	apicoplast ribosomal protein L2, putative	1
1	PVP01_API01600.1	ribosomal protein S3, putative	1

## Sheet: Sboliviensis
XRep	Accession	Protein Description	Avg
5	403253974	ubiquitin-conjugating enzyme E2 L3-like	3
5	403254832	large neutral amino acids transporter small subunit 3	1.4
5	403255882	S-phase kinase-associated protein 1	2.4
5	403255973	histidine triad nucleotide-binding protein 1	3.2
5	403256779	bisphosphoglycerate mutase	3
5	403257214	sorcin	3.2
5	403258914	26S proteasome non-ATPase regulatory subunit 14	2.6
5	403260468	beta-adducin isoform 1	4
5	403260564	ras-related protein Rab-1A	1.2
5	403260589	malate dehydrogenase, cytoplasmic	1.8
5	403260664	ubiquitin-40S ribosomal protein S27a	2.4
5	403260666	spectrin beta chain, brain 1-like	3.6
5	403261477	ammonium transporter Rh type A	3.6
5	403262065	hemoglobin subunit epsilon	4.2
5	403262126	ribonucleoside-diphosphate reductase large subunit isoform 1	1.8
5	403262505	heat shock cognate 71 kDa protein	4.2
5	403262584	porphobilinogen deaminase isoform 1	3
5	403262705	prothymosin alpha-like isoform 1	1.2
5	403264413	spectrin beta chain, erythrocyte	4.2
5	403265302	T-complex protein 1 subunit beta-like	1.66667
5	403265830	serotransferrin isoform 1	1.4
5	403266151	delta-aminolevulinic acid dehydratase	2
5	403266670	peroxiredoxin-6	3.6
5	403266946	bifunctional purine biosynthesis protein PURH isoform 1	2.4
5	403267910	cytochrome b5-like	2
5	403268767	glutathione S-transferase A4-like	3.6
5	403269140	L-lactate dehydrogenase B chain	4.2
5	403269452	actin, cytoplasmic 2-like, partial	2.4
5	403269554	calmodulin isoform 1	3.6
5	403271545	carbonyl reductase [NADPH] 1	3.2
5	403272224	alpha-enolase isoform 1	3.6
5	403272236	peptidyl-prolyl cis-trans isomerase D	2
5	403272418	glycophorin-A	2.8
5	403272869	importin-5	2.16667
5	403273622	hydroxyacylglutathione hydrolase, mitochondrial	2.4
5	403274773	clathrin heavy chain 1	3.6
5	403274950	sentrin-specific protease 3	1.2
5	403275034	phosphoribosylformylglycinamidine synthase	3
5	403275279	14-3-3 protein epsilon	4
5	403278437	proteasome subunit alpha type-2	1.6
5	403278821	phospholipid scramblase 1-like	1.4
5	403278922	transferrin receptor protein 1	1.8
5	403279307	hypoxanthine-guanine phosphoribosyltransferase	2.2
5	403279427	importin subunit beta-1 isoform 1	2.8
5	403279661	nucleoside diphosphate kinase B	2.4
5	403279965	bleomycin hydrolase	3.2
5	403280374	rho GDP-dissociation inhibitor 1 isoform 1	2.8
5	403281161	RNA-binding protein 12	1.2
5	403281186	eukaryotic translation initiation factor 6 isoform 1	3.2
5	403281345	serum albumin	2.2
5	403282203	T-complex protein 1 subunit epsilon	2.6
5	403282533	proteasome subunit alpha type-7	2
5	403284006	glutamate--cysteine ligase regulatory subunit	1.2
5	403284168	proteasome subunit alpha type-5	3.6
5	403284982	T-complex protein 1 subunit alpha	2
5	403286372	heat shock protein HSP 90-beta-like isoform 1	2.6
5	403286635	heme-binding protein 1	1.2
5	403287366	PITH domain-containing protein 1	3
5	403287718	protein DDI1 homolog 2	1.6
5	403288056	protein FAM188B	2.2
5	403288212	putative peptidyl-tRNA hydrolase PTRHD1	2
5	403288386	fumarate hydratase, mitochondrial	2.2
5	403288953	V-type proton ATPase subunit B, brain isoform	1
5	403289391	purine nucleoside phosphorylase	3.2
5	403291047	transketolase	2.4
5	403291258	glutathione peroxidase 1	3.8
5	403291792	alcohol dehydrogenase [NADP(+)]	2.8
5	403291813	uroporphyrinogen decarboxylase	4
5	403291932	solute carrier family 2, facilitated glucose transporter member 1	4
5	403292029	adenylyl cyclase-associated protein 1	3.6
5	403292317	exportin-7	3.2
5	403292482	dematin	4.2
5	403293033	calpain small subunit 1	3.2
5	403293293	protein 4.1 isoform 1	4.2
5	403293472	calpain-1 catalytic subunit	3.8
5	403293515	EGF-containing fibulin-like extracellular matrix protein 2	1.8
5	403293572	ras-related protein Rab-1B	1.2
5	403293675	pyruvate kinase isozymes R/L isoform 1	2.2
5	403293940	transgelin-2 isoform 1	3.8
5	403294115	stress-induced-phosphoprotein 1	3.4
5	403294193	spectrin alpha chain, erythrocyte	4.2
5	403295889	elongation factor 2	3.8
5	403296341	hsp90 co-chaperone Cdc37	1.2
5	403296395	rab GDP dissociation inhibitor beta isoform 1	1.8
5	403296423	aldo-keto reductase family 1 member C1 homolog	4.2
5	403296959	proliferation-associated protein 2G4	1.6
5	403297233	low molecular weight phosphotyrosine protein phosphatase isoform 1	1.6
5	403297375	ubiquitin-like modifier-activating enzyme 1 isoform 1	2.6
5	403298189	26S protease regulatory subunit 4 isoform 1	1.6
5	403298524	serine/threonine-protein phosphatase 2A activator isoform 1	2.4
5	403298568	ubiquilin-1	1.2
5	403298630	tropomodulin-1	2.8
5	403299492	aldehyde dehydrogenase family 16 member A1	3.2
5	403299948	14-3-3 protein zeta/delta-like isoform 1	3.4
5	403300546	moesin	2
5	403300735	proteasome inhibitor PI31 subunit isoform 1	3.8
5	403300948	UPF0553 protein C9orf64 homolog	1.2
5	403301595	ubiquitin-associated domain-containing protein 1	2.2
5	403303046	nicotinate phosphoribosyltransferase	1.2
5	403303160	glyceraldehyde-3-phosphate dehydrogenase	4.2
5	403303267	S-formylglutathione hydrolase	4
5	403303409	6-phosphogluconolactonase	2.2
5	403303469	armadillo repeat-containing protein 6	2
5	403303658	ankyrin-1	3.8
5	403304272	catechol O-methyltransferase	3
5	403304412	vacuolar protein-sorting-associated protein 25 isoform 1	2.2
5	403304663	ATP-citrate synthase	2
5	403304689	keratin, type I cytoskeletal 10	4.2
5	403304913	proteasome subunit alpha type-4	4.2
5	403305292	26S protease regulatory subunit 6B isoform 1	1.6
5	403305662	26S proteasome non-ATPase regulatory subunit 13	2.6
5	403306195	protein-L-isoaspartate(D-aspartate) O-methyltransferase	3.6
5	403306707	transitional endoplasmic reticulum ATPase	4
5	403306920	glucose-6-phosphate 1-dehydrogenase isoform 1	1.2
5	403306978	55 kDa erythrocyte membrane protein	3.6
5	403307059	EH domain-containing protein 3	2
5	403307431	neuroplastin	3
5	403307812	heat shock 70 kDa protein 1-like	3.4
5	403307819	valine--tRNA ligase	1.2
5	403308360	ATPase inhibitor, mitochondrial	3.8
5	403308840	T-complex protein 1 subunit zeta	2.6
5	403308988	triosephosphate isomerase	3.6
5	403309092	basigin	4
5	403309549	hemoglobin subunit gamma-like, partial	3
4	403254286	glyceraldehyde-3-phosphate dehydrogenase-like	2.25
4	403254548	catalase	3.25
4	403255447	proteasome subunit alpha type-1	2.25
4	403256221	glutaredoxin-1	3.25
4	403256487	vacuolar protein sorting-associated protein 13A isoform 1	1
4	403256877	ADP-ribosylation factor 5	2.25
4	403257773	cystathionine gamma-lyase isoform 1	1
4	403258137	UMP-CMP kinase isoform 1	1.5
4	403259319	phospholysine phosphohistidine inorganic pyrophosphate phosphatase	2.25
4	403259549	glutathione S-transferase omega-1 isoform 1	2.5
4	403260389	T-complex protein 1 subunit eta	2.5
4	403262067	hemoglobin subunit beta	3.5
4	403262069	hemoglobin subunit delta	4.25
4	403264120	proteasome activator complex subunit 1	2
4	403265558	eukaryotic translation initiation factor 5A-2	1
4	403266070	erythrocyte band 7 integral membrane protein isoform 1	1.25
4	403266091	26S proteasome non-ATPase regulatory subunit 5 isoform 1	1.25
4	403266218	thioredoxin isoform 1	1.75
4	403266593	prostaglandin reductase 1	2
4	403266761	ran-specific GTPase-activating protein-like	1.25
4	403266805	dnaJ homolog subfamily B member 2	1
4	403267534	beta-actin-like protein 2-like	2.75
4	403267713	complement component C9	1.25
4	403268041	thioredoxin-like protein 1	2
4	403269084	cullin-associated NEDD8-dissociated protein 1-like	1.25
4	403271172	cytosol aminopeptidase	2.25
4	403271399	6-phosphofructokinase, liver type isoform 1	4
4	403271668	T-complex protein 1 subunit theta isoform 1	1
4	403273682	coronin-7	2.25
4	403274126	ankyrin-3	1.25
4	403275313	TATA-binding protein-associated factor 2N	1.25
4	403275526	ankyrin-2	1.25
4	403277668	ubiquitin thioesterase OTU1 isoform 1	2
4	403278020	26S protease regulatory subunit 10B	2.25
4	403278598	peptidyl-prolyl cis-trans isomerase A-like	2
4	403279422	puromycin-sensitive aminopeptidase isoform 1	1.25
4	403279806	proteasome subunit beta type-6 isoform 1	1.5
4	403280504	ubiquitin-conjugating enzyme E2 O	2.25
4	403280611	Na(+)/H(+) exchange regulatory cofactor NHE-RF1	1.25
4	403280769	actin, cytoplasmic 2	2.25
4	403283098	myosin-9	2
4	403284158	serine--tRNA ligase, cytoplasmic	1
4	403284984	acetyl-CoA acetyltransferase, cytosolic	2.25
4	403287204	actin, cytoplasmic 1	3.5
4	403288713	casein kinase II subunit alpha-like	1
4	403289012	retinal dehydrogenase 1	2.5
4	403291609	SH3 domain-binding glutamic acid-rich-like protein isoform 1	1
4	403291654	phosphoglycerate kinase 1	2
4	403292439	epoxide hydrolase 2	1.25
4	403292506	BCL2/adenovirus E1B 19 kDa protein-interacting protein 3-like	1.25
4	403293111	proteasome subunit beta type-2 isoform 1	1.75
4	403293591	dipeptidyl peptidase 3 isoform 1	1.5
4	403294125	peroxiredoxin-5, mitochondrial	1.25
4	403294184	T-complex protein 1 subunit gamma	1.5
4	403294811	plasma membrane calcium-transporting ATPase 4 isoform 1	1.5
4	403296401	calmodulin-like protein 3 isoform 1	2
4	403297235	low molecular weight phosphotyrosine protein phosphatase isoform 2	2.25
4	403297886	cytoplasmic aconitate hydratase	1.25
4	403298859	inositol monophosphatase 1-like isoform 1	1.25
4	403299206	apoptosis regulator BAX	1.25
4	403299538	carbonic anhydrase 1 isoform 1	4.25
4	403299544	carbonic anhydrase 2	4.25
4	403299758	adenylate kinase isoenzyme 1 isoform 1	2
4	403300845	UPF0687 protein C20orf27 homolog isoform 1	1.5
4	403302244	UV excision repair protein RAD23 homolog A isoform 1	3
4	403302262	peroxiredoxin-2	4.25
4	403302952	uncharacterized protein LOC101031333	1
4	403304878	calpain-5	2.25
4	403305326	flavin reductase (NADPH)	4.25
4	403305602	nucleosome assembly protein 1-like 4 isoform 1	1
4	403306300	band 3 anion transport protein	4.25
4	403307567	serine/threonine-protein phosphatase 2A 65 kDa regulatory subunit A alpha isoform isoform 1	1.75
3	403254737	26S protease regulatory subunit 6A	1.33333
3	403259393	eukaryotic translation initiation factor 3 subunit A	1
3	403259929	tropomyosin alpha-3 chain-like	2
3	403259987	actin, aortic smooth muscle isoform 1	3.33333
3	403260285	prefoldin subunit 5-like isoform 1	1
3	403260369	actin, gamma-enteric smooth muscle	1.33333
3	403262996	elongation factor 1-alpha 1-like isoform 1	1.66667
3	403263487	alpha-synuclein isoform 1	2.66667
3	403263495	alpha-synuclein isoform 5	2
3	403263540	probable ubiquitin carboxyl-terminal hydrolase FAF-X isoform 1	1
3	403264409	heat shock-related 70 kDa protein 2	2.33333
3	403265212	ubiquitin carboxyl-terminal hydrolase 14 isoform 1	3
3	403265639	importin subunit alpha-4	1.33333
3	403266246	zinc finger protein 462	1
3	403266610	dynein light chain 1, cytoplasmic-like, partial	1
3	403267453	peptidyl-prolyl cis-trans isomerase CWC27 homolog isoform 1	1.33333
3	403268130	haloacid dehalogenase-like hydrolase domain-containing protein 2	2
3	403268371	serine/threonine-protein kinase PAK 2	1
3	403269026	ubiquitin carboxyl-terminal hydrolase 15 isoform 1	1.33333
3	403269492	polyubiquitin-B-like	2
3	403270121	eukaryotic initiation factor 4A-II	1.33333
3	403271415	cystathionine beta-synthase isoform 2	1
3	403271624	superoxide dismutase [Cu-Zn]	2.66667
3	403273166	hemoglobin subunit alpha-1-like	2.33333
3	403273515	calcium-regulated heat stable protein 1 isoform 1	1.66667
3	403273674	heat shock protein 75 kDa, mitochondrial	2.66667
3	403274179	rab3 GTPase-activating protein catalytic subunit-like	1
3	403274395	sorbitol dehydrogenase	3
3	403274462	erythrocyte membrane protein band 4.2 isoform 1	2.33333
3	403275058	myosin-10 isoform 1	1.33333
3	403275945	thioredoxin reductase 1, cytoplasmic isoform 1	3
3	403275947	thioredoxin reductase 1, cytoplasmic isoform 2	2
3	403276785	heterogeneous nuclear ribonucleoprotein F isoform 1	1.33333
3	403276997	fructose-bisphosphate aldolase A isoform 1	1.33333
3	403278965	programmed cell death 6-interacting protein	1.33333
3	403279233	ubiquitin-fold modifier 1-like	2
3	403279715	dynein light chain 2, cytoplasmic	1
3	403279989	cytokine receptor-like factor 3-like	1
3	403280209	translin-like	1
3	403280530	WW domain-binding protein 2 isoform 1	1
3	403280716	26S proteasome non-ATPase regulatory subunit 12 isoform 1	1
3	403281555	serine/threonine-protein kinase TAO3 isoform 1	1.33333
3	403281834	phosphatidylethanolamine-binding protein 1	1
3	403282593	dnaJ homolog subfamily C member 5	1
3	403282630	transmembrane protein 189	1
3	403282697	elongation factor 1-alpha 2	2.33333
3	403282920	ran GTPase-activating protein 1 isoform 1	2.33333
3	403282966	60S ribosomal protein L3	3.33333
3	403283067	3-mercaptopyruvate sulfurtransferase isoform 1	1.66667
3	403284970	ezrin	1.66667
3	403285040	glyceraldehyde-3-phosphate dehydrogenase-like	3.66667
3	403285333	stress-70 protein, mitochondrial	1.33333
3	403285708	eukaryotic translation initiation factor 4H	1.33333
3	403286841	alpha-adducin isoform 1	2.33333
3	403287526	E3 ubiquitin-protein ligase UBR4	1.66667
3	403289148	polyubiquitin-B-like	2.33333
3	403289910	TAR DNA-binding protein 43	1.33333
3	403289975	glyceraldehyde-3-phosphate dehydrogenase-like	2.33333
3	403291233	acylamino-acid-releasing enzyme	2.33333
3	403292722	glucose-6-phosphate isomerase	1
3	403292972	alpha-actinin-4	1.33333
3	403293295	protein 4.1 isoform 2	2.33333
3	403296275	tubulin beta-4A chain	1.33333
3	403296419	aldo-keto reductase family 1 member C4-like	1.33333
3	403296709	keratin, type II cytoskeletal 5	1.66667
3	403296744	eukaryotic translation initiation factor 4B	2.33333
3	403297103	ATP synthase subunit beta, mitochondrial	1
3	403298416	26S proteasome non-ATPase regulatory subunit 7-like	1.33333
3	403298954	26S proteasome non-ATPase regulatory subunit 6	1
3	403299826	78 kDa glucose-regulated protein	1.66667
3	403299860	proteasome subunit beta type-7	1
3	403300756	NSFL1 cofactor p47 isoform 1	2
3	403300938	heterogeneous nuclear ribonucleoprotein K isoform 1	2
3	403301222	spectrin beta chain, brain 2	4
3	403302781	histone H2A type 2-B-like	1.66667
3	403303762	26S protease regulatory subunit 8 isoform 1	2
3	403305813	heat shock 70 kDa protein 6, partial	2.33333
3	403305890	proteasome subunit beta type-1	1
3	403306660	talin-1	1.66667
3	403306894	filamin-A isoform 1	1
3	403307423	histone H3.3-like isoform 1	2
3	403307790	complement C4-A isoform 1	1
3	403307814	heat shock 70 kDa protein 1-like	2
3	403308341	tubulin beta-3 chain	1.33333
3	403308699	uncharacterized protein LOC101044508	4.66667
3	403308970	ubiquitin carboxyl-terminal hydrolase 5 isoform 1	3.33333
3	403309186	glyceraldehyde-3-phosphate dehydrogenase-like	3
2	403254367	L-lactate dehydrogenase A chain	1.5
2	403254433	vesicular glutamate transporter 2	1.5
2	403254459	histone H3.3-like	2.5
2	403254798	olfactory receptor 5T2-like	1
2	403255088	elongation factor 1-gamma	1.5
2	403255416	uncharacterized protein LOC101039636	1.5
2	403255872	serine/threonine-protein phosphatase 2A catalytic subunit alpha isoform	1
2	403255891	heat shock 70 kDa protein 4	1.5
2	403255917	septin-8	1.5
2	403256206	calpastatin isoform 1	2
2	403256208	calpastatin isoform 2	1
2	403256681	solute carrier organic anion transporter family member 6A1	1
2	403256843	V-type proton ATPase subunit F isoform 2	1
2	403257384	elongation factor 1-alpha 1-like isoform 5	2
2	403257486	tetraspanin-33	1
2	403257588	hsc70-interacting protein-like	1.5
2	403257782	leucine-rich repeat-containing protein 40	1
2	403257793	ubiquitin-40S ribosomal protein S27a-like	4
2	403257817	plasminogen activator inhibitor 1 RNA-binding protein-like isoform 1	1.5
2	403257821	plasminogen activator inhibitor 1 RNA-binding protein-like isoform 3	1
2	403258139	UMP-CMP kinase isoform 1	1.5
2	403259129	titin	1.5
2	403260077	glutaredoxin-3	1
2	403260387	early growth response protein 4	1.5
2	403260458	V-type proton ATPase subunit B, brain isoform	1.5
2	403260609	T-complex protein 1 subunit delta isoform 1	2.5
2	403260765	polyubiquitin-B-like isoform 3	2
2	403261117	midasin	2
2	403261934	heat shock protein HSP 90-beta-like isoform 2	4
2	403262243	protein phosphatase methylesterase 1	1.5
2	403262414	prostate and testis expressed protein 2	1
2	403263194	histone-lysine N-methyltransferase MLL	1
2	403263261	peptidyl-prolyl cis-trans isomerase A-like isoform 1	1
2	403263279	peptidyl-prolyl cis-trans isomerase A-like	1
2	403263598	putative uncharacterized protein CXorf30 homolog	1.5
2	403263954	EGF-containing fibulin-like extracellular matrix protein 2	1
2	403264096	proteasome activator complex subunit 2	1.5
2	403264102	GMP reductase 2-like	1.5
2	403264198	protein arginine N-methyltransferase 5 isoform 1	2
2	403264783	activator of 90 kDa heat shock protein ATPase homolog 1	1
2	403265214	ubiquitin carboxyl-terminal hydrolase 14 isoform 2	1.5
2	403265216	ubiquitin carboxyl-terminal hydrolase 14 isoform 3	2.5
2	403265218	ubiquitin carboxyl-terminal hydrolase 14 isoform 4	4.5
2	403265337	vesicle-associated membrane protein-associated protein A	1
2	403265832	serotransferrin isoform 1	1.5
2	403266293	protein argonaute-2	1
2	403266785	aspartyl aminopeptidase isoform 1	1.5
2	403266787	aspartyl aminopeptidase isoform 2	2
2	403266864	zinc finger protein 142	1.5
2	403267213	60 kDa heat shock protein, mitochondrial isoform 1	1
2	403267243	dynein heavy chain 7, axonemal	1.5
2	403267421	microtubule-associated serine/threonine-protein kinase 4	1
2	403268030	asparagine--tRNA ligase, cytoplasmic	1.5
2	403268633	elongation factor 1-alpha 1-like isoform 9	4.5
2	403268755	glutamate--cysteine ligase catalytic subunit isoform 1	2
2	403269959	phosphatidylinositol 4,5-bisphosphate 3-kinase catalytic subunit alpha isoform	1
2	403270674	putative tubulin beta chain-like protein ENSP00000290377-like	2
2	403271047	histone H2A type 1-like	2
2	403271630	superoxide dismutase [Cu-Zn]	6
2	403271793	biotin--protein ligase	2.5
2	403271828	hormonally up-regulated neu tumor-associated kinase	1
2	403271886	T-complex protein 1 subunit beta	3.5
2	403272390	proteasome subunit alpha type-1-like isoform 1	2
2	403272475	6-phosphogluconate dehydrogenase, decarboxylating	1
2	403273048	unconventional myosin-XVI	1
2	403273168	hemoglobin subunit alpha-1-like	6
2	403273523	calcium-regulated heat stable protein 1 isoform 5	1.5
2	403273747	calmodulin | transcript_product=calmodulin | location=PvP01_13_v1:705695-706693(+) | protein_length=149 | sequence_SO=chromosome | SO=prot	2
2	403274197	serpin A11	1
2	403274464	erythrocyte membrane protein band 4.2 isoform 2	2.5
2	403274530	disintegrin and metalloproteinase domain-containing protein 10	1
2	403274912	eukaryotic translation initiation factor 5A-1 isoform 1	1
2	403274914	eukaryotic translation initiation factor 5A-1 isoform 1	1.5
2	403275336	amyloid protein-binding protein 2	2.5
2	403275402	dynein heavy chain 9, axonemal	1
2	403275421	polyubiquitin-C-like, partial	2
2	403275929	endoplasmin	2.5
2	403276343	putative olfactory receptor 10AC1-like	1.5
2	403276512	actin, cytoplasmic 1-like	2
2	403276697	WD repeat- and FYVE domain-containing protein 4	1.5
2	403277003	fructose-bisphosphate aldolase A isoform 4	1
2	403277380	histone H3.3 isoform 1	1
2	403277530	tropomyosin alpha-3 chain	1.5
2	403277670	ubiquitin thioesterase OTU1 isoform 1	2
2	403278483	2-oxoglutarate dehydrogenase, mitochondrial isoform 1	1.5
2	403278682	trafficking kinesin-binding protein 1	1
2	403279107	WD repeat-containing protein 44 isoform 1	1
2	403279547	homeobox protein DLX-4	1
2	403279766	gamma-enolase isoform 2	5.5
2	403279786	profilin-1	1.5
2	403280338	casein kinase I isoform delta isoform 1	2
2	403280376	rho GDP-dissociation inhibitor 1 isoform 2	4
2	403280585	ATP synthase subunit d, mitochondrial isoform 1	1
2	403281519	uncharacterized protein LOC101051948	1.5
2	403281523	glutamyl-tRNA(Gln) amidotransferase subunit C, mitochondrial isoform 2	1
2	403281635	probable E3 ubiquitin-protein ligase C12orf51 homolog	1
2	403282195	death-associated protein 1	1
2	403282618	nuclear receptor coactivator 3	1
2	403283003	casein kinase I isoform epsilon	1.5
2	403283031	pyridoxal phosphate phosphatase	1
2	403283718	ankyrin repeat domain-containing protein 5	1
2	403284598	multifunctional protein ADE2 isoform 1	1
2	403284842	ubiquitin-60S ribosomal protein L40-like isoform 3	2.5
2	403284848	ubiquitin-60S ribosomal protein L40-like isoform 4	2.5
2	403285519	40S ribosomal protein S14 isoform 2	2
2	403285600	la-related protein 1 isoform 1	1
2	403285873	TSC22 domain family protein 4	1
2	403286355	casein kinase I isoform alpha-like	2.5
2	403286492	serine/threonine-protein kinase WNK1 isoform 1	1
2	403286496	serine/threonine-protein kinase WNK1 isoform 1	1.5
2	403286498	serine/threonine-protein kinase WNK1 isoform 4	1
2	403286843	alpha-adducin isoform 2	1
2	403287193	WD repeat domain phosphoinositide-interacting protein 2	1
2	403287263	connector enhancer of kinase suppressor of ras 1	1
2	403287708	msx2-interacting protein	1
2	403288628	V-type proton ATPase catalytic subunit A isoform 1	1
2	403290213	arginine--tRNA ligase, cytoplasmic	1.5
2	403290305	threonine--tRNA ligase, cytoplasmic isoform 1	1
2	403290732	14-3-3 protein beta/alpha	1.5
2	403291260	transforming protein RhoA	1
2	403291274	glutamine--tRNA ligase isoform 1	1
2	403291276	glutamine--tRNA ligase isoform 1	1
2	403291534	uncharacterized protein LOC101047929	1.5
2	403291714	ubiquitin-60S ribosomal protein L40-like	1.5
2	403292200	GTP-binding nuclear protein RAN/TC4 | transcript_product=GTP-binding nuclear protein RAN/TC4 | location=PvP01_09_v1:809758-810578(-) | pro	3.5
2	403292215	probable ATP-dependent RNA helicase DHX37	1
2	403292305	dynein heavy chain 10, axonemal	1
2	403292510	N-acetyltransferase ESCO2	1
2	403293089	tektin-2	1
2	403293105	protein argonaute-1	1
2	403293199	BSD domain-containing protein 1 isoform 2	1
2	403293432	EH domain-containing protein 1	1.5
2	403294287	DNA-binding protein RFX8	1.5
2	403294506	trafficking protein particle complex subunit 2-like	1
2	403294813	plasma membrane calcium-transporting ATPase 4 isoform 2	1.5
2	403295024	supervillin	1
2	403295411	eukaryotic translation initiation factor 3 subunit E isoform 1	1.5
2	403295847	translationally-controlled tumor protein-like	1.5
2	403296421	aldo-keto reductase family 1 member C3-like	1
2	403296595	pre-mRNA-processing factor 40 homolog B isoform 1	1.5
2	403296675	serine/threonine-protein kinase receptor R3	1
2	403296723	uncharacterized protein LOC101046470	1
2	403297413	tropomyosin alpha-3 chain-like isoform 1	1.5
2	403297615	protein DJ-1 isoform 1	1
2	403297617	protein DJ-1 isoform 1	3
2	403298182	calmodulin	2.5
2	403298228	tropomyosin alpha-4 chain isoform 2	1
2	403298238	tropomyosin alpha-4 chain isoform 7	1
2	403298485	histidine triad nucleotide-binding protein 1-like	1.5
2	403298526	serine/threonine-protein phosphatase 2A activator isoform 2	1.5
2	403299071	serine/threonine-protein phosphatase 5 isoform 1	1
2	403299683	neuronal acetylcholine receptor subunit alpha-7-like	1
2	403300123	uncharacterized protein LOC101032377	3.5
2	403300203	actin, alpha skeletal muscle	3
2	403300385	ubiquitin-conjugating enzyme E2 variant 2	1
2	403300760	NSFL1 cofactor p47 isoform 2	4
2	403300940	heterogeneous nuclear ribonucleoprotein K isoform 4	5
2	403301997	tryptophan--tRNA ligase, cytoplasmic isoform 1	2
2	403302246	UV excision repair protein RAD23 homolog A isoform 1	3.5
2	403302390	dynamin-2	2
2	403302803	nuclear pore membrane glycoprotein 210-like	1
2	403303118	dynein heavy chain 6, axonemal	1.5
2	403304176	protein phosphatase 1F	1
2	403304296	tubulin alpha-8 chain	1
2	403304602	26S proteasome non-ATPase regulatory subunit 3	1
2	403304671	uncharacterized protein LOC101053198	1.5
2	403306514	E3 ubiquitin-protein ligase HUWE1	1
2	403306896	filamin-A isoform 1	1.5
2	403306906	rab GDP dissociation inhibitor alpha	2.5
2	403307792	complement C4-A isoform 1	1.5
2	403308697	histone H3.1-like	1.5
2	403308972	ubiquitin carboxyl-terminal hydrolase 5 isoform 2	2
2	403309409	prostaglandin E synthase 3-like isoform 1	2
1	403256210	calpastatin isoform 3	8
1	403274466	erythrocyte membrane protein band 4.2 isoform 3	7
1	403293679	pyruvate kinase isozymes R/L isoform 3	6
1	403266948	bifunctional purine biosynthesis protein PURH isoform 2	5
1	403293593	dipeptidyl peptidase 3 isoform 2	5
1	403309006	gamma-enolase isoform 2	5
1	403256193	serine/threonine-protein kinase RIO2	4
1	403256212	calpastatin isoform 3	4
1	403262128	ribonucleoside-diphosphate reductase large subunit isoform 2	4
1	403262586	porphobilinogen deaminase isoform 3	4
1	403267183	SPATS2-like protein isoform 3	4
1	403271042	uncharacterized protein LOC101029452	4
1	403273525	ubiquitin carboxyl-terminal hydrolase 7 isoform 2	4
1	403292023	CAAX prenyl protease 1 homolog	4
1	403307798	helicase SKI2W isoform 2	4
1	403259661	protein DPCD isoform 1	3
1	403260100	deleted in malignant brain tumors 1 protein-like	3
1	403261335	zinc finger protein 318	3
1	403264482	ubiquitin-60S ribosomal protein L40-like isoform 1	3
1	403265411	ankyrin repeat domain-containing protein 62	3
1	403268963	rho guanine nucleotide exchange factor 25 isoform 2	3
1	403269914	histone H3-like	3
1	403270713	histone H4 | transcript_product=histone H4 | location=PvP01_09_v1:342360-342671(-) | protein_length=103 | sequence_SO=chromosome | SO=prot	3
1	403273669	putative olfactory receptor 1F2-like	3
1	403278600	histone H2A.V-like	3
1	403279195	THO complex subunit 2	3
1	403281993	protein SOGA3	3
1	403286845	alpha-adducin isoform 3	3
1	403288256	matrilin-3, partial	3
1	403288506	ryanodine receptor 2	3
1	403291319	dynein heavy chain 1, axonemal, partial	3
1	403293317	neurochondrin	3
1	403297770	calmodulin-binding transcription activator 1	3
1	403305294	26S protease regulatory subunit 6B isoform 2	3
1	403306997	calnexin isoform 2	3
1	403308145	40S ribosomal protein S15	3
1	403308310	60S ribosomal protein L13 isoform 1	3
1	403254449	sodium-coupled monocarboxylate transporter 2	2
1	403254849	polyribonucleotide 5'-hydroxyl-kinase Clp1	2
1	403254903	olfactory receptor 476-like	2
1	403254916	olfactory receptor 10Q1-like	2
1	403255507	c-Jun-amino-terminal kinase-interacting protein 1	2
1	403255639	neuroblast differentiation-associated protein AHNAK	2
1	403256133	band 4.1-like protein 4A	2
1	403256181	solute carrier organic anion transporter family member 4C1	2
1	403256489	vacuolar protein sorting-associated protein 13A isoform 2	2
1	403256913	alpha-aminoadipic semialdehyde synthase, mitochondrial	2
1	403257780	serine/arginine-rich splicing factor 11	2
1	403257819	plasminogen activator inhibitor 1 RNA-binding protein-like isoform 2	2
1	403258491	repulsive guidance molecule A	2
1	403259297	uroporphyrinogen-III synthase	2
1	403259840	zinc finger protein 518A isoform 2	2
1	403260129	transcription factor 7-like 2	2
1	403260611	T-complex protein 1 subunit delta isoform 2	2
1	403261255	transcription factor EB	2
1	403261538	HLA class II histocompatibility antigen, DP alpha 1 chain-like isoform 1	2
1	403261992	dynein heavy chain 8, axonemal	2
1	403262596	histone H2A variant | transcript_product=histone H2A variant | location=PvP01_08_v1:844552-845548(-) | protein_length=158 | sequence_SO=ch	2
1	403263052	putative olfactory receptor 52P1-like	2
1	403263310	extracellular matrix protein FRAS1	2
1	403263754	retinoschisin	2
1	403263821	polycystin-2, partial	2
1	403264204	protein arginine N-methyltransferase 5 isoform 4	2
1	403264249	chromodomain-helicase-DNA-binding protein 8 isoform 1	2
1	403264865	dehydrogenase/reductase SDR family member 2-like	2
1	403264912	histone H3.3C-like	2
1	403265339	vesicle-associated membrane protein-associated protein A	2
1	403266072	erythrocyte band 7 integral membrane protein isoform 2	2
1	403266093	26S proteasome non-ATPase regulatory subunit 5 isoform 2	2
1	403266228	S-phase kinase-associated protein 1-like	2
1	403267217	60 kDa heat shock protein, mitochondrial isoform 3	2
1	403267587	cell division cycle protein 20 homolog B isoform 1	2
1	403268725	dystonin-like	2
1	403268742	GDNF family receptor alpha-like	2
1	403269617	glyceraldehyde-3-phosphate dehydrogenase-like isoform 7	2
1	403270008	multidrug resistance-associated protein 5	2
1	403270717	histone H2A type 1-D-like	2
1	403270725	histone H2A type 1-B/E-like	2
1	403270727	histone H2B variant | transcript_product=histone H2B variant | location=PvP01_14_v1:1017591-1017962(-) | protein_length=123 | sequence_SO=	2
1	403271001	tubulin beta chain	2
1	403271040	uncharacterized protein LOC101028819	2
1	403271306	lipoyl synthase, mitochondrial isoform 1	2
1	403271387	keratin-associated protein 10-8-like	2
1	403271417	cystathionine beta-synthase isoform 2	2
1	403273280	cyclin-F	2
1	403273570	peroxisomal 2,4-dienoyl-CoA reductase	2
1	403273606	voltage-dependent T-type calcium channel subunit alpha-1H, partial	2
1	403274321	EP300-interacting inhibitor of differentiation 1 isoform 1	2
1	403275242	cytospin-B-like isoform 1	2
1	403276575	olfactory receptor-like protein OLF3-like	2
1	403276608	NEDD8 ultimate buster 1	2
1	403277355	serine/threonine-protein kinase SBK1	2
1	403279078	LIM domain only protein 7, partial	2
1	403279167	transcriptional regulator Kaiso	2
1	403279424	puromycin-sensitive aminopeptidase isoform 2	2
1	403279429	importin subunit beta-1 isoform 1	2
1	403280340	casein kinase I isoform alpha-like	2
1	403280452	uncharacterized protein C17orf99 homolog	2
1	403280587	ATP synthase subunit d, mitochondrial isoform 2	2
1	403280810	phosphoribosyl pyrophosphate synthase-associated protein 1	2
1	403281093	general vesicular transport factor p115 isoform 1	2
1	403281095	general vesicular transport factor p115 isoform 1	2
1	403281783	kinetochore-associated protein 1	2
1	403282671	transcription initiation factor TFIID subunit 4	2
1	403283270	2-amino-3-ketobutyrate coenzyme A ligase, mitochondrial-like	2
1	403283565	olfactory receptor 1D5-like	2
1	403284508	zinc finger protein 839	2
1	403284769	probable phospholipid-transporting ATPase VD	2
1	403285050	cation-independent mannose-6-phosphate receptor	2
1	403285971	transformation/transcription domain-associated protein isoform 1	2
1	403286715	solute carrier family 15 member 5	2
1	403286992	protein FAM53A	2
1	403287148	probable tRNA(His) guanylyltransferase	2
1	403287881	putative tripartite motif-containing protein 77	2
1	403288336	protein ELYS	2
1	403289190	vacuolar protein sorting-associated protein 18 homolog	2
1	403289400	spectrin beta chain, brain 4	2
1	403289682	PR domain zinc finger protein 1	2
1	403290451	carboxylesterase 4A	2
1	403292031	palmitoyl-protein thioesterase 1	2
1	403292642	uncharacterized protein LOC101051756	2
1	403292816	nephrin	2
1	403293117	proteasome subunit beta type-2 isoform 4	2
1	403293201	BSD domain-containing protein 1 isoform 3	2
1	403293677	pyruvate kinase isozymes R/L isoform 2	2
1	403295937	lon protease homolog, mitochondrial isoform 2	2
1	403296077	fibrillin-3	2
1	403296397	rab GDP dissociation inhibitor beta isoform 2	2
1	403296738	tensin-like C1 domain-containing phosphatase isoform 1	2
1	403297045	keratin, type II cytoskeletal 79	2
1	403297306	leiomodin-3	2
1	403298208	probable E3 ubiquitin-protein ligase HERC1	2
1	403298366	MARVEL domain-containing protein 3 isoform 1	2
1	403298785	uncharacterized protein LOC101027509	2
1	403299801	GTPase-activating Rap/Ran-GAP domain-like protein 3	2
1	403300715	casein kinase II subunit alpha	2
1	403301818	serine/threonine-protein phosphatase PP1-beta catalytic subunit	2
1	403302779	histone H2A type 2-A-like	2
1	403302785	histone H3.2-like	2
1	403303947	E3 ubiquitin-protein ligase RNF103	2
1	403304017	leucine-rich repeat, immunoglobulin-like domain and transmembrane domain-containing protein 2 isoform 1	2
1	403304032	serine/threonine-protein kinase ATR	2
1	403305604	nucleosome assembly protein 1-like 4 isoform 2	2
1	403305826	centrin-2	2
1	403305960	nuclear pore complex protein Nup93 isoform 2	2
1	403306604	HEAT repeat-containing protein 2	2
1	403306930	cancer/testis antigen 1-like	2
1	403307118	zinc finger protein 416	2
1	403307569	serine/threonine-protein phosphatase 2A 65 kDa regulatory subunit A alpha isoform isoform 2	2
1	403307895	complement factor B	2
1	403307936	B-cell CLL/lymphoma 9 protein	2
1	403308249	zinc finger protein 284	2
1	403308526	mediator of DNA damage checkpoint protein 1	2
1	403308582	soluble scavenger receptor cysteine-rich domain-containing protein SSC5D	2
1	403309427	HLA class I histocompatibility antigen, A-24 alpha chain-like, partial	2
1	403253955	protein furry homolog	1
1	403254035	probable phospholipid-transporting ATPase IB isoform 1	1
1	403254132	interferon-induced very large GTPase 1-like	1
1	403254141	olfactory receptor 2D3-like	1
1	403254149	olfactory receptor 2D2-like	1
1	403254194	serine/threonine-protein kinase 33	1
1	403254331	phosphatidylinositol 4-phosphate 3-kinase C2 domain-containing subunit alpha	1
1	403254339	harmonin	1
1	403254431	anoctamin-5	1
1	403254473	brain-derived neurotrophic factor isoform 7	1
1	403254526	cleavage stimulation factor subunit 3	1
1	403254583	tripartite motif-containing protein 44	1
1	403254608	leucine-rich repeat-containing protein 4C isoform 1	1
1	403254649	cryptochrome-2	1
1	403254693	rho GTPase-activating protein 1	1
1	403254808	olfactory receptor 5M9-like	1
1	403254955	olfactory receptor 5A1-like	1
1	403255007	T-cell surface glycoprotein CD5	1
1	403255013	DNA damage-binding protein 1	1
1	403255047	flap endonuclease 1 isoform 2	1
1	403255057	guanine nucleotide exchange factor for Rab-3A isoform 1	1
1	403255192	matrix-remodeling-associated protein 5	1
1	403255229	H(+)/Cl(-) exchange transporter 4 isoform 1	1
1	403255243	rho GTPase-activating protein 6	1
1	403255260	FERM and PDZ domain-containing protein 4	1
1	403255368	microtubule-associated tumor suppressor candidate 2	1
1	403255398	spindle and kinetochore-associated protein 3	1
1	403255420	signal peptide, CUB and EGF-like domain-containing protein 2	1
1	403255449	cGMP-inhibited 3',5'-cyclic phosphodiesterase B	1
1	403255455	otogelin	1
1	403255511	low-density lipoprotein receptor-related protein 4	1
1	403255530	receptor-type tyrosine-protein phosphatase eta	1
1	403255604	membrane-spanning 4-domains subfamily A member 4A-like	1
1	403255646	4F2 cell-surface antigen heavy chain	1
1	403255662	interleukin-3 receptor subunit alpha	1
1	403255696	protein Shroom2	1
1	403255713	protocadherin alpha-13	1
1	403255775	arf-GAP with Rho-GAP domain, ANK repeat and PH domain-containing protein 3 isoform 1	1
1	403255825	glutaredoxin domain-containing cysteine-rich protein 2	1
1	403255889	follistatin-related protein 4	1
1	403255987	fibrillin-2	1
1	403256035	synphilin-1	1
1	403256056	peroxisomal multifunctional enzyme type 2 isoform 1	1
1	403256070	DTW domain-containing protein 2	1
1	403256172	gypsy retrotransposon integrase-like protein 1	1
1	403256268	G-protein coupled receptor 98	1
1	403256296	ras GTPase-activating protein 1	1
1	403256363	zinc finger FYVE domain-containing protein 16	1
1	403256393	DNA-directed RNA polymerase III subunit RPC9-like	1
1	403256474	UPF0586 protein C9orf41 homolog	1
1	403256528	protein FAM78A	1
1	403256588	protocadherin gamma-A3	1
1	403256664	thymic stromal lymphopoietin	1
1	403256668	transmembrane protein 232	1
1	403256696	60S ribosomal protein L7-like isoform 2	1
1	403256739	forkhead box protein B2	1
1	403256847	short-wave-sensitive opsin 1	1
1	403256889	probable G-protein coupled receptor 37	1
1	403256936	potassium voltage-gated channel subfamily D member 2	1
1	403256942	cystic fibrosis transmembrane conductance regulator, partial	1
1	403256984	probable G-protein coupled receptor 85	1
1	403257138	guanine nucleotide-binding protein G(i) subunit alpha-1	1
1	403257143	platelet glycoprotein 4 isoform 4	1
1	403257149	platelet glycoprotein 4 isoform 4	1
1	403257161	tyrosine-protein kinase CSK isoform 2	1
1	403257187	multidrug resistance protein 3 isoform 1	1
1	403257291	calcitonin receptor	1
1	403257303	collagen alpha-2(I) chain	1
1	403257311	epsilon-sarcoglycan isoform 4	1
1	403257411	uncharacterized protein C1orf172 homolog	1
1	403257418	WD and tetratricopeptide repeats protein 1	1
1	403257524	myoD family inhibitor domain-containing protein	1
1	403257537	laminin subunit beta-1	1
1	403257546	nicotinamide phosphoribosyltransferase-like	1
1	403257550	reelin	1
1	403257595	thrombospondin type-1 domain-containing protein 7A	1
1	403257614	outer dense fiber protein 2-like	1
1	403257716	adenylate kinase isoenzyme 5 isoform 1	1
1	403257739	LIM/homeobox protein Lhx8	1
1	403257749	serine/threonine-protein kinase TNNI3K isoform 3	1
1	403257775	cystathionine gamma-lyase isoform 2	1
1	403257777	cystathionine gamma-lyase isoform 1	1
1	403257795	protein wntless homolog	1
1	403257906	cysteine protease ATG4C	1
1	403257962	complement component C8 alpha chain	1
1	403258049	podocan	1
1	403258079	nardilysin isoform 1	1
1	403258167	tyrosine-protein kinase Fes/Fps isoform 1	1
1	403258187	tubulin polyglutamylase TTLL13	1
1	403258256	apoptosis-enhancing nuclease	1
1	403258361	UPF0258 protein KIAA1024 homolog	1
1	403258425	dedicator of cytokinesis protein 7	1
1	403258462	protein zyg-11 homolog B	1
1	403258464	vitamin B12 transport periplasmic protein BtuE-like	1
1	403258468	protein FAM220A-like	1
1	403258496	solute carrier organic anion transporter family member 3A1, partial	1
1	403258511	semaphorin-4B, partial	1
1	403258523	protein regulator of cytokinesis 1-like	1
1	403258548	homer protein homolog 2	1
1	403258557	zinc finger protein basonuclin-1	1
1	403258559	ADAMTS-like protein 3	1
1	403258568	abhydrolase domain-containing protein FAM108C1	1
1	403258589	zinc finger protein 804A	1
1	403258619	sperm-specific antigen 2-like isoform 1	1
1	403258775	homeobox protein DLX-1 isoform 1	1
1	403258807	serine/threonine-protein kinase tousled-like 1	1
1	403258859	xin actin-binding repeat-containing protein 2 isoform 1	1
1	403258865	sodium channel protein type 9 subunit alpha	1
1	403258881	sodium channel protein type 3 subunit alpha	1
1	403258883	putative sodium-coupled neutral amino acid transporter 11 isoform 1	1
1	403258897	interferon-induced helicase C domain-containing protein 1	1
1	403258997	signal transducing adapter molecule 2	1
1	403259023	methyl-CpG-binding domain protein 5	1
1	403259177	tetratricopeptide repeat protein 21B	1
1	403259192	pre-mRNA-processing factor 40 homolog A	1
1	403259194	nebulin	1
1	403259209	uncharacterized protein LOC101028338	1
1	403259218	thrombospondin type-1 domain-containing protein 7B	1
1	403259268	growth hormone-inducible transmembrane protein-like isoform 1	1
1	403259288	disintegrin and metalloproteinase domain-containing protein 12	1
1	403259334	mitotic checkpoint protein BUB3 isoform 1	1
1	403259344	uncharacterized protein C10orf88 homolog	1
1	403259373	WD repeat-containing protein 11	1
1	403259410	protein CASC2, isoform 3-like	1
1	403259430	enolase-like protein ENO4	1
1	403259464	actin filament-associated protein 1-like 2	1
1	403259484	hyaluronan-binding protein 2 isoform 1	1
1	403259521	probable RNA-binding protein 20	1
1	403259546	coiled-coil domain-containing protein 147	1
1	403259574	calcium homeostasis modulator protein 1	1
1	403259621	PH and SEC7 domain-containing protein 1 isoform 1	1
1	403259647	Hermansky-Pudlak syndrome 6 protein	1
1	403259679	transcription factor LBX1, partial	1
1	403259729	inhibitor of nuclear factor kappa-B kinase subunit alpha	1
1	403259809	RRP12-like protein	1
1	403259906	cytochrome P450 26A1-like	1
1	403260069	tetratricopeptide repeat protein 40	1
1	403260089	homeobox protein HMX3, partial	1
1	403260093	L-seryl-tRNA(Sec) kinase	1
1	403260104	transforming acidic coiled-coil-containing protein 2	1
1	403260110	SEC23-interacting protein	1
1	403260138	cytochrome c homolog	1
1	403260140	alpha-2A adrenergic receptor	1
1	403260158	collagen alpha-1(XVII) chain	1
1	403260253	catenin alpha-2 isoform 2	1
1	403260341	INO80 complex subunit B isoform 1	1
1	403260351	dynactin subunit 1 isoform 4	1
1	403260407	dysferlin isoform 1	1
1	403260506	AP2-associated protein kinase 1	1
1	403260593	homeobox protein OTX1	1
1	403260722	DNA mismatch repair protein Msh6 isoform 1	1
1	403260834	TLD domain-containing protein KIAA1609 homolog	1
1	403261019	N-terminal EF-hand calcium-binding protein 2, partial	1
1	403261023	adenosine deaminase domain-containing protein 2	1
1	403261049	cytoplasmic tRNA 2-thiolation protein 2	1
1	403261088	protein MMS22-like	1
1	403261110	mitogen-activated protein kinase kinase kinase 7	1
1	403261173	uncharacterized protein C6orf163 homolog	1
1	403261261	prickle-like protein 4	1
1	403261288	pre T-cell antigen receptor alpha	1
1	403261329	cullin-9 isoform 2	1
1	403261346	exportin-5	1
1	403261384	transmembrane protein 63B isoform 1	1
1	403261409	T-complex-associated testis-expressed protein 1	1
1	403261448	meprin A subunit alpha	1
1	403261457	probable G-protein coupled receptor 110	1
1	403261504	fibrocystin	1
1	403261542	collagen alpha-2(XI) chain isoform 1	1
1	403261594	inositol 1,4,5-trisphosphate receptor type 2	1
1	403261636	U1 small nuclear ribonucleoprotein C	1
1	403261652	peroxisome proliferator-activated receptor delta	1
1	403261677	tetraspan membrane protein of hair cell stereocilia	1
1	403261680	testis anion transporter 1 isoform 1	1
1	403261682	testis anion transporter 1 isoform 1	1
1	403261732	peptidyl-prolyl cis-trans isomerase-like 1	1
1	403261818	O-acetyl-ADP-ribose deacetylase C6orf130 homolog isoform 2	1
1	403261864	28 kDa heat- and acid-stable phosphoprotein-like	1
1	403261929	uncharacterized protein LOC101032691	1
1	403261994	glucagon-like peptide 1 receptor	1
1	403262029	olfactory receptor 52E8-like	1
1	403262049	ubiquilin-3	1
1	403262051	olfactory receptor 52D1-like	1
1	403262154	short transient receptor potential channel 2-like	1
1	403262166	folate receptor alpha isoform 1	1
1	403262317	protein EMSY isoform 1	1
1	403262345	zinc finger and BTB domain-containing protein 44	1
1	403262369	ATP-sensitive inward rectifier potassium channel 1 isoform 1	1
1	403262404	ATP-dependent RNA helicase DDX25	1
1	403262464	transforming growth factor beta regulator 1	1
1	403262556	poliovirus receptor-related protein 1	1
1	403262570	complement C1q tumor necrosis factor-related protein 5	1
1	403262650	junctional adhesion molecule-like isoform 3	1
1	403262740	oligoribonuclease, mitochondrial	1
1	403262748	zinc finger and BTB domain-containing protein 16 isoform 1	1
1	403262821	alpha-1,2-mannosyltransferase ALG9 isoform 1	1
1	403262834	serine/threonine-protein phosphatase 2A 65 kDa regulatory subunit A beta isoform isoform 3	1
1	403262857	uncharacterized protein C11orf87 homolog	1
1	403262939	matrix metalloproteinase-20	1
1	403263028	olfactory receptor 52E5-like	1
1	403263086	nuclear pore complex protein Nup98-Nup96	1
1	403263090	folate receptor gamma-like	1
1	403263118	52 kDa repressor of the inhibitor of the protein kinase	1
1	403263120	A disintegrin and metalloproteinase with thrombospondin motifs 8	1
1	403263126	histone-binding protein RBBP4-like	1
1	403263128	neuroblastoma breakpoint family member 4-like	1
1	403263175	uncharacterized protein LOC101051883	1
1	403263212	uncharacterized protein C11orf71 homolog	1
1	403263242	DCN1-like protein 5	1
1	403263255	progesterone receptor	1
1	403263324	glycerol kinase 2	1
1	403263377	protein lin-54 homolog isoform 1	1
1	403263416	tyrosine-protein phosphatase non-receptor type 13 isoform 1	1
1	403263508	glutamate receptor delta-2 subunit	1
1	403263542	probable ubiquitin carboxyl-terminal hydrolase FAF-X isoform 2	1
1	403263674	peroxiredoxin-4	1
1	403263709	uncharacterized protein CXorf23 homolog	1
1	403263745	phosphorylase b kinase regulatory subunit alpha, liver isoform	1
1	403263824	putative type-1 protein phosphatase inhibitor 4-like	1
1	403263834	divergent paired-related homeobox-like	1
1	403263905	hepatocyte nuclear factor 3-alpha	1
1	403263910	mitochondrial 2-oxodicarboxylate carrier	1
1	403263960	meteorin, partial	1
1	403263972	rho GTPase-activating protein 5	1
1	403264090	importin-4 isoform 1	1
1	403264098	GMP reductase 2 isoform 1	1
1	403264142	AP-1 complex subunit gamma-like 2	1
1	403264154	solute carrier family 22 member 17 isoform 1	1
1	403264166	RING finger protein C14orf164 homolog	1
1	403264172	apoptotic chromatin condensation inducer in the nucleus isoform 2	1
1	403264188	uncharacterized protein C14orf93 homolog isoform 1	1
1	403264226	olfactory receptor 4E1-like	1
1	403264228	olfactory receptor 4E2-like	1
1	403264239	N6-adenosine-methyltransferase 70 kDa subunit	1
1	403264290	tubulin polymerization-promoting protein family member 2	1
1	403264326	disheveled-associated activator of morphogenesis 1 isoform 1	1
1	403264328	uncharacterized protein C14orf38 homolog	1
1	403264344	protein phosphatase 1A	1
1	403264517	putative polypeptide N-acetylgalactosaminyltransferase-like protein 1	1
1	403264525	uncharacterized protein KIAA0247 homolog	1
1	403264584	papilin	1
1	403264642	protein lin-52 homolog	1
1	403264650	vertnin	1
1	403264668	rRNA-processing protein FCF1 homolog	1
1	403264692	serine/threonine-protein kinase Nek9	1
1	403264767	NADP-dependent oxidoreductase domain-containing protein 1	1
1	403264789	SNW domain-containing protein 1	1
1	403264797	neurexin-3-alpha-like	1
1	403264805	centrosomal protein of 128 kDa	1
1	403264838	insulinoma-associated protein 2	1
1	403264922	nesprin-2	1
1	403264945	pecanex-like protein 1	1
1	403265000	ATP synthase subunit alpha, mitochondrial isoform 4	1
1	403265002	ATP synthase subunit alpha, mitochondrial isoform 2	1
1	403265004	ATP synthase subunit alpha, mitochondrial isoform 3	1
1	403265060	zinc transporter ZIP6	1
1	403265080	zinc finger and SCAN domain-containing protein 30	1
1	403265121	E3 ubiquitin-protein ligase RNF125	1
1	403265168	zinc finger protein 521	1
1	403265300	laminin subunit alpha-1	1
1	403265309	protein SOGA2	1
1	403265328	serine/threonine-protein phosphatase 4 regulatory subunit 1	1
1	403265345	piezo-type mechanosensitive ion channel component 2	1
1	403265387	centrosomal protein of 192 kDa	1
1	403265414	RING finger protein 165	1
1	403265455	E3 ubiquitin-protein ligase MIB1	1
1	403265660	latexin	1
1	403265664	serine/Arginine-related protein 53 isoform 1	1
1	403265696	1-phosphatidylinositol 4,5-bisphosphate phosphodiesterase eta-1	1
1	403265819	zinc finger protein ZIC 4-like	1
1	403265840	nephrocystin-3-like	1
1	403265848	c-C chemokine receptor type 11	1
1	403265867	calcium-transporting ATPase type 2C member 1 isoform 1	1
1	403265888	collagen alpha-5(VI) chain	1
1	403265890	solute carrier family 2, facilitated glucose transporter member 2	1
1	403265970	60S ribosomal export protein NMD3	1
1	403266077	centriolin	1
1	403266079	complement C5	1
1	403266123	transmembrane protein C9orf91 homolog isoform 2	1
1	403266147	regulator of G-protein signaling 3 isoform 1	1
1	403266179	thymic stromal cotransporter homolog	1
1	403266187	uncharacterized protein KIAA1958 homolog isoform 2	1
1	403266234	elongator complex protein 1	1
1	403266301	nucleoprotein TPR isoform 1	1
1	403266319	protein Niban	1
1	403266343	protein SMG7 isoform 2	1
1	403266347	laminin subunit gamma-2 isoform 1	1
1	403266353	laminin subunit gamma-1	1
1	403266405	axonemal dynein light chain domain-containing protein 1	1
1	403266435	astrotactin-1	1
1	403266442	tenascin-R	1
1	403266463	aspartate--tRNA ligase, mitochondrial	1
1	403266510	vesicle-associated membrane protein 4 isoform 1	1
1	403266636	immediate early response gene 5 protein	1
1	403266904	c-X-C chemokine receptor type 1 isoform 1	1
1	403266972	receptor tyrosine-protein kinase erbB-4 isoform 4	1
1	403266975	carbamoyl-phosphate synthase [ammonia], mitochondrial	1
1	403266993	protein unc-80 homolog isoform 2	1
1	403266995	microtubule-associated protein 2	1
1	403267042	putative malate dehydrogenase 1B	1
1	403267050	DBF4-type zinc finger-containing protein 2	1
1	403267093	neurobeachin-like protein 1	1
1	403267153	protein FAM126B	1
1	403267171	aldehyde oxidase-like isoform 1	1
1	403267181	BTB/POZ domain-containing protein KCTD18	1
1	403267187	SPATS2-like protein isoform 3	1
1	403267235	coiled-coil domain-containing protein 150	1
1	403267372	transportin-1 isoform 1	1
1	403267377	microtubule-associated protein 1B	1
1	403267407	coiled-coil domain-containing protein 125	1
1	403267427	splicing regulatory glutamine/lysine-rich protein 1	1
1	403267433	neurolysin, mitochondrial	1
1	403267463	E3 ubiquitin-protein ligase RNF180	1
1	403267555	interleukin-6 receptor subunit beta	1
1	403267659	serine/threonine-protein kinase NIM1-like isoform 2	1
1	403267698	tetratricopeptide repeat protein 33 isoform 1	1
1	403267842	potassium/sodium hyperpolarization-activated cyclic nucleotide-gated channel 1	1
1	403267847	uncharacterized protein C5orf34 homolog	1
1	403267865	uncharacterized protein C5orf42-like	1
1	403267889	zinc finger protein 236	1
1	403267895	zinc finger protein 516	1
1	403268164	3-ketodihydrosphingosine reductase	1
1	403268191	probable phospholipid-transporting ATPase IC	1
1	403268306	uncharacterized protein C3orf19 homolog	1
1	403268386	7-alpha-hydroxycholest-4-en-3-one 12-alpha-hydroxylase-like	1
1	403268431	zinc finger protein 660	1
1	403268437	kinesin-like protein KIF15 isoform 2	1
1	403268465	probable leucine--tRNA ligase, mitochondrial	1
1	403268516	leucine-rich repeat-containing protein 2	1
1	403268541	kinesin-like protein KIF9 isoform 1	1
1	403268543	kelch-like protein 18 isoform 1	1
1	403268562	microtubule-associated protein 4	1
1	403268605	inositol hexakisphosphate kinase 2	1
1	403268625	CD109 antigen isoform 1	1
1	403268649	opioid growth factor receptor-like protein 1	1
1	403268666	protein FAM135A isoform 3	1
1	403268678	brain-specific angiogenesis inhibitor 3 isoform 1	1
1	403268730	collagen alpha-1(XXI) chain	1
1	403268757	glutamate--cysteine ligase catalytic subunit isoform 2	1
1	403268761	chorion-specific transcription factor GCMa	1
1	403268820	transmembrane protein 40	1
1	403268879	protein eyes shut homolog	1
1	403268881	uncharacterized protein LOC101049146	1
1	403268915	prolow-density lipoprotein receptor-related protein 1	1
1	403268939	zinc finger protein GLI1 isoform 1	1
1	403268941	zinc finger protein GLI1 isoform 2	1
1	403269056	N-acetylglucosamine-6-sulfatase isoform 1	1
1	403269080	glutamate receptor-interacting protein 1 isoform 1	1
1	403269240	coiled-coil domain-containing protein 91 isoform 3	1
1	403269253	transmembrane and TPR repeat-containing protein 1	1
1	403269286	uncharacterized protein C12orf35 homolog	1
1	403269387	alpha-2-macroglobulin-like	1
1	403269395	polyhomeotic-like protein 1 isoform 1	1
1	403269485	coiled-coil domain-containing protein 155-like	1
1	403269584	homeobox protein SIX3	1
1	403269773	E3 ubiquitin-protein ligase SHPRH	1
1	403269781	utrophin	1
1	403269825	transcription factor HIVEP2	1
1	403269871	uncharacterized protein LOC101031240	1
1	403269883	hsc70-interacting protein-like	1
1	403269889	rho guanine nucleotide exchange factor 33	1
1	403269906	ras guanyl-releasing protein 3	1
1	403269934	ralBP1-associated Eps domain-containing protein 1	1
1	403269950	calcium-activated potassium channel subunit beta-2-like isoform 2	1
1	403269973	coiled-coil domain-containing protein 39	1
1	403270164	claudin-1	1
1	403270179	fibroblast growth factor 12	1
1	403270238	probable E3 ubiquitin-protein ligase makorin-2 isoform 1	1
1	403270321	protein jagunal homolog 1	1
1	403270350	peregrin isoform 2	1
1	403270373	SET domain-containing protein 5	1
1	403270436	mitofusin-1	1
1	403270464	26S proteasome non-ATPase regulatory subunit 2	1
1	403270589	tribbles homolog 2-like	1
1	403270596	neurotensin receptor type 2	1
1	403270655	integrator complex subunit 6	1
1	403270771	putative small intestine sodium-dependent phosphate transport protein isoform 1	1
1	403270843	nuclear pore complex protein Nup153 isoform 1	1
1	403270866	dysbindin	1
1	403270948	protein Muted homolog	1
1	403270952	desmoplakin isoform 1	1
1	403270993	serine/threonine-protein kinase PRP4 homolog	1
1	403271044	histone H2B type 1-D-like	1
1	403271125	tubulin beta-2A chain-like	1
1	403271244	recombining binding protein suppressor of hairless isoform 1	1
1	403271321	HLA class I histocompatibility antigen, A-24 alpha chain-like, partial	1
1	403271355	protocadherin-7	1
1	403271367	integrin beta-2 isoform 2	1
1	403271383	keratin-associated protein 10-9-like	1
1	403271391	keratin-associated protein 12-1-like	1
1	403271401	6-phosphofructokinase, liver type isoform 2	1
1	403271405	ribosomal RNA processing protein 1 homolog A	1
1	403271456	zinc finger protein 295	1
1	403271560	potassium voltage-gated channel subfamily E member 1 isoform 4	1
1	403271609	synaptojanin-1 isoform 2	1
1	403271672	T-complex protein 1 subunit theta isoform 3	1
1	403271674	T-complex protein 1 subunit theta isoform 4	1
1	403271711	protein Jade-1 isoform 1	1
1	403271744	protocadherin Fat 4	1
1	403271761	periodic tryptophan protein 2 homolog	1
1	403271812	intersectin-1	1
1	403271818	protein SON	1
1	403271906	CCR4-NOT transcription complex subunit 2 isoform 1	1
1	403272040	ALX homeobox protein 1	1
1	403272083	plasma membrane calcium-transporting ATPase 4 isoform 2	1
1	403272146	nucleosome assembly protein 1-like 1	1
1	403272162	uncharacterized protein C12orf26 homolog	1
1	403272168	density-regulated protein-like	1
1	403272179	ubiquitin-conjugating enzyme E2 N-like	1
1	403272295	pleiotropic regulator 1 isoform 1	1
1	403272319	FH2 domain-containing protein 1	1
1	403272367	mineralocorticoid receptor isoform 1	1
1	403272410	ATP-binding cassette sub-family E member 1	1
1	403272421	FRAS1-related extracellular matrix protein 3	1
1	403272443	RING finger protein 150	1
1	403272457	mastermind-like protein 3	1
1	403272490	probable G-protein coupled receptor 157, partial	1
1	403272492	carbonic anhydrase 6	1
1	403272576	cell surface A33 antigen	1
1	403272653	interferon alpha-8-like	1
1	403272687	alkaline ceramidase 2	1
1	403272691	40S ribosomal protein S6	1
1	403272812	coagulation factor V	1
1	403272859	UDP-glucose:glycoprotein glucosyltransferase 2	1
1	403272871	FERM, RhoGEF and pleckstrin domain-containing protein 1	1
1	403272910	sodium leak channel non-selective protein	1
1	403272937	transmembrane protein FAM155A	1
1	403272941	60S ribosomal protein L35a-like	1
1	403272976	coagulation factor X	1
1	403273002	chromosome alignment-maintaining phosphoprotein 1 isoform 3	1
1	403273023	solute carrier family 15 member 1	1
1	403273208	tryptase gamma	1
1	403273282	uncharacterized protein C16orf59 homolog	1
1	403273321	endonuclease III-like protein 1	1
1	403273371	progestin and adipoQ receptor family member 4	1
1	403273430	CREB-binding protein isoform 1	1
1	403273499	RNA binding protein fox-1 homolog 2 isoform 1	1
1	403273541	vitamin K-dependent protein S	1
1	403273547	ephrin type-A receptor 6	1
1	403273576	phosphatidylinositol N-acetylglucosaminyltransferase subunit Q	1
1	403273610	uncharacterized protein LOC101030313	1
1	403273672	60S ribosomal protein L18-like	1
1	403273827	hexokinase-1 isoform 1	1
1	403273841	putative hexokinase HKDC1	1
1	403273977	nodal modulator 1-like	1
1	403273998	suppressor of cytokine signaling 1	1
1	403274029	calcineurin-like phosphoesterase domain-containing protein 1	1
1	403274062	uncharacterized protein LOC101036540	1
1	403274084	putative uncharacterized protein UNQ6493/PRO21345-like	1
1	403274092	netrin receptor UNC5B	1
1	403274116	probable JmjC domain-containing histone demethylation protein 2C	1
1	403274145	uncharacterized protein LOC101027555	1
1	403274161	cutaneous T-cell lymphoma-associated antigen 5-like isoform 3	1
1	403274319	SHC-transforming protein 4	1
1	403274438	huntingtin-interacting protein K	1
1	403274468	transmembrane protein 62	1
1	403274476	codanin-1	1
1	403274496	calpain-3 isoform 1	1
1	403274588	putative alpha-1-antitrypsin-related protein-like	1
1	403274615	HHIP-like protein 1	1
1	403274670	uncharacterized protein LOC101048529	1
1	403274900	gamma-aminobutyric acid receptor-associated protein-like 1	1
1	403274906	neuralized-like protein 4	1
1	403274932	DNA-directed RNA polymerase II subunit RPB1	1
1	403274946	spermatid maturation protein 1	1
1	403274974	cellular tumor antigen p53 isoform 1	1
1	403274982	ephrin-B3	1
1	403274986	dynein heavy chain 2, axonemal	1
1	403274990	cytochrome b5 domain-containing protein 1-like	1
1	403275062	myosin-10 isoform 3	1
1	403275110	zinc phosphodiesterase ELAC protein 2 isoform 1	1
1	403275131	tektin-3	1
1	403275150	nuclear receptor corepressor 1 isoform 1	1
1	403275163	serine hydroxymethyltransferase, cytosolic	1
1	403275191	multidrug and toxin extrusion protein 2	1
1	403275259	rab effector Noc2	1
1	403275261	vacuolar protein sorting-associated protein 53 homolog	1
1	403275283	pre-mRNA-processing-splicing factor 8	1
1	403275332	ubiquitin carboxyl-terminal hydrolase 32	1
1	403275433	unconventional myosin-XV	1
1	403275443	DNA topoisomerase 3-alpha	1
1	403275447	phosphoribosyl pyrophosphate synthase-associated protein 2	1
1	403275456	retinoic acid-induced protein 1	1
1	403275485	uncharacterized protein LOC101054499	1
1	403275509	reticulon-4 receptor-like 1	1
1	403275538	TRAF-interacting protein with FHA domain-containing protein A isoform 1	1
1	403275550	pituitary homeobox 2 isoform 3	1
1	403275560	visual pigment-like receptor peropsin	1
1	403275568	complement factor I isoform 1	1
1	403275593	bifunctional 3'-phosphoadenosine 5'-phosphosulfate synthase 1	1
1	403275599	TBC domain-containing protein kinase-like protein isoform 1	1
1	403275705	methionine aminopeptidase 1	1
1	403275728	bone morphogenetic protein receptor type-1B isoform 1	1
1	403275762	oligosaccharyltransferase complex subunit OSTC	1
1	403275793	histone H2A variant | transcript_product=histone H2A variant | location=PvP01_08_v1:844552-845548(-) | protein_length=158 | sequence_SO=ch	1
1	403275828	FYVE, RhoGEF and PH domain-containing protein 6	1
1	403275852	histidine ammonia-lyase	1
1	403275902	small subunit processome component 20 homolog	1
1	403275909	N-acetylglucosamine-1-phosphotransferase subunits alpha/beta	1
1	403275921	insulin-like growth factor I	1
1	403275927	stabilin-2	1
1	403275931	G/T mismatch-specific thymine DNA glycosylase	1
1	403275962	DCC-interacting protein 13-beta isoform 1	1
1	403275999	ADP-dependent glucokinase	1
1	403276048	uveal autoantigen with coiled-coil domains and ankyrin repeats	1
1	403276151	photoreceptor-specific nuclear receptor	1
1	403276180	synaptopodin-2	1
1	403276184	methyltransferase-like protein 14	1
1	403276192	muscarinic acetylcholine receptor M2 isoform 1	1
1	403276303	ephrin type-B receptor 6	1
1	403276359	olfactory receptor 2A2-like	1
1	403276368	rho guanine nucleotide exchange factor 5	1
1	403276389	protein disulfide-isomerase A4	1
1	403276406	zinc finger protein 862	1
1	403276422	GTPase IMAP family member 4 isoform 1	1
1	403276440	potassium voltage-gated channel subfamily H member 2	1
1	403276525	ubinuclein-2	1
1	403276590	zinc finger protein 467	1
1	403276592	SCO-spondin	1
1	403276658	protein FAM35A	1
1	403276680	growth/differentiation factor 2	1
1	403276757	uncharacterized protein C10orf25 homolog	1
1	403276800	zinc finger protein 25 isoform 2	1
1	403276820	armadillo repeat-containing protein 5	1
1	403276826	integrin alpha-M	1
1	403276888	helicase SRCAP	1
1	403276948	PAXIP1-associated protein 1	1
1	403276956	myc-associated zinc finger protein isoform 2	1
1	403276961	seizure 6-like protein 2 isoform 1	1
1	403276983	double C2-like domain-containing protein alpha isoform 2	1
1	403277084	ERI1 exoribonuclease 2	1
1	403277214	general transcription factor 3C polypeptide 1	1
1	403277305	putative uncharacterized protein KIAA0664L3-like	1
1	403277369	chaperone activity of bc1 complex-like, mitochondrial	1
1	403277438	toll-like receptor 5 isoform 1	1
1	403277494	spermatogenesis-associated protein 17	1
1	403277560	integrator complex subunit 7 isoform 4	1
1	403277562	denticleless protein homolog isoform 1	1
1	403277590	protein-cysteine N-palmitoyltransferase HHAT isoform 1	1
1	403277712	protein FAM72A-like isoform 1	1
1	403277740	MOSC domain-containing protein 2, mitochondrial	1
1	403277747	RRP15-like protein	1
1	403277807	exocyst complex component 5 isoform 1	1
1	403277849	MAPK-interacting and spindle-stabilizing protein-like	1
1	403277871	proteasome subunit beta type-7-like isoform 2	1
1	403277963	Fanconi anemia group M protein isoform 1	1
1	403277967	protein FAM179B	1
1	403278005	TATA box-binding protein-like protein 2	1
1	403278034	son of sevenless homolog 2	1
1	403278165	zinc transporter ZIP12 isoform 1	1
1	403278222	rho GTPase-activating protein 21	1
1	403278262	26S proteasome non-ATPase regulatory subunit 1	1
1	403278280	optineurin	1
1	403278282	protein MCM10 homolog	1
1	403278305	MAM and LDL-receptor class A domain-containing protein C10orf112-like	1
1	403278333	amyloid beta A4 precursor protein-binding family B member 1-interacting protein	1
1	403278397	engulfment and cell motility protein 1 isoform 3	1
1	403278474	nudC domain-containing protein 3	1
1	403278485	2-oxoglutarate dehydrogenase, mitochondrial isoform 2	1
1	403278487	2-oxoglutarate dehydrogenase, mitochondrial isoform 2	1
1	403278489	2-oxoglutarate dehydrogenase, mitochondrial isoform 4	1
1	403278518	uncharacterized protein C7orf57 homolog isoform 1	1
1	403278615	polycystic kidney disease protein 1-like 1	1
1	403278730	serine/threonine-protein kinase OSR1	1
1	403278839	centrosomal protein of 63 kDa-like	1
1	403278900	extended synaptotagmin-3	1
1	403278920	mucin-4	1
1	403278956	xylulose kinase	1
1	403278962	golgin subfamily A member 4	1
1	403278984	serine/threonine-protein phosphatase 2A regulatory subunit B'' subunit alpha	1
1	403279120	LON peptidase N-terminal domain and RING finger protein 3 isoform 1	1
1	403279208	teneurin-1 isoform 1	1
1	403279257	ecto-NOX disulfide-thiol exchanger 2	1
1	403279364	cohesin subunit SA-2	1
1	403279398	SH3 and cysteine-rich domain-containing protein 2	1
1	403279437	oxysterol-binding protein-related protein 7	1
1	403279439	secernin-2	1
1	403279523	zinc finger protein 652	1
1	403279655	c-Jun-amino-terminal kinase-interacting protein 4	1
1	403279657	U3 small nucleolar RNA-associated protein 18 homolog	1
1	403279700	diacylglycerol kinase epsilon	1
1	403279744	RPA-interacting protein isoform 2	1
1	403279748	nuclear pore complex protein Nup88	1
1	403279837	nitric oxide synthase, inducible	1
1	403279903	protein FAM222B	1
1	403279969	Golgi SNAP receptor complex member 1	1
1	403280043	xylosyltransferase 2	1
1	403280102	neurofibromin	1
1	403280197	zinc finger protein GLI2	1
1	403280386	Fanconi anemia-associated protein of 100 kDa isoform 2	1
1	403280419	eukaryotic initiation factor 4A-III	1
1	403280435	galectin-3-binding protein	1
1	403280471	alpha-1,6-mannosylglycoprotein 6-beta-N-acetylglucosaminyltransferase B isoform 1	1
1	403280481	methyltransferase-like protein 23 isoform 1	1
1	403280502	serotonin N-acetyltransferase isoform 3	1
1	403280516	galanin receptor type 2	1
1	403280522	envoplakin isoform 1	1
1	403280548	dihydrofolate reductase-like, partial	1
1	403280631	kinesin-like protein KIF19	1
1	403280700	axin-2	1
1	403280714	probable helicase with zinc finger domain	1
1	403280765	nuclear protein localization protein 4 homolog	1
1	403280832	unconventional myosin-XV-like	1
1	403280850	glutamate [NMDA] receptor subunit epsilon-3	1
1	403280868	ATP-binding cassette sub-family A member 10	1
1	403280911	YTH domain-containing protein 1 isoform 1	1
1	403281135	disks large-associated protein 4	1
1	403281157	PHD finger protein 20	1
1	403281176	centrosome-associated protein CEP250	1
1	403281192	ER degradation-enhancing alpha-mannosidase-like 2 isoform 1	1
1	403281254	CDK5 regulatory subunit-associated protein 1	1
1	403281279	putative Polycomb group protein ASXL1	1
1	403281331	transmembrane protease serine 11G-like	1
1	403281366	retinoblastoma-like protein 1	1
1	403281372	uncharacterized protein C20orf152 homolog	1
1	403281376	fer-1-like protein 4-like	1
1	403281394	alpha-1-syntrophin	1
1	403281398	BPI fold-containing family B member 6	1
1	403281400	BPI fold-containing family B member 2	1
1	403281402	uncharacterized protein LOC101031269	1
1	403281427	ATP-binding cassette sub-family B member 9 isoform 3	1
1	403281488	calcium/calmodulin-dependent protein kinase kinase 2 isoform 1	1
1	403281492	P2X purinoceptor 7	1
1	403281641	MAP kinase-activated protein kinase 5	1
1	403281645	aldehyde dehydrogenase, mitochondrial isoform 1	1
1	403281647	aldehyde dehydrogenase, mitochondrial isoform 2	1
1	403281682	sarcoplasmic/endoplasmic reticulum calcium ATPase 2	1
1	403281688	trichoplein keratin filament-binding protein isoform 2	1
1	403281705	mevalonate kinase	1
1	403281781	coiled-coil domain-containing protein 62	1
1	403281857	E3 ubiquitin-protein ligase DTX1	1
1	403281879	homeobox protein cut-like 2	1
1	403281922	heat shock factor protein 2 isoform 1	1
1	403281924	serine incorporator 1	1
1	403281999	protein THEMIS isoform 1	1
1	403282058	mediator of RNA polymerase II transcription subunit 23 isoform 1	1
1	403282066	ectonucleotide pyrophosphatase/phosphodiesterase family member 3 isoform 1	1
1	403282083	trace amine-associated receptor 3-like	1
1	403282096	40S ribosomal protein S12	1
1	403282110	serine/threonine-protein kinase Sgk1	1
1	403282161	ectonucleotide pyrophosphatase/phosphodiesterase family member 1	1
1	403282313	pleckstrin homology domain-containing family G member 4B	1
1	403282321	exportin-2 isoform 1	1
1	403282419	A-kinase anchor protein 3 isoform 2	1
1	403282455	meiotic recombination protein SPO11	1
1	403282525	cadherin-like protein 26	1
1	403282557	solute carrier family 17 member 9	1
1	403282665	protein phosphatase 1 regulatory subunit 3D, partial	1
1	403282718	bcl-2-interacting killer	1
1	403282872	transcription factor 20 isoform 1	1
1	403282930	histone acetyltransferase p300	1
1	403282935	trinucleotide repeat-containing gene 6B protein isoform 1	1
1	403282991	josephin-1	1
1	403283017	DNA-directed RNA polymerases I, II, and III subunit RPABC2	1
1	403283138	malonyl-CoA-acyl carrier protein transacylase, mitochondrial, partial	1
1	403283170	cadherin EGF LAG seven-pass G-type receptor 1, partial	1
1	403283176	putative interleukin-17 receptor E-like	1
1	403283222	hsc70-interacting protein	1
1	403283238	DNA dC-_dU-editing enzyme APOBEC-3G-like	1
1	403283316	26S proteasome non-ATPase regulatory subunit 11	1
1	403283441	protein KIAA0664 homolog	1
1	403283478	hyaluronan synthase 2	1
1	403283563	olfactory receptor 1A1-like	1
1	403283601	centrosomal protein kizuna	1
1	403283604	ral GTPase-activating protein subunit alpha-2	1
1	403283695	threonine aspartase 1	1
1	403283698	malate dehydrogenase, cytoplasmic-like	1
1	403283756	prokineticin receptor 2	1
1	403283839	RNA 3'-terminal phosphate cyclase isoform 1	1
1	403283915	formin-binding protein 1-like isoform 2	1
1	403283964	zinc finger protein 644	1
1	403284428	transcription termination factor 2	1
1	403284477	protein AHNAK2	1
1	403284496	tumor necrosis factor alpha-induced protein 2	1
1	403284518	calcium-binding mitochondrial carrier protein SCaMC-1-like	1
1	403284533	potassium voltage-gated channel subfamily C member 4	1
1	403284544	rho-related GTP-binding protein RhoC-like	1
1	403284553	round spermatid basic protein 1	1
1	403284616	exocyst complex component 1-like isoform 3	1
1	403284630	vascular endothelial growth factor receptor 2	1
1	403284641	cysteine-rich hydrophobic domain 2 protein	1
1	403284651	pre-mRNA 3'-end-processing factor FIP1	1
1	403284661	ubiquitin carboxyl-terminal hydrolase 46	1
1	403284681	protein furry homolog-like	1
1	403284749	signal recognition particle 72 kDa protein	1
1	403284823	protein FAM49B isoform 3	1
1	403284834	28S ribosomal protein S21, mitochondrial-like isoform 2	1
1	403284852	WASH complex subunit strumpellin isoform 1	1
1	403284856	E3 SUMO-protein ligase NSE2	1
1	403284913	nesprin-1	1
1	403284931	T-lymphoma invasion and metastasis-inducing protein 2	1
1	403284947	transmembrane protein 242	1
1	403284955	sorting nexin-9	1
1	403285028	uncharacterized protein LOC101035387	1
1	403285042	fibronectin type III domain-containing protein 1	1
1	403285063	putative transcriptional regulator encoded by LINC00473-like	1
1	403285071	probable tubulin polyglutamylase TTLL2-like	1
1	403285083	protocadherin Fat 1	1
1	403285093	toll-like receptor 3	1
1	403285142	interferon regulatory factor 2 isoform 1	1
1	403285159	CDKN2A-interacting protein	1
1	403285178	WD repeat-containing protein 17	1
1	403285269	proheparin-binding EGF-like growth factor	1
1	403285278	PH and SEC7 domain-containing protein 2	1
1	403285280	CXXC-type zinc finger protein 5 isoform 2	1
1	403285302	spermatogenesis-associated protein 24	1
1	403285404	uncharacterized protein LOC101051953	1
1	403285489	rod cGMP-specific 3',5'-cyclic phosphodiesterase subunit beta isoform 1	1
1	403285523	synaptopodin isoform 2	1
1	403285626	lysine-specific demethylase 3B	1
1	403285744	uncharacterized protein LOC101034339	1
1	403285746	c-C motif chemokine 24	1
1	403285782	protein orai-2 isoform 1	1
1	403285823	acetylcholinesterase isoform 1	1
1	403285827	serrate RNA effector molecule homolog isoform 2	1
1	403285837	thyroid receptor-interacting protein 6	1
1	403285877	protein phosphatase 1 regulatory subunit 35	1
1	403285883	cohesin subunit SA-3 isoform 3	1
1	403285961	pentatricopeptide repeat-containing protein 1	1
1	403285969	importin subunit alpha-8	1
1	403286009	RB-associated KRAB zinc finger protein	1
1	403286056	huntingtin-interacting protein 1	1
1	403286058	uncharacterized protein LOC101031086	1
1	403286078	uncharacterized protein LOC101034555	1
1	403286080	ufm1-specific protease 1-like	1
1	403286082	zonadhesin	1
1	403286099	actin-related protein 2/3 complex subunit 1A	1
1	403286128	zinc finger protein 316-like, partial	1
1	403286173	enteropeptidase	1
1	403286292	A-kinase anchor protein 11	1
1	403286311	kelch repeat and BTB domain-containing protein 6	1
1	403286313	ETS-related transcription factor Elf-1	1
1	403286357	protein FAM48A isoform 1	1
1	403286586	taste receptor type 2 member 13-like	1
1	403286660	phospholipase B-like 1	1
1	403286685	rho GDP-dissociation inhibitor 2 isoform 1	1
1	403286729	ras-related and estrogen-regulated growth inhibitor-like protein	1
1	403286731	phosphatidylinositol 4-phosphate 3-kinase C2 domain-containing subunit gamma isoform 1	1
1	403286742	cGMP-inhibited 3',5'-cyclic phosphodiesterase A	1
1	403286763	C-type lectin domain family 12 member A	1
1	403286798	rod cGMP-specific 3',5'-cyclic phosphodiesterase subunit beta isoform 1	1
1	403286830	protein FAM193A isoform 1	1
1	403286928	syntaxin-18	1
1	403286956	WD repeat-containing protein 1	1
1	403287012	uncharacterized protein LOC101053658	1
1	403287057	biorientation of chromosomes in cell division protein 1-like 1, partial	1
1	403287107	pre-mRNA-splicing factor SLU7	1
1	403287115	complement C1q tumor necrosis factor-related protein 2	1
1	403287154	disintegrin and metalloproteinase domain-containing protein 19	1
1	403287165	protein FAM71B	1
1	403287171	BRCA1-associated ATM activator 1	1
1	403287222	guanine nucleotide-binding protein subunit alpha-12	1
1	403287248	zinc finger protein 683	1
1	403287250	uncharacterized protein LOC101048246	1
1	403287360	cannabinoid receptor 2	1
1	403287379	arf-GAP with SH3 domain, ANK repeat and PH domain-containing protein 3 isoform 1	1
1	403287448	endothelin-converting enzyme 1	1
1	403287489	transmembrane and coiled-coil domain-containing protein 4	1
1	403287639	interleukin-28 receptor subunit alpha	1
1	403287661	basement membrane-specific heparan sulfate proteoglycan core protein	1
1	403287704	ephrin type-A receptor 2	1
1	403287722	forkhead-associated domain-containing protein 1	1
1	403287729	aquaporin-11	1
1	403287731	remodeling and spacing factor 1	1
1	403287747	BTB/POZ domain-containing protein KCTD21	1
1	403287786	coiled-coil domain-containing protein 89	1
1	403287788	transmembrane protein 126B	1
1	403287825	GMP reductase 2-like	1
1	403287837	tyrosinase	1
1	403287855	GRB2-associated-binding protein 2	1
1	403287902	rap guanine nucleotide exchange factor 5	1
1	403287938	protein FAM221A	1
1	403287954	non-syndromic hearing impairment protein 5	1
1	403288138	flap endonuclease GEN homolog 1	1
1	403288144	cytosolic 5'-nucleotidase 1B isoform 1	1
1	403288150	cytosolic 5'-nucleotidase 1B isoform 3	1
1	403288237	putative Polycomb group protein ASXL2	1
1	403288248	trifunctional enzyme subunit beta, mitochondrial	1
1	403288295	olfactory receptor 2T2-like	1
1	403288322	ADP-ribosylation factor 1	1
1	403288352	small nuclear ribonucleoprotein Sm D2-like isoform 2	1
1	403288376	inactive phospholipase D5 isoform 2	1
1	403288416	HEAT repeat-containing protein 1	1
1	403288449	olfactory receptor 2T12-like	1
1	403288457	zinc finger protein 496	1
1	403288483	dimethyladenosine transferase 2, mitochondrial	1
1	403288487	kinesin-like protein KIF26B	1
1	403288515	tubulin-specific chaperone E	1
1	403288531	follistatin-related protein 1 isoform 2	1
1	403288630	V-type proton ATPase catalytic subunit A isoform 2	1
1	403288703	poliovirus receptor-related protein 3	1
1	403288742	tyrosine-protein kinase Lyn isoform 1	1
1	403288873	uncharacterized protein C8orf48 homolog	1
1	403288903	microtubule-associated tumor suppressor 1 homolog	1
1	403288941	integrator complex subunit 10	1
1	403289018	guanine deaminase isoform 1	1
1	403289171	leukocyte tyrosine kinase receptor isoform 2	1
1	403289233	1-phosphatidylinositol 4,5-bisphosphate phosphodiesterase beta-2 isoform 1	1
1	403289274	transmembrane and coiled-coil domain-containing protein 5A	1
1	403289297	intron-binding protein aquarius	1
1	403289317	muscarinic acetylcholine receptor M5	1
1	403289327	ER membrane protein complex subunit 4	1
1	403289461	telomerase protein component 1	1
1	403289496	short transient receptor potential channel 5	1
1	403289529	transmembrane protein 164	1
1	403289561	probable E3 ubiquitin-protein ligase MID2 isoform 1	1
1	403289629	zinc finger CCHC domain-containing protein 16-like	1
1	403289633	collagen alpha-6(IV) chain	1
1	403289688	reticulon-4-interacting protein 1, mitochondrial	1
1	403289790	tubulin epsilon chain	1
1	403289804	laminin subunit alpha-4 isoform 2	1
1	403289833	translocation protein SEC63 homolog	1
1	403289871	tumor necrosis factor receptor superfamily member 1B	1
1	403289904	serine/threonine-protein kinase mTOR	1
1	403289982	PRAME family member 1	1
1	403290015	protein regulator of cytokinesis 1-like	1
1	403290046	docking protein 3	1
1	403290075	BRCA1-A complex subunit RAP80 isoform 1	1
1	403290211	pantothenate kinase 3-like	1
1	403290235	netrin receptor UNC5A	1
1	403290412	CKLF-like MARVEL transmembrane domain-containing protein 2-like isoform 1	1
1	403290435	NEDD8-activating enzyme E1 regulatory subunit isoform 1	1
1	403290441	Pyruvate dehydrogenase [acetyl-transferring]]-phosphatase 2, mitochondrial	1
1	403290465	exocyst complex component 3-like protein	1
1	403290473	F-box/LRR-repeat protein 2-like	1
1	403290493	agouti-related protein	1
1	403290549	protein arginine N-methyltransferase 7	1
1	403290648	uncharacterized protein KIAA1755 homolog	1
1	403290683	chromodomain-helicase-DNA-binding protein 6	1
1	403290730	mitochondrial import receptor subunit TOM34	1
1	403290848	phosphorylated CTD-interacting factor 1	1
1	403290858	tumor necrosis factor receptor superfamily member 5	1
1	403290972	sarcolemmal membrane-associated protein isoform 1	1
1	403290976	protein FAM116A	1
1	403290980	ADP-ribosylation factor 4 isoform 1	1
1	403291054	scm-like with four MBT domains protein 1	1
1	403291146	IQ domain-containing protein F3	1
1	403291163	hemK methyltransferase family member 1	1
1	403291173	hyaluronidase-2 isoform 1	1
1	403291213	guanine nucleotide-binding protein G(t) subunit alpha-1	1
1	403291219	macrophage-stimulating protein receptor isoform 3	1
1	403291235	hepatocyte growth factor-like protein	1
1	403291282	inosine-5'-monophosphate dehydrogenase 2	1
1	403291299	filamin-B	1
1	403291315	stabilin-1	1
1	403291350	protein bassoon	1
1	403291358	ubiquitin carboxyl-terminal hydrolase 19	1
1	403291410	Holliday junction recognition protein	1
1	403291465	histone deacetylase 4	1
1	403291485	protein phosphatase 1 regulatory subunit 7 isoform 1	1
1	403291489	vigilin	1
1	403291539	HEAT repeat-containing protein 7B1	1
1	403291557	period circadian protein homolog 2	1
1	403291584	FERM, RhoGEF and pleckstrin domain-containing protein 2	1
1	403291628	T-box transcription factor TBX22-like	1
1	403291645	zinc finger CCHC domain-containing protein 5	1
1	403291656	copper-transporting ATPase 1	1
1	403291729	serine palmitoyltransferase 1-like	1
1	403291768	microtubule-associated serine/threonine-protein kinase 2	1
1	403291849	DNA methyltransferase 1-associated protein 1	1
1	403291885	CMP-N-acetylneuraminate-beta-1,4-galactoside alpha-2,3-sialyltransferase isoform 1	1
1	403291989	polycomb protein SCMH1 isoform 2	1
1	403292082	four and a half LIM domains protein 3	1
1	403292106	peroxiredoxin-1	1
1	403292116	lysine-specific demethylase 4A	1
1	403292118	WD repeat-containing protein 65	1
1	403292122	olfactory receptor 2A2-like	1
1	403292171	zinc finger protein 268	1
1	403292234	zinc finger protein 664 isoform 2	1
1	403292302	acetoacetyl-CoA synthetase	1
1	403292357	early growth response protein 3 isoform 2	1
1	403292376	mitoferrin-1	1
1	403292508	scavenger receptor class A member 3	1
1	403292514	kinesin-like protein KIF13B	1
1	403292531	neuropilin and tolloid-like protein 2-like	1
1	403292555	PAP-associated domain-containing protein 5	1
1	403292560	bromodomain-containing protein 7	1
1	403292622	multidrug resistance-associated protein 9	1
1	403292734	zinc finger protein 792	1
1	403292736	GRAM domain-containing protein 1A isoform 1	1
1	403292810	uncharacterized protein C19orf55 homolog	1
1	403292824	NF-kappa-B inhibitor delta isoform 2	1
1	403292862	zinc finger protein 850 isoform 2	1
1	403292882	zinc finger protein 208-like	1
1	403292911	zinc finger protein 793 isoform 2	1
1	403292933	zinc finger protein 585A	1
1	403292940	signal-induced proliferation-associated 1-like protein 3	1
1	403292978	cytochrome b-c1 complex subunit Rieske, mitochondrial-like	1
1	403293031	amyloid-like protein 1, partial	1
1	403293041	40S ribosomal protein S12-like	1
1	403293049	cation channel sperm-associated protein subunit gamma	1
1	403293051	gametogenetin	1
1	403293062	glutamate receptor, ionotropic kainate 3	1
1	403293077	serine/threonine-protein kinase 40	1
1	403293087	MAP7 domain-containing protein 1	1
1	403293115	proteasome subunit beta type-2 isoform 3	1
1	403293119	zinc finger MYM-type protein 4 isoform 1	1
1	403293160	CUB and sushi domain-containing protein 2	1
1	403293164	zinc finger and SCAN domain-containing protein 20	1
1	403293187	S100P-binding protein	1
1	403293197	BSD domain-containing protein 1 isoform 1	1
1	403293241	brain-specific angiogenesis inhibitor 2	1
1	403293243	collagen alpha-1(XVI) chain	1
1	403293267	sodium/potassium-transporting ATPase subunit beta-1-interacting protein 1-like	1
1	403293272	pumilio homolog 1 isoform 2	1
1	403293298	YTH domain family protein 2	1
1	403293333	eukaryotic translation initiation factor 3 subunit I	1
1	403293359	leucine-rich repeat transmembrane protein FLRT1	1
1	403293474	solute carrier family 22 member 20 isoform 1	1
1	403293543	cystatin-M	1
1	403293603	39S ribosomal protein L11, mitochondrial	1
1	403293643	ephrin-A3	1
1	403293669	thrombospondin-3 isoform 1	1
1	403293697	potassium/sodium hyperpolarization-activated cyclic nucleotide-gated channel 3, partial	1
1	403293743	translocon-associated protein subunit beta	1
1	403293895	olfactory receptor 6K6-like	1
1	403293963	nicastrin isoform 1	1
1	403294025	CD48 antigen	1
1	403294117	vascular endothelial growth factor B, partial	1
1	403294121	1-phosphatidylinositol 4,5-bisphosphate phosphodiesterase beta-3	1
1	403294172	disintegrin and metalloproteinase domain-containing protein 15	1
1	403294182	RNA-binding protein MEX3A	1
1	403294208	coiled-coil domain-containing protein 19, mitochondrial	1
1	403294247	estradiol 17-beta-dehydrogenase 2	1
1	403294275	synaptic vesicle membrane protein VAT-1 homolog-like	1
1	403294344	TELO2-interacting protein 2	1
1	403294376	set1/Ash2 histone methyltransferase complex subunit ASH2 isoform 1	1
1	403294386	histone-lysine N-methyltransferase NSD3	1
1	403294426	G-protein coupled receptor 124	1
1	403294431	phospholipase DDHD2	1
1	403294450	60 kDa SS-A/Ro ribonucleoprotein isoform 1	1
1	403294498	uncharacterized protein LOC101030049	1
1	403294508	zinc finger protein 510	1
1	403294569	extracellular matrix protein 2 isoform 2	1
1	403294623	SHC-transforming protein 3	1
1	403294641	isoleucine--tRNA ligase, cytoplasmic	1
1	403294743	ETS-related transcription factor Elf-3 isoform 1	1
1	403294791	chitotriosidase-1 isoform 1	1
1	403294840	neurofascin	1
1	403294848	dual serine/threonine and tyrosine protein kinase isoform 1	1
1	403294908	kelch-like protein 12	1
1	403294934	solute carrier family 26 member 9	1
1	403294946	partitioning defective 3 homolog	1
1	403294992	poly(A) RNA polymerase, mitochondrial	1
1	403295049	POZ-, AT hook-, and zinc finger-containing protein 1 isoform 2	1
1	403295083	MORC family CW-type zinc finger protein 2	1
1	403295171	E3 ubiquitin-protein ligase ZNRF3	1
1	403295333	neurofilament heavy polypeptide	1
1	403295339	coiled-coil domain-containing protein 117	1
1	403295343	serine/threonine-protein kinase Chk2	1
1	403295355	seizure 6-like protein	1
1	403295378	cytospin-A	1
1	403295400	nudC domain-containing protein 1	1
1	403295404	thyrotropin-releasing hormone receptor	1
1	403295409	ER membrane protein complex subunit 2	1
1	403295424	oxidation resistance protein 1 isoform 1	1
1	403295502	G-protein coupled receptor family C group 6 member A isoform 3	1
1	403295529	collagen alpha-1(X) chain	1
1	403295546	transcription cofactor vestigial-like protein 2	1
1	403295658	dachshund homolog 2 isoform 1	1
1	403295671	zinc finger protein 711 isoform 1	1
1	403295720	probable ATP-dependent RNA helicase DDX60	1
1	403295793	GTP-binding protein GEM isoform 2	1
1	403295824	multidrug resistance-associated protein 6-like, partial	1
1	403295857	zinc finger protein 556	1
1	403296063	EVI5-like protein isoform 2	1
1	403296075	ELAV-like protein 1	1
1	403296115	zinc finger protein 317	1
1	403296194	kelch-like ECH-associated protein 1	1
1	403296212	nicalin	1
1	403296218	major facilitator superfamily domain-containing protein 12, partial	1
1	403296256	semaphorin-6B	1
1	403296295	dual specificity mitogen-activated protein kinase kinase 7	1
1	403296313	zinc finger protein 560	1
1	403296343	cAMP-specific 3',5'-cyclic phosphodiesterase 4A	1
1	403296358	ATP synthase subunit gamma, mitochondrial isoform 1	1
1	403296389	F-box only protein 18 isoform 1	1
1	403296393	protein FAM208B	1
1	403296436	dynein light chain 1, cytoplasmic-like	1
1	403296518	melanoma-associated antigen C2-like	1
1	403296537	ADP-ribosylation factor 3 isoform 1	1
1	403296545	protein Wnt-10b	1
1	403296606	nck-associated protein 5-like	1
1	403296729	keratin, type II cytoskeletal 1b	1
1	403296790	prefoldin subunit 5	1
1	403296802	mitogen-activated protein kinase kinase kinase 12	1
1	403296859	G-protein coupled receptor 84 isoform 2	1
1	403296910	olfactory receptor 6C4-like	1
1	403297007	histone-lysine N-methyltransferase MLL2	1
1	403297013	probable methyltransferase BCDIN3D	1
1	403297054	separin	1
1	403297101	RNA-binding motif, single-stranded-interacting protein 2	1
1	403297115	zona pellucida-like domain-containing protein 1 isoform 1	1
1	403297137	HMG box transcription factor BBX	1
1	403297227	myelin transcription factor 1-like protein	1
1	403297240	lanosterol synthase, partial	1
1	403297244	collagen alpha-1(VI) chain	1
1	403297246	uncharacterized protein LOC101033115	1
1	403297272	contactin-3	1
1	403297296	forkhead box protein P1 isoform 1	1
1	403297385	ubiquitin carboxyl-terminal hydrolase 11	1
1	403297432	metalloproteinase inhibitor 1 isoform 1	1
1	403297434	properdin isoform 1	1
1	403297458	sodium-coupled neutral amino acid transporter 5	1
1	403297535	prickle-like protein 3 isoform 1	1
1	403297727	matrix metalloproteinase-23	1
1	403297799	multiple epidermal growth factor-like domains protein 6, partial	1
1	403297817	uncharacterized protein LOC101031735	1
1	403297841	protein FAM132A	1
1	403297853	caspase activity and apoptosis inhibitor 1	1
1	403297894	NADH dehydrogenase [ubiquinone] 1 beta subcomplex subunit 6 isoform 1	1
1	403297921	nucleolar protein 6	1
1	403297938	annexin A11	1
1	403297977	calcium-activated potassium channel subunit alpha-1 isoform 2	1
1	403297979	calcium-activated potassium channel subunit alpha-1 isoform 3	1
1	403298058	inactive ubiquitin carboxyl-terminal hydrolase 54	1
1	403298079	tetra-peptide repeat homeobox protein 1-like	1
1	403298118	protein unc-79 homolog	1
1	403298157	thyroid receptor-interacting protein 11	1
1	403298180	tetratricopeptide repeat protein 7B	1
1	403298191	26S protease regulatory subunit 4 isoform 2	1
1	403298193	potassium channel subfamily K member 13	1
1	403298226	tropomyosin alpha-4 chain isoform 1	1
1	403298244	tropomyosin alpha-4 chain isoform 10	1
1	403298269	talin-2	1
1	403298327	L-fucose kinase	1
1	403298333	splicing factor 3B subunit 3	1
1	403298364	PH domain leucine-rich repeat-containing protein phosphatase 2	1
1	403298406	zinc finger homeobox protein 3 isoform 1	1
1	403298455	Golgi apparatus protein 1	1
1	403298497	ubiquitin carboxyl-terminal hydrolase 20	1
1	403298564	probable palmitoyltransferase ZDHHC12	1
1	403298707	E3 ubiquitin-protein ligase BRE1A	1
1	403298709	glutamate [NMDA] receptor subunit 3A	1
1	403298797	armadillo repeat-containing X-linked protein 3 isoform 6	1
1	403298809	protein ARMCX6 isoform 1	1
1	403298835	protein diaphanous homolog 2	1
1	403298840	NADPH oxidase 1	1
1	403298948	A disintegrin and metalloproteinase with thrombospondin motifs 9	1
1	403298958	synaptoporin isoform 1	1
1	403298968	succinyl-CoA ligase [GDP-forming] subunit beta, mitochondrial	1
1	403299035	protein fosB isoform 1	1
1	403299110	coiled-coil domain-containing protein 9	1
1	403299114	probable ATP-dependent RNA helicase DHX34	1
1	403299155	transmembrane protein 143 isoform 1	1
1	403299163	cytohesin-2	1
1	403299214	ruvB-like 2	1
1	403299224	liprin-alpha-3	1
1	403299380	kallikrein-11 isoform 1	1
1	403299388	kallikrein-14	1
1	403299410	exocyst complex component 3-like protein 2	1
1	403299438	serine/threonine-protein kinase D2, partial	1
1	403299472	ras-interacting protein 1	1
1	403299513	myosin-14	1
1	403299576	nibrin isoform 1	1
1	403299596	OTU domain-containing protein 6B	1
1	403299604	leucine-rich repeat and coiled-coil domain-containing protein 1	1
1	403299699	probable threonine--tRNA ligase 2, cytoplasmic	1
1	403299703	OTU domain-containing protein 7A	1
1	403299729	golgin subfamily A member 2 isoform 1	1
1	403299760	adenylate kinase isoenzyme 1 isoform 2	1
1	403299824	GTPase-activating protein and VPS9 domain-containing protein 1	1
1	403299890	WD repeat-containing protein 34	1
1	403299904	syntaxin-binding protein 1	1
1	403299912	probable G-protein coupled receptor 144	1
1	403299932	E3 ubiquitin-protein ligase UBR5	1
1	403300036	UPF0472 protein C16orf72 homolog	1
1	403300042	probable phospholipid-transporting ATPase IG isoform 1	1
1	403300057	coagulation factor IX	1
1	403300059	fibroblast growth factor 13	1
1	403300082	probable G-protein coupled receptor 112	1
1	403300121	uncharacterized protein LOC101032049	1
1	403300131	putative SAGE1-like protein-like	1
1	403300139	TAF5-like RNA polymerase II p300/CBP-associated factor-associated factor 65 kDa subunit 5L	1
1	403300141	unhealthy ribosome biogenesis protein 2 homolog	1
1	403300143	conserved oligomeric Golgi complex subunit 2 isoform 1	1
1	403300147	calpain-9 isoform 1	1
1	403300176	translin-associated protein X	1
1	403300179	signal-induced proliferation-associated 1-like protein 2	1
1	403300231	AT-rich interactive domain-containing protein 4B, partial	1
1	403300246	signal transducer and activator of transcription 4 isoform 1	1
1	403300343	kappa-type opioid receptor	1
1	403300495	sodium/potassium/calcium exchanger 1	1
1	403300499	immunoglobulin superfamily DCC subclass member 4	1
1	403300573	rho guanine nucleotide exchange factor 9 isoform 1	1
1	403300588	androgen receptor	1
1	403300640	amyloid beta A4 precursor protein-binding family B member 2 isoform 1	1
1	403300691	beta-defensin 127	1
1	403300758	NSFL1 cofactor p47 isoform 2	1
1	403300763	proenkephalin-B isoform 3	1
1	403300837	sialoadhesin isoform 2	1
1	403300841	heat shock 70 kDa protein 12B isoform 2	1
1	403300921	attractin	1
1	403300929	pantothenate kinase 2, mitochondrial	1
1	403300950	solute carrier family 28 member 3	1
1	403300981	U3 small nucleolar RNA-associated protein 14 homolog A-like	1
1	403300991	protein FAM75A4-like	1
1	403301015	kinesin-like protein KIF27	1
1	403301064	mas-related G-protein coupled receptor member D	1
1	403301127	probable G-protein coupled receptor 152	1
1	403301161	CAAX prenyl protease 2 isoform 1	1
1	403301180	anoctamin-1	1
1	403301186	two pore calcium channel protein 2	1
1	403301290	ankyrin repeat domain-containing protein 23 isoform 1	1
1	403301368	fer-1-like protein 5	1
1	403301373	transmembrane protein 131, partial	1
1	403301375	von Willebrand factor A domain-containing protein 3B	1
1	403301402	NADPH oxidase activator 1 isoform 3	1
1	403301454	14 kDa phosphohistidine phosphatase	1
1	403301472	snRNA-activating protein complex subunit 4	1
1	403301474	G-protein-signaling modulator 1	1
1	403301483	nucleus accumbens-associated protein 2	1
1	403301550	tubulin beta-4B chain	1
1	403301584	protein transport protein Sec16A	1
1	403301603	uncharacterized protein LOC101034921	1
1	403301672	protein FAM113B	1
1	403301708	transmembrane protein 117	1
1	403301735	A disintegrin and metalloproteinase with thrombospondin motifs 20, partial	1
1	403301739	putative tripartite motif-containing protein 49B-like	1
1	403301747	protocadherin Fat 3 isoform 1	1
1	403301780	melatonin receptor type 1B	1
1	403301784	centrosomal protein KIAA1731 homolog	1
1	403301790	uncharacterized protein LOC101042554	1
1	403301801	ALK tyrosine kinase receptor	1
1	403301807	uncharacterized protein C2orf71 homolog	1
1	403301860	nuclear receptor-binding protein	1
1	403301941	UPF0573 protein C2orf70 homolog	1
1	403301958	phospholipase B1, membrane-associated	1
1	403301962	uncharacterized protein LOC101045759	1
1	403301995	protein delta homolog 1	1
1	403302051	tropomodulin-3	1
1	403302060	uncharacterized protein LOC101039550	1
1	403302066	F-box only protein 40	1
1	403302070	golgin subfamily B member 1 isoform 2	1
1	403302076	IQ calmodulin-binding motif-containing protein 1	1
1	403302148	DNA polymerase theta-like, partial	1
1	403302166	oxysterol-binding protein-related protein 11	1
1	403302214	zinc finger SWIM domain-containing protein 4 isoform 1	1
1	403302240	calreticulin	1
1	403302320	zinc finger protein 433	1
1	403302352	coiled-coil domain-containing protein 151	1
1	403302378	KN motif and ankyrin repeat domain-containing protein 2	1
1	403302392	interleukin enhancer-binding factor 3	1
1	403302407	olfactory receptor 7C2-like	1
1	403302415	uncharacterized protein LOC101043837	1
1	403302431	voltage-dependent P/Q-type calcium channel subunit alpha-1A	1
1	403302455	ral guanine nucleotide dissociation stimulator-like 3	1
1	403302512	sonic hedgehog protein	1
1	403302526	tropomyosin alpha-3 chain	1
1	403302702	lysM and putative peptidoglycan-binding domain-containing protein 1	1
1	403302708	CDC42 small effector protein 1	1
1	403302826	trichohyalin-like protein 1	1
1	403302834	cingulin	1
1	403302861	OTU domain-containing protein 7B	1
1	403302889	zinc finger protein 34	1
1	403302903	cysteine and histidine-rich protein 1	1
1	403302980	jerky protein homolog	1
1	403303032	plectin	1
1	403303038	protein scribble homolog	1
1	403303052	zinc finger protein 696	1
1	403303064	lymphocyte antigen 6K	1
1	403303164	uncharacterized protein LOC101040104	1
1	403303212	G1/S-specific cyclin-D2	1
1	403303354	leukotriene-B(4) omega-hydroxylase 1-like	1
1	403303371	epidermal growth factor receptor substrate 15-like 1	1
1	403303449	ubiquitin-60S ribosomal protein L40	1
1	403303451	kelch-like protein 26	1
1	403303457	cartilage oligomeric matrix protein isoform 3	1
1	403303487	SURP and G-patch domain-containing protein 1	1
1	403303554	DET1- and DDB1-associated protein 1	1
1	403303572	microtubule-associated serine/threonine-protein kinase 3	1
1	403303578	uncharacterized protein KIAA1683 homolog	1
1	403303600	SURP and G-patch domain-containing protein 2	1
1	403303617	protein Hook homolog 3	1
1	403303681	disintegrin and metalloproteinase domain-containing protein 18-like	1
1	403303729	C-type mannose receptor 2	1
1	403303740	potassium voltage-gated channel subfamily H member 6	1
1	403303764	26S protease regulatory subunit 8 isoform 2	1
1	403303816	E3 ubiquitin-protein ligase SMURF2	1
1	403303862	tyrosine-protein kinase Mer	1
1	403303967	interleukin-36 beta	1
1	403303977	eukaryotic translation initiation factor 2-alpha kinase 3	1
1	403304058	G protein-coupled receptor kinase 7	1
1	403304145	telomeric repeat-binding factor 1	1
1	403304195	ubiquitin-conjugating enzyme E2 L3	1
1	403304225	integral membrane protein DGCR2/IDD isoform 1	1
1	403304242	zinc finger protein 74 isoform 3	1
1	403304286	ran-specific GTPase-activating protein	1
1	403304298	peroxisome assembly protein 26	1
1	403304304	bcl-2-like protein 13	1
1	403304311	DNA topoisomerase 3-beta-1	1
1	403304324	tricarboxylate transport protein, mitochondrial	1
1	403304387	RUN domain-containing protein 1 isoform 2	1
1	403304514	keratin, type I cytoskeletal 16	1
1	403304522	keratin, type I cytoskeletal 39	1
1	403304530	putative keratin-associated protein 10-like ENSP00000375147-like	1
1	403304605	leucine-rich repeat-containing protein 3C	1
1	403304667	synaptonemal complex protein SC65	1
1	403304669	huntingtin-associated protein 1	1
1	403304731	brefeldin A-inhibited guanine nucleotide-exchange protein 1	1
1	403304739	phosphatidylinositol 3,4,5-trisphosphate-dependent Rac exchanger 2 protein	1
1	403304755	centrosome and spindle pole-associated protein 1	1
1	403304773	zinc finger protein 337	1
1	403304819	thrombomodulin	1
1	403304866	thymocyte nuclear protein 1 isoform 1	1
1	403304947	chondroitin sulfate proteoglycan 4	1
1	403304967	U3 small nucleolar ribonucleoprotein protein IMP3	1
1	403305075	NIPA-like protein 2	1
1	403305080	protocadherin-18	1
1	403305096	stAR-related lipid transfer protein 8 isoform 1	1
1	403305105	E3 ubiquitin-protein ligase Praja-1 isoform 1	1
1	403305131	glycerophosphoinositol inositolphosphodiesterase GDPD2 isoform 1	1
1	403305181	UDP-N-acetylglucosamine--peptide N-acetylglucosaminyltransferase 110 kDa subunit isoform 1	1
1	403305193	transcription initiation factor TFIID subunit 1	1
1	403305260	mediator of RNA polymerase II transcription subunit 29	1
1	403305296	zinc finger protein 546	1
1	403305410	carcinoembryonic antigen-related cell adhesion molecule 1 isoform 2	1
1	403305428	cornifelin	1
1	403305464	latent-transforming growth factor beta-binding protein 4	1
1	403305484	sodium/potassium-transporting ATPase subunit alpha-3	1
1	403305507	guanylate-binding protein 5	1
1	403305557	uncharacterized protein LOC339524-like	1
1	403305590	protein TSSC4 isoform 3	1
1	403305628	60S acidic ribosomal protein P2	1
1	403305664	synembryn-A	1
1	403305703	serine/threonine-protein kinase BRSK2	1
1	403305733	ribonuclease inhibitor	1
1	403305739	single Ig IL-1-related receptor	1
1	403305778	olfactomedin-like protein 2B	1
1	403305871	peptidyl-prolyl cis-trans isomerase A-like	1
1	403305892	delta-like protein 1	1
1	403305919	dapper homolog 2	1
1	403305988	protein FAM192A isoform 3	1
1	403306077	cyclic nucleotide-gated cation channel beta-1	1
1	403306094	actin-related protein 2/3 complex subunit 3-like	1
1	403306115	transmembrane protein 45A isoform 2	1
1	403306162	iodotyrosine dehalogenase 1	1
1	403306225	kinesin-like protein KIF18B	1
1	403306241	protein HEXIM1	1
1	403306270	leucine-rich repeat-containing protein 37A3-like	1
1	403306286	granulins	1
1	403306298	nucleolar transcription factor 1	1
1	403306339	sclerostin	1
1	403306367	mitogen-activated protein kinase kinase kinase 14	1
1	403306489	structural maintenance of chromosomes protein 1A	1
1	403306599	uncharacterized protein LOC101038211	1
1	403306654	atrial natriuretic peptide receptor 2	1
1	403306697	probable phospholipid-transporting ATPase FetA-like	1
1	403306722	protein FAM205A-like	1
1	403306762	uncharacterized family 31 glucosidase KIAA1161 homolog	1
1	403306768	kinesin-like protein KIF24	1
1	403306813	zinc finger protein 275	1
1	403306851	SRSF protein kinase 3	1
1	403306924	NF-kappa-B essential modulator	1
1	403306965	sodium- and chloride-dependent creatine transporter 1	1
1	403306974	ubiquitin-like protein 4A	1
1	403307124	zinc finger protein 550 isoform 1	1
1	403307148	zinc finger protein 805	1
1	403307253	killer cell immunoglobulin-like receptor 3DL1-like isoform 1	1
1	403307292	voltage-dependent calcium channel gamma-7 subunit	1
1	403307407	crumbs homolog 1 isoform 1	1
1	403307463	neogenin	1
1	403307548	uncharacterized protein LOC101030725	1
1	403307583	zinc finger protein 836-like	1
1	403307635	hyaluronan synthase 1	1
1	403307638	carcinoembryonic antigen-related cell adhesion molecule 18	1
1	403307648	sialic acid-binding Ig-like lectin 8-like, partial	1
1	403307664	zinc finger MYM-type protein 2 isoform 2	1
1	403307670	uncharacterized protein LOC101053731	1
1	403307718	ras-related protein Rab-40A-like	1
1	403307748	glycine receptor subunit alpha-4	1
1	403307754	uncharacterized protein LOC101039372	1
1	403307960	zinc finger and SCAN domain-containing protein 4	1
1	403307987	zinc finger protein 135	1
1	403308073	histone deacetylase 8 isoform 1	1
1	403308092	peptidyl-prolyl cis-trans isomerase NIMA-interacting 4	1
1	403308133	phospholipid hydroperoxide glutathione peroxidase, mitochondrial	1
1	403308169	kiSS-1 receptor	1
1	403308236	ly6/PLAUR domain-containing protein 5 isoform 1	1
1	403308247	zinc finger protein 223 isoform 1	1
1	403308277	uncharacterized protein LOC101050859	1
1	403308394	angiopoietin-2 isoform 2	1
1	403308409	beta-defensin 103-like	1
1	403308457	coiled-coil alpha-helical rod protein 1 isoform 2	1
1	403308482	epithelial discoidin domain-containing receptor 1 isoform 1	1
1	403308488	tubulin beta chain	1
1	403308552	synaptotagmin-5	1
1	403308612	serine/threonine-protein kinase BRSK1	1
1	403308636	zinc finger and SCAN domain-containing protein 12	1
1	403308741	uncharacterized protein LOC101031882, partial	1
1	403308759	ribonuclease P protein subunit p25	1
1	403308797	neurogenic locus notch homolog protein 2	1
1	403308801	myomegalin-like	1
1	403308911	protein Wiz	1
1	403308933	protein phosphatase 1 regulatory subunit 11 isoform 1	1
1	403308941	tripartite motif-containing protein 26	1
1	403308943	E3 ubiquitin-protein ligase TRIM31	1
1	403308966	parathymosin	1
1	403309012	complement C1s subcomponent isoform 1	1
1	403309068	uncharacterized protein LOC101047249	1
1	403309088	uncharacterized protein LOC101050334	1
1	403309090	potassium/sodium hyperpolarization-activated cyclic nucleotide-gated channel 2	1
1	403309106	zinc finger protein 92-like	1
1	403309135	scavenger receptor cysteine-rich type 1 protein M130	1
1	403309303	uncharacterized protein LOC101037582	1
1	403309311	DNA topoisomerase 3-beta-1-like	1
1	403309351	olfactory receptor 1J4-like	1
1	403309358	homeobox protein NANOG-like	1
1	403309366	eukaryotic translation initiation factor 3 subunit C-like isoform 2	1
1	403309405	prostaglandin E synthase 3-like isoform 1	1
1	403309423	protocadherin alpha-8	1

## Sheet: Maxquant2
Accession	Protein Description	Xrep
403253974	ubiquitin-conjugating enzyme E2 L3-like	1
403254548	catalase	1
403254693	rho GTPase-activating protein 1	1
403254832	large neutral amino acids transporter small subunit 3	1
403255882	S-phase kinase-associated protein 1	1
403255917	septin-8	1
403255973	histidine triad nucleotide-binding protein 1	1
403256208	calpastatin isoform 2	1
403256487	vacuolar protein sorting-associated protein 13A isoform 1	1
403256779	bisphosphoglycerate mutase	1
403257214	sorcin	1
403257773	cystathionine gamma-lyase isoform 1	1
403257821	plasminogen activator inhibitor 1 RNA-binding protein-like isoform 3	1
403258137	UMP-CMP kinase isoform 1	1
403258914	26S proteasome non-ATPase regulatory subunit 14	1
403259319	phospholysine phosphohistidine inorganic pyrophosphate phosphatase	1
403259393	eukaryotic translation initiation factor 3 subunit A	1
403259549	glutathione S-transferase omega-1 isoform 1	1
403260369	actin, gamma-enteric smooth muscle	1
403260389	T-complex protein 1 subunit eta	1
403260468	beta-adducin isoform 1	1
403260564	ras-related protein Rab-1A	1
403260589	malate dehydrogenase, cytoplasmic	1
403260664	ubiquitin-40S ribosomal protein S27a	1
403260666	spectrin beta chain, brain 1-like	1
403261477	ammonium transporter Rh type A	1
403262065	hemoglobin subunit epsilon	1
403262067	hemoglobin subunit beta	1
403262069	hemoglobin subunit delta	1
403262126	ribonucleoside-diphosphate reductase large subunit isoform 1	1
403262505	heat shock cognate 71 kDa protein	1
403262584	porphobilinogen deaminase isoform 1	1
403262705	prothymosin alpha-like isoform 1	1
403262996	elongation factor 1-alpha 1-like isoform 1	1
403263495	alpha-synuclein isoform 5	1
403264120	proteasome activator complex subunit 1	1
403264413	spectrin beta chain, erythrocyte	1
403265212	ubiquitin carboxyl-terminal hydrolase 14 isoform 1	1
403265302	T-complex protein 1 subunit beta-like	1
403265558	eukaryotic translation initiation factor 5A-2	1
403265830	serotransferrin isoform 1	1
403266070	erythrocyte band 7 integral membrane protein isoform 1	1
403266091	26S proteasome non-ATPase regulatory subunit 5 isoform 1	1
403266151	delta-aminolevulinic acid dehydratase	1
403266218	thioredoxin isoform 1	1
403266246	zinc finger protein 462	1
403266593	prostaglandin reductase 1	1
403266670	peroxiredoxin-6	1
403266787	aspartyl aminopeptidase isoform 2	1
403266805	dnaJ homolog subfamily B member 2	1
403266946	bifunctional purine biosynthesis protein PURH isoform 1	1
403266972	receptor tyrosine-protein kinase erbB-4 isoform 4	1
403267187	SPATS2-like protein isoform 3	1
403267213	60 kDa heat shock protein, mitochondrial isoform 1	1
403267713	complement component C9	1
403267910	cytochrome b5-like	1
403268041	thioredoxin-like protein 1	1
403268767	glutathione S-transferase A4-like	1
403269026	ubiquitin carboxyl-terminal hydrolase 15 isoform 1	1
403269084	cullin-associated NEDD8-dissociated protein 1-like	1
403269140	L-lactate dehydrogenase B chain	1
403269452	actin, cytoplasmic 2-like, partial	1
403269554	calmodulin isoform 1	1
403269959	phosphatidylinositol 4,5-bisphosphate 3-kinase catalytic subunit alpha isoform	1
403270674	putative tubulin beta chain-like protein ENSP00000290377-like	1
403271125	tubulin beta-2A chain-like	1
403271172	cytosol aminopeptidase	1
403271401	6-phosphofructokinase, liver type isoform 2	1
403271545	carbonyl reductase [NADPH] 1	1
403271624	superoxide dismutase [Cu-Zn]	1
403271668	T-complex protein 1 subunit theta isoform 1	1
403272224	alpha-enolase isoform 1	1
403272236	peptidyl-prolyl cis-trans isomerase D	1
403272390	proteasome subunit alpha type-1-like isoform 1	1
403272418	glycophorin-A	1
403272869	importin-5	1
403273166	hemoglobin subunit alpha-1-like	1
403273523	calcium-regulated heat stable protein 1 isoform 5	1
403273622	hydroxyacylglutathione hydrolase, mitochondrial	1
403273682	coronin-7	1
403274464	erythrocyte membrane protein band 4.2 isoform 2	1
403274773	clathrin heavy chain 1	1
403274912	eukaryotic translation initiation factor 5A-1 isoform 1	1
403274950	sentrin-specific protease 3	1
403275034	phosphoribosylformylglycinamidine synthase	1
403275062	myosin-10 isoform 3	1
403275279	14-3-3 protein epsilon	1
403275313	TATA-binding protein-associated factor 2N	1
403275526	ankyrin-2	1
403275947	thioredoxin reductase 1, cytoplasmic isoform 2	1
403276785	heterogeneous nuclear ribonucleoprotein F isoform 1	1
403277003	fructose-bisphosphate aldolase A isoform 4	1
403277380	histone H3.3 isoform 1	1
403277668	ubiquitin thioesterase OTU1 isoform 1	1
403277849	MAPK-interacting and spindle-stabilizing protein-like	1
403278437	proteasome subunit alpha type-2	1
403278483	2-oxoglutarate dehydrogenase, mitochondrial isoform 1	1
403278598	peptidyl-prolyl cis-trans isomerase A-like	1
403278821	phospholipid scramblase 1-like	1
403278922	transferrin receptor protein 1	1
403279307	hypoxanthine-guanine phosphoribosyltransferase	1
403279422	puromycin-sensitive aminopeptidase isoform 1	1
403279427	importin subunit beta-1 isoform 1	1
403279661	nucleoside diphosphate kinase B	1
403279806	proteasome subunit beta type-6 isoform 1	1
403279965	bleomycin hydrolase	1
403280374	rho GDP-dissociation inhibitor 1 isoform 1	1
403280530	WW domain-binding protein 2 isoform 1	1
403280611	Na(+)/H(+) exchange regulatory cofactor NHE-RF1	1
403280769	actin, cytoplasmic 2	1
403281161	RNA-binding protein 12	1
403281186	eukaryotic translation initiation factor 6 isoform 1	1
403281345	serum albumin	1
403281519	uncharacterized protein LOC101051948	1
403282096	40S ribosomal protein S12	1
403282203	T-complex protein 1 subunit epsilon	1
403282533	proteasome subunit alpha type-7	1
403282697	elongation factor 1-alpha 2	1
403282966	60S ribosomal protein L3	1
403283098	myosin-9	1
403283718	ankyrin repeat domain-containing protein 5	1
403284006	glutamate--cysteine ligase regulatory subunit	1
403284158	serine--tRNA ligase, cytoplasmic	1
403284168	proteasome subunit alpha type-5	1
403284982	T-complex protein 1 subunit alpha	1
403286372	heat shock protein HSP 90-beta-like isoform 1	1
403286498	serine/threonine-protein kinase WNK1 isoform 4	1
403286635	heme-binding protein 1	1
403286843	alpha-adducin isoform 2	1
403287204	actin, cytoplasmic 1	1
403287366	PITH domain-containing protein 1	1
403287718	protein DDI1 homolog 2	1
403288056	protein FAM188B	1
403288212	putative peptidyl-tRNA hydrolase PTRHD1	1
403288322	ADP-ribosylation factor 1	1
403288386	fumarate hydratase, mitochondrial	1
403288713	casein kinase II subunit alpha-like	1
403288953	V-type proton ATPase subunit B, brain isoform	1
403289012	retinal dehydrogenase 1	1
403289148	polyubiquitin-B-like	1
403289391	purine nucleoside phosphorylase	1
403290648	uncharacterized protein KIAA1755 homolog	1
403290732	14-3-3 protein beta/alpha	1
403291047	transketolase	1
403291258	glutathione peroxidase 1	1
403291609	SH3 domain-binding glutamic acid-rich-like protein isoform 1	1
403291654	phosphoglycerate kinase 1	1
403291792	alcohol dehydrogenase [NADP(+)]	1
403291813	uroporphyrinogen decarboxylase	1
403291932	solute carrier family 2, facilitated glucose transporter member 1	1
403292029	adenylyl cyclase-associated protein 1	1
403292317	exportin-7	1
403292482	dematin	1
403292506	BCL2/adenovirus E1B 19 kDa protein-interacting protein 3-like	1
403292722	glucose-6-phosphate isomerase	1
403293033	calpain small subunit 1	1
403293111	proteasome subunit beta type-2 isoform 1	1
403293199	BSD domain-containing protein 1 isoform 2	1
403293293	protein 4.1 isoform 1	1
403293472	calpain-1 catalytic subunit	1
403293515	EGF-containing fibulin-like extracellular matrix protein 2	1
403293572	ras-related protein Rab-1B	1
403293591	dipeptidyl peptidase 3 isoform 1	1
403293675	pyruvate kinase isozymes R/L isoform 1	1
403293940	transgelin-2 isoform 1	1
403294115	stress-induced-phosphoprotein 1	1
403294125	peroxiredoxin-5, mitochondrial	1
403294193	spectrin alpha chain, erythrocyte	1
403294811	plasma membrane calcium-transporting ATPase 4 isoform 1	1
403295889	elongation factor 2	1
403296341	hsp90 co-chaperone Cdc37	1
403296395	rab GDP dissociation inhibitor beta isoform 1	1
403296421	aldo-keto reductase family 1 member C3-like	1
403296423	aldo-keto reductase family 1 member C1 homolog	1
403296709	keratin, type II cytoskeletal 5	1
403296744	eukaryotic translation initiation factor 4B	1
403296959	proliferation-associated protein 2G4	1
403297233	low molecular weight phosphotyrosine protein phosphatase isoform 1	1
403297235	low molecular weight phosphotyrosine protein phosphatase isoform 2	1
403297375	ubiquitin-like modifier-activating enzyme 1 isoform 1	1
403297413	tropomyosin alpha-3 chain-like isoform 1	1
403297615	protein DJ-1 isoform 1	1
403298189	26S protease regulatory subunit 4 isoform 1	1
403298238	tropomyosin alpha-4 chain isoform 7	1
403298524	serine/threonine-protein phosphatase 2A activator isoform 1	1
403298568	ubiquilin-1	1
403298630	tropomodulin-1	1
403299206	apoptosis regulator BAX	1
403299492	aldehyde dehydrogenase family 16 member A1	1
403299538	carbonic anhydrase 1 isoform 1	1
403299544	carbonic anhydrase 2	1
403299604	leucine-rich repeat and coiled-coil domain-containing protein 1	1
403299760	adenylate kinase isoenzyme 1 isoform 2	1
403299948	14-3-3 protein zeta/delta-like isoform 1	1
403300546	moesin	1
403300735	proteasome inhibitor PI31 subunit isoform 1	1
403300758	NSFL1 cofactor p47 isoform 2	1
403300845	UPF0687 protein C20orf27 homolog isoform 1	1
403300938	heterogeneous nuclear ribonucleoprotein K isoform 1	1
403300948	UPF0553 protein C9orf64 homolog	1
403301454	14 kDa phosphohistidine phosphatase	1
403301595	ubiquitin-associated domain-containing protein 1	1
403302051	tropomodulin-3	1
403302244	UV excision repair protein RAD23 homolog A isoform 1	1
403302262	peroxiredoxin-2	1
403302781	histone H2A type 2-B-like	1
403302952	uncharacterized protein LOC101031333	1
403303046	nicotinate phosphoribosyltransferase	1
403303160	glyceraldehyde-3-phosphate dehydrogenase	1
403303267	S-formylglutathione hydrolase	1
403303409	6-phosphogluconolactonase	1
403303469	armadillo repeat-containing protein 6	1
403303658	ankyrin-1	1
403304272	catechol O-methyltransferase	1
403304286	ran-specific GTPase-activating protein	1
403304412	vacuolar protein-sorting-associated protein 25 isoform 1	1
403304663	ATP-citrate synthase	1
403304689	keratin, type I cytoskeletal 10	1
403304878	calpain-5	1
403304913	proteasome subunit alpha type-4	1
403305292	26S protease regulatory subunit 6B isoform 1	1
403305326	flavin reductase (NADPH)	1
403305602	nucleosome assembly protein 1-like 4 isoform 1	1
403305662	26S proteasome non-ATPase regulatory subunit 13	1
403306195	protein-L-isoaspartate(D-aspartate) O-methyltransferase	1
403306300	band 3 anion transport protein	1
403306707	transitional endoplasmic reticulum ATPase	1
403306894	filamin-A isoform 1	1
403306906	rab GDP dissociation inhibitor alpha	1
403306920	glucose-6-phosphate 1-dehydrogenase isoform 1	1
403306978	55 kDa erythrocyte membrane protein	1
403307059	EH domain-containing protein 3	1
403307423	histone H3.3-like isoform 1	1
403307431	neuroplastin	1
403307567	serine/threonine-protein phosphatase 2A 65 kDa regulatory subunit A alpha isoform isoform 1	1
403307790	complement C4-A isoform 1	1
403307812	heat shock 70 kDa protein 1-like	1
403307819	valine--tRNA ligase	1
403308341	tubulin beta-3 chain	1
403308360	ATPase inhibitor, mitochondrial	1
403308697	histone H3.1-like	1
403308840	T-complex protein 1 subunit zeta	1
403308972	ubiquitin carboxyl-terminal hydrolase 5 isoform 2	1
403308988	triosephosphate isomerase	1
403309092	basigin	1
403309549	hemoglobin subunit gamma-like, partial	1
PVP01_0000100.1	tryptophan-rich antigen | transcript_product=tryptophan-rich antigen | location=Transfer.PvP01_00_1.final:35293-37532(-) | protein_length=	1
PVP01_0000130.1	tryptophan-rich antigen | transcript_product=tryptophan-rich antigen | location=Transfer.PvP01_00_1.final:51962-53190(-) | protein_length=	1
PVP01_0000170.1	tryptophan-rich protein | transcript_product=tryptophan-rich protein | location=Transfer.PvP01_00_1.final:73514-74618(-) | protein_length=	1
PVP01_0001440.1	Plasmodium exported protein (PHIST), unknown function | transcript_product=Plasmodium exported protein (PHIST), unknown function | locatio	1
PVP01_0001990.1	PIR protein | transcript_product=PIR protein | location=Transfer.PvP01_00_3.final:182736-184908(+) | protein_length=586 | sequence_SO=rand	1
PVP01_0004210.1	early transcribed membrane protein | transcript_product=early transcribed membrane protein | location=Transfer.PvP01_00_11.final:9600-1022	1
PVP01_0004240.1	PIR protein | transcript_product=PIR protein | location=Transfer.PvP01_00_11.final:23793-25359(+) | protein_length=397 | sequence_SO=rando	1
PVP01_0004250.1	hypothetical protein | transcript_product=hypothetical protein | location=Transfer.PvP01_00_11.final:28583-29023(+) | protein_length=146 |	1
PVP01_0004300.1	Plasmodium exported protein, unknown function | transcript_product=Plasmodium exported protein, unknown function | location=Transfer.PvP01	1
PVP01_0010640.1	PIR protein | transcript_product=PIR protein | location=Transfer.PvP01_00_157.final:2-727(+) | protein_length=199 | sequence_SO=random_seq	1
PVP01_0011150.1	PIR protein | transcript_product=PIR protein | location=Transfer.PvP01_00_300.final:40760-42148(-) | protein_length=425 | sequence_SO=rand	1
PVP01_0102600.1	conserved Plasmodium protein, unknown function | transcript_product=conserved Plasmodium protein, unknown function | location=PvP01_01_v1:	1
PVP01_0102700.1	conserved Plasmodium protein, unknown function | transcript_product=conserved Plasmodium protein, unknown function | location=PvP01_01_v1:	1
PVP01_0103700.1	erythrocyte membrane-associated antigen, putative | transcript_product=erythrocyte membrane-associated antigen, putative | location=PvP01_	1
PVP01_0106200.1	importin-7, putative | transcript_product=importin-7, putative | location=PvP01_01_v1:325829-329578(+) | protein_length=1249 | sequence_SO	1
PVP01_0106700.1	conserved Plasmodium protein, unknown function | transcript_product=conserved Plasmodium protein, unknown function | location=PvP01_01_v1:	1
PVP01_0107500.1	rhoptry-associated membrane antigen, putative | transcript_product=rhoptry-associated membrane antigen, putative | location=PvP01_01_v1:37	1
PVP01_0107900.1	E3 ubiquitin-protein ligase, putative | transcript_product=E3 ubiquitin-protein ligase, putative | location=PvP01_01_v1:394691-397972(+) |	1
PVP01_0108500.1	conserved Plasmodium protein, unknown function | transcript_product=conserved Plasmodium protein, unknown function | location=PvP01_01_v1:	1
PVP01_0108700.1	heat shock protein 90, putative | transcript_product=heat shock protein 90, putative | location=PvP01_01_v1:420718-423613(+) | protein_len	1
PVP01_0109100.1	heat shock protein 110, putative | transcript_product=heat shock protein 110, putative | location=PvP01_01_v1:435685-438348(+) | protein_l	1
PVP01_0111000.1	60S ribosomal protein L34, putative | transcript_product=60S ribosomal protein L34, putative | location=PvP01_01_v1:519629-520629(-) | pro	1
PVP01_0111400.1	AAA family ATPase, CDC48 subfamily, putative | transcript_product=AAA family ATPase, CDC48 subfamily, putative | location=PvP01_01_v1:5277	1
PVP01_0111800.1	histone deacetylase complex subunit SAP18, putative | transcript_product=histone deacetylase complex subunit SAP18, putative | location=Pv	1
PVP01_0112000.1	coatomer subunit epsilon, putative | transcript_product=coatomer subunit epsilon, putative | location=PvP01_01_v1:550997-552047(-) | prote	1
PVP01_0112100.1	ubiquitin regulatory protein, putative | transcript_product=ubiquitin regulatory protein, putative | location=PvP01_01_v1:553010-554065(-)	1
PVP01_0112300.1	AP-3 complex subunit delta, putative | transcript_product=AP-3 complex subunit delta, putative | location=PvP01_01_v1:559881-564446(-) | p	1
PVP01_0112500.1	tyrosine--tRNA ligase, putative | transcript_product=tyrosine--tRNA ligase, putative | location=PvP01_01_v1:569778-571260(-) | protein_len	1
PVP01_0112800.1	conserved Plasmodium protein, unknown function | transcript_product=conserved Plasmodium protein, unknown function | location=PvP01_01_v1:	1
PVP01_0112900.1	proteasome subunit alpha type-6, putative | transcript_product=proteasome subunit alpha type-6, putative | location=PvP01_01_v1:585236-586	1
PVP01_0115600.1	GTPase-activating protein, putative | transcript_product=GTPase-activating protein, putative | location=PvP01_01_v1:700507-701904(+) | pro	1
PVP01_0116300.1	cactin homolog, putative | transcript_product=cactin homolog, putative | location=PvP01_01_v1:737648-740963(-) | protein_length=833 | sequ	1
PVP01_0116400.1	proteasome subunit beta type-4, putative | transcript_product=proteasome subunit beta type-4, putative | location=PvP01_01_v1:743975-74489	1
PVP01_0118000.1	1-cys peroxiredoxin | transcript_product=1-cys peroxiredoxin | location=PvP01_01_v1:808347-809009(-) | protein_length=220 | sequence_SO=ch	1
PVP01_0118200.1	glutamate dehydrogenase, putative | transcript_product=glutamate dehydrogenase, putative | location=PvP01_01_v1:821394-825137(-) | protein	1
PVP01_0118400.1	mannose-6-phosphate isomerase, putative | transcript_product=mannose-6-phosphate isomerase, putative | location=PvP01_01_v1:845642-848218(	1
PVP01_0119200.1	Plasmodium exported protein (PHIST), unknown function | transcript_product=Plasmodium exported protein (PHIST), unknown function | locatio	1
PVP01_0119400.1	Plasmodium exported protein, unknown function | transcript_product=Plasmodium exported protein, unknown function | location=PvP01_01_v1:89	1
PVP01_0119500.1	ring-exported protein 3, putative | transcript_product=ring-exported protein 3, putative | location=PvP01_01_v1:897799-899011(+) | protein	1
PVP01_0119600.1	Plasmodium exported protein, unknown function | transcript_product=Plasmodium exported protein, unknown function | location=PvP01_01_v1:90	1
PVP01_0201100.1	tryptophan-rich protein | transcript_product=tryptophan-rich protein | location=PvP01_02_v1:52406-53573(+) | protein_length=327 | sequence	1
PVP01_0201500.1	PIR protein | transcript_product=PIR protein | location=PvP01_02_v1:71471-73320(-) | protein_length=491 | sequence_SO=chromosome | SO=prot	1
PVP01_0201600.1	PIR protein | transcript_product=PIR protein | location=PvP01_02_v1:76202-78180(-) | protein_length=547 | sequence_SO=chromosome | SO=prot	1
PVP01_0201700.1	PIR protein | transcript_product=PIR protein | location=PvP01_02_v1:82597-84232(-) | protein_length=407 | sequence_SO=chromosome | SO=prot	1
PVP01_0201800.1	PIR protein | transcript_product=PIR protein | location=PvP01_02_v1:88922-90224(-) | protein_length=379 | sequence_SO=chromosome | SO=prot	1
PVP01_0201900.1	PIR protein | transcript_product=PIR protein | location=PvP01_02_v1:94373-95363(-) | protein_length=263 | sequence_SO=chromosome | SO=prot	1
PVP01_0202000.1	hypothetical protein | transcript_product=hypothetical protein | location=PvP01_02_v1:100155-102083(+) | protein_length=642 | sequence_SO=	1
PVP01_0202200.1	tryptophan-rich protein | transcript_product=tryptophan-rich protein | location=PvP01_02_v1:111022-112608(+) | protein_length=480 | sequen	1
PVP01_0202600.1	Plasmodium exported protein (PHIST), unknown function | transcript_product=Plasmodium exported protein (PHIST), unknown function | locatio	1
PVP01_0203200.1	TatD-like deoxyribonuclease, putative | transcript_product=TatD-like deoxyribonuclease, putative | location=PvP01_02_v1:169122-171605(+) |	1
PVP01_0203700.1	UMP-CMP kinase, putative | transcript_product=UMP-CMP kinase, putative | location=PvP01_02_v1:181861-183524(+) | protein_length=373 | sequ	1
PVP01_0204400.1	chromatin assembly factor 1 protein WD40 domain, putative | transcript_product=chromatin assembly factor 1 protein WD40 domain, putative |	1
PVP01_0206700.1	conserved Plasmodium protein, unknown function | transcript_product=conserved Plasmodium protein, unknown function | location=PvP01_02_v1:	1
PVP01_0206900.1	proteasome subunit beta type-3, putative | transcript_product=proteasome subunit beta type-3, putative | location=PvP01_02_v1:287397-28862	1
PVP01_0207400.1	lipid/sterol:H+ symporter, putative | transcript_product=lipid/sterol:H+ symporter, putative | location=PvP01_02_v1:316611-321456(+) | pro	1
PVP01_0207800.1	centrin-1, putative | transcript_product=centrin-1, putative | location=PvP01_02_v1:328638-329949(-) | protein_length=168 | sequence_SO=ch	1
PVP01_0208500.1	calcium-transporting ATPase, putative | transcript_product=calcium-transporting ATPase, putative | location=PvP01_02_v1:352862-356879(+) |	1
PVP01_0208700.1	V-type proton ATPase subunit C, putative | transcript_product=V-type proton ATPase subunit C, putative | location=PvP01_02_v1:360345-36149	1
PVP01_0209000.1	conserved Plasmodium protein, unknown function | transcript_product=conserved Plasmodium protein, unknown function | location=PvP01_02_v1:	1
PVP01_0210800.1	parasite-infected erythrocyte surface protein, putative | transcript_product=parasite-infected erythrocyte surface protein, putative | loc	1
PVP01_0212200.1	ubiquitin carboxyl-terminal hydrolase, putative | transcript_product=ubiquitin carboxyl-terminal hydrolase, putative | location=PvP01_02_v	1
PVP01_0212700.1	vacuolar protein sorting-associated protein 53, putative | transcript_product=vacuolar protein sorting-associated protein 53, putative | l	1
PVP01_0213100.1	proteasome subunit alpha type-5, putative | transcript_product=proteasome subunit alpha type-5, putative | location=PvP01_02_v1:548876-550	1
PVP01_0213700.1	eukaryotic translation initiation factor 2 subunit alpha, putative | transcript_product=eukaryotic translation initiation factor 2 subunit	1
PVP01_0216100.1	conserved Plasmodium protein, unknown function | transcript_product=conserved Plasmodium protein, unknown function | location=PvP01_02_v1:	1
PVP01_0216700.1	Plasmodium exported protein, unknown function | transcript_product=Plasmodium exported protein, unknown function | location=PvP01_02_v1:71	1
PVP01_0216900.1	knob-associated histidine-rich protein, putative | transcript_product=knob-associated histidine-rich protein, putative | location=PvP01_02	1
PVP01_0300700.1	Plasmodium exported protein, unknown function | transcript_product=Plasmodium exported protein, unknown function | location=PvP01_03_v1:44	1
PVP01_0305100.1	lysine decarboxylase, putative | transcript_product=lysine decarboxylase, putative | location=PvP01_03_v1:271473-277745(-) | protein_lengt	1
PVP01_0305500.1	V-type proton ATPase subunit B, putative | transcript_product=V-type proton ATPase subunit B, putative | location=PvP01_03_v1:290919-29264	1
PVP01_0305600.1	sexual stage antigen s16, putative | transcript_product=sexual stage antigen s16, putative | location=PvP01_03_v1:295918-296340(+) | prote	1
PVP01_0305700.1	cytosolic glyoxalase II, putative | transcript_product=cytosolic glyoxalase II, putative | location=PvP01_03_v1:297922-300043(+) | protein	1
PVP01_0309900.1	conserved Plasmodium protein, unknown function | transcript_product=conserved Plasmodium protein, unknown function | location=PvP01_03_v1:	1
PVP01_0311300.1	DNA polymerase alpha catalytic subunit A, putative | transcript_product=DNA polymerase alpha catalytic subunit A, putative | location=PvP0	1
PVP01_0312100.1	conserved Plasmodium protein, unknown function | transcript_product=conserved Plasmodium protein, unknown function | location=PvP01_03_v1:	1
PVP01_0312600.1	eukaryotic translation initiation factor 3 subunit I, putative | transcript_product=eukaryotic translation initiation factor 3 subunit I,	1
PVP01_0313500.1	serine--tRNA ligase, putative | transcript_product=serine--tRNA ligase, putative | location=PvP01_03_v1:582157-584055(-) | protein_length=	1
PVP01_0315300.1	60S ribosomal protein L11a, putative | transcript_product=60S ribosomal protein L11a, putative | location=PvP01_03_v1:682398-683092(-) | p	1
PVP01_0316800.1	conserved Plasmodium protein, unknown function | transcript_product=conserved Plasmodium protein, unknown function | location=PvP01_03_v1:	1
PVP01_0317300.1	40S ribosomal protein S5, putative | transcript_product=40S ribosomal protein S5, putative | location=PvP01_03_v1:747384-748174(-) | prote	1
PVP01_0319100.1	conserved Plasmodium protein, unknown function | transcript_product=conserved Plasmodium protein, unknown function | location=PvP01_03_v1:	1
PVP01_0319600.1	RNA-binding protein, putative | transcript_product=RNA-binding protein, putative | location=PvP01_03_v1:811055-815704(-) | protein_length=	1
PVP01_0403900.1	PIR protein | transcript_product=PIR protein | location=PvP01_04_v1:166743-168716(-) | protein_length=528 | sequence_SO=chromosome | SO=pr	1
PVP01_0405000.1	liver stage antigen 3, putative | transcript_product=liver stage antigen 3, putative | location=PvP01_04_v1:223882-232279(-) | protein_len	1
PVP01_0405400.1	replication factor C subunit 1, putative | transcript_product=replication factor C subunit 1, putative | location=PvP01_04_v1:248395-25123	1
PVP01_0407500.1	calcium-dependent protein kinase 1, putative | transcript_product=calcium-dependent protein kinase 1, putative | location=PvP01_04_v1:3070	1
PVP01_0409300.1	DNA-directed RNA polymerase II subunit RPB2, putative | transcript_product=DNA-directed RNA polymerase II subunit RPB2, putative | locatio	1
PVP01_0409900.1	acyl-CoA synthetase, putative | transcript_product=acyl-CoA synthetase, putative | location=PvP01_04_v1:399586-401784(+) | protein_length=	1
PVP01_0410800.1	protein transport protein SEC31, putative | transcript_product=protein transport protein SEC31, putative | location=PvP01_04_v1:441819-446	1
PVP01_0410900.1	T-complex protein 1 subunit theta, putative | transcript_product=T-complex protein 1 subunit theta, putative | location=PvP01_04_v1:447288	1
PVP01_0411800.1	protein SIS1, putative | transcript_product=protein SIS1, putative | location=PvP01_04_v1:474978-476353(-) | protein_length=328 | sequence	1
PVP01_0412400.1	conserved Plasmodium protein, unknown function | transcript_product=conserved Plasmodium protein, unknown function | location=PvP01_04_v1:	1
PVP01_0412500.1	conserved Plasmodium protein, unknown function | transcript_product=conserved Plasmodium protein, unknown function | location=PvP01_04_v1:	1
PVP01_0412600.1	peptide chain release factor subunit 1, putative | transcript_product=peptide chain release factor subunit 1, putative | location=PvP01_04	1
PVP01_0413100.1	asparagine--tRNA ligase, putative | transcript_product=asparagine--tRNA ligase, putative | location=PvP01_04_v1:534169-535911(-) | protein	1
PVP01_0414000.1	conserved Plasmodium protein, unknown function | transcript_product=conserved Plasmodium protein, unknown function | location=PvP01_04_v1:	1
PVP01_0415000.1	ATP-dependent RNA helicase UAP56, putative | transcript_product=ATP-dependent RNA helicase UAP56, putative | location=PvP01_04_v1:609730-6	1
PVP01_0416900.1	serine-repeat antigen 4 (SERA) | transcript_product=serine-repeat antigen 4 (SERA) | location=PvP01_04_v1:690308-694235(+) | protein_lengt	1
PVP01_0417000.1	serine-repeat antigen 3 (SERA) | transcript_product=serine-repeat antigen 3 (SERA) | location=PvP01_04_v1:696338-700113(+) | protein_lengt	1
PVP01_0417100.1	serine-repeat antigen 1 (SERA) | transcript_product=serine-repeat antigen 1 (SERA) | location=PvP01_04_v1:701056-704768(+) | protein_lengt	1
PVP01_0417200.1	serine-repeat antigen 5 (SERA) | transcript_product=serine-repeat antigen 5 (SERA) | location=PvP01_04_v1:705835-709431(+) | protein_lengt	1
PVP01_0417300.1	serine-repeat antigen 4 (SERA) | transcript_product=serine-repeat antigen 4 (SERA) | location=PvP01_04_v1:711606-715603(+) | protein_lengt	1
PVP01_0417400.1	serine-repeat antigen 4 (SERA) | transcript_product=serine-repeat antigen 4 (SERA) | location=PvP01_04_v1:716752-720324(+) | protein_lengt	1
PVP01_0417600.1	serine-repeat antigen 5 (SERA) | transcript_product=serine-repeat antigen 5 (SERA) | location=PvP01_04_v1:724965-728614(+) | protein_lengt	1
PVP01_0417700.1	serine-repeat antigen (SERA) | transcript_product=serine-repeat antigen (SERA) | location=PvP01_04_v1:729808-733689(+) | protein_length=11	1
PVP01_0417800.1	serine-repeat antigen (SERA) | transcript_product=serine-repeat antigen (SERA) | location=PvP01_04_v1:735198-738811(+) | protein_length=10	1
PVP01_0417900.1	serine-repeat antigen (SERA) | transcript_product=serine-repeat antigen (SERA) | location=PvP01_04_v1:740115-743913(+) | protein_length=10	1
PVP01_0418500.1	adenylosuccinate lyase | transcript_product=adenylosuccinate lyase | location=PvP01_04_v1:764639-766033(-) | protein_length=464 | sequence	1
PVP01_0419200.1	26S proteasome regulatory subunit RPN1, putative | transcript_product=26S proteasome regulatory subunit RPN1, putative | location=PvP01_04	1
PVP01_0420400.1	hexose transporter | transcript_product=hexose transporter | location=PvP01_04_v1:829177-830685(+) | protein_length=502 | sequence_SO=chro	1
PVP01_0421000.1	conserved Plasmodium protein, unknown function | transcript_product=conserved Plasmodium protein, unknown function | location=PvP01_04_v1:	1
PVP01_0422600.1	early transcribed membrane protein | transcript_product=early transcribed membrane protein | location=PvP01_04_v1:912914-913246(-) | prote	1
PVP01_0422800.1	Plasmodium exported protein (PHIST), unknown function | transcript_product=Plasmodium exported protein (PHIST), unknown function | locatio	1
PVP01_0423000.1	Plasmodium exported protein, unknown function | transcript_product=Plasmodium exported protein, unknown function | location=PvP01_04_v1:93	1
PVP01_0423500.1	knob-associated histidine-rich protein, putative | transcript_product=knob-associated histidine-rich protein, putative | location=PvP01_04	1
PVP01_0503800.1	Plasmodium exported protein (PHIST), unknown function | transcript_product=Plasmodium exported protein (PHIST), unknown function | locatio	1
PVP01_0504000.1	Plasmodium exported protein (PHIST), unknown function | transcript_product=Plasmodium exported protein (PHIST), unknown function | locatio	1
PVP01_0505000.1	prolyl 4-hydroxylase subunit alpha, putative | transcript_product=prolyl 4-hydroxylase subunit alpha, putative | location=PvP01_05_v1:2320	1
PVP01_0505100.1	U6 snRNA-associated Sm-like protein LSm8, putative | transcript_product=U6 snRNA-associated Sm-like protein LSm8, putative | location=PvP0	1
PVP01_0506500.1	protein disulfide isomerase, putative | transcript_product=protein disulfide isomerase, putative | location=PvP01_05_v1:285877-287443(+) |	1
PVP01_0507600.1	receptor for activated c kinase, putative | transcript_product=receptor for activated c kinase, putative | location=PvP01_05_v1:335035-336	1
PVP01_0508200.1	E3 ubiquitin-protein ligase, putative | transcript_product=E3 ubiquitin-protein ligase, putative | location=PvP01_05_v1:359975-385651(+) |	1
PVP01_0509500.1	conserved Plasmodium protein, unknown function | transcript_product=conserved Plasmodium protein, unknown function | location=PvP01_05_v1:	1
PVP01_0510500.1	DnaJ protein, putative | transcript_product=DnaJ protein, putative | location=PvP01_05_v1:458994-461069(-) | protein_length=691 | sequence	1
PVP01_0511700.1	protein transport protein SEC23, putative | transcript_product=protein transport protein SEC23, putative | location=PvP01_05_v1:503388-505	1
PVP01_0512900.1	conserved Plasmodium protein, unknown function | transcript_product=conserved Plasmodium protein, unknown function | location=PvP01_05_v1:	1
PVP01_0514700.1	conserved Plasmodium protein, unknown function | transcript_product=conserved Plasmodium protein, unknown function | location=PvP01_05_v1:	1
PVP01_0515400.1	heat shock protein 70, putative | transcript_product=heat shock protein 70, putative | location=PvP01_05_v1:641615-643687(-) | protein_len	1
PVP01_0517100.1	14-3-3 protein, putative | transcript_product=14-3-3 protein, putative | location=PvP01_05_v1:716149-717633(-) | protein_length=262 | sequ	1
PVP01_0517600.1	rhoptry neck protein 5 | transcript_product=rhoptry neck protein 5 | location=PvP01_05_v1:735100-743082(+) | protein_length=1158 | sequenc	1
PVP01_0517800.1	protein kinase c inhibitor-like protein, putative | transcript_product=protein kinase c inhibitor-like protein, putative | location=PvP01_	1
PVP01_0518900.1	EF-hand calcium-binding domain-containing protein | transcript_product=EF-hand calcium-binding domain-containing protein | location=PvP01_	1
PVP01_0519500.1	vacuolar protein sorting-associated protein 9, putative | transcript_product=vacuolar protein sorting-associated protein 9, putative | loc	1
PVP01_0519700.1	eukaryotic translation initiation factor 3 subunit G, putative | transcript_product=eukaryotic translation initiation factor 3 subunit G,	1
PVP01_0520100.1	26S protease regulatory subunit 6B, putative | transcript_product=26S protease regulatory subunit 6B, putative | location=PvP01_05_v1:8168	1
PVP01_0520400.1	ubiquitin carboxyl-terminal hydrolase 13, putative | transcript_product=ubiquitin carboxyl-terminal hydrolase 13, putative | location=PvP0	1
PVP01_0521500.1	arsenical pump-driving ATPase, putative | transcript_product=arsenical pump-driving ATPase, putative | location=PvP01_05_v1:872510-873634(	1
PVP01_0521900.1	coatomer subunit zeta, putative | transcript_product=coatomer subunit zeta, putative | location=PvP01_05_v1:889945-890571(-) | protein_len	1
PVP01_0522400.1	60S ribosomal protein L15, putative | transcript_product=60S ribosomal protein L15, putative | location=PvP01_05_v1:900524-901352(-) | pro	1
PVP01_0526200.1	small GTP-binding protein sar1, putative | transcript_product=small GTP-binding protein sar1, putative | location=PvP01_05_v1:1058972-1059	1
PVP01_0526400.1	conserved Plasmodium protein, unknown function | transcript_product=conserved Plasmodium protein, unknown function | location=PvP01_05_v1:	1
PVP01_0526600.1	bifunctional dihydrofolate reductase-thymidylate synthase, putative | transcript_product=bifunctional dihydrofolate reductase-thymidylate	1
PVP01_0529000.1	ran-specific GTPase-activating protein 1, putative | transcript_product=ran-specific GTPase-activating protein 1, putative | location=PvP0	1
PVP01_0530600.1	transmembrane emp24 domain-containing protein, putative | transcript_product=transmembrane emp24 domain-containing protein, putative | loc	1
PVP01_0530800.1	alpha tubulin 2, putative | transcript_product=alpha tubulin 2, putative | location=PvP01_05_v1:1309600-1311349(+) | protein_length=450 |	1
PVP01_0530900.1	40S ribosomal protein S19, putative | transcript_product=40S ribosomal protein S19, putative | location=PvP01_05_v1:1314022-1314876(+) | p	1
PVP01_0531200.1	eukaryotic initiation factor 4A-III, putative | transcript_product=eukaryotic initiation factor 4A-III, putative | location=PvP01_05_v1:13	1
PVP01_0532000.1	glideosome associated protein with multiple membrane spans 2, putative | transcript_product=glideosome associated protein with multiple me	1
PVP01_0532300.1	early transcribed membrane protein | transcript_product=early transcribed membrane protein | location=PvP01_05_v1:1361360-1362476(-) | pro	1
PVP01_0532900.1	tryptophan-rich antigen | transcript_product=tryptophan-rich antigen | location=PvP01_05_v1:1391060-1392263(-) | protein_length=326 | sequ	1
PVP01_0533100.1	tryptophan-rich antigen | transcript_product=tryptophan-rich antigen | location=PvP01_05_v1:1401318-1402489(-) | protein_length=339 | sequ	1
PVP01_0600900.1	Plasmodium exported protein, unknown function | transcript_product=Plasmodium exported protein, unknown function | location=PvP01_06_v1:39	1
PVP01_0601200.1	Plasmodium exported protein, unknown function | transcript_product=Plasmodium exported protein, unknown function | location=PvP01_06_v1:54	1
PVP01_0601500.1	Plasmodium exported protein (PHIST), unknown function | transcript_product=Plasmodium exported protein (PHIST), unknown function | locatio	1
PVP01_0601700.1	Plasmodium exported protein (PHIST), unknown function | transcript_product=Plasmodium exported protein (PHIST), unknown function | locatio	1
PVP01_0603100.1	26S proteasome regulatory subunit p55, putative | transcript_product=26S proteasome regulatory subunit p55, putative | location=PvP01_06_v	1
PVP01_0604200.1	eukaryotic translation initiation factor subunit eIF2A, putative | transcript_product=eukaryotic translation initiation factor subunit eIF	1
PVP01_0604600.1	60S ribosomal protein L30e, putative | transcript_product=60S ribosomal protein L30e, putative | location=PvP01_06_v1:188869-189323(+) | p	1
PVP01_0606100.1	ADP-ribosylation factor, putative | transcript_product=ADP-ribosylation factor, putative | location=PvP01_06_v1:245359-246687(-) | protein	1
PVP01_0606800.1	deoxyribose-phosphate aldolase, putative | transcript_product=deoxyribose-phosphate aldolase, putative | location=PvP01_06_v1:272127-27291	1
PVP01_0609100.1	chromodomain-helicase-DNA-binding protein 1 homolog, putative | transcript_product=chromodomain-helicase-DNA-binding protein 1 homolog, pu	1
PVP01_0611900.1	40S ribosomal protein S2, putative | transcript_product=40S ribosomal protein S2, putative | location=PvP01_06_v1:525202-526224(+) | prote	1
PVP01_0612400.1	merozoite capping protein 1, putative | transcript_product=merozoite capping protein 1, putative | location=PvP01_06_v1:542970-545119(-) |	1
PVP01_0612900.1	60S ribosomal protein L3, putative | transcript_product=60S ribosomal protein L3, putative | location=PvP01_06_v1:556916-558076(-) | prote	1
PVP01_0614700.1	adenosine deaminase, putative | transcript_product=adenosine deaminase, putative | location=PvP01_06_v1:620120-621211(+) | protein_length=	1
PVP01_0615600.1	26S proteasome regulatory subunit RPN9, putative | transcript_product=26S proteasome regulatory subunit RPN9, putative | location=PvP01_06	1
PVP01_0617200.1	mRNA-decapping enzyme subunit 1, putative | transcript_product=mRNA-decapping enzyme subunit 1, putative | location=PvP01_06_v1:711985-715	1
PVP01_0617900.1	leucine-rich repeat protein | transcript_product=leucine-rich repeat protein | location=PvP01_06_v1:733029-734520(-) | protein_length=317	1
PVP01_0618500.1	haloacid dehalogenase-like hydrolase, putative | transcript_product=haloacid dehalogenase-like hydrolase, putative | location=PvP01_06_v1:	1
PVP01_0619100.1	Sec1 family protein, putative | transcript_product=Sec1 family protein, putative | location=PvP01_06_v1:784912-786885(-) | protein_length=	1
PVP01_0620000.1	methionine--tRNA ligase, putative | transcript_product=methionine--tRNA ligase, putative | location=PvP01_06_v1:812696-815356(+) | protein	1
PVP01_0620400.1	hypothetical protein | transcript_product=hypothetical protein | location=PvP01_06_v1:828653-830320(+) | protein_length=555 | sequence_SO=	1
PVP01_0620600.1	conserved Plasmodium protein, unknown function | transcript_product=conserved Plasmodium protein, unknown function | location=PvP01_06_v1:	1
PVP01_0620800.1	conserved Plasmodium protein, unknown function | transcript_product=conserved Plasmodium protein, unknown function | location=PvP01_06_v1:	1
PVP01_0621300.1	conserved Plasmodium protein, unknown function | transcript_product=conserved Plasmodium protein, unknown function | location=PvP01_06_v1:	1
PVP01_0621700.1	ADP/ATP transporter on adenylate translocase, putative | transcript_product=ADP/ATP transporter on adenylate translocase, putative | locat	1
PVP01_0623000.1	Plasmodium exported protein (PHIST), unknown function | transcript_product=Plasmodium exported protein (PHIST), unknown function | locatio	1
PVP01_0623100.1	Plasmodium exported protein, unknown function | transcript_product=Plasmodium exported protein, unknown function | location=PvP01_06_v1:94	1
PVP01_0623500.1	Plasmodium exported protein, unknown function | transcript_product=Plasmodium exported protein, unknown function | location=PvP01_06_v1:96	1
PVP01_0702100.1	alpha tubulin 1, putative | transcript_product=alpha tubulin 1, putative | location=PvP01_07_v1:135347-137437(+) | protein_length=453 | se	1
PVP01_0702300.1	60S ribosomal protein L32, putative | transcript_product=60S ribosomal protein L32, putative | location=PvP01_07_v1:145022-145939(+) | pro	1
PVP01_0702400.1	GTPase-activating protein, putative | transcript_product=GTPase-activating protein, putative | location=PvP01_07_v1:146997-148328(-) | pro	1
PVP01_0702500.1	AP-4 complex subunit epsilon, putative | transcript_product=AP-4 complex subunit epsilon, putative | location=PvP01_07_v1:149989-155006(-)	1
PVP01_0702800.1	signal peptidase complex subunit 3, putative | transcript_product=signal peptidase complex subunit 3, putative | location=PvP01_07_v1:1687	1
PVP01_0703100.1	bacterial histone-like protein, putative | transcript_product=bacterial histone-like protein, putative | location=PvP01_07_v1:180728-18155	1
PVP01_0703800.1	high molecular weight rhoptry protein 3 | transcript_product=high molecular weight rhoptry protein 3 | location=PvP01_07_v1:233006-237163(	1
PVP01_0704300.1	coatomer subunit beta, putative | transcript_product=coatomer subunit beta, putative | location=PvP01_07_v1:258401-261442(-) | protein_len	1
PVP01_0704800.1	Maf-like protein, putative | transcript_product=Maf-like protein, putative | location=PvP01_07_v1:286622-288103(+) | protein_length=493 |	1
PVP01_0706100.1	translation initiation factor SUI1, putative | transcript_product=translation initiation factor SUI1, putative | location=PvP01_07_v1:3384	1
PVP01_0706200.1	subunit of proteaseome activator complex, putative | transcript_product=subunit of proteaseome activator complex, putative | location=PvP0	1
PVP01_0707500.1	conserved Plasmodium protein, unknown function | transcript_product=conserved Plasmodium protein, unknown function | location=PvP01_07_v1:	1
PVP01_0707800.1	apoptosis-related protein, putative | transcript_product=apoptosis-related protein, putative | location=PvP01_07_v1:400772-402333(-) | pro	1
PVP01_0707900.1	exoribonuclease, putative | transcript_product=exoribonuclease, putative | location=PvP01_07_v1:405024-409088(+) | protein_length=1354 | s	1
PVP01_0708300.1	small nuclear ribonucleoprotein Sm D3, putative | transcript_product=small nuclear ribonucleoprotein Sm D3, putative | location=PvP01_07_v	1
PVP01_0710800.1	alkaline phosphatase, putative | transcript_product=alkaline phosphatase, putative | location=PvP01_07_v1:536436-537997(-) | protein_lengt	1
PVP01_0711300.1	26S proteasome regulatory subunit RPN8, putative | transcript_product=26S proteasome regulatory subunit RPN8, putative | location=PvP01_07	1
PVP01_0711600.1	elongation factor 1B, putative | transcript_product=elongation factor 1B, putative | location=PvP01_07_v1:561103-561945(+) | protein_lengt	1
PVP01_0713100.1	major facilitator superfamily-related transporter, putative | transcript_product=major facilitator superfamily-related transporter, putati	1
PVP01_0713500.1	SUMO-conjugating enzyme UBC9, putative | transcript_product=SUMO-conjugating enzyme UBC9, putative | location=PvP01_07_v1:630597-631487(-)	1
PVP01_0713800.1	6-phosphofructokinase, putative | transcript_product=6-phosphofructokinase, putative | location=PvP01_07_v1:638599-642864(-) | protein_len	1
PVP01_0716300.1	heat shock protein 70, putative | transcript_product=heat shock protein 70, putative | location=PvP01_07_v1:727938-730337(+) | protein_len	1
PVP01_0716500.1	cytochrome b5-like heme/steroid binding protein, putative | transcript_product=cytochrome b5-like heme/steroid binding protein, putative |	1
PVP01_0717400.1	nucleosome assembly protein 1, putative | transcript_product=nucleosome assembly protein 1, putative | location=PvP01_07_v1:774154-775434(	1
PVP01_0717500.1	DnaJ protein, putative | transcript_product=DnaJ protein, putative | location=PvP01_07_v1:780474-782408(+) | protein_length=378 | sequence	1
PVP01_0719400.1	ubiquitin-conjugating enzyme, putative | transcript_product=ubiquitin-conjugating enzyme, putative | location=PvP01_07_v1:850305-851664(-)	1
PVP01_0720700.1	S-adenosylmethionine synthetase, putative | transcript_product=S-adenosylmethionine synthetase, putative | location=PvP01_07_v1:900508-901	1
PVP01_0721000.1	phosphoglycerate kinase, putative | transcript_product=phosphoglycerate kinase, putative | location=PvP01_07_v1:911180-912430(+) | protein	1
PVP01_0721100.1	glutamine synthetase, putative | transcript_product=glutamine synthetase, putative | location=PvP01_07_v1:914274-916249(+) | protein_lengt	1
PVP01_0721500.1	DNA-directed RNA polymerase II subunit RPB3, putative | transcript_product=DNA-directed RNA polymerase II subunit RPB3, putative | locatio	1
PVP01_0722300.1	thioredoxin reductase, putative | transcript_product=thioredoxin reductase, putative | location=PvP01_07_v1:961091-962731(-) | protein_len	1
PVP01_0722400.1	RNA-binding protein, putative | transcript_product=RNA-binding protein, putative | location=PvP01_07_v1:965522-966980(-) | protein_length=	1
PVP01_0723200.1	splicing factor 3A subunit 3, putative | transcript_product=splicing factor 3A subunit 3, putative | location=PvP01_07_v1:1004899-1006794(	1
PVP01_0724200.1	histone deacetylase 1, putative | transcript_product=histone deacetylase 1, putative | location=PvP01_07_v1:1030792-1032138(-) | protein_l	1
PVP01_0724400.1	conserved Plasmodium protein, unknown function | transcript_product=conserved Plasmodium protein, unknown function | location=PvP01_07_v1:	1
PVP01_0726300.1	cytochrome c oxidase subunit 5B, putative | transcript_product=cytochrome c oxidase subunit 5B, putative | location=PvP01_07_v1:1127562-11	1
PVP01_0726400.1	phosphatidylserine decarboxylase, putative | transcript_product=phosphatidylserine decarboxylase, putative | location=PvP01_07_v1:1130124-	1
PVP01_0727400.1	guanylate kinase, putative | transcript_product=guanylate kinase, putative | location=PvP01_07_v1:1163582-1164172(+) | protein_length=196	1
PVP01_0727900.1	high molecular weight rhoptry protein 2 | transcript_product=high molecular weight rhoptry protein 2 | location=PvP01_07_v1:1179506-118557	1
PVP01_0728900.1	merozoite surface protein 1 | transcript_product=merozoite surface protein 1 | location=PvP01_07_v1:1215432-1220636(+) | protein_length=17	1
PVP01_0729100.1	diacylglycerol kinase, putative | transcript_product=diacylglycerol kinase, putative | location=PvP01_07_v1:1226520-1230924(-) | protein_l	1
PVP01_0730500.1	proteasome subunit beta type-6, putative | transcript_product=proteasome subunit beta type-6, putative | location=PvP01_07_v1:1291584-1292	1
PVP01_0730900.1	profilin, putative | transcript_product=profilin, putative | location=PvP01_07_v1:1306278-1307481(+) | protein_length=173 | sequence_SO=ch	1
PVP01_0731000.1	M18 aspartyl aminopeptidase, putative | transcript_product=M18 aspartyl aminopeptidase, putative | location=PvP01_07_v1:1308291-1309970(-)	1
PVP01_0731500.1	importin alpha re-exporter, putative | transcript_product=importin alpha re-exporter, putative | location=PvP01_07_v1:1320665-1325288(-) |	1
PVP01_0732000.1	conserved Plasmodium protein, unknown function | transcript_product=conserved Plasmodium protein, unknown function | location=PvP01_07_v1:	1
PVP01_0732600.1	conserved Plasmodium protein, unknown function | transcript_product=conserved Plasmodium protein, unknown function | location=PvP01_07_v1:	1
PVP01_0733200.1	V-type proton ATPase subunit E, putative | transcript_product=V-type proton ATPase subunit E, putative | location=PvP01_07_v1:1366622-1367	1
PVP01_0733400.1	UBX domain, putative | transcript_product=UBX domain, putative | location=PvP01_07_v1:1372584-1374229(+) | protein_length=455 | sequence_S	1
PVP01_0734300.1	conserved Plasmodium protein, unknown function | transcript_product=conserved Plasmodium protein, unknown function | location=PvP01_07_v1:	1
PVP01_0735000.1	Plasmodium exported protein, unknown function | transcript_product=Plasmodium exported protein, unknown function | location=PvP01_07_v1:14	1
PVP01_0735200.1	Plasmodium exported protein, unknown function | transcript_product=Plasmodium exported protein, unknown function | location=PvP01_07_v1:14	1
PVP01_0801000.1	hypothetical protein | transcript_product=hypothetical protein | location=PvP01_08_v1:53563-55276(-) | protein_length=528 | sequence_SO=ch	1
PVP01_0801100.1	Plasmodium exported protein, unknown function | transcript_product=Plasmodium exported protein, unknown function | location=PvP01_08_v1:57	1
PVP01_0801200.1	Plasmodium exported protein, unknown function | transcript_product=Plasmodium exported protein, unknown function | location=PvP01_08_v1:65	1
PVP01_0801500.1	Plasmodium exported protein, unknown function | transcript_product=Plasmodium exported protein, unknown function | location=PvP01_08_v1:78	1
PVP01_0801600.1	Plasmodium exported protein, unknown function | transcript_product=Plasmodium exported protein, unknown function | location=PvP01_08_v1:83	1
PVP01_0801700.1	STP1 protein | transcript_product=STP1 protein | location=PvP01_08_v1:90326-91903(+) | protein_length=448 | sequence_SO=chromosome | SO=pr	1
PVP01_0802700.1	conserved Plasmodium protein, unknown function | transcript_product=conserved Plasmodium protein, unknown function | location=PvP01_08_v1:	1
PVP01_0803600.1	U5 small nuclear ribonuclear protein, putative | transcript_product=U5 small nuclear ribonuclear protein, putative | location=PvP01_08_v1:	1
PVP01_0803800.1	60S ribosomal protein L13, putative | transcript_product=60S ribosomal protein L13, putative | location=PvP01_08_v1:181914-183099(-) | pro	1
PVP01_0804100.1	RNA-binding protein, putative | transcript_product=RNA-binding protein, putative | location=PvP01_08_v1:204679-207276(-) | protein_length=	1
PVP01_0806500.1	single-strand telomeric DNA-binding protein GBP2, putative | transcript_product=single-strand telomeric DNA-binding protein GBP2, putative	1
PVP01_0807400.1	transcription factor with AP2 domain(s), putative | transcript_product=transcription factor with AP2 domain(s), putative | location=PvP01_	1
PVP01_0807600.1	eukaryotic translation initiation factor 3 subunit D, putative | transcript_product=eukaryotic translation initiation factor 3 subunit D,	1
PVP01_0807800.1	zinc finger protein, putative | transcript_product=zinc finger protein, putative | location=PvP01_08_v1:345529-356340(+) | protein_length=	1
PVP01_0808100.1	26S protease regulatory subunit 4, putative | transcript_product=26S protease regulatory subunit 4, putative | location=PvP01_08_v1:362144	1
PVP01_0808400.1	tubulin beta chain, putative | transcript_product=tubulin beta chain, putative | location=PvP01_08_v1:376354-378565(-) | protein_length=44	1
PVP01_0808600.1	Plasmodium exported protein (PHIST), unknown function | transcript_product=Plasmodium exported protein (PHIST), unknown function | locatio	1
PVP01_0808900.1	adenylate kinase, putative | transcript_product=adenylate kinase, putative | location=PvP01_08_v1:406219-407218(-) | protein_length=242 |	1
PVP01_0810700.1	eukaryotic translation initiation factor 2 subunit beta, putative | transcript_product=eukaryotic translation initiation factor 2 subunit	1
PVP01_0811500.1	proteasome subunit beta type-5, putative | transcript_product=proteasome subunit beta type-5, putative | location=PvP01_08_v1:492259-49308	1
PVP01_0811800.1	DNA repair protein RAD23, putative | transcript_product=DNA repair protein RAD23, putative | location=PvP01_08_v1:500973-502193(+) | prote	1
PVP01_0811900.1	PRE-binding protein, putative | transcript_product=PRE-binding protein, putative | location=PvP01_08_v1:507941-510898(+) | protein_length=	1
PVP01_0812300.1	rhoptry associated adhesin, putative | transcript_product=rhoptry associated adhesin, putative | location=PvP01_08_v1:525093-526201(+) | p	1
PVP01_0812500.1	hypoxanthine-guanine phosphoribosyltransferase, putative | transcript_product=hypoxanthine-guanine phosphoribosyltransferase, putative | l	1
PVP01_0812600.1	phosphoglucomutase, putative | transcript_product=phosphoglucomutase, putative | location=PvP01_08_v1:533647-535428(-) | protein_length=59	1
PVP01_0814200.1	conserved Plasmodium protein, unknown function | transcript_product=conserved Plasmodium protein, unknown function | location=PvP01_08_v1:	1
PVP01_0815700.1	heat shock protein 60, putative | transcript_product=heat shock protein 60, putative | location=PvP01_08_v1:692390-694405(-) | protein_len	1
PVP01_0815900.1	ribonucleoside-diphosphate reductase small chain, putative | transcript_product=ribonucleoside-diphosphate reductase small chain, putative	1
PVP01_0816000.1	enolase, putative | transcript_product=enolase, putative | location=PvP01_08_v1:703699-705643(+) | protein_length=446 | sequence_SO=chromo	1
PVP01_0816400.1	conserved Plasmodium protein, unknown function | transcript_product=conserved Plasmodium protein, unknown function | location=PvP01_08_v1:	1
PVP01_0817300.1	40S ribosomal protein S3A, putative | transcript_product=40S ribosomal protein S3A, putative | location=PvP01_08_v1:751925-753161(+) | pro	1
PVP01_0818200.1	peptidyl-prolyl cis-trans isomerase, putative | transcript_product=peptidyl-prolyl cis-trans isomerase, putative | location=PvP01_08_v1:78	1
PVP01_0818600.1	ATP-dependent RNA helicase DDX42, putative | transcript_product=ATP-dependent RNA helicase DDX42, putative | location=PvP01_08_v1:816280-8	1
PVP01_0819300.1	histone H2A variant, putative | transcript_product=histone H2A variant, putative | location=PvP01_08_v1:844552-845548(-) | protein_length=	1
PVP01_0819400.1	ATP-dependent RNA helicase DDX6, putative | transcript_product=ATP-dependent RNA helicase DDX6, putative | location=PvP01_08_v1:848920-850	1
PVP01_0819700.1	nicotinamidase, putative | transcript_product=nicotinamidase, putative | location=PvP01_08_v1:860564-861901(-) | protein_length=445 | sequ	1
PVP01_0819900.1	T-complex protein 1 subunit epsilon, putative | transcript_product=T-complex protein 1 subunit epsilon, putative | location=PvP01_08_v1:87	1
PVP01_0820200.1	protein phosphatase inhibitor 2, putative | transcript_product=protein phosphatase inhibitor 2, putative | location=PvP01_08_v1:888527-889	1
PVP01_0820600.1	elongation factor 1 (EF-1), putative | transcript_product=elongation factor 1 (EF-1), putative | location=PvP01_08_v1:907081-907974(-) | p	1
PVP01_0820700.1	RNA-binding protein, putative | transcript_product=RNA-binding protein, putative | location=PvP01_08_v1:909033-910367(-) | protein_length=	1
PVP01_0821000.1	endonuclease/exonuclease/phosphatase family protein, putative | transcript_product=endonuclease/exonuclease/phosphatase family protein, pu	1
PVP01_0821800.1	conserved Plasmodium protein, unknown function | transcript_product=conserved Plasmodium protein, unknown function | location=PvP01_08_v1:	1
PVP01_0821900.1	DNA-directed RNA polymerase II subunit RPB1, putative | transcript_product=DNA-directed RNA polymerase II subunit RPB1, putative | locatio	1
PVP01_0822300.1	26S proteasome non-ATPase regulatory subunit 9, putative | transcript_product=26S proteasome non-ATPase regulatory subunit 9, putative | l	1
PVP01_0822500.1	40S ribosomal protein S11, putative | transcript_product=40S ribosomal protein S11, putative | location=PvP01_08_v1:998856-1000067(-) | pr	1
PVP01_0823100.1	proteasome subunit alpha type-3, putative | transcript_product=proteasome subunit alpha type-3, putative | location=PvP01_08_v1:1038808-10	1
PVP01_0823300.1	40S ribosomal protein S15A, putative | transcript_product=40S ribosomal protein S15A, putative | location=PvP01_08_v1:1043932-1044453(-) |	1
PVP01_0823800.1	inorganic pyrophosphatase, putative | transcript_product=inorganic pyrophosphatase, putative | location=PvP01_08_v1:1059091-1060466(-) | p	1
PVP01_0826100.1	vesicle transport v-SNARE protein, putative | transcript_product=vesicle transport v-SNARE protein, putative | location=PvP01_08_v1:116171	1
PVP01_0827400.1	60S ribosomal protein L26, putative | transcript_product=60S ribosomal protein L26, putative | location=PvP01_08_v1:1198407-1199341(-) | p	1
PVP01_0829600.1	eukaryotic translation initiation factor 3 subunit K, putative | transcript_product=eukaryotic translation initiation factor 3 subunit K,	1
PVP01_0830600.1	60S acidic ribosomal protein P2, putative | transcript_product=60S acidic ribosomal protein P2, putative | location=PvP01_08_v1:1327521-13	1
PVP01_0830700.1	asparagine synthetase [glutamine-hydrolyzing], putative | transcript_product=asparagine synthetase [glutamine-hydrolyzing], putative | loc	1
PVP01_0831300.1	splicing factor 3B subunit 1, putative | transcript_product=splicing factor 3B subunit 1, putative | location=PvP01_08_v1:1351609-1355691(	1
PVP01_0831600.1	pre-mRNA-processing factor 19, putative | transcript_product=pre-mRNA-processing factor 19, putative | location=PvP01_08_v1:1360571-136206	1
PVP01_0832000.1	T-complex protein 1, eta subunit, putative | transcript_product=T-complex protein 1, eta subunit, putative | location=PvP01_08_v1:1369899-	1
PVP01_0833000.1	60S ribosomal protein L7, putative | transcript_product=60S ribosomal protein L7, putative | location=PvP01_08_v1:1416599-1417775(+) | pro	1
PVP01_0833100.1	40S ribosomal protein S12, putative | transcript_product=40S ribosomal protein S12, putative | location=PvP01_08_v1:1419315-1419938(+) | p	1
PVP01_0833200.1	40S ribosomal protein S23, putative | transcript_product=40S ribosomal protein S23, putative | location=PvP01_08_v1:1420874-1422074(-) | p	1
PVP01_0833400.1	T-complex protein 1 subunit beta, putative | transcript_product=T-complex protein 1 subunit beta, putative | location=PvP01_08_v1:1424407-	1
PVP01_0833900.1	glutaredoxin 1, putative | transcript_product=glutaredoxin 1, putative | location=PvP01_08_v1:1434791-1435713(+) | protein_length=110 | se	1
PVP01_0834000.1	activator of Hsp90 ATPase, putative | transcript_product=activator of Hsp90 ATPase, putative | location=PvP01_08_v1:1436167-1438096(-) | p	1
PVP01_0834600.1	AP endonuclease (DNA-[apurinic or apyrimidinic site] lyase), putative | transcript_product=AP endonuclease (DNA-[apurinic or apyrimidinic	1
PVP01_0834900.1	conserved Plasmodium protein, unknown function | transcript_product=conserved Plasmodium protein, unknown function | location=PvP01_08_v1:	1
PVP01_0836500.1	lipoamide acyltransferase component of branched- chain alpha-keto acid dehydrogenase complex, putative | transcript_product=lipoamide acyl	1
PVP01_0836900.1	DNA-directed RNA polymerases I, II, and III subunit RPABC2, putative | transcript_product=DNA-directed RNA polymerases I, II, and III subu	1
PVP01_0837200.1	N-ethylmaleimide-sensitive fusion protein, putative | transcript_product=N-ethylmaleimide-sensitive fusion protein, putative | location=Pv	1
PVP01_0837300.1	exportin-1, putative | transcript_product=exportin-1, putative | location=PvP01_08_v1:1574873-1578925(+) | protein_length=1250 | sequence_	1
PVP01_0838100.1	Plasmodium exported protein, unknown function | transcript_product=Plasmodium exported protein, unknown function | location=PvP01_08_v1:16	1
PVP01_0838200.1	Plasmodium exported protein (PHIST), unknown function | transcript_product=Plasmodium exported protein (PHIST), unknown function | locatio	1
PVP01_0841000.1	PIR protein | transcript_product=PIR protein | location=PvP01_08_v1:1757214-1759241(+) | protein_length=590 | sequence_SO=chromosome | SO=	1
PVP01_0903900.1	60S acidic ribosomal protein P1, putative | transcript_product=60S acidic ribosomal protein P1, putative | location=PvP01_09_v1:255761-256	1
PVP01_0904500.1	casein kinase II beta chain, putative | transcript_product=casein kinase II beta chain, putative | location=PvP01_09_v1:277334-278068(+) |	1
PVP01_0905200.1	thioredoxin, putative | transcript_product=thioredoxin, putative | location=PvP01_09_v1:315269-316690(+) | protein_length=430 | sequence_S	1
PVP01_0905800.1	histone H4, putative | transcript_product=histone H4, putative | location=PvP01_09_v1:342360-342671(-) | protein_length=103 | sequence_SO=	1
PVP01_0905900.1	histone 2B, putative | transcript_product=histone 2B, putative | location=PvP01_09_v1:346622-346978(+) | protein_length=118 | sequence_SO=	1
PVP01_0906100.1	conserved Plasmodium protein, unknown function | transcript_product=conserved Plasmodium protein, unknown function | location=PvP01_09_v1:	1
PVP01_0906200.1	40S ribosomal protein S4, putative | transcript_product=40S ribosomal protein S4, putative | location=PvP01_09_v1:356278-357710(-) | prote	1
PVP01_0906400.1	translocon component PTEX88, putative | transcript_product=translocon component PTEX88, putative | location=PvP01_09_v1:361407-363659(-) |	1
PVP01_0906600.1	conserved Apicomplexan protein, unknown function | transcript_product=conserved Apicomplexan protein, unknown function | location=PvP01_09	1
PVP01_0908100.1	polyadenylate-binding protein-interacting protein 1, putative | transcript_product=polyadenylate-binding protein-interacting protein 1, pu	1
PVP01_0909200.1	casein kinase 2, alpha subunit, putative | transcript_product=casein kinase 2, alpha subunit, putative | location=PvP01_09_v1:493076-49408	1
PVP01_0909300.1	succinyl-CoA synthetase alpha subunit, putative | transcript_product=succinyl-CoA synthetase alpha subunit, putative | location=PvP01_09_v	1
PVP01_0909400.1	endoplasmic reticulum-resident calcium binding protein, putative | transcript_product=endoplasmic reticulum-resident calcium binding prote	1
PVP01_0910700.1	60S ribosomal protein L36, putative | transcript_product=60S ribosomal protein L36, putative | location=PvP01_09_v1:526228-526917(+) | pro	1
PVP01_0911200.1	asparagine-rich antigen, putative | transcript_product=asparagine-rich antigen, putative | location=PvP01_09_v1:545287-550606(+) | protein	1
PVP01_0911500.1	actin-like protein, putative | transcript_product=actin-like protein, putative | location=PvP01_09_v1:560130-561977(+) | protein_length=37	1
PVP01_0914200.1	ubiquitin domain-containing protein DSK2, putative | transcript_product=ubiquitin domain-containing protein DSK2, putative | location=PvP0	1
PVP01_0916000.1	vivapain-2 | transcript_product=vivapain-2 | location=PvP01_09_v1:722356-723810(-) | protein_length=484 | sequence_SO=chromosome | SO=prot	1
PVP01_0916100.1	vivapain-3 | transcript_product=vivapain-3 | location=PvP01_09_v1:726694-728181(-) | protein_length=495 | sequence_SO=chromosome | SO=prot	1
PVP01_0916200.1	vivapain-2 | transcript_product=vivapain-2 | location=PvP01_09_v1:730476-731939(-) | protein_length=487 | sequence_SO=chromosome | SO=prot	1
PVP01_0916400.1	peptidyl-prolyl cis-trans isomerase 11, putative | transcript_product=peptidyl-prolyl cis-trans isomerase 11, putative | location=PvP01_09	1
PVP01_0916600.1	rhoptry neck protein 4 | transcript_product=rhoptry neck protein 4 | location=PvP01_09_v1:744059-746709(-) | protein_length=757 | sequence	1
PVP01_0916800.1	pyridoxine biosynthesis protein PDX2, putative | transcript_product=pyridoxine biosynthesis protein PDX2, putative | location=PvP01_09_v1:	1
PVP01_0917000.1	guanine nucleotide-exchange factor SEC12, putative | transcript_product=guanine nucleotide-exchange factor SEC12, putative | location=PvP0	1
PVP01_0917400.1	heat shock protein 101, putative | transcript_product=heat shock protein 101, putative | location=PvP01_09_v1:775516-778707(-) | protein_l	1
PVP01_0917900.1	conserved Plasmodium protein, unknown function | transcript_product=conserved Plasmodium protein, unknown function | location=PvP01_09_v1:	1
PVP01_0918300.1	GTP-binding nuclear protein RAN/TC4, putative | transcript_product=GTP-binding nuclear protein RAN/TC4, putative | location=PvP01_09_v1:80	1
PVP01_0918800.1	heat shock protein 90, putative | transcript_product=heat shock protein 90, putative | location=PvP01_09_v1:828347-830908(-) | protein_len	1
PVP01_0918900.1	insulinase, putative | transcript_product=insulinase, putative | location=PvP01_09_v1:833833-837780(+) | protein_length=1315 | sequence_SO	1
PVP01_0920600.1	conserved Plasmodium protein, unknown function | transcript_product=conserved Plasmodium protein, unknown function | location=PvP01_09_v1:	1
PVP01_0920700.1	phosphoglycerate mutase, putative | transcript_product=phosphoglycerate mutase, putative | location=PvP01_09_v1:901992-903179(+) | protein	1
PVP01_0921100.1	tRNA nucleotidyltransferase, putative | transcript_product=tRNA nucleotidyltransferase, putative | location=PvP01_09_v1:913513-916283(+) |	1
PVP01_0922200.1	exported protein 1 | transcript_product=exported protein 1 | location=PvP01_09_v1:959772-960798(-) | protein_length=148 | sequence_SO=chro	1
PVP01_0922300.1	protein GCN20, putative | transcript_product=protein GCN20, putative | location=PvP01_09_v1:964795-967173(+) | protein_length=792 | sequen	1
PVP01_0923700.1	calcium-dependent protein kinase 7, putative | transcript_product=calcium-dependent protein kinase 7, putative | location=PvP01_09_v1:1058	1
PVP01_0924100.1	conserved Plasmodium protein, unknown function | transcript_product=conserved Plasmodium protein, unknown function | location=PvP01_09_v1:	1
PVP01_0924500.1	splicing factor, putative | transcript_product=splicing factor, putative | location=PvP01_09_v1:1093719-1094447(+) | protein_length=145 |	1
PVP01_0925300.1	GrpE protein homolog, mitochondrial, putative | transcript_product=GrpE protein homolog, mitochondrial, putative | location=PvP01_09_v1:11	1
PVP01_0925500.1	hypothetical protein | transcript_product=hypothetical protein | location=PvP01_09_v1:1136218-1140552(+) | protein_length=1444 | sequence_	1
PVP01_0926700.1	threonine--tRNA ligase, putative | transcript_product=threonine--tRNA ligase, putative | location=PvP01_09_v1:1174659-1177421(-) | protein	1
PVP01_0926900.1	40S ribosomal protein S18, putative | transcript_product=40S ribosomal protein S18, putative | location=PvP01_09_v1:1183674-1184428(-) | p	1
PVP01_0928300.1	CRAL/TRIO domain-containing protein, putative | transcript_product=CRAL/TRIO domain-containing protein, putative | location=PvP01_09_v1:12	1
PVP01_0928900.1	prefoldin subunit 5, putative | transcript_product=prefoldin subunit 5, putative | location=PvP01_09_v1:1266502-1267587(-) | protein_lengt	1
PVP01_0929700.1	spermidine synthase, putative | transcript_product=spermidine synthase, putative | location=PvP01_09_v1:1293398-1294830(+) | protein_lengt	1
PVP01_0929800.1	parasitophorous vacuolar protein 1, putative | transcript_product=parasitophorous vacuolar protein 1, putative | location=PvP01_09_v1:1297	1
PVP01_0930800.1	60S ribosomal protein P0, putative | transcript_product=60S ribosomal protein P0, putative | location=PvP01_09_v1:1335060-1336007(+) | pro	1
PVP01_0931200.1	26S protease regulatory subunit 6A, putative | transcript_product=26S protease regulatory subunit 6A, putative | location=PvP01_09_v1:1338	1
PVP01_0933000.1	T-complex protein 1, alpha subunit, putative | transcript_product=T-complex protein 1, alpha subunit, putative | location=PvP01_09_v1:1413	1
PVP01_0933100.1	nucleic acid binding protein, putative | transcript_product=nucleic acid binding protein, putative | location=PvP01_09_v1:1418817-1419641(	1
PVP01_0934800.1	heat shock protein 70, putative | transcript_product=heat shock protein 70, putative | location=PvP01_09_v1:1483505-1485496(+) | protein_l	1
PVP01_0935600.1	coatomer subunit delta, putative | transcript_product=coatomer subunit delta, putative | location=PvP01_09_v1:1533888-1535444(+) | protein	1
PVP01_0935900.1	protein phosphatase PPM8, putative | transcript_product=protein phosphatase PPM8, putative | location=PvP01_09_v1:1541539-1544097(-) | pro	1
PVP01_0937200.1	tudor staphylococcal nuclease, putative | transcript_product=tudor staphylococcal nuclease, putative | location=PvP01_09_v1:1596528-159996	1
PVP01_0937400.1	casein kinase 1, putative | transcript_product=casein kinase 1, putative | location=PvP01_09_v1:1606184-1608602(-) | protein_length=323 |	1
PVP01_0937700.1	DnaJ protein, putative | transcript_product=DnaJ protein, putative | location=PvP01_09_v1:1624006-1625762(-) | protein_length=381 | sequen	1
PVP01_0938300.1	CLPTM1 domain-containing protein, putative | transcript_product=CLPTM1 domain-containing protein, putative | location=PvP01_09_v1:1648973-	1
PVP01_0939500.1	protein phosphatase PPM2, putative | transcript_product=protein phosphatase PPM2, putative | location=PvP01_09_v1:1702099-1704717(+) | pro	1
PVP01_0943200.1	60S ribosomal protein L28, putative | transcript_product=60S ribosomal protein L28, putative | location=PvP01_09_v1:1912329-1913055(-) | p	1
PVP01_0943300.1	60S ribosomal protein L35ae, putative | transcript_product=60S ribosomal protein L35ae, putative | location=PvP01_09_v1:1914562-1915692(-)	1
PVP01_0945800.1	coatomer subunit gamma, putative | transcript_product=coatomer subunit gamma, putative | location=PvP01_09_v1:1995740-1998772(-) | protein	1
PVP01_0946100.1	dynamin-like protein, putative | transcript_product=dynamin-like protein, putative | location=PvP01_09_v1:2014300-2017158(-) | protein_len	1
PVP01_0948700.1	tryptophan-rich antigen | transcript_product=tryptophan-rich antigen | location=PvP01_09_v1:2140827-2145125(-) | protein_length=1386 | seq	1
PVP01_0949000.1	tryptophan-rich protein | transcript_product=tryptophan-rich protein | location=PvP01_09_v1:2164115-2165233(-) | protein_length=334 | sequ	1
PVP01_1005600.1	eukaryotic translation initiation factor 3 subunit E, putative | transcript_product=eukaryotic translation initiation factor 3 subunit E,	1
PVP01_1005700.1	AP-1 complex subunit beta, putative | transcript_product=AP-1 complex subunit beta, putative | location=PvP01_10_v1:261082-264935(+) | pro	1
PVP01_1006300.1	Hsc70-interacting protein, putative | transcript_product=Hsc70-interacting protein, putative | location=PvP01_10_v1:279693-281543(-) | pro	1
PVP01_1006600.1	ubiquitin carboxyl-terminal hydrolase 14, putative | transcript_product=ubiquitin carboxyl-terminal hydrolase 14, putative | location=PvP0	1
PVP01_1006700.1	ubiquitin-conjugating enzyme E2 N, putative | transcript_product=ubiquitin-conjugating enzyme E2 N, putative | location=PvP01_10_v1:295548	1
PVP01_1006800.1	DNA replication licensing factor MCM3, putative | transcript_product=DNA replication licensing factor MCM3, putative | location=PvP01_10_v	1
PVP01_1008700.1	acyl-CoA synthetase, putative | transcript_product=acyl-CoA synthetase, putative | location=PvP01_10_v1:385600-387624(-) | protein_length=	1
PVP01_1009500.1	ribosome-interacting GTPase 1, putative | transcript_product=ribosome-interacting GTPase 1, putative | location=PvP01_10_v1:422852-423949(	1
PVP01_1009900.1	karyopherin beta, putative | transcript_product=karyopherin beta, putative | location=PvP01_10_v1:436072-439446(-) | protein_length=1124 |	1
PVP01_1010100.1	transporter, putative | transcript_product=transporter, putative | location=PvP01_10_v1:447965-450148(-) | protein_length=727 | sequence_S	1
PVP01_1010900.1	multidrug resistance protein 1, putative | transcript_product=multidrug resistance protein 1, putative | location=PvP01_10_v1:478739-48313	1
PVP01_1013000.1	adenosylhomocysteinase, putative | transcript_product=adenosylhomocysteinase, putative | location=PvP01_10_v1:586966-588399(-) | protein_l	1
PVP01_1013900.1	40S ribosomal protein S9, putative | transcript_product=40S ribosomal protein S9, putative | location=PvP01_10_v1:619483-620570(-) | prote	1
PVP01_1014700.1	V-type proton ATPase 16 kDa proteolipid subunit, putative | transcript_product=V-type proton ATPase 16 kDa proteolipid subunit, putative |	1
PVP01_1015400.1	ATP-dependent RNA helicase DDX23, putative | transcript_product=ATP-dependent RNA helicase DDX23, putative | location=PvP01_10_v1:696329-6	1
PVP01_1016600.1	FACT complex subunit SPT16, putative | transcript_product=FACT complex subunit SPT16, putative | location=PvP01_10_v1:735312-738733(-) | p	1
PVP01_1016700.1	serine/arginine-rich splicing factor 1, putative | transcript_product=serine/arginine-rich splicing factor 1, putative | location=PvP01_10	1
PVP01_1017000.1	60S ribosomal protein L12, putative | transcript_product=60S ribosomal protein L12, putative | location=PvP01_10_v1:751856-752847(+) | pro	1
PVP01_1017100.1	60S ribosomal protein L2, putative | transcript_product=60S ribosomal protein L2, putative | location=PvP01_10_v1:754842-755850(+) | prote	1
PVP01_1017300.1	ubiquitin carboxyl-terminal hydrolase 2, putative | transcript_product=ubiquitin carboxyl-terminal hydrolase 2, putative | location=PvP01_	1
PVP01_1017800.1	40S ribosomal protein S11, putative | transcript_product=40S ribosomal protein S11, putative | location=PvP01_10_v1:793360-794326(+) | pro	1
PVP01_1018300.1	conserved Plasmodium protein, unknown function | transcript_product=conserved Plasmodium protein, unknown function | location=PvP01_10_v1:	1
PVP01_1018600.1	phosphatidylinositol 3-kinase, putative | transcript_product=phosphatidylinositol 3-kinase, putative | location=PvP01_10_v1:826183-831486(	1
PVP01_1020200.1	6-cysteine protein | transcript_product=6-cysteine protein | location=PvP01_10_v1:876065-878529(-) | protein_length=731 | sequence_SO=chro	1
PVP01_1020600.1	purine nucleoside phosphorylase, putative | transcript_product=purine nucleoside phosphorylase, putative | location=PvP01_10_v1:890071-890	1
PVP01_1022200.1	inositol-3-phosphate synthase, putative | transcript_product=inositol-3-phosphate synthase, putative | location=PvP01_10_v1:938702-940763(	1
PVP01_1023000.1	translationally-controlled tumor protein homolog, putative | transcript_product=translationally-controlled tumor protein homolog, putative	1
PVP01_1024700.1	conserved Plasmodium protein, unknown function | transcript_product=conserved Plasmodium protein, unknown function | location=PvP01_10_v1:	1
PVP01_1025100.1	conserved Plasmodium protein, unknown function | transcript_product=conserved Plasmodium protein, unknown function | location=PvP01_10_v1:	1
PVP01_1026000.1	6-cysteine protein | transcript_product=6-cysteine protein | location=PvP01_10_v1:1136175-1137242(+) | protein_length=355 | sequence_SO=ch	1
PVP01_1026900.1	60S ribosomal protein L4, putative | transcript_product=60S ribosomal protein L4, putative | location=PvP01_10_v1:1166862-1168097(+) | pro	1
PVP01_1028200.1	small ubiquitin-related modifier, putative | transcript_product=small ubiquitin-related modifier, putative | location=PvP01_10_v1:1208043-	1
PVP01_1028500.1	DNA mismatch repair protein MSH6, putative | transcript_product=DNA mismatch repair protein MSH6, putative | location=PvP01_10_v1:1216561-	1
PVP01_1028800.1	actin-like protein, putative | transcript_product=actin-like protein, putative | location=PvP01_10_v1:1228590-1230410(-) | protein_length=	1
PVP01_1028900.1	trafficking protein particle complex subunit 8, putative | transcript_product=trafficking protein particle complex subunit 8, putative | l	1
PVP01_1030500.1	actin-depolymerizing factor 1, putative | transcript_product=actin-depolymerizing factor 1, putative | location=PvP01_10_v1:1314308-131484	1
PVP01_1031600.1	merozoite surface protein 3 | transcript_product=merozoite surface protein 3 | location=PvP01_10_v1:1358155-1360860(-) | protein_length=90	1
PVP01_1031700.1	merozoite surface protein 3 | transcript_product=merozoite surface protein 3 | location=PvP01_10_v1:1362254-1364791(-) | protein_length=84	1
PVP01_1032600.1	merozoite surface protein 8, putative | transcript_product=merozoite surface protein 8, putative | location=PvP01_10_v1:1390957-1392420(+)	1
PVP01_1033400.1	rhoptry-associated protein 2 | transcript_product=rhoptry-associated protein 2 | location=PvP01_10_v1:1419394-1420596(+) | protein_length=	1
PVP01_1033600.1	skeleton-binding protein 1, putative | transcript_product=skeleton-binding protein 1, putative | location=PvP01_10_v1:1427209-1427919(-) |	1
PVP01_1033900.1	tryptophan-rich antigen | transcript_product=tryptophan-rich antigen | location=PvP01_10_v1:1439806-1446842(-) | protein_length=2275 | seq	1
PVP01_1034100.1	Plasmodium exported protein, unknown function | transcript_product=Plasmodium exported protein, unknown function | location=PvP01_10_v1:14	1
PVP01_1101300.1	Plasmodium exported protein, unknown function | transcript_product=Plasmodium exported protein, unknown function | location=PvP01_11_v1:62	1
PVP01_1101700.1	conserved Plasmodium protein, unknown function | transcript_product=conserved Plasmodium protein, unknown function | location=PvP01_11_v1:	1
PVP01_1102300.1	U2 small nuclear ribonucleoprotein A', putative | transcript_product=U2 small nuclear ribonucleoprotein A', putative | location=PvP01_11_v	1
PVP01_1103800.1	ABC transporter E family member 1, putative | transcript_product=ABC transporter E family member 1, putative | location=PvP01_11_v1:160047	1
PVP01_1103900.1	26S proteasome regulatory subunit RPN11, putative | transcript_product=26S proteasome regulatory subunit RPN11, putative | location=PvP01_	1
PVP01_1104300.1	alanine--tRNA ligase, putative | transcript_product=alanine--tRNA ligase, putative | location=PvP01_11_v1:174742-178335(-) | protein_lengt	1
PVP01_1105100.1	conserved Plasmodium protein, unknown function | transcript_product=conserved Plasmodium protein, unknown function | location=PvP01_11_v1:	1
PVP01_1105500.1	nucleoside diphosphate kinase, putative | transcript_product=nucleoside diphosphate kinase, putative | location=PvP01_11_v1:217615-218064(	1
PVP01_1105700.1	conserved Plasmodium protein, unknown function | transcript_product=conserved Plasmodium protein, unknown function | location=PvP01_11_v1:	1
PVP01_1106300.1	SNARE associated Golgi protein, putative | transcript_product=SNARE associated Golgi protein, putative | location=PvP01_11_v1:255631-25733	1
PVP01_1108100.1	reticulon-like protein, putative | transcript_product=reticulon-like protein, putative | location=PvP01_11_v1:321602-322144(-) | protein_l	1
PVP01_1109300.1	conserved Plasmodium protein, unknown function | transcript_product=conserved Plasmodium protein, unknown function | location=PvP01_11_v1:	1
PVP01_1109800.1	RuvB-like helicase 3, putative | transcript_product=RuvB-like helicase 3, putative | location=PvP01_11_v1:391883-393334(+) | protein_lengt	1
PVP01_1110100.1	proliferating cell nuclear antigen 1, putative | transcript_product=proliferating cell nuclear antigen 1, putative | location=PvP01_11_v1:	1
PVP01_1110200.1	conserved Plasmodium protein, unknown function | transcript_product=conserved Plasmodium protein, unknown function | location=PvP01_11_v1:	1
PVP01_1110300.1	cytochrome c oxidase subunit 2, putative | transcript_product=cytochrome c oxidase subunit 2, putative | location=PvP01_11_v1:413933-41505	1
PVP01_1111000.1	protein arginine N-methyltransferase 5, putative | transcript_product=protein arginine N-methyltransferase 5, putative | location=PvP01_11	1
PVP01_1111200.1	falcilysin, putative | transcript_product=falcilysin, putative | location=PvP01_11_v1:452996-456457(-) | protein_length=1153 | sequence_SO	1
PVP01_1112500.1	CUGBP Elav-like family member 1, putative | transcript_product=CUGBP Elav-like family member 1, putative | location=PvP01_11_v1:536358-538	1
PVP01_1113200.1	YOP1-like protein, putative | transcript_product=YOP1-like protein, putative | location=PvP01_11_v1:573583-574044(+) | protein_length=153	1
PVP01_1113400.1	zinc finger protein, putative | transcript_product=zinc finger protein, putative | location=PvP01_11_v1:581017-582750(-) | protein_length=	1
PVP01_1114000.1	pyrroline carboxylate reductase, putative | transcript_product=pyrroline carboxylate reductase, putative | location=PvP01_11_v1:604024-605	1
PVP01_1114100.1	T-complex protein 1, delta subunit, putative | transcript_product=T-complex protein 1, delta subunit, putative | location=PvP01_11_v1:6069	1
PVP01_1114800.1	elongation factor 1-alpha, putative | transcript_product=elongation factor 1-alpha, putative | location=PvP01_11_v1:631642-632973(-) | pro	1
PVP01_1115600.1	ubiquitin-conjugating enzyme, putative | transcript_product=ubiquitin-conjugating enzyme, putative | location=PvP01_11_v1:668834-670589(-)	1
PVP01_1116400.1	serine/threonine protein phosphatase 5, putative | transcript_product=serine/threonine protein phosphatase 5, putative | location=PvP01_11	1
PVP01_1116800.1	DNA replication licensing factor MCM6, putative | transcript_product=DNA replication licensing factor MCM6, putative | location=PvP01_11_v	1
PVP01_1117800.1	proteasome subunit alpha type-7, putative | transcript_product=proteasome subunit alpha type-7, putative | location=PvP01_11_v1:755452-756	1
PVP01_1117900.1	proteasome subunit alpha type-4, putative | transcript_product=proteasome subunit alpha type-4, putative | location=PvP01_11_v1:758711-759	1
PVP01_1118300.1	Ran-binding protein, putative | transcript_product=Ran-binding protein, putative | location=PvP01_11_v1:768969-772499(-) | protein_length=	1
PVP01_1118900.1	conserved protein, unknown function | transcript_product=conserved protein, unknown function | location=PvP01_11_v1:795016-798158(-) | pro	1
PVP01_1120000.1	amino acid transporter, putative | transcript_product=amino acid transporter, putative | location=PvP01_11_v1:863983-866077(+) | protein_l	1
PVP01_1120400.1	nicotinate phosphoribosyltransferase, putative | transcript_product=nicotinate phosphoribosyltransferase, putative | location=PvP01_11_v1:	1
PVP01_1121700.1	acetyl-CoA synthetase, putative | transcript_product=acetyl-CoA synthetase, putative | location=PvP01_11_v1:961821-964757(+) | protein_len	1
PVP01_1121800.1	transportin, putative | transcript_product=transportin, putative | location=PvP01_11_v1:967829-971245(-) | protein_length=1138 | sequence_	1
PVP01_1122000.1	protein DJ-1, putative | transcript_product=protein DJ-1, putative | location=PvP01_11_v1:978176-979083(+) | protein_length=189 | sequence	1
PVP01_1122700.1	pyruvate kinase, putative | transcript_product=pyruvate kinase, putative | location=PvP01_11_v1:1002220-1004510(-) | protein_length=511 |	1
PVP01_1122800.1	conserved protein, unknown function | transcript_product=conserved protein, unknown function | location=PvP01_11_v1:1007810-1008919(-) | p	1
PVP01_1123500.1	conserved Plasmodium protein, unknown function | transcript_product=conserved Plasmodium protein, unknown function | location=PvP01_11_v1:	1
PVP01_1124900.1	SNF2 helicase, putative | transcript_product=SNF2 helicase, putative | location=PvP01_11_v1:1081518-1090322(-) | protein_length=2934 | seq	1
PVP01_1125500.1	hexokinase, putative | transcript_product=hexokinase, putative | location=PvP01_11_v1:1109511-1110992(-) | protein_length=493 | sequence_S	1
PVP01_1126400.1	nuclear polyadenylated RNA-binding protein NAB2, putative | transcript_product=nuclear polyadenylated RNA-binding protein NAB2, putative |	1
PVP01_1126700.1	leucine--tRNA ligase, putative | transcript_product=leucine--tRNA ligase, putative | location=PvP01_11_v1:1181608-1185678(-) | protein_len	1
PVP01_1127700.1	nascent polypeptide-associated complex subunit alpha, putative | transcript_product=nascent polypeptide-associated complex subunit alpha,	1
PVP01_1128300.1	pyridoxine biosynthesis protein PDX1, putative | transcript_product=pyridoxine biosynthesis protein PDX1, putative | location=PvP01_11_v1:	1
PVP01_1130100.1	cell division cycle protein 48 homologue, putative | transcript_product=cell division cycle protein 48 homologue, putative | location=PvP0	1
PVP01_1131000.1	malate dehydrogenase, putative | transcript_product=malate dehydrogenase, putative | location=PvP01_11_v1:1330921-1331862(-) | protein_len	1
PVP01_1131200.1	60S ribosomal protein L27a, putative | transcript_product=60S ribosomal protein L27a, putative | location=PvP01_11_v1:1337980-1338588(-) |	1
PVP01_1131300.1	conserved Plasmodium protein, unknown function | transcript_product=conserved Plasmodium protein, unknown function | location=PvP01_11_v1:	1
PVP01_1131900.1	conserved Plasmodium protein, unknown function | transcript_product=conserved Plasmodium protein, unknown function | location=PvP01_11_v1:	1
PVP01_1132300.1	malate:quinone oxidoreductase, putative | transcript_product=malate:quinone oxidoreductase, putative | location=PvP01_11_v1:1385141-138677	1
PVP01_1134600.1	60S ribosomal protein L19, putative | transcript_product=60S ribosomal protein L19, putative | location=PvP01_11_v1:1475872-1476920(+) | p	1
PVP01_1134700.1	pre-mRNA-splicing factor CWF7, putative | transcript_product=pre-mRNA-splicing factor CWF7, putative | location=PvP01_11_v1:1477723-147847	1
PVP01_1135300.1	transcription factor with AP2 domain(s), putative | transcript_product=transcription factor with AP2 domain(s), putative | location=PvP01_	1
PVP01_1136400.1	6-cysteine protein | transcript_product=6-cysteine protein | location=PvP01_11_v1:1556940-1558028(+) | protein_length=362 | sequence_SO=ch	1
PVP01_1137000.1	eukaryotic translation initiation factor 3 subunit L, putative | transcript_product=eukaryotic translation initiation factor 3 subunit L,	1
PVP01_1137800.1	SWIB/MDM2 domain-containing protein, putative | transcript_product=SWIB/MDM2 domain-containing protein, putative | location=PvP01_11_v1:16	1
PVP01_1138400.1	transketolase, putative | transcript_product=transketolase, putative | location=PvP01_11_v1:1629145-1631157(-) | protein_length=670 | sequ	1
PVP01_1138700.1	histone H3, putative | transcript_product=histone H3, putative | location=PvP01_11_v1:1636750-1637160(-) | protein_length=136 | sequence_S	1
PVP01_1140100.1	ornithine aminotransferase, putative | transcript_product=ornithine aminotransferase, putative | location=PvP01_11_v1:1711685-1712929(-) |	1
PVP01_1140200.1	T-complex protein 1 subunit zeta, putative | transcript_product=T-complex protein 1 subunit zeta, putative | location=PvP01_11_v1:1716013-	1
PVP01_1140400.1	proteasome subunit alpha type-2, putative | transcript_product=proteasome subunit alpha type-2, putative | location=PvP01_11_v1:1723452-17	1
PVP01_1142000.1	translation initiation factor IF-2, putative | transcript_product=translation initiation factor IF-2, putative | location=PvP01_11_v1:1779	1
PVP01_1142200.1	coatomer alpha subunit, putative | transcript_product=coatomer alpha subunit, putative | location=PvP01_11_v1:1787120-1791935(-) | protein	1
PVP01_1142300.1	conserved Plasmodium protein, unknown function | transcript_product=conserved Plasmodium protein, unknown function | location=PvP01_11_v1:	1
PVP01_1142400.1	polypyrimidine tract-binding protein, putative | transcript_product=polypyrimidine tract-binding protein, putative | location=PvP01_11_v1:	1
PVP01_1144400.1	conserved Plasmodium protein, unknown function | transcript_product=conserved Plasmodium protein, unknown function | location=PvP01_11_v1:	1
PVP01_1146700.1	MYND finger protein, putative | transcript_product=MYND finger protein, putative | location=PvP01_11_v1:1983823-1984972(-) | protein_lengt	1
PVP01_1147400.1	Plasmodium exported protein, unknown function | transcript_product=Plasmodium exported protein, unknown function | location=PvP01_11_v1:20	1
PVP01_1147500.1	Plasmodium exported protein, unknown function | transcript_product=Plasmodium exported protein, unknown function | location=PvP01_11_v1:20	1
PVP01_1147600.1	Plasmodium exported protein, unknown function | transcript_product=Plasmodium exported protein, unknown function | location=PvP01_11_v1:20	1
PVP01_1201600.1	Plasmodium exported protein, unknown function | transcript_product=Plasmodium exported protein, unknown function | location=PvP01_12_v1:60	1
PVP01_1201700.1	hypothetical protein | transcript_product=hypothetical protein | location=PvP01_12_v1:67053-67652(+) | protein_length=142 | sequence_SO=ch	1
PVP01_1203000.1	conserved Plasmodium protein, unknown function | transcript_product=conserved Plasmodium protein, unknown function | location=PvP01_12_v1:	1
PVP01_1203200.1	glycerol kinase, putative | transcript_product=glycerol kinase, putative | location=PvP01_12_v1:135406-136911(-) | protein_length=501 | se	1
PVP01_1203300.1	60S ribosomal protein L17, putative | transcript_product=60S ribosomal protein L17, putative | location=PvP01_12_v1:138927-140517(-) | pro	1
PVP01_1203800.1	phosphatidylinositol transfer protein, putative | transcript_product=phosphatidylinositol transfer protein, putative | location=PvP01_12_v	1
PVP01_1204500.1	conserved Plasmodium protein, unknown function | transcript_product=conserved Plasmodium protein, unknown function | location=PvP01_12_v1:	1
PVP01_1204700.1	lysine--tRNA ligase, putative | transcript_product=lysine--tRNA ligase, putative | location=PvP01_12_v1:187450-189480(+) | protein_length=	1
PVP01_1205600.1	glutamate--tRNA ligase, putative | transcript_product=glutamate--tRNA ligase, putative | location=PvP01_12_v1:220321-222684(+) | protein_l	1
PVP01_1205700.1	nucleoside diphosphate hydrolase, putative | transcript_product=nucleoside diphosphate hydrolase, putative | location=PvP01_12_v1:224159-2	1
PVP01_1207300.1	DNA/RNA-binding protein Alba 4, putative | transcript_product=DNA/RNA-binding protein Alba 4, putative | location=PvP01_12_v1:301820-30310	1
PVP01_1208000.1	6-cysteine protein | transcript_product=6-cysteine protein | location=PvP01_12_v1:323534-324835(+) | protein_length=433 | sequence_SO=chro	1
PVP01_1208400.1	conserved Plasmodium protein, unknown function | transcript_product=conserved Plasmodium protein, unknown function | location=PvP01_12_v1:	1
PVP01_1208500.1	DNA/RNA-binding protein Alba 2, putative | transcript_product=DNA/RNA-binding protein Alba 2, putative | location=PvP01_12_v1:352993-35400	1
PVP01_1208700.1	protein transport protein SEC61 subunit alpha, putative | transcript_product=protein transport protein SEC61 subunit alpha, putative | loc	1
PVP01_1210000.1	aspartate carbamoyltransferase, putative | transcript_product=aspartate carbamoyltransferase, putative | location=PvP01_12_v1:412614-41423	1
PVP01_1210100.1	conserved Plasmodium protein, unknown function | transcript_product=conserved Plasmodium protein, unknown function | location=PvP01_12_v1:	1
PVP01_1210600.1	heat shock protein 110, putative | transcript_product=heat shock protein 110, putative | location=PvP01_12_v1:440718-443504(-) | protein_l	1
PVP01_1211500.1	conserved Plasmodium protein, unknown function | transcript_product=conserved Plasmodium protein, unknown function | location=PvP01_12_v1:	1
PVP01_1211800.1	phosphoethanolamine N-methyltransferase | transcript_product=phosphoethanolamine N-methyltransferase | location=PvP01_12_v1:516943-518252(	1
PVP01_1212000.1	phosphoenolpyruvate carboxykinase, putative | transcript_product=phosphoenolpyruvate carboxykinase, putative | location=PvP01_12_v1:534264	1
PVP01_1212800.1	40S ribosomal protein S6, putative | transcript_product=40S ribosomal protein S6, putative | location=PvP01_12_v1:563698-564750(+) | prote	1
PVP01_1212900.1	V-type proton ATPase subunit D, putative | transcript_product=V-type proton ATPase subunit D, putative | location=PvP01_12_v1:567523-56884	1
PVP01_1213400.1	60S ribosomal protein L18-2, putative | transcript_product=60S ribosomal protein L18-2, putative | location=PvP01_12_v1:581926-583288(-) |	1
PVP01_1213600.1	60S ribosomal protein L18a, putative | transcript_product=60S ribosomal protein L18a, putative | location=PvP01_12_v1:585481-586283(+) | p	1
PVP01_1213900.1	sodium-dependent phosphate transporter, putative | transcript_product=sodium-dependent phosphate transporter, putative | location=PvP01_12	1
PVP01_1216400.1	elongation factor 1-gamma, putative | transcript_product=elongation factor 1-gamma, putative | location=PvP01_12_v1:683436-685023(-) | pro	1
PVP01_1216500.1	60S ribosomal protein L6-2, putative | transcript_product=60S ribosomal protein L6-2, putative | location=PvP01_12_v1:688276-688971(+) | p	1
PVP01_1216600.1	26S proteasome regulatory subunit RPN3, putative | transcript_product=26S proteasome regulatory subunit RPN3, putative | location=PvP01_12	1
PVP01_1217500.1	1-deoxy-D-xylulose 5-phosphate synthase, putative | transcript_product=1-deoxy-D-xylulose 5-phosphate synthase, putative | location=PvP01_	1
PVP01_1217800.1	tryptophan--tRNA ligase, putative | transcript_product=tryptophan--tRNA ligase, putative | location=PvP01_12_v1:742044-744345(+) | protein	1
PVP01_1217900.1	nuclear movement protein, putative | transcript_product=nuclear movement protein, putative | location=PvP01_12_v1:745244-746380(-) | prote	1
PVP01_1219400.1	MSP7-like protein | transcript_product=MSP7-like protein | location=PvP01_12_v1:795642-796577(+) | protein_length=311 | sequence_SO=chromo	1
PVP01_1219600.1	MSP7-like protein | transcript_product=MSP7-like protein | location=PvP01_12_v1:799393-800544(+) | protein_length=383 | sequence_SO=chromo	1
PVP01_1220000.1	MSP7-like protein | transcript_product=MSP7-like protein | location=PvP01_12_v1:808366-809481(+) | protein_length=371 | sequence_SO=chromo	1
PVP01_1220200.1	MSP7-like protein | transcript_product=MSP7-like protein | location=PvP01_12_v1:812404-813567(+) | protein_length=387 | sequence_SO=chromo	1
PVP01_1220400.1	MSP7-like protein | transcript_product=MSP7-like protein | location=PvP01_12_v1:817363-818496(+) | protein_length=377 | sequence_SO=chromo	1
PVP01_1220500.1	chaperone binding protein, putative | transcript_product=chaperone binding protein, putative | location=PvP01_12_v1:819436-821004(-) | pro	1
PVP01_1221300.1	conserved Plasmodium protein, unknown function | transcript_product=conserved Plasmodium protein, unknown function | location=PvP01_12_v1:	1
PVP01_1221800.1	isoleucine--tRNA ligase, putative | transcript_product=isoleucine--tRNA ligase, putative | location=PvP01_12_v1:864226-867846(+) | protein	1
PVP01_1222900.1	glutamine--tRNA ligase, putative | transcript_product=glutamine--tRNA ligase, putative | location=PvP01_12_v1:893887-896487(+) | protein_l	1
PVP01_1223900.1	elongation factor Tu, mitochondrial precursor, putative | transcript_product=elongation factor Tu, mitochondrial precursor, putative | loc	1
PVP01_1224500.1	thioredoxin, putative | transcript_product=thioredoxin, putative | location=PvP01_12_v1:942386-943963(-) | protein_length=206 | sequence_S	1
PVP01_1229500.1	phosphoribosylpyrophosphate synthetase | transcript_product=phosphoribosylpyrophosphate synthetase | location=PvP01_12_v1:1180732-1182036(	1
PVP01_1229700.1	L-lactate dehydrogenase | transcript_product=L-lactate dehydrogenase | location=PvP01_12_v1:1184828-1185778(-) | protein_length=316 | sequ	1
PVP01_1231200.1	60S ribosomal protein L23, putative | transcript_product=60S ribosomal protein L23, putative | location=PvP01_12_v1:1247966-1249140(+) | p	1
PVP01_1231400.1	V-type proton ATPase subunit G, putative | transcript_product=V-type proton ATPase subunit G, putative | location=PvP01_12_v1:1252306-1253	1
PVP01_1231500.1	60S ribosomal protein L6, putative | transcript_product=60S ribosomal protein L6, putative | location=PvP01_12_v1:1255091-1255946(+) | pro	1
PVP01_1232900.1	splicing factor 1, putative | transcript_product=splicing factor 1, putative | location=PvP01_12_v1:1323265-1326509(-) | protein_length=10	1
PVP01_1235700.1	exported protein 2, putative | transcript_product=exported protein 2, putative | location=PvP01_12_v1:1424671-1425797(+) | protein_length=	1
PVP01_1236700.1	conserved Plasmodium protein, unknown function | transcript_product=conserved Plasmodium protein, unknown function | location=PvP01_12_v1:	1
PVP01_1238000.1	splicing factor U2AF large subunit, putative | transcript_product=splicing factor U2AF large subunit, putative | location=PvP01_12_v1:1499	1
PVP01_1238100.1	eukaryotic initiation factor 4a, putative | transcript_product=eukaryotic initiation factor 4a, putative | location=PvP01_12_v1:1503914-15	1
PVP01_1238700.1	conserved Plasmodium protein, unknown function | transcript_product=conserved Plasmodium protein, unknown function | location=PvP01_12_v1:	1
PVP01_1240500.1	26S proteasome regulatory subunit RPN2, putative | transcript_product=26S proteasome regulatory subunit RPN2, putative | location=PvP01_12	1
PVP01_1240900.1	40S ribosomal protein S3, putative | transcript_product=40S ribosomal protein S3, putative | location=PvP01_12_v1:1651591-1653039(-) | pro	1
PVP01_1242100.1	vacuolar ATP synthase subunit d, putative | transcript_product=vacuolar ATP synthase subunit d, putative | location=PvP01_12_v1:1716378-17	1
PVP01_1242200.1	serine/threonine protein phosphatase UIS2, putative | transcript_product=serine/threonine protein phosphatase UIS2, putative | location=Pv	1
PVP01_1244000.1	glyceraldehyde-3-phosphate dehydrogenase, putative | transcript_product=glyceraldehyde-3-phosphate dehydrogenase, putative | location=PvP0	1
PVP01_1244900.1	valine--tRNA ligase, putative | transcript_product=valine--tRNA ligase, putative | location=PvP01_12_v1:1853908-1857123(-) | protein_lengt	1
PVP01_1246100.1	60S ribosomal protein L27, putative | transcript_product=60S ribosomal protein L27, putative | location=PvP01_12_v1:1891688-1892856(+) | p	1
PVP01_1246400.1	ubiquitin carboxyl-terminal hydrolase isozyme L3, putative | transcript_product=ubiquitin carboxyl-terminal hydrolase isozyme L3, putative	1
PVP01_1246500.1	60S ribosomal protein L29, putative | transcript_product=60S ribosomal protein L29, putative | location=PvP01_12_v1:1908722-1909478(+) | p	1
PVP01_1247300.1	conserved Plasmodium protein, unknown function | transcript_product=conserved Plasmodium protein, unknown function | location=PvP01_12_v1:	1
PVP01_1247500.1	conserved Plasmodium protein, unknown function | transcript_product=conserved Plasmodium protein, unknown function | location=PvP01_12_v1:	1
PVP01_1247900.1	ATP-dependent RNA helicase DBP5, putative | transcript_product=ATP-dependent RNA helicase DBP5, putative | location=PvP01_12_v1:1947873-19	1
PVP01_1249600.1	conserved Plasmodium protein, unknown function | transcript_product=conserved Plasmodium protein, unknown function | location=PvP01_12_v1:	1
PVP01_1249700.1	thioredoxin 1, putative | transcript_product=thioredoxin 1, putative | location=PvP01_12_v1:2029499-2029947(+) | protein_length=104 | sequ	1
PVP01_1250100.1	V-type H(+)-translocating pyrophosphatase, putative | transcript_product=V-type H(+)-translocating pyrophosphatase, putative | location=Pv	1
PVP01_1250200.1	conserved Plasmodium protein, unknown function | transcript_product=conserved Plasmodium protein, unknown function | location=PvP01_12_v1:	1
PVP01_1251400.1	AP-1 complex subunit gamma, putative | transcript_product=AP-1 complex subunit gamma, putative | location=PvP01_12_v1:2105913-2109464(-) |	1
PVP01_1252300.1	6-phosphogluconate dehydrogenase, decarboxylating, putative | transcript_product=6-phosphogluconate dehydrogenase, decarboxylating, putati	1
PVP01_1252600.1	aminopeptidase P, putative | transcript_product=aminopeptidase P, putative | location=PvP01_12_v1:2146979-2149429(-) | protein_length=816	1
PVP01_1253100.1	conserved Plasmodium protein, unknown function | transcript_product=conserved Plasmodium protein, unknown function | location=PvP01_12_v1:	1
PVP01_1253300.1	co-chaperone p23, putative | transcript_product=co-chaperone p23, putative | location=PvP01_12_v1:2175101-2176573(-) | protein_length=266	1
PVP01_1255000.1	rhoptry neck protein 2 | transcript_product=rhoptry neck protein 2 | location=PvP01_12_v1:2244999-2251655(-) | protein_length=2218 | seque	1
PVP01_1255200.1	sortilin, putative | transcript_product=sortilin, putative | location=PvP01_12_v1:2259905-2263088(-) | protein_length=898 | sequence_SO=ch	1
PVP01_1255900.1	elongation factor 2, putative | transcript_product=elongation factor 2, putative | location=PvP01_12_v1:2295092-2297590(-) | protein_lengt	1
PVP01_1256900.1	signal recognition particle subunit SRP54, putative | transcript_product=signal recognition particle subunit SRP54, putative | location=Pv	1
PVP01_1259100.1	multidrug resistance protein 2, putative | transcript_product=multidrug resistance protein 2, putative | location=PvP01_12_v1:2441482-2446	1
PVP01_1260000.1	40S ribosomal protein S5, putative | transcript_product=40S ribosomal protein S5, putative | location=PvP01_12_v1:2469435-2470920(-) | pro	1
PVP01_1260800.1	M17 leucyl aminopeptidase, putative | transcript_product=M17 leucyl aminopeptidase, putative | location=PvP01_12_v1:2506700-2508565(+) | p	1
PVP01_1261100.1	ATP-dependent RNA helicase DDX5, putative | transcript_product=ATP-dependent RNA helicase DDX5, putative | location=PvP01_12_v1:2514922-25	1
PVP01_1261300.1	conserved Plasmodium protein, unknown function | transcript_product=conserved Plasmodium protein, unknown function | location=PvP01_12_v1:	1
PVP01_1261900.1	histidine--tRNA ligase, putative | transcript_product=histidine--tRNA ligase, putative | location=PvP01_12_v1:2552831-2555998(+) | protein	1
PVP01_1262200.1	fructose 1,6-bisphosphate aldolase, putative | transcript_product=fructose 1,6-bisphosphate aldolase, putative | location=PvP01_12_v1:2562	1
PVP01_1262500.1	serine/threonine protein kinase, putative | transcript_product=serine/threonine protein kinase, putative | location=PvP01_12_v1:2569991-25	1
PVP01_1264100.1	protein transport protein SEC7, putative | transcript_product=protein transport protein SEC7, putative | location=PvP01_12_v1:2646612-2655	1
PVP01_1264700.1	tRNA import protein tRIP, putative | transcript_product=tRNA import protein tRIP, putative | location=PvP01_12_v1:2695815-2697349(+) | pro	1
PVP01_1265800.1	60S ribosomal protein L1, putative | transcript_product=60S ribosomal protein L1, putative | location=PvP01_12_v1:2734746-2735991(-) | pro	1
PVP01_1265900.1	KS1 protein precursor, putative | transcript_product=KS1 protein precursor, putative | location=PvP01_12_v1:2741443-2742171(+) | protein_l	1
PVP01_1267100.1	triosephosphate isomerase, putative | transcript_product=triosephosphate isomerase, putative | location=PvP01_12_v1:2795835-2796685(-) | p	1
PVP01_1267200.1	vesicle-associated membrane protein, putative | transcript_product=vesicle-associated membrane protein, putative | location=PvP01_12_v1:28	1
PVP01_1267600.1	cytochrome b-c1 complex subunit Rieske, putative | transcript_product=cytochrome b-c1 complex subunit Rieske, putative | location=PvP01_12	1
PVP01_1268100.1	thioredoxin peroxidase 1, putative | transcript_product=thioredoxin peroxidase 1, putative | location=PvP01_12_v1:2848052-2848639(-) | pro	1
PVP01_1268900.1	translocation protein sec62, putative | transcript_product=translocation protein sec62, putative | location=PvP01_12_v1:2885427-2887222(+)	1
PVP01_1269400.1	splicing factor 3A subunit 1, putative | transcript_product=splicing factor 3A subunit 1, putative | location=PvP01_12_v1:2919119-2921002(	1
PVP01_1269800.1	trailer hitch homolog, putative | transcript_product=trailer hitch homolog, putative | location=PvP01_12_v1:2936004-2937029(+) | protein_l	1
PVP01_1271400.1	Plasmodium exported protein, unknown function | transcript_product=Plasmodium exported protein, unknown function | location=PvP01_12_v1:30	1
PVP01_1271600.1	Plasmodium exported protein, unknown function | transcript_product=Plasmodium exported protein, unknown function | location=PvP01_12_v1:30	1
PVP01_1272300.1	PIR protein | transcript_product=PIR protein | location=PvP01_12_v1:3066359-3067683(+) | protein_length=351 | sequence_SO=chromosome | SO=	1
PVP01_1272400.1	PIR protein | transcript_product=PIR protein | location=PvP01_12_v1:3071192-3072580(+) | protein_length=369 | sequence_SO=chromosome | SO=	1
PVP01_1301500.1	mitochondrial phosphate carrier protein, putative | transcript_product=mitochondrial phosphate carrier protein, putative | location=PvP01_	1
PVP01_1301900.1	conserved protein, unknown function | transcript_product=conserved protein, unknown function | location=PvP01_13_v1:93179-100182(-) | prot	1
PVP01_1302200.1	high mobility group protein B1, putative | transcript_product=high mobility group protein B1, putative | location=PvP01_13_v1:109007-10933	1
PVP01_1303000.1	nucleosome assembly protein, putative | transcript_product=nucleosome assembly protein, putative | location=PvP01_13_v1:133213-134935(-) |	1
PVP01_1303100.1	ubiquitin-conjugating enzyme E2, putative | transcript_product=ubiquitin-conjugating enzyme E2, putative | location=PvP01_13_v1:139095-140	1
PVP01_1303500.1	eukaryotic translation initiation factor 5A, putative | transcript_product=eukaryotic translation initiation factor 5A, putative | locatio	1
PVP01_1304600.1	zinc finger protein, putative | transcript_product=zinc finger protein, putative | location=PvP01_13_v1:192664-197937(+) | protein_length=	1
PVP01_1304700.1	conserved Plasmodium protein, unknown function | transcript_product=conserved Plasmodium protein, unknown function | location=PvP01_13_v1:	1
PVP01_1305300.1	eukaryotic translation initiation factor 3 subunit C, putative | transcript_product=eukaryotic translation initiation factor 3 subunit C,	1
PVP01_1308000.1	protein phosphatase, putative | transcript_product=protein phosphatase, putative | location=PvP01_13_v1:371894-376309(+) | protein_length=	1
PVP01_1308300.1	U6 snRNA-associated Sm-like protein LSm7, putative | transcript_product=U6 snRNA-associated Sm-like protein LSm7, putative | location=PvP0	1
PVP01_1310400.1	conserved Plasmodium protein, unknown function | transcript_product=conserved Plasmodium protein, unknown function | location=PvP01_13_v1:	1
PVP01_1310600.1	DnaJ domain containing protein | transcript_product=DnaJ domain containing protein | location=PvP01_13_v1:490903-492520(+) | protein_lengt	1
PVP01_1310900.1	DNA replication licensing factor MCM5, putative | transcript_product=DNA replication licensing factor MCM5, putative | location=PvP01_13_v	1
PVP01_1311000.1	polyubiquitin 5, putative | transcript_product=polyubiquitin 5, putative | location=PvP01_13_v1:513368-514321(+) | protein_length=153 | se	1
PVP01_1311100.1	non-SERCA-type Ca2+ -transporting P-ATPase, putative | transcript_product=non-SERCA-type Ca2+ -transporting P-ATPase, putative | location=	1
PVP01_1311200.1	glutathione peroxidase-like thioredoxin peroxidase, putative | transcript_product=glutathione peroxidase-like thioredoxin peroxidase, puta	1
PVP01_1311500.1	eukaryotic translation initiation factor eIF2A, putative | transcript_product=eukaryotic translation initiation factor eIF2A, putative | l	1
PVP01_1311600.1	HSP40, subfamily A, putative | transcript_product=HSP40, subfamily A, putative | location=PvP01_13_v1:535292-537122(-) | protein_length=42	1
PVP01_1312300.1	ribonucleoside-diphosphate reductase large subunit, putative | transcript_product=ribonucleoside-diphosphate reductase large subunit, puta	1
PVP01_1313200.1	translocon component PTEX150, putative | transcript_product=translocon component PTEX150, putative | location=PvP01_13_v1:591559-594285(-)	1
PVP01_1313500.1	glucose-6-phosphate isomerase, putative | transcript_product=glucose-6-phosphate isomerase, putative | location=PvP01_13_v1:614429-616216(	1
PVP01_1313800.1	ataxin-2 like protein, putative | transcript_product=ataxin-2 like protein, putative | location=PvP01_13_v1:625446-630039(+) | protein_len	1
PVP01_1314200.1	NAD(P)H-dependent glutamate synthase, putative | transcript_product=NAD(P)H-dependent glutamate synthase, putative | location=PvP01_13_v1:	1
PVP01_1314700.1	mitochondrial acidic protein MAM33, putative | transcript_product=mitochondrial acidic protein MAM33, putative | location=PvP01_13_v1:6662	1
PVP01_1314900.1	methionine aminopeptidase 2, putative | transcript_product=methionine aminopeptidase 2, putative | location=PvP01_13_v1:671447-673114(-) |	1
PVP01_1315200.1	Hsp70/Hsp90 organizing protein, putative | transcript_product=Hsp70/Hsp90 organizing protein, putative | location=PvP01_13_v1:700803-70248	1
PVP01_1315300.1	calmodulin, putative | transcript_product=calmodulin, putative | location=PvP01_13_v1:705695-706693(+) | protein_length=149 | sequence_SO=	1
PVP01_1315900.1	signal peptidase complex subunit SPC1, putative | transcript_product=signal peptidase complex subunit SPC1, putative | location=PvP01_13_v	1
PVP01_1317400.1	voltage-dependent anion-selective channel protein, putative | transcript_product=voltage-dependent anion-selective channel protein, putati	1
PVP01_1317700.1	60S ribosomal protein L14, putative | transcript_product=60S ribosomal protein L14, putative | location=PvP01_13_v1:828614-829540(-) | pro	1
PVP01_1319100.1	acid phosphatase, putative | transcript_product=acid phosphatase, putative | location=PvP01_13_v1:870135-876914(+) | protein_length=2259 |	1
PVP01_1319800.1	conserved Plasmodium protein, unknown function | transcript_product=conserved Plasmodium protein, unknown function | location=PvP01_13_v1:	1
PVP01_1321000.1	proliferation-associated protein 2g4, putative | transcript_product=proliferation-associated protein 2g4, putative | location=PvP01_13_v1:	1
PVP01_1321400.1	conserved Plasmodium protein, unknown function | transcript_product=conserved Plasmodium protein, unknown function | location=PvP01_13_v1:	1
PVP01_1321800.1	DNA mismatch repair protein MSH2, putative | transcript_product=DNA mismatch repair protein MSH2, putative | location=PvP01_13_v1:974517-9	1
PVP01_1323300.1	60S ribosomal protein L21, putative | transcript_product=60S ribosomal protein L21, putative | location=PvP01_13_v1:1047412-1047897(+) | p	1
PVP01_1324100.1	enoyl-CoA hydratase, putative | transcript_product=enoyl-CoA hydratase, putative | location=PvP01_13_v1:1075001-1076281(+) | protein_lengt	1
PVP01_1324700.1	60S ribosomal protein L7-3, putative | transcript_product=60S ribosomal protein L7-3, putative | location=PvP01_13_v1:1080978-1082060(-) |	1
PVP01_1324800.1	60S ribosomal protein L5, putative | transcript_product=60S ribosomal protein L5, putative | location=PvP01_13_v1:1084568-1086173(+) | pro	1
PVP01_1327700.1	40S ribosomal protein S25, putative | transcript_product=40S ribosomal protein S25, putative | location=PvP01_13_v1:1181915-1182602(+) | p	1
PVP01_1328500.1	glycine--tRNA ligase, putative | transcript_product=glycine--tRNA ligase, putative | location=PvP01_13_v1:1207397-1209925(-) | protein_len	1
PVP01_1329100.1	glutathione reductase, putative | transcript_product=glutathione reductase, putative | location=PvP01_13_v1:1231473-1233558(+) | protein_l	1
PVP01_1329200.1	conserved Plasmodium protein, unknown function | transcript_product=conserved Plasmodium protein, unknown function | location=PvP01_13_v1:	1
PVP01_1331100.1	DNA replication licensing factor MCM2, putative | transcript_product=DNA replication licensing factor MCM2, putative | location=PvP01_13_v	1
PVP01_1331700.1	NOT family protein, putative | transcript_product=NOT family protein, putative | location=PvP01_13_v1:1350759-1365113(-) | protein_length=	1
PVP01_1332400.1	NADP-specific glutamate dehydrogenase, putative | transcript_product=NADP-specific glutamate dehydrogenase, putative | location=PvP01_13_v	1
PVP01_1333500.1	conserved Plasmodium protein, unknown function | transcript_product=conserved Plasmodium protein, unknown function | location=PvP01_13_v1:	1
PVP01_1334500.1	serine/threonine protein phosphatase PP1, putative | transcript_product=serine/threonine protein phosphatase PP1, putative | location=PvP0	1
PVP01_1335000.1	DnaJ protein, putative | transcript_product=DnaJ protein, putative | location=PvP01_13_v1:1518534-1520048(-) | protein_length=381 | sequen	1
PVP01_1336400.1	actin II | transcript_product=actin II | location=PvP01_13_v1:1568504-1569804(-) | protein_length=376 | sequence_SO=chromosome | SO=protei	1
PVP01_1336600.1	nuclear transport factor 2, putative | transcript_product=nuclear transport factor 2, putative | location=PvP01_13_v1:1584882-1585697(+) |	1
PVP01_1336900.1	p1/s1 nuclease, putative | transcript_product=p1/s1 nuclease, putative | location=PvP01_13_v1:1595176-1596270(-) | protein_length=364 | se	1
PVP01_1338000.1	ribosome maturation protein SBDS, putative | transcript_product=ribosome maturation protein SBDS, putative | location=PvP01_13_v1:1641906-	1
PVP01_1338300.1	eukaryotic translation initiation factor 2 subunit gamma, putative | transcript_product=eukaryotic translation initiation factor 2 subunit	1
PVP01_1338500.1	rhoptry-associated protein 1 | transcript_product=rhoptry-associated protein 1 | location=PvP01_13_v1:1660431-1662365(-) | protein_length=	1
PVP01_1339100.1	CUGBP Elav-like family member 2, putative | transcript_product=CUGBP Elav-like family member 2, putative | location=PvP01_13_v1:1701554-17	1
PVP01_1339300.1	conserved Plasmodium protein, unknown function | transcript_product=conserved Plasmodium protein, unknown function | location=PvP01_13_v1:	1
PVP01_1339400.1	conserved Plasmodium protein, unknown function | transcript_product=conserved Plasmodium protein, unknown function | location=PvP01_13_v1:	1
PVP01_1339600.1	conserved Plasmodium protein, unknown function | transcript_product=conserved Plasmodium protein, unknown function | location=PvP01_13_v1:	1
PVP01_1339700.1	DNA damage-inducible protein 1, putative | transcript_product=DNA damage-inducible protein 1, putative | location=PvP01_13_v1:1733938-1735	1
PVP01_1340300.1	conserved Plasmodium protein, unknown function | transcript_product=conserved Plasmodium protein, unknown function | location=PvP01_13_v1:	1
[truncated: 103 more rows]

## Sheet: Mascot2
Accesson	Protein Description	XRep
403253955	protein furry homolog	1
[truncated: 2,385 more rows]

## Sheet: MSGF2
Accession	Protein Description	XRep
[truncated: 2,045 more rows]

## Sheet: Sequest2
Accession	Protein Description	XRep
[truncated: 1,307 more rows]

[truncated: 6 more sheets: Crux2, 5x of 5x, 4x of 5x, 3x of 5x, 2x of 5x, 1x of 5x]
