# Supplementary material for: A large scale Plasmodium vivax- Saimiri boliviensis trophozoite-schizont transition proteome
Source: PLoS One. 2017 Aug 22;12(8):e0182561. doi: 10.1371/journal.pone.0182561 (PMC5567661; doi:10.1371/journal.pone.0182561)
Supplement: S3 Table — This table contains all of the P. vivax and S. boliviensis proteins identified at least once by a search engine, obtained by combining S1 Table and S2 Table. For this table Xrep refers to identification in Proteome 1 and/or Proteome 2. (XLS) [file pone.0182561.s003.xls]

## Sheet: Proteomes1+2_Sboliviensis
XRep	Accession	Protein Description
2	403253974	ubiquitin-conjugating enzyme E2 L3-like
2	403254132	interferon-induced very large GTPase 1-like
2	403254286	glyceraldehyde-3-phosphate dehydrogenase-like
2	403254331	phosphatidylinositol 4-phosphate 3-kinase C2 domain-containing subunit alpha
2	403254367	L-lactate dehydrogenase A chain
2	403254459	histone H3
2	403254548	catalase
2	403254583	tripartite motif-containing protein 44
2	403254737	26S protease regulatory subunit 6A
2	403254832	large neutral amino acids transporter small subunit 3
2	403255088	elongation factor 1-gamma
2	403255416	uncharacterized protein LOC101039636
2	403255447	proteasome subunit alpha type-1
2	403255455	otogelin
2	403255639	neuroblast differentiation-associated protein AHNAK
2	403255891	heat shock 70 kDa protein 4
2	403255973	histidine triad nucleotide-binding protein 1
2	403256193	serine/threonine-protein kinase RIO2
2	403256206	calpastatin isoform 1
2	403256208	calpastatin isoform 2
2	403256210	calpastatin isoform 3
2	403256212	calpastatin isoform 3
2	403256221	glutaredoxin-1
2	403256487	vacuolar protein sorting-associated protein 13A isoform 1
2	403256696	60S ribosomal protein L7-like
2	403256779	bisphosphoglycerate mutase
2	403256877	ADP-ribosylation factor 5
2	403257138	guanine nucleotide-binding protein G(i) subunit alpha-1
2	403257384	elongation factor 1-alpha 1-like isoform 1
2	403257537	laminin subunit beta-1
2	403257614	outer dense fiber protein 2-like
2	403257793	ubiquitin-40S ribosomal protein S27a-like
2	403257817	plasminogen activator inhibitor 1 RNA-binding protein-like isoform 1
2	403257819	plasminogen activator inhibitor 1 RNA-binding protein-like isoform 2
2	403258137	UMP-CMP kinase isoform 1
2	403258139	UMP-CMP kinase isoform 1
2	403258464	vitamin B12 transport periplasmic protein BtuE-like
2	403258491	repulsive guidance molecule A
2	403258559	ADAMTS-like protein 3
2	403258589	zinc finger protein 804A
2	403258807	serine/threonine-protein kinase tousled-like 1
2	403259023	methyl-CpG-binding domain protein 5
2	403259129	titin
2	403259194	nebulin
2	403259209	uncharacterized protein LOC101028338
2	403259344	uncharacterized protein C10orf88 homolog
2	403259393	eukaryotic translation initiation factor 3 subunit A
2	403259410	protein CASC2, isoform 3-like
2	403259549	glutathione S-transferase omega-1 isoform 1
2	403259809	RRP12-like protein
2	403259929	tropomyosin alpha-3 chain-like
2	403259987	actin, aortic smooth muscle isoform 1
2	403260069	tetratricopeptide repeat protein 40
2	403260077	glutaredoxin-3
2	403260100	deleted in malignant brain tumors 1 protein-like
2	403260104	transforming acidic coiled-coil-containing protein 2
2	403260369	actin, gamma-enteric smooth muscle
2	403260387	early growth response protein 4
2	403260389	T-complex protein 1 subunit eta
2	403260407	dysferlin isoform 1
2	403260458	V-type proton ATPase subunit B, kidney isoform
2	403260468	beta-adducin isoform 1
2	403260564	ras-related protein Rab-1A
2	403260589	malate dehydrogenase, cytoplasmic
2	403260609	T-complex protein 1 subunit delta isoform 1
2	403260611	T-complex protein 1 subunit delta isoform 2
2	403260664	ubiquitin-40S ribosomal protein S27a
2	403260666	spectrin beta chain, brain 1-like
2	403260765	polyubiquitin-B-like
2	403261117	midasin
2	403261173	uncharacterized protein C6orf163 homolog
2	403261818	O-acetyl-ADP-ribose deacetylase C6orf130 homolog isoform 1
2	403261864	28 kDa heat- and acid-stable phosphoprotein-like
2	403261934	heat shock cognate protein HSP 90-beta-like, partial
2	403262049	ubiquilin-3
2	403262065	hemoglobin subunit epsilon
2	403262067	hemoglobin subunit beta
2	403262069	hemoglobin subunit delta
2	403262505	heat shock cognate 71 kDa protein
2	403262584	porphobilinogen deaminase isoform 1
2	403262586	porphobilinogen deaminase isoform 3
2	403262596	histone H2A type 2-B-like
2	403262705	prothymosin alpha-like
2	403262996	elongation factor 1-alpha 1-like isoform 1
2	403263126	histone-binding protein RBBP4-like
2	403263212	uncharacterized protein C11orf71 homolog
2	403263261	peptidyl-prolyl cis-trans isomerase A-like isoform 1
2	403263279	peptidyl-prolyl cis-trans isomerase A-like isoform 9
2	403263487	alpha-synuclein isoform 1
2	403263495	alpha-synuclein isoform 5
2	403263542	probable ubiquitin carboxyl-terminal hydrolase FAF-X isoform 2
2	403263745	phosphorylase b kinase regulatory subunit alpha, liver isoform
2	403263954	cofilin-1-like isoform 4
2	403264096	proteasome activator complex subunit 2
2	403264120	proteasome activator complex subunit 1
2	403264198	protein arginine N-methyltransferase 5 isoform 1
2	403264409	heat shock-related 70 kDa protein 2
2	403264413	spectrin beta chain, erythrocyte
2	403264482	ubiquitin-60S ribosomal protein L40-like isoform 1
2	403264525	uncharacterized protein KIAA0247 homolog
2	403264912	histone H3.3C-like
2	403264922	nesprin-2
2	403265000	ATP synthase subunit alpha, mitochondrial isoform 1
2	403265002	ATP synthase subunit alpha, mitochondrial isoform 2
2	403265004	ATP synthase subunit alpha, mitochondrial isoform 3
2	403265212	ubiquitin carboxyl-terminal hydrolase 14 isoform 1
2	403265214	ubiquitin carboxyl-terminal hydrolase 14 isoform 2
2	403265218	ubiquitin carboxyl-terminal hydrolase 14 isoform 4
2	403265300	laminin subunit alpha-1
2	403265302	T-complex protein 1 subunit beta-like
2	403265309	protein SOGA2
2	403265337	vesicle-associated membrane protein-associated protein A
2	403265339	vesicle-associated membrane protein-associated protein B/C
2	403265411	ankyrin repeat domain-containing protein 62
2	403265830	serotransferrin isoform 1
2	403265832	serotransferrin isoform 1
2	403266070	erythrocyte band 7 integral membrane protein isoform 1
2	403266072	erythrocyte band 7 integral membrane protein isoform 2
2	403266079	complement C5
2	403266091	26S proteasome non-ATPase regulatory subunit 5 isoform 1
2	403266093	26S proteasome non-ATPase regulatory subunit 5 isoform 2
2	403266151	delta-aminolevulinic acid dehydratase
2	403266218	thioredoxin isoform 1
2	403266353	laminin subunit gamma-1
2	403266510	vesicle-associated membrane protein 4 isoform 1
2	403266670	peroxiredoxin-6
2	403266761	ran-specific GTPase-activating protein-like
2	403266946	bifunctional purine biosynthesis protein PURH isoform 1
2	403266948	bifunctional purine biosynthesis protein PURH isoform 2
2	403266995	microtubule-associated protein 2
2	403267050	DBF4-type zinc finger-containing protein 2
2	403267183	SPATS2-like protein isoform 3
2	403267187	SPATS2-like protein isoform 3
2	403267213	60 kDa heat shock protein, mitochondrial isoform 1
2	403267217	60 kDa heat shock protein, mitochondrial isoform 3
2	403267243	dynein heavy chain 7, axonemal
2	403267372	transportin-1 isoform 1
2	403267534	beta-actin-like protein 2-like
2	403267698	tetratricopeptide repeat protein 33 isoform 1
2	403267713	complement component C9
2	403268371	serine/threonine-protein kinase PAK 2
2	403268562	microtubule-associated protein 4
2	403268633	elongation factor 1-alpha 1
2	403268649	opioid growth factor receptor-like protein 1
2	403268767	glutathione S-transferase A4-like
2	403268879	protein eyes shut homolog
2	403268939	zinc finger protein GLI1 isoform 2
2	403269084	cullin-associated NEDD8-dissociated protein 1-like
2	403269140	L-lactate dehydrogenase B chain
2	403269452	actin, cytoplasmic 2-like, partial
2	403269485	coiled-coil domain-containing protein 155-like
2	403269492	polyubiquitin-B-like
2	403269554	calmodulin isoform 1
2	403269617	glyceraldehyde-3-phosphate dehydrogenase-like isoform 1
2	403269773	E3 ubiquitin-protein ligase SHPRH
2	403269914	histone H3-like
2	403270008	multidrug resistance-associated protein 5
2	403270121	eukaryotic initiation factor 4A-II
2	403270350	peregrin isoform 2
2	403270373	SET domain-containing protein 5
2	403270674	putative tubulin beta chain-like protein ENSP00000290377-like
2	403270713	histone H4-like
2	403270717	histone H2A type 1-D-like
2	403270725	histone H2A type 1-like
2	403270727	histone H2B type 1-J-like isoform 1
2	403271001	tubulin beta-2A chain-like
2	403271040	uncharacterized protein LOC101028819
2	403271042	uncharacterized protein LOC101029452
2	403271044	histone H2B type 1-H-like
2	403271047	histone H2A type 1-like
2	403271125	tubulin beta-2A chain-like
2	403271172	cytosol aminopeptidase
2	403271399	6-phosphofructokinase, liver type isoform 1
2	403271401	6-phosphofructokinase, liver type isoform 2
2	403271545	carbonyl reductase [NADPH] 1
2	403271624	superoxide dismutase [Cu-Zn]
2	403271630	superoxide dismutase [Cu-Zn]
2	403271668	T-complex protein 1 subunit theta isoform 1
2	403271672	T-complex protein 1 subunit theta isoform 3
2	403271674	T-complex protein 1 subunit theta isoform 2
2	403271793	biotin--protein ligase
2	403271886	T-complex protein 1 subunit beta
2	403272146	nucleosome assembly protein 1-like 1
2	403272179	ubiquitin-conjugating enzyme E2 N-like
2	403272224	alpha-enolase isoform 1
2	403272236	peptidyl-prolyl cis-trans isomerase D
2	403272418	glycophorin-A
2	403272475	6-phosphogluconate dehydrogenase, decarboxylating
2	403272691	40S ribosomal protein S6
2	403272859	UDP-glucose:glycoprotein glucosyltransferase 2
2	403272869	importin-5
2	403272910	sodium leak channel non-selective protein
2	403273166	hemoglobin subunit alpha-1-like
2	403273168	hemoglobin subunit alpha-1-like
2	403273525	ubiquitin carboxyl-terminal hydrolase 7 isoform 2
2	403273541	vitamin K-dependent protein S
2	403273674	heat shock protein 75 kDa, mitochondrial
2	403273682	coronin-7
2	403273747	calmodulin
2	403274126	ankyrin-3
2	403274395	sorbitol dehydrogenase
2	403274462	erythrocyte membrane protein band 4.2 isoform 1
2	403274464	erythrocyte membrane protein band 4.2 isoform 2
2	403274466	erythrocyte membrane protein band 4.2 isoform 3
2	403274496	calpain-3 isoform 1
2	403274773	clathrin heavy chain 1
2	403274914	eukaryotic translation initiation factor 5A-1 isoform 1
2	403274932	DNA-directed RNA polymerase II subunit RPB1
2	403274946	spermatid maturation protein 1
2	403274950	sentrin-specific protease 3
2	403274986	dynein heavy chain 2, axonemal
2	403275034	phosphoribosylformylglycinamidine synthase
2	403275058	myosin-10 isoform 1
2	403275062	myosin-10 isoform 3
2	403275163	serine hydroxymethyltransferase, cytosolic
2	403275242	cytospin-B-like isoform 1
2	403275261	vacuolar protein sorting-associated protein 53 homolog
2	403275279	14-3-3 protein epsilon
2	403275283	pre-mRNA-processing-splicing factor 8
2	403275402	dynein heavy chain 9, axonemal
2	403275443	DNA topoisomerase 3-alpha
2	403275447	phosphoribosyl pyrophosphate synthase-associated protein 2
2	403275456	retinoic acid-induced protein 1
2	403275526	ankyrin-2
2	403275568	complement factor I isoform 2
2	403275599	TBC domain-containing protein kinase-like protein isoform 1
2	403275793	histone H2A.Z-like
2	403275921	insulin-like growth factor I
2	403275927	stabilin-2
2	403275929	endoplasmin
2	403276389	protein disulfide-isomerase A4
2	403276406	zinc finger protein 862
2	403276422	GTPase IMAP family member 4 isoform 1
2	403276512	actin, cytoplasmic 1-like
2	403276525	ubinuclein-2
2	403276785	heterogeneous nuclear ribonucleoprotein F isoform 1
2	403276826	integrin alpha-M
2	403276997	fructose-bisphosphate aldolase A isoform 1
2	403277003	fructose-bisphosphate aldolase A isoform 4
2	403277380	histone H3.3 isoform 1
2	403277438	toll-like receptor 5 isoform 1
2	403277530	tropomyosin alpha-3 chain-like
2	403277747	RRP15-like protein
2	403278020	26S protease regulatory subunit 10B
2	403278262	26S proteasome non-ATPase regulatory subunit 1
2	403278397	engulfment and cell motility protein 1 isoform 3
2	403278437	proteasome subunit alpha type-2
2	403278485	2-oxoglutarate dehydrogenase, mitochondrial isoform 2
2	403278598	peptidyl-prolyl cis-trans isomerase A-like
2	403278600	histone H2A.V-like
2	403278615	polycystic kidney disease protein 1-like 1
2	403278900	extended synaptotagmin-3
2	403278922	transferrin receptor protein 1
2	403278956	xylulose kinase
2	403278962	golgin subfamily A member 4
2	403279167	transcriptional regulator Kaiso
2	403279307	hypoxanthine-guanine phosphoribosyltransferase
2	403279364	cohesin subunit SA-2
2	403279422	puromycin-sensitive aminopeptidase isoform 1
2	403279427	importin subunit beta-1 isoform 1
2	403279429	importin subunit beta-1 isoform 2
2	403279661	nucleoside diphosphate kinase B
2	403279715	dynein light chain 2, cytoplasmic
2	403279766	gamma-enolase isoform 2
2	403279786	profilin-1
2	403279806	proteasome subunit beta type-6 isoform 1
2	403279965	bleomycin hydrolase
2	403280043	xylosyltransferase 2
2	403280102	neurofibromin
2	403280374	rho GDP-dissociation inhibitor 1 isoform 1
2	403280386	Fanconi anemia-associated protein of 100 kDa isoform 1
2	403280419	eukaryotic initiation factor 4A-III
2	403280504	ubiquitin-conjugating enzyme E2 O
2	403280522	envoplakin isoform 1
2	403280585	ATP synthase subunit d, mitochondrial isoform 1
2	403280611	Na(+)/H(+) exchange regulatory cofactor NHE-RF1
2	403280769	actin, cytoplasmic 2
2	403280810	phosphoribosyl pyrophosphate synthase-associated protein 1
2	403280850	glutamate [NMDA] receptor subunit epsilon-3
2	403281161	RNA-binding protein 12
2	403281186	eukaryotic translation initiation factor 6 isoform 1
2	403281345	serum albumin
2	403281402	uncharacterized protein LOC101031269
2	403281555	serine/threonine-protein kinase TAO3 isoform 1
2	403281645	aldehyde dehydrogenase, mitochondrial isoform 1
2	403281647	aldehyde dehydrogenase, mitochondrial isoform 1
2	403281781	coiled-coil domain-containing protein 62
2	403281834	phosphatidylethanolamine-binding protein 1
2	403281924	serine incorporator 1
2	403282096	40S ribosomal protein S12
2	403282203	T-complex protein 1 subunit epsilon
2	403282321	exportin-2 isoform 1
2	403282533	proteasome subunit alpha type-7
2	403282630	ubiquitin-conjugating enzyme E2 variant 2
2	403282697	elongation factor 1-alpha 2
2	403282920	ran GTPase-activating protein 1 isoform 1
2	403282930	histone acetyltransferase p300
2	403282935	trinucleotide repeat-containing gene 6B protein isoform 1
2	403282966	60S ribosomal protein L3
2	403283098	myosin-9
2	403283222	hsc70-interacting protein
2	403283238	DNA dC-_dU-editing enzyme APOBEC-3G-like
2	403283270	2-amino-3-ketobutyrate coenzyme A ligase, mitochondrial-like
2	403283316	26S proteasome non-ATPase regulatory subunit 11
2	403283601	centrosomal protein kizuna
2	403283695	threonine aspartase 1
2	403284006	glutamate--cysteine ligase regulatory subunit
2	403284158	serine--tRNA ligase, cytoplasmic
2	403284168	proteasome subunit alpha type-5
2	403284428	transcription termination factor 2
2	403284508	zinc finger protein 839
2	403284598	multifunctional protein ADE2 isoform 1
2	403284681	protein furry homolog-like
2	403284823	protein FAM49B isoform 1
2	403284842	ubiquitin-60S ribosomal protein L40-like isoform 4
2	403284913	nesprin-1
2	403284970	ezrin
2	403284982	T-complex protein 1 subunit alpha
2	403284984	acetyl-CoA acetyltransferase, cytosolic
2	403285040	glyceraldehyde-3-phosphate dehydrogenase-like
2	403285063	putative transcriptional regulator encoded by LINC00473-like
2	403285083	protocadherin Fat 1
2	403285178	WD repeat-containing protein 17
2	403285333	stress-70 protein, mitochondrial
2	403285404	uncharacterized protein LOC101051953
2	403285489	rod cGMP-specific 3',5'-cyclic phosphodiesterase subunit alpha
2	403285519	40S ribosomal protein S14 isoform 2
2	403285600	la-related protein 1 isoform 1
2	403285626	lysine-specific demethylase 3B
2	403285969	importin subunit alpha-8
2	403286355	casein kinase I isoform alpha-like
2	403286372	heat shock protein HSP 90-beta-like isoform 1
2	403286685	rho GDP-dissociation inhibitor 2 isoform 1
2	403286798	rod cGMP-specific 3',5'-cyclic phosphodiesterase subunit beta isoform 2
2	403286841	alpha-adducin isoform 1
2	403286843	alpha-adducin isoform 2
2	403286845	alpha-adducin isoform 3
2	403286956	WD repeat-containing protein 1
2	403287204	actin, cytoplasmic 1
2	403287448	endothelin-converting enzyme 1
2	403287708	msx2-interacting protein
2	403287718	protein DDI1 homolog 2
2	403287722	forkhead-associated domain-containing protein 1
2	403287881	putative tripartite motif-containing protein 77
2	403288056	protein FAM188B
2	403288248	trifunctional enzyme subunit beta, mitochondrial
2	403288256	matrilin-3, partial
2	403288322	ADP-ribosylation factor 1
2	403288352	small nuclear ribonucleoprotein Sm D2-like isoform 1
2	403288386	fumarate hydratase, mitochondrial
2	403288506	ryanodine receptor 2
2	403288628	V-type proton ATPase catalytic subunit A isoform 1
2	403288630	V-type proton ATPase catalytic subunit A isoform 2
2	403288713	casein kinase II subunit alpha-like
2	403288953	V-type proton ATPase subunit B, brain isoform
2	403289148	polyubiquitin-B-like
2	403289391	purine nucleoside phosphorylase
2	403289461	telomerase protein component 1
2	403289633	collagen alpha-6(IV) chain
2	403289790	tubulin epsilon chain
2	403289904	serine/threonine-protein kinase mTOR
2	403289910	TAR DNA-binding protein 43
2	403289975	glyceraldehyde-3-phosphate dehydrogenase-like
2	403290213	arginine--tRNA ligase, cytoplasmic
2	403290465	exocyst complex component 3-like protein
2	403290473	F-box/LRR-repeat protein 2-like
2	403290732	14-3-3 protein beta/alpha
2	403290980	ADP-ribosylation factor 4 isoform 1
2	403291047	transketolase
2	403291146	IQ domain-containing protein F3
2	403291258	glutathione peroxidase 1
2	403291315	stabilin-1
2	403291319	dynein heavy chain 1, axonemal, partial
2	403291410	Holliday junction recognition protein
2	403291609	SH3 domain-binding glutamic acid-rich-like protein isoform 1
2	403291654	phosphoglycerate kinase 1
2	403291714	ubiquitin-60S ribosomal protein L40-like
2	403291932	solute carrier family 2, facilitated glucose transporter member 1
2	403292029	adenylyl cyclase-associated protein 1
2	403292106	peroxiredoxin-1
2	403292200	GTP-binding nuclear protein Ran
2	403292317	exportin-7
2	403292439	epoxide hydrolase 2
2	403292482	dematin
2	403292510	N-acetyltransferase ESCO2
2	403292514	kinesin-like protein KIF13B
2	403292555	PAP-associated domain-containing protein 5
2	403292560	bromodomain-containing protein 7
2	403292722	glucose-6-phosphate isomerase
2	403292940	signal-induced proliferation-associated 1-like protein 3
2	403292972	alpha-actinin-4
2	403293033	calpain small subunit 1
2	403293062	glutamate receptor, ionotropic kainate 3
2	403293111	proteasome subunit beta type-2 isoform 1
2	403293117	proteasome subunit beta type-2 isoform 4
2	403293293	protein 4.1 isoform 1
2	403293295	protein 4.1 isoform 2
2	403293333	eukaryotic translation initiation factor 3 subunit I
2	403293472	calpain-1 catalytic subunit
2	403293515	EGF-containing fibulin-like extracellular matrix protein 2
2	403293591	dipeptidyl peptidase 3 isoform 1
2	403293593	dipeptidyl peptidase 3 isoform 2
2	403293669	thrombospondin-3 isoform 1
2	403293675	pyruvate kinase isozymes R/L isoform 1
2	403293677	pyruvate kinase isozymes R/L isoform 2
2	403293679	pyruvate kinase isozymes R/L isoform 3
2	403293940	transgelin-2 isoform 1
2	403294115	stress-induced-phosphoprotein 1
2	403294125	peroxiredoxin-5, mitochondrial
2	403294184	T-complex protein 1 subunit gamma
2	403294193	spectrin alpha chain, erythrocyte
2	403294208	coiled-coil domain-containing protein 19, mitochondrial
2	403294287	DNA-binding protein RFX8
2	403294498	uncharacterized protein LOC101030049
2	403294641	isoleucine--tRNA ligase, cytoplasmic
2	403295024	supervillin
2	403295333	neurofilament heavy polypeptide
2	403295355	seizure 6-like protein
2	403295411	eukaryotic translation initiation factor 3 subunit E isoform 1
2	403295529	collagen alpha-1(X) chain
2	403295847	translationally-controlled tumor protein-like
2	403295889	elongation factor 2
2	403296075	ELAV-like protein 1
2	403296194	kelch-like ECH-associated protein 1
2	403296256	semaphorin-6B
2	403296275	tubulin beta-4A chain
2	403296313	zinc finger protein 560
2	403296341	hsp90 co-chaperone Cdc37
2	403296358	ATP synthase subunit gamma, mitochondrial isoform 1
2	403296395	rab GDP dissociation inhibitor beta isoform 1
2	403296397	rab GDP dissociation inhibitor beta isoform 2
2	403296401	calmodulin-like protein 3 isoform 2
2	403296423	aldo-keto reductase family 1 member C1 homolog
2	403296537	ADP-ribosylation factor 3 isoform 1
2	403296595	pre-mRNA-processing factor 40 homolog B isoform 2
2	403296709	keratin, type II cytoskeletal 5
2	403296723	uncharacterized protein LOC101046470
2	403296729	keratin, type II cytoskeletal 1b
2	403296744	eukaryotic translation initiation factor 4B
2	403296959	proliferation-associated protein 2G4
2	403297007	histone-lysine N-methyltransferase MLL2
2	403297045	keratin, type II cytoskeletal 79
2	403297054	separin
2	403297103	ATP synthase subunit beta, mitochondrial
2	403297233	low molecular weight phosphotyrosine protein phosphatase isoform 1
2	403297235	low molecular weight phosphotyrosine protein phosphatase isoform 2
2	403297375	ubiquitin-like modifier-activating enzyme 1 isoform 1
2	403297615	protein DJ-1 isoform 1
2	403297617	protein DJ-1 isoform 1
2	403297770	calmodulin-binding transcription activator 1
2	403297938	annexin A11
2	403298079	tetra-peptide repeat homeobox protein 1-like
2	403298180	tetratricopeptide repeat protein 7B
2	403298182	calmodulin
2	403298189	26S protease regulatory subunit 4
2	403298208	probable E3 ubiquitin-protein ligase HERC1
2	403298226	tropomyosin alpha-4 chain isoform 1
2	403298228	tropomyosin beta chain isoform 2
2	403298269	talin-2
2	403298406	zinc finger homeobox protein 3 isoform 1
2	403298455	Golgi apparatus protein 1
2	403298630	tropomodulin-1
2	403298785	uncharacterized protein LOC101027509
2	403298859	inositol monophosphatase 1-like isoform 1
2	403298954	26S proteasome non-ATPase regulatory subunit 6
2	403298968	succinyl-CoA ligase [GDP-forming] subunit beta, mitochondrial
2	403299071	serine/threonine-protein phosphatase 5 isoform 2
2	403299206	apoptosis regulator BAX
2	403299513	myosin-14
2	403299538	carbonic anhydrase 1 isoform 1
2	403299544	carbonic anhydrase 2
2	403299604	leucine-rich repeat and coiled-coil domain-containing protein 1
2	403299729	golgin subfamily A member 2 isoform 2
2	403299758	adenylate kinase isoenzyme 1 isoform 1
2	403299826	78 kDa glucose-regulated protein
2	403299912	probable G-protein coupled receptor 144
2	403299948	14-3-3 protein zeta/delta-like isoform 1
2	403300123	uncharacterized protein LOC101032377
2	403300203	actin, alpha skeletal muscle
2	403300499	immunoglobulin superfamily DCC subclass member 4
2	403300546	moesin
2	403300640	amyloid beta A4 precursor protein-binding family B member 2 isoform 1
2	403300715	casein kinase II subunit alpha
2	403300735	proteasome inhibitor PI31 subunit isoform 1
2	403300756	NSFL1 cofactor p47 isoform 1
2	403300845	UPF0687 protein C20orf27 homolog isoform 1
2	403300929	pantothenate kinase 2, mitochondrial
2	403300938	heterogeneous nuclear ribonucleoprotein K isoform 1
2	403300940	heterogeneous nuclear ribonucleoprotein K isoform 4
2	403301454	14 kDa phosphohistidine phosphatase
2	403301550	tubulin beta-4B chain
2	403301595	ubiquitin-associated domain-containing protein 1
2	403301603	uncharacterized protein LOC101034921
2	403301735	A disintegrin and metalloproteinase with thrombospondin motifs 20, partial
2	403301747	protocadherin Fat 3 isoform 1
2	403301784	centrosomal protein KIAA1731 homolog
2	403301818	serine/threonine-protein phosphatase PP1-beta catalytic subunit
2	403301997	tryptophan--tRNA ligase, cytoplasmic isoform 1
2	403302051	tropomodulin-3
2	403302240	calreticulin
2	403302244	UV excision repair protein RAD23 homolog A isoform 1
2	403302246	UV excision repair protein RAD23 homolog A isoform 1
2	403302262	peroxiredoxin-2
2	403302779	histone H2A type 2-A-like
2	403302781	histone H2A type 2-B-like
2	403302861	OTU domain-containing protein 7B
2	403302952	uncharacterized protein LOC101031333
2	403303032	plectin
2	403303118	dynein heavy chain 6, axonemal
2	403303160	glyceraldehyde-3-phosphate dehydrogenase
2	403303267	S-formylglutathione hydrolase
2	403303371	epidermal growth factor receptor substrate 15-like 1
2	403303409	6-phosphogluconolactonase
2	403303449	ubiquitin-60S ribosomal protein L40
2	403303658	ankyrin-1
2	403303762	26S protease regulatory subunit 8 isoform 1
2	403303947	E3 ubiquitin-protein ligase RNF103
2	403303977	eukaryotic translation initiation factor 2-alpha kinase 3
2	403304032	serine/threonine-protein kinase ATR
2	403304272	catechol O-methyltransferase
2	403304296	tubulin alpha-8 chain
2	403304311	DNA topoisomerase 3-beta-1
2	403304514	keratin, type I cytoskeletal 25
2	403304522	keratin, type I cytoskeletal 39
2	403304602	26S proteasome non-ATPase regulatory subunit 3
2	403304663	ATP-citrate synthase
2	403304671	uncharacterized protein LOC101053198
2	403304689	keratin, type I cytoskeletal 10
2	403304878	calpain-5
2	403304913	proteasome subunit alpha type-4
2	403305292	26S protease regulatory subunit 6B isoform 1
2	403305294	26S protease regulatory subunit 6B isoform 2
2	403305326	flavin reductase (NADPH)
2	403305602	nucleosome assembly protein 1-like 4 isoform 1
2	403305604	nucleosome assembly protein 1-like 4 isoform 2
2	403305628	60S acidic ribosomal protein P2
2	403305733	ribonuclease inhibitor
2	403305813	heat shock 70 kDa protein 6, partial
2	403305871	peptidyl-prolyl cis-trans isomerase A-like
2	403305890	proteasome subunit beta type-1
2	403305919	dapper homolog 2
2	403306195	protein-L-isoaspartate(D-aspartate) O-methyltransferase
2	403306300	band 3 anion transport protein
2	403306660	talin-1
2	403306707	transitional endoplasmic reticulum ATPase
2	403306894	filamin-A isoform 1
2	403306896	filamin-A isoform 1
2	403306906	rab GDP dissociation inhibitor alpha
2	403306920	glucose-6-phosphate 1-dehydrogenase isoform 1
2	403306978	55 kDa erythrocyte membrane protein
2	403306997	calnexin isoform 1
2	403307118	zinc finger protein 416
2	403307253	killer cell immunoglobulin-like receptor 3DL1-like isoform 1
2	403307423	histone H3.3-like isoform 1
2	403307567	serine/threonine-protein phosphatase 2A 65 kDa regulatory subunit A alpha isoform isoform 1
2	403307569	serine/threonine-protein phosphatase 2A 65 kDa regulatory subunit A alpha isoform isoform 2
2	403307583	zinc finger protein 836-like
2	403307638	carcinoembryonic antigen-related cell adhesion molecule 18
2	403307754	uncharacterized protein LOC101039372
2	403307790	complement C4-A isoform 1
2	403307792	complement C4-A isoform 1
2	403307798	helicase SKI2W isoform 2
2	403307812	heat shock 70 kDa protein 1-like
2	403307814	heat shock 70 kDa protein 1-like
2	403307819	valine--tRNA ligase
2	403308310	60S ribosomal protein L13 isoform 1
2	403308341	tubulin beta-3 chain
2	403308360	ATPase inhibitor, mitochondrial
2	403308488	tubulin beta chain
2	403308526	mediator of DNA damage checkpoint protein 1
2	403308697	histone H3.1-like
2	403308699	uncharacterized protein LOC101044508
2	403308840	T-complex protein 1 subunit zeta
2	403308988	triosephosphate isomerase
2	403309006	gamma-enolase isoform 2
2	403309092	basigin
2	403309186	glyceraldehyde-3-phosphate dehydrogenase-like
2	403309405	prostaglandin E synthase 3-like isoform 1
2	403309549	hemoglobin subunit gamma-like, partial
1	393281674	ATP synthase F0 subunit 6 (mitochondrion)
1	403253955	protein furry homolog
1	403253959	60S ribosomal protein L13a-like
1	403254012	60S ribosomal protein L21-like
1	403254035	probable phospholipid-transporting ATPase IB isoform 1
1	403254047	centromere protein J
1	403254049	RING finger protein 17
1	403254053	ankyrin repeat domain-containing protein 20B-like
1	403254127	cytochrome c-like
1	403254141	olfactory receptor 2D3-like
1	403254149	olfactory receptor 2D2-like
1	403254174	ovochymase-2
1	403254176	olfactory receptor 481-like
1	403254180	olfactory receptor 5P2-like
1	403254194	serine/threonine-protein kinase 33
1	403254223	AMP deaminase 3 isoform 1
1	403254227	AMP deaminase 3 isoform 3
1	403254231	AMP deaminase 3 isoform 5
1	403254300	coatomer subunit beta isoform 1
1	403254333	40S ribosomal protein S13-like
1	403254339	harmonin
1	403254365	L-lactate dehydrogenase A-like 6A
1	403254384	immunoglobulin superfamily member 22
1	403254431	anoctamin-5
1	403254433	vesicular glutamate transporter 2
1	403254449	sodium-coupled monocarboxylate transporter 2
1	403254455	peptidyl-prolyl cis-trans isomerase A-like isoform 1
1	403254473	brain-derived neurotrophic factor isoform 7
1	403254526	cleavage stimulation factor subunit 3
1	403254567	probable methylthioribulose-1-phosphate dehydratase
1	403254569	CD44 antigen
1	403254571	CD44 antigen
1	403254608	leucine-rich repeat-containing protein 4C isoform 1
1	403254639	zinc finger protein 862
1	403254649	cryptochrome-2
1	403254687	zinc finger protein 408 isoform 1
1	403254693	rho GTPase-activating protein 1
1	403254695	prothrombin isoform 1
1	403254697	prothrombin isoform 2
1	403254770	olfactory receptor 4A16-like
1	403254798	olfactory receptor 5T2-like
1	403254808	olfactory receptor 5M9-like
1	403254842	ubiquitin/ISG15-conjugating enzyme E2 L6
1	403254849	polyribonucleotide 5'-hydroxyl-kinase Clp1
1	403254897	peptidyl-prolyl cis-trans isomerase A-like
1	403254903	olfactory receptor 476-like
1	403254916	olfactory receptor 10Q1-like
1	403254955	olfactory receptor 5A1-like
1	403254960	olfactory receptor 4D11-like
1	403255007	T-cell surface glycoprotein CD5
1	403255013	DNA damage-binding protein 1
1	403255033	sn1-specific diacylglycerol lipase alpha
1	403255047	flap endonuclease 1 isoform 2
1	403255057	guanine nucleotide exchange factor for Rab-3A isoform 1
1	403255092	neutral alpha-glucosidase AB isoform 2
1	403255192	matrix-remodeling-associated protein 5
1	403255199	neuroligin-4, X-linked isoform 2
1	403255220	F-box-like/WD repeat-containing protein TBL1X
1	403255229	H(+)/Cl(-) exchange transporter 4 isoform 1
1	403255243	rho GTPase-activating protein 6
1	403255256	cytochrome c-like
1	403255260	FERM and PDZ domain-containing protein 4
1	403255280	oral-facial-digital syndrome 1 protein isoform 1
1	403255345	heterogeneous nuclear ribonucleoprotein A1-like
1	403255365	high mobility group protein B1-like, partial
1	403255368	microtubule-associated tumor suppressor candidate 2
1	403255390	sacsin
1	403255398	spindle and kinetochore-associated protein 3
1	403255403	dynein heavy chain domain-containing protein 1
1	403255420	signal peptide, CUB and EGF-like domain-containing protein 2
1	403255430	myotubularin-related protein 13
1	403255449	cGMP-inhibited 3',5'-cyclic phosphodiesterase B
1	403255457	L-lactate dehydrogenase A-like 6A
1	403255489	DEP domain-containing protein 7
1	403255507	c-Jun-amino-terminal kinase-interacting protein 1
1	403255511	low-density lipoprotein receptor-related protein 4
1	403255530	receptor-type tyrosine-protein phosphatase eta
1	403255536	olfactory receptor 4A15-like
1	403255604	membrane-spanning 4-domains subfamily A member 4A-like
1	403255631	ferritin heavy chain
1	403255646	4F2 cell-surface antigen heavy chain
1	403255650	solute carrier family 22 member 9
1	403255662	interleukin-3 receptor subunit alpha
1	403255664	ADP/ATP translocase 3
1	403255696	protein Shroom2
1	403255709	protein SET-like
1	403255713	protocadherin alpha-13
1	403255775	arf-GAP with Rho-GAP domain, ANK repeat and PH domain-containing protein 3 isoform 1
1	403255825	glutaredoxin domain-containing cysteine-rich protein 2
1	403255846	core histone macro-H2A.1-like
1	403255848	core histone macro-H2A.1-like
1	403255872	serine/threonine-protein phosphatase 2A catalytic subunit alpha isoform
1	403255882	S-phase kinase-associated protein 1
1	403255885	voltage-dependent anion-selective channel protein 1
1	403255889	follistatin-related protein 4
1	403255917	septin-8
1	403255925	interleukin-4 isoform 2
1	403255937	prolyl 4-hydroxylase subunit alpha-2 isoform 5
1	403255983	40S ribosomal protein SA-like
1	403255987	fibrillin-2
1	403256025	RNA-binding motif protein, X chromosome-like
1	403256035	synphilin-1
1	403256056	peroxisomal multifunctional enzyme type 2 isoform 1
1	403256066	dmX-like protein 1 isoform 1
1	403256070	DTW domain-containing protein 2
1	403256101	geranylgeranyl transferase type-1 subunit beta
1	403256103	E3 ubiquitin-protein ligase TRIM36 isoform 1
1	403256122	adenomatous polyposis coli protein isoform 1
1	403256133	band 4.1-like protein 4A
1	403256172	gypsy retrotransposon integrase-like protein 1
1	403256174	peptidyl-glycine alpha-amidating monooxygenase isoform 1
1	403256181	solute carrier organic anion transporter family member 4C1
1	403256189	chromodomain-helicase-DNA-binding protein 1
1	403256268	G-protein coupled receptor 98
1	403256276	DNA-directed RNA polymerase III subunit RPC7 isoform 2
1	403256296	ras GTPase-activating protein 1
1	403256303	glyceraldehyde-3-phosphate dehydrogenase-like isoform 1
1	403256334	uncharacterized protein LOC101039959
1	403256341	40S ribosomal protein S23
1	403256363	zinc finger FYVE domain-containing protein 16
1	403256371	thrombospondin-4
1	403256376	metaxin-3 isoform 3
1	403256393	DNA-directed RNA polymerase III subunit RPC9-like
1	403256474	UPF0586 protein C9orf41 homolog
1	403256485	protein prune homolog 2
1	403256489	vacuolar protein sorting-associated protein 13A isoform 2
1	403256528	protein FAM78A
1	403256532	protein PRRC2B
1	403256588	protocadherin gamma-A3
1	403256628	isochorismatase domain-containing protein 1
1	403256636	lamin-B1
1	403256659	uncharacterized protein LOC101052608
1	403256664	thymic stromal lymphopoietin
1	403256668	transmembrane protein 232
1	403256681	solute carrier organic anion transporter family member 6A1
1	403256689	endoplasmic reticulum aminopeptidase 1
1	403256703	ras-specific guanine nucleotide-releasing factor 2, partial
1	403256739	forkhead box protein B2
1	403256752	laminin subunit gamma-3
1	403256754	myotrophin
1	403256756	solute carrier family 13 member 4
1	403256787	exocyst complex component 4 isoform 1
1	403256843	V-type proton ATPase subunit F isoform 2
1	403256847	short-wave-sensitive opsin 1
1	403256889	probable G-protein coupled receptor 37
1	403256903	solute carrier family 13 member 1
1	403256913	alpha-aminoadipic semialdehyde synthase, mitochondrial
1	403256924	protein Wnt-16 isoform 1
1	403256936	potassium voltage-gated channel subfamily D member 2
1	403256938	ankyrin repeat domain-containing protein 7
1	403256942	cystic fibrosis transmembrane conductance regulator, partial
1	403256984	probable G-protein coupled receptor 85
1	403257006	dedicator of cytokinesis protein 3
1	403257012	transcription elongation factor B polypeptide 1-like
1	403257034	dihydrolipoyl dehydrogenase, mitochondrial isoform 1
1	403257057	phosphatidylinositol 4,5-bisphosphate 3-kinase catalytic subunit gamma isoform isoform 1
1	403257069	ataxin-7-like protein 1
1	403257085	histone-lysine N-methyltransferase MLL5
1	403257089	60S ribosomal protein L26-like
1	403257091	lipoma HMGIC fusion partner-like 3 protein isoform 1
1	403257095	26S protease regulatory subunit 7
1	403257143	platelet glycoprotein 4 isoform 4
1	403257149	platelet glycoprotein 4 isoform 4
1	403257161	tyrosine-protein kinase CSK isoform 2
1	403257187	multidrug resistance protein 3 isoform 1
1	403257202	putative heterogeneous nuclear ribonucleoprotein A1-like 3-like
1	403257205	disintegrin and metalloproteinase domain-containing protein 22 isoform 1
1	403257214	sorcin
1	403257228	metalloreductase STEAP1
1	403257291	calcitonin receptor
1	403257303	collagen alpha-2(I) chain
1	403257311	epsilon-sarcoglycan isoform 4
1	403257313	retrotransposon-derived protein PEG10
1	403257386	elongation factor 1-alpha 1-like isoform 2
1	403257388	uncharacterized protein LOC101033423
1	403257390	NADH dehydrogenase [ubiquinone] 1 alpha subcomplex subunit 4-like
1	403257401	G patch domain-containing protein 3
1	403257405	14-3-3 protein sigma
1	403257409	nuclear migration protein nudC
1	403257411	uncharacterized protein C1orf172 homolog
1	403257418	WD and tetratricopeptide repeats protein 1
1	403257486	tetraspanin-33
1	403257488	transportin-3
1	403257493	filamin-C
1	403257521	F-actin-capping protein subunit alpha-2
1	403257524	myoD family inhibitor domain-containing protein
1	403257528	uncharacterized protein LOC101042831
1	403257535	calcium-independent phospholipase A2-gamma
1	403257539	conserved oligomeric Golgi complex subunit 5
1	403257546	nicotinamide phosphoribosyltransferase-like
1	403257550	reelin
1	403257565	heat shock protein 105 kDa-like
1	403257588	hsc70-interacting protein-like
1	403257595	thrombospondin type-1 domain-containing protein 7A
1	403257696	far upstream element-binding protein 1 isoform 1
1	403257698	far upstream element-binding protein 1 isoform 2
1	403257700	nexilin
1	403257716	adenylate kinase isoenzyme 5 isoform 1
1	403257739	LIM/homeobox protein Lhx8
1	403257749	serine/threonine-protein kinase TNNI3K isoform 3
1	403257767	zinc finger Ran-binding domain-containing protein 2-like isoform 1
1	403257773	cystathionine gamma-lyase isoform 1
1	403257775	cystathionine gamma-lyase isoform 2
1	403257777	cystathionine gamma-lyase isoform 1
1	403257780	serine/arginine-rich splicing factor 11
1	403257782	leucine-rich repeat-containing protein 40
1	403257795	protein wntless homolog
1	403257821	plasminogen activator inhibitor 1 RNA-binding protein-like isoform 3
1	403257871	putative tyrosine-protein phosphatase auxilin isoform 2
1	403257891	phosphoglucomutase-1 isoform 1
1	403257906	cysteine protease ATG4C
1	403257920	LINE-1 type transposase domain-containing protein 1
1	403257962	complement component C8 alpha chain
1	403258049	podocan
1	403258058	terminal uridylyltransferase 4
1	403258079	nardilysin isoform 1
1	403258111	60S ribosomal protein L11-like
1	403258161	zinc finger protein 774
1	403258163	ras GTPase-activating-like protein IQGAP1
1	403258167	tyrosine-protein kinase Fes/Fps isoform 1
1	403258181	protein S100-A10-like isoform 2
1	403258183	vacuolar protein sorting-associated protein 33B isoform 1
1	403258187	tubulin polyglutamylase TTLL13
1	403258199	isocitrate dehydrogenase [NADP], mitochondrial isoform 1
1	403258201	isocitrate dehydrogenase [NADP], mitochondrial isoform 2
1	403258216	60S ribosomal protein L7a-like
1	403258226	Fanconi anemia group I protein isoform 1
1	403258256	apoptosis-enhancing nuclease
1	403258276	ectoderm-neural cortex protein 2
1	403258304	40S ribosomal protein S17-like isoform 1
1	403258361	UPF0258 protein KIAA1024 homolog
1	403258367	ras-specific guanine nucleotide-releasing factor 1-like
1	403258383	spermatogenesis-associated protein 1
1	403258399	ubiquitin carboxyl-terminal hydrolase 33
1	403258419	60S ribosomal protein L8-like
1	403258425	dedicator of cytokinesis protein 7
1	403258444	tetratricopeptide repeat protein 22
1	403258454	low-density lipoprotein receptor-related protein 8
1	403258462	protein zyg-11 homolog B
1	403258468	protein FAM220A-like
1	403258496	solute carrier organic anion transporter family member 3A1, partial
1	403258511	semaphorin-4B, partial
1	403258523	protein regulator of cytokinesis 1-like
1	403258529	cytosolic carboxypeptidase 4
1	403258531	40S ribosomal protein SA-like
1	403258538	zinc finger protein 592
1	403258540	alpha-protein kinase 3
1	403258548	homer protein homolog 2
1	403258552	BTB/POZ domain-containing protein 1
1	403258557	zinc finger protein basonuclin-1
1	403258564	RNA-binding protein MEX3B, partial
1	403258568	abhydrolase domain-containing protein FAM108C1
1	403258619	sperm-specific antigen 2-like isoform 1
1	403258654	interferon-inducible double stranded RNA-dependent protein kinase activator A isoform 1
1	403258658	pejvakin
1	403258685	heterogeneous nuclear ribonucleoprotein A3
1	403258762	rap guanine nucleotide exchange factor 4-like
1	403258775	homeobox protein DLX-1 isoform 1
1	403258781	calcium-binding mitochondrial carrier protein Aralar1 isoform 2
1	403258819	lupus La protein
1	403258841	bile salt export pump
1	403258859	xin actin-binding repeat-containing protein 2 isoform 1
1	403258865	sodium channel protein type 9 subunit alpha
1	403258881	sodium channel protein type 3 subunit alpha
1	403258883	putative sodium-coupled neutral amino acid transporter 11 isoform 1
1	403258897	interferon-induced helicase C domain-containing protein 1
1	403258914	26S proteasome non-ATPase regulatory subunit 14
1	403258930	lymphocyte antigen 75 isoform 1
1	403258941	protein TANC1 isoform 1
1	403258975	glycerol-3-phosphate dehydrogenase, mitochondrial isoform 1
1	403258997	signal transducing adapter molecule 2
1	403259021	enhancer of polycomb homolog 2
1	403259068	lactase-phlorizin hydrolase
1	403259078	zinc finger Ran-binding domain-containing protein 3
1	403259169	low-density lipoprotein receptor-related protein 2
1	403259177	tetratricopeptide repeat protein 21B
1	403259192	pre-mRNA-processing factor 40 homolog A
1	403259218	thrombospondin type-1 domain-containing protein 7B
1	403259245	leucine-rich repeat-containing protein 27 isoform 1
1	403259260	antigen KI-67 isoform 1
1	403259268	growth hormone-inducible transmembrane protein-like isoform 1
1	403259288	disintegrin and metalloproteinase domain-containing protein 12
1	403259291	peptidyl-prolyl cis-trans isomerase A-like
1	403259297	uroporphyrinogen-III synthase
1	403259319	phospholysine phosphohistidine inorganic pyrophosphate phosphatase
1	403259324	ornithine aminotransferase, mitochondrial
1	403259334	mitotic checkpoint protein BUB3 isoform 1
1	403259371	fibroblast growth factor receptor 2 isoform 2
1	403259373	WD repeat-containing protein 11
1	403259385	zinc finger protein 124-like
1	403259399	thioredoxin-dependent peroxide reductase, mitochondrial
1	403259426	heat shock 70 kDa protein 12A isoform 2
1	403259430	enolase-like protein ENO4
1	403259464	actin filament-associated protein 1-like 2
1	403259466	von Willebrand factor A domain-containing protein 2
1	403259484	hyaluronan-binding protein 2 isoform 1
1	403259521	probable RNA-binding protein 20
1	403259540	xaa-Pro aminopeptidase 1
1	403259546	coiled-coil domain-containing protein 147
1	403259574	calcium homeostasis modulator protein 1
1	403259584	up-regulated during skeletal muscle growth protein 5
1	403259621	PH and SEC7 domain-containing protein 1 isoform 1
1	403259647	Hermansky-Pudlak syndrome 6 protein
1	403259661	protein DPCD isoform 1
1	403259679	transcription factor LBX1, partial
1	403259685	PDZ domain-containing protein 7
1	403259689	leucine zipper putative tumor suppressor 2 isoform 1
1	403259729	inhibitor of nuclear factor kappa-B kinase subunit alpha
1	403259735	dynamin-binding protein
1	403259799	ankyrin repeat domain-containing protein 2
1	403259801	phosphoglycerate mutase 1
1	403259807	ferritin heavy chain-like
1	403259840	zinc finger protein 518A isoform 2
1	403259902	centrosomal protein of 55 kDa isoform 2
1	403259906	cytochrome P450 26A1-like
1	403259917	insulin-degrading enzyme
1	403259932	60S ribosomal protein L19-like isoform 1
1	403259936	fibroblast growth factor-binding protein 3 isoform 1
1	403259958	kinesin-like protein KIF20B
1	403260075	uncharacterized protein LOC101051140
1	403260081	dedicator of cytokinesis protein 1
1	403260089	homeobox protein HMX3, partial
1	403260093	L-seryl-tRNA(Sec) kinase
1	403260096	uncharacterized protein LOC101029096
1	403260110	SEC23-interacting protein
1	403260112	mini-chromosome maintenance complex-binding protein
1	403260129	transcription factor 7-like 2
1	403260138	cytochrome c homolog
1	403260140	alpha-2A adrenergic receptor
1	403260142	structural maintenance of chromosomes protein 3
1	403260158	collagen alpha-1(XVII) chain
1	403260168	arsenite methyltransferase
1	403260172	golgi-specific brefeldin A-resistance guanine nucleotide exchange factor 1
1	403260207	uncharacterized protein C10orf12 homolog
1	403260253	catenin alpha-2 isoform 2
1	403260285	prefoldin subunit 5-like isoform 1
1	403260341	INO80 complex subunit B isoform 1
1	403260347	WW domain-binding protein 1
1	403260351	dynactin subunit 1 isoform 4
1	403260397	60S ribosomal protein L23-like
1	403260403	exocyst complex component 6B
1	403260495	poly(rC)-binding protein 1
1	403260498	max dimerization protein 1 isoform 1
1	403260502	U4/U6.U5 small nuclear ribonucleoprotein 27 kDa protein
1	403260506	AP2-associated protein kinase 1
1	403260524	rho GTPase-activating protein 25 isoform 1
1	403260551	60S ribosomal protein L6-like
1	403260559	actin-related protein 2
1	403260587	UTP--glucose-1-phosphate uridylyltransferase
1	403260593	homeobox protein OTX1
1	403260595	EH domain-binding protein 1 isoform 1
1	403260616	40S ribosomal protein S2-like isoform 1
1	403260660	translation initiation factor IF-2, mitochondrial
1	403260675	proteasome activator complex subunit 4
1	403260690	neurexin-1-alpha isoform 4
1	403260722	DNA mismatch repair protein Msh6 isoform 1
1	403260745	GRIP and coiled-coil domain-containing protein 2 isoform 1
1	403260747	GRIP and coiled-coil domain-containing protein 2 isoform 2
1	403260763	60S ribosomal protein L26-like
1	403260782	probable G-protein coupled receptor 45
1	403260784	28S ribosomal protein S9, mitochondrial
1	403260814	interleukin-1 receptor type 2 isoform 2
1	403260834	TLD domain-containing protein KIAA1609 homolog
1	403260836	coactosin-like protein, partial
1	403260846	palmitoyltransferase ZDHHC7
1	403260866	interferon regulatory factor 8
1	403260884	ferritin heavy chain-like
1	403260917	uncharacterized protein C2orf78-like
1	403260981	lutropin-choriogonadotropic hormone receptor
1	403261014	heat shock protein HSP 90-beta-like
1	403261019	N-terminal EF-hand calcium-binding protein 2, partial
1	403261023	adenosine deaminase domain-containing protein 2
1	403261049	cytoplasmic tRNA 2-thiolation protein 2
1	403261088	protein MMS22-like
1	403261110	mitogen-activated protein kinase kinase kinase 7
1	403261112	transcription regulator protein BACH2
1	403261119	ankyrin repeat domain-containing protein 6
1	403261121	LYR motif-containing protein 2
1	403261164	60S ribosomal protein L5-like isoform 1
1	403261187	heterogeneous nuclear ribonucleoprotein Q
1	403261194	protein QN1 homolog
1	403261212	inactive serine protease 35
1	403261255	transcription factor EB
1	403261261	prickle-like protein 4
1	403261288	pre T-cell antigen receptor alpha
1	403261329	cullin-9 isoform 2
1	403261335	zinc finger protein 318
1	403261346	exportin-5
1	403261384	transmembrane protein 63B isoform 1
1	403261407	alanine--tRNA ligase, mitochondrial
1	403261409	T-complex-associated testis-expressed protein 1
1	403261448	meprin A subunit alpha
1	403261457	probable G-protein coupled receptor 110
1	403261477	ammonium transporter Rh type A
1	403261487	phosphoglycerate kinase 2
1	403261500	transcription factor AP-2-delta
1	403261504	fibrocystin
1	403261538	HLA class II histocompatibility antigen, DP alpha 1 chain-like isoform 1
1	403261542	collagen alpha-2(XI) chain isoform 1
1	403261554	vacuolar protein sorting-associated protein 52 homolog
1	403261564	tapasin
1	403261570	40S ribosomal protein S18
1	403261583	protein CutA isoform 1
1	403261585	protein CutA isoform 4
1	403261587	protein CutA isoform 3
1	403261594	inositol 1,4,5-trisphosphate receptor type 2
1	403261610	high mobility group protein HMG-I/HMG-Y isoform 4
1	403261614	high mobility group protein HMG-I/HMG-Y isoform 4
1	403261636	U1 small nuclear ribonucleoprotein C
1	403261652	peroxisome proliferator-activated receptor delta
1	403261665	peptidyl-prolyl cis-trans isomerase FKBP5
1	403261677	tetraspan membrane protein of hair cell stereocilia
1	403261680	testis anion transporter 1 isoform 1
1	403261682	testis anion transporter 1 isoform 1
1	403261684	mitogen-activated protein kinase 14
1	403261688	uncharacterized protein C6orf222 homolog
1	403261702	serine/arginine-rich splicing factor 3
1	403261732	peptidyl-prolyl cis-trans isomerase-like 1
1	403261734	bombesin receptor-activated protein C6orf89 homolog isoform 1
1	403261763	small nuclear ribonucleoprotein E-like
1	403261794	kinesin-like protein KIF6 isoform 1
1	403261837	60S ribosomal protein L23a-like
1	403261856	unconventional myosin-VI isoform 1
1	403261910	mitochondrial import receptor subunit TOM6 homolog
1	403261912	ubiquitin carboxyl-terminal hydrolase 49
1	403261919	E3 ubiquitin-protein ligase UBR2
1	403261929	uncharacterized protein LOC101032691
1	403261968	diphosphoinositol polyphosphate phosphohydrolase 1
1	403261992	dynein heavy chain 8, axonemal
1	403261994	glucagon-like peptide 1 receptor
1	403261999	PH-interacting protein
1	403262029	olfactory receptor 52E8-like
1	403262047	ubiquilin-like protein
1	403262051	olfactory receptor 52D1-like
1	403262126	ribonucleoside-diphosphate reductase large subunit isoform 1
1	403262128	ribonucleoside-diphosphate reductase large subunit isoform 2
1	403262154	short transient receptor potential channel 2-like
1	403262166	folate receptor alpha isoform 1
1	403262224	ADP-ribosylation factor 1-like
1	403262243	protein phosphatase methylesterase 1
1	403262289	40S ribosomal protein S3 isoform 1
1	403262317	protein EMSY isoform 1
1	403262345	zinc finger and BTB domain-containing protein 44
1	403262369	ATP-sensitive inward rectifier potassium channel 1 isoform 1
1	403262404	ATP-dependent RNA helicase DDX25
1	403262414	prostate and testis expressed protein 2
1	403262464	transforming growth factor beta regulator 1
1	403262513	uncharacterized protein C11orf63 homolog
1	403262546	rho guanine nucleotide exchange factor 12
1	403262551	POU domain, class 2, transcription factor 3
1	403262556	poliovirus receptor-related protein 1
1	403262570	complement C1q tumor necrosis factor-related protein 5
1	403262588	porphobilinogen deaminase isoform 3
1	403262624	pleckstrin homology-like domain family B member 1 isoform 1
1	403262636	ATP synthase subunit g, mitochondrial
1	403262650	junctional adhesion molecule-like isoform 3
1	403262701	apolipoprotein A-I isoform 1
1	403262738	protein FAM55D-like
1	403262740	oligoribonuclease, mitochondrial
1	403262742	RNA-binding protein 7
1	403262748	zinc finger and BTB domain-containing protein 16 isoform 1
1	403262821	alpha-1,2-mannosyltransferase ALG9 isoform 1
1	403262834	serine/threonine-protein phosphatase 2A 65 kDa regulatory subunit A beta isoform isoform 3
1	403262853	radixin
1	403262857	uncharacterized protein C11orf87 homolog
1	403262865	exophilin-5
1	403262869	serine-protein kinase ATM
1	403262875	acetyl-CoA acetyltransferase, mitochondrial
1	403262877	cullin-5
1	403262939	matrix metalloproteinase-20
1	403262946	baculoviral IAP repeat-containing protein 3
1	403262954	uncharacterized protein KIAA1377 homolog
1	403262963	40S ribosomal protein S3a-like isoform 1
1	403262979	contactin-5
1	403263028	olfactory receptor 52E5-like
1	403263046	hemoglobin subunit epsilon-4-like
1	403263052	putative olfactory receptor 52P1-like
1	403263060	olfactory receptor 52M1-like
1	403263086	nuclear pore complex protein Nup98-Nup96
1	403263090	folate receptor gamma-like
1	403263118	52 kDa repressor of the inhibitor of the protein kinase
1	403263120	A disintegrin and metalloproteinase with thrombospondin motifs 8
1	403263128	neuroblastoma breakpoint family member 4-like
1	403263175	uncharacterized protein LOC101051883
1	403263183	40S ribosomal protein S25
1	403263194	histone-lysine N-methyltransferase MLL
1	403263198	T-cell surface glycoprotein CD3 epsilon chain
1	403263208	serine/threonine-protein kinase SIK3
1	403263214	transmembrane protease serine 5
1	403263218	dihydrolipoyllysine-residue acetyltransferase component of pyruvate dehydrogenase complex, mitochondrial
1	403263242	DCN1-like protein 5
1	403263255	progesterone receptor
1	403263301	60S ribosomal protein L7a
1	403263310	extracellular matrix protein FRAS1
1	403263324	glycerol kinase 2
1	403263350	heterogeneous nuclear ribonucleoprotein D0 isoform 1
1	403263352	heterogeneous nuclear ribonucleoprotein D0 isoform 2
1	403263354	heterogeneous nuclear ribonucleoprotein D0 isoform 2
1	403263377	protein lin-54 homolog isoform 1
1	403263388	heparanase isoform 1
1	403263414	RNA-binding motif protein, X chromosome-like
1	403263416	tyrosine-protein phosphatase non-receptor type 13 isoform 1
1	403263467	probable E3 ubiquitin-protein ligase HERC6 isoform 2
1	403263508	glutamate receptor delta-2 subunit
1	403263513	cell division control protein 42 homolog
1	403263540	probable ubiquitin carboxyl-terminal hydrolase FAF-X isoform 1
1	403263579	synaptotagmin-like protein 5
1	403263598	putative uncharacterized protein CXorf30 homolog
1	403263622	melanoma-associated antigen B2-like
1	403263636	putative SMEK homolog 3-like
1	403263661	eukaryotic translation initiation factor 2 subunit 3
1	403263674	peroxiredoxin-4
1	403263709	uncharacterized protein CXorf23 homolog
1	403263721	pyruvate dehydrogenase E1 component subunit alpha, somatic form, mitochondrial isoform 1
1	403263743	G-protein coupled receptor 64 isoform 11
1	403263754	retinoschisin
1	403263767	ralBP1-associated Eps domain-containing protein 2
1	403263769	histone-binding protein RBBP7
1	403263771	coiled-coil domain-containing protein 158
1	403263773	protein Shroom3
1	403263784	profilin-1-like
1	403263807	phosphatidate cytidylyltransferase 1
1	403263821	polycystin-2, partial
1	403263824	putative type-1 protein phosphatase inhibitor 4-like
1	403263834	divergent paired-related homeobox-like
1	403263845	uncharacterized protein LOC101053493
1	403263850	uncharacterized protein CXorf22 homolog
1	403263885	spermine synthase
1	403263888	connector enhancer of kinase suppressor of ras 2
1	403263905	hepatocyte nuclear factor 3-alpha
1	403263910	mitochondrial 2-oxodicarboxylate carrier
1	403263938	proteasome subunit alpha type-6-like isoform 1
1	403263940	proteasome subunit alpha type-6-like isoform 1
1	403263944	40S ribosomal protein S17-like
1	403263960	meteorin, partial
1	403263972	rho GTPase-activating protein 5
1	403264006	G2/M phase-specific E3 ubiquitin-protein ligase isoform 1
1	403264028	small ubiquitin-related modifier 2-like isoform 1
1	403264064	pumilio domain-containing protein C14orf21 homolog
1	403264076	cell death activator CIDE-B
1	403264090	importin-4 isoform 1
1	403264098	GMP reductase 2 isoform 1
1	403264102	GMP reductase 2-like
1	403264142	AP-1 complex subunit gamma-like 2
1	403264154	solute carrier family 22 member 17 isoform 1
1	403264166	RING finger protein C14orf164 homolog
1	403264172	apoptotic chromatin condensation inducer in the nucleus isoform 2
1	403264188	uncharacterized protein C14orf93 homolog isoform 1
1	403264204	protein arginine N-methyltransferase 5 isoform 4
1	403264212	matrix metalloproteinase-14
1	403264226	olfactory receptor 4E1-like
1	403264228	olfactory receptor 4E2-like
1	403264235	olfactory receptor 10G3-like
1	403264239	N6-adenosine-methyltransferase 70 kDa subunit
1	403264249	chromodomain-helicase-DNA-binding protein 8 isoform 1
1	403264251	FACT complex subunit SPT16
1	403264253	heterogeneous nuclear ribonucleoprotein C-like 1-like isoform 1
1	403264257	heterogeneous nuclear ribonucleoprotein C-like 1-like isoform 3
1	403264290	tubulin polymerization-promoting protein family member 2
1	403264326	disheveled-associated activator of morphogenesis 1 isoform 1
1	403264328	uncharacterized protein C14orf38 homolog
1	403264344	protein phosphatase 1A
1	403264352	homeobox protein SIX1
1	403264400	c-1-tetrahydrofolate synthase, cytoplasmic
1	403264421	ras-related protein Rab-8A isoform 1
1	403264460	eukaryotic translation initiation factor 2 subunit 1
1	403264497	alpha-actinin-1 isoform 1
1	403264501	alpha-actinin-1 isoform 3
1	403264517	putative polypeptide N-acetylgalactosaminyltransferase-like protein 1
1	403264557	60S ribosomal protein L6-like
1	403264584	papilin
1	403264606	ferritin light chain-like isoform 1
1	403264638	ubiquinone biosynthesis monooxygenase COQ6
1	403264642	protein lin-52 homolog
1	403264650	vertnin
1	403264654	latent-transforming growth factor beta-binding protein 2
1	403264668	rRNA-processing protein FCF1 homolog
1	403264672	dihydrolipoyllysine-residue succinyltransferase component of 2-oxoglutarate dehydrogenase complex, mitochondrial
1	403264692	serine/threonine-protein kinase Nek9
1	403264747	transmembrane protein 63C
1	403264767	NADP-dependent oxidoreductase domain-containing protein 1
1	403264783	activator of 90 kDa heat shock protein ATPase homolog 1
1	403264789	SNW domain-containing protein 1
1	403264797	neurexin-3-alpha-like
1	403264805	centrosomal protein of 128 kDa
1	403264838	insulinoma-associated protein 2
1	403264865	dehydrogenase/reductase SDR family member 2-like
1	403264871	myosin-6
1	403264904	uncharacterized protein LOC101041609
1	403264933	zinc finger FYVE domain-containing protein 26
1	403264945	pecanex-like protein 1
1	403264950	RNA-binding protein 25
1	403265060	zinc transporter ZIP6
1	403265080	zinc finger and SCAN domain-containing protein 30
1	403265082	zinc finger protein 24
1	403265121	E3 ubiquitin-protein ligase RNF125
1	403265125	beta-1,4-galactosyltransferase 6 isoform 2
1	403265136	desmoglein-1
1	403265156	proteasome subunit alpha type-7-like isoform 1
1	403265158	proteasome subunit alpha type-7-like isoform 1
1	403265160	proteasome subunit alpha type-7-like isoform 3
1	403265162	protein SSXT isoform 1
1	403265168	zinc finger protein 521
1	403265181	tetratricopeptide repeat protein 39C
1	403265185	niemann-Pick C1 protein
1	403265187	serine/threonine-protein kinase RIO3 isoform 1
1	403265189	serine/threonine-protein kinase RIO3 isoform 2
1	403265201	small nuclear ribonucleoprotein Sm D1 isoform 1
1	403265205	GREB1-like protein
1	403265216	ubiquitin carboxyl-terminal hydrolase 14 isoform 3
1	403265251	myosin regulatory light polypeptide 9-like isoform 1
1	403265255	myosin regulatory light polypeptide 9-like isoform 3
1	403265263	homeobox protein TGIF1 isoform 1
1	403265328	serine/threonine-protein phosphatase 4 regulatory subunit 1
1	403265345	piezo-type mechanosensitive ion channel component 2
1	403265362	tubulin beta-6 chain
1	403265387	centrosomal protein of 192 kDa
1	403265397	mRNA cap guanine-N7 methyltransferase
1	403265414	RING finger protein 165
1	403265441	laminin subunit alpha-3
1	403265455	E3 ubiquitin-protein ligase MIB1
1	403265457	abhydrolase domain-containing protein 3
1	403265461	EMILIN-2
1	403265499	ras-related protein Rab-5A
1	403265503	potassium voltage-gated channel subfamily H member 8
1	403265525	oxidoreductase NAD-binding domain-containing protein 1 isoform 1
1	403265529	polypeptide N-acetylgalactosaminyltransferase-like protein 2
1	403265558	eukaryotic translation initiation factor 5A-2
1	403265639	importin subunit alpha-4
1	403265660	latexin
1	403265664	serine/Arginine-related protein 53 isoform 1
1	403265696	1-phosphatidylinositol 4,5-bisphosphate phosphodiesterase eta-1
1	403265819	zinc finger protein ZIC 4-like
1	403265826	ras-related protein Rab-6B isoform 1
1	403265840	nephrocystin-3-like
1	403265848	c-C chemokine receptor type 11
1	403265867	calcium-transporting ATPase type 2C member 1 isoform 1
1	403265888	collagen alpha-5(VI) chain
1	403265890	solute carrier family 2, facilitated glucose transporter member 2
1	403265892	traf2 and NCK-interacting protein kinase isoform 1
1	403265962	40S ribosomal protein SA-like
1	403265970	60S ribosomal export protein NMD3
1	403266017	ceruloplasmin-like
1	403266077	centriolin
1	403266081	ras-related protein Rab-14
1	403266097	CDK5 regulatory subunit-associated protein 2 isoform 1
1	403266103	toll-like receptor 4 isoform 2
1	403266117	tumor necrosis factor ligand superfamily member 8
1	403266123	transmembrane protein C9orf91 homolog isoform 2
1	403266127	V-type proton ATPase subunit G 1
1	403266147	regulator of G-protein signaling 3 isoform 1
1	403266179	thymic stromal cotransporter homolog
1	403266187	uncharacterized protein KIAA1958 homolog isoform 2
1	403266214	sushi, von Willebrand factor type A, EGF and pentraxin domain-containing protein 1
1	403266228	S-phase kinase-associated protein 1-like
1	403266234	elongator complex protein 1
1	403266239	actin-like protein 7A
1	403266246	zinc finger protein 462
1	403266293	protein argonaute-2
1	403266299	phosducin
1	403266301	nucleoprotein TPR isoform 1
1	403266307	hemicentin-1
1	403266313	influenza virus NS1A-binding protein
1	403266319	protein Niban
1	403266335	actin-related protein 2/3 complex subunit 5
1	403266343	protein SMG7 isoform 2
1	403266347	laminin subunit gamma-2 isoform 1
1	403266374	voltage-dependent R-type calcium channel subunit alpha-1E isoform 1
1	403266405	axonemal dynein light chain domain-containing protein 1
1	403266435	astrotactin-1
1	403266442	tenascin-R
1	403266463	aspartate--tRNA ligase, mitochondrial
1	403266593	prostaglandin reductase 1
1	403266610	dynein light chain 1, cytoplasmic-like, partial
1	403266627	ATP-dependent RNA helicase A
1	403266636	immediate early response gene 5 protein
1	403266688	probable E3 ubiquitin-protein ligase TRIP12 isoform 1
1	403266698	PTB-containing, cubilin and LRP1-interacting protein isoform 2
1	403266710	arf-GAP domain and FG repeat-containing protein 1
1	403266728	dedicator of cytokinesis protein 10 isoform 1
1	403266753	potassium voltage-gated channel subfamily E member 4
1	403266755	ubiquitin-conjugating enzyme E2 L3-like
1	403266763	paired box protein Pax-3 isoform 1
1	403266781	desmin
1	403266785	aspartyl aminopeptidase isoform 1
1	403266787	aspartyl aminopeptidase isoform 2
1	403266805	dnaJ homolog subfamily B member 2
1	403266833	myosin regulatory light polypeptide 9-like
1	403266837	beta-crystallin A2
1	403266864	zinc finger protein 142
1	403266870	villin-1
1	403266892	actin-related protein 2/3 complex subunit 2 isoform 1
1	403266904	c-X-C chemokine receptor type 1 isoform 1
1	403266929	60S ribosomal protein L37a-like isoform 2
1	403266933	X-ray repair cross-complementing protein 5
1	403266966	receptor tyrosine-protein kinase erbB-4 isoform 1
1	403266972	receptor tyrosine-protein kinase erbB-4 isoform 4
1	403266975	carbamoyl-phosphate synthase [ammonia], mitochondrial
1	403266991	protein unc-80 homolog isoform 1
1	403266993	protein unc-80 homolog isoform 2
1	403267042	putative malate dehydrogenase 1B
1	403267093	neurobeachin-like protein 1
1	403267153	protein FAM126B
1	403267163	NIF3-like protein 1
1	403267171	aldehyde oxidase-like isoform 1
1	403267173	aldehyde oxidase-like isoform 1
1	403267181	BTB/POZ domain-containing protein KCTD18
1	403267185	SPATS2-like protein isoform 2
1	403267223	10 kDa heat shock protein, mitochondrial
1	403267235	coiled-coil domain-containing protein 150
1	403267265	sphingosine-1-phosphate phosphatase 2
1	403267274	tubulin alpha-4A chain
1	403267286	tubulin beta-2B chain-like
1	403267321	NADH-ubiquinone oxidoreductase 75 kDa subunit, mitochondrial
1	403267347	serine/threonine-protein phosphatase 6 regulatory ankyrin repeat subunit B
1	403267377	microtubule-associated protein 1B
1	403267399	MARVEL domain-containing protein 2 isoform 1
1	403267407	coiled-coil domain-containing protein 125
1	403267416	28S ribosomal protein S36, mitochondrial
1	403267421	microtubule-associated serine/threonine-protein kinase 4
1	403267427	splicing regulatory glutamine/lysine-rich protein 1
1	403267433	neurolysin, mitochondrial
1	403267451	small nuclear ribonucleoprotein Sm D2
1	403267453	peptidyl-prolyl cis-trans isomerase CWC27 homolog isoform 1
1	403267463	E3 ubiquitin-protein ligase RNF180
1	403267507	cAMP-specific 3',5'-cyclic phosphodiesterase 4D isoform 1
1	403267555	interleukin-6 receptor subunit beta
1	403267570	putative sodium-coupled neutral amino acid transporter 9
1	403267587	cell division cycle protein 20 homolog B isoform 1
1	403267639	NAD(P) transhydrogenase, mitochondrial isoform 1
1	403267653	chromobox protein homolog 3-like
1	403267659	serine/threonine-protein kinase NIM1-like isoform 2
1	403267688	complement component C7
1	403267705	prostaglandin E2 receptor EP4 subtype
1	403267742	ran-binding protein 3-like
1	403267780	ribosome biogenesis protein BRX1 homolog
1	403267842	potassium/sodium hyperpolarization-activated cyclic nucleotide-gated channel 1
1	403267847	uncharacterized protein C5orf34 homolog
1	403267863	nuclear pore complex protein Nup155
1	403267865	uncharacterized protein C5orf42-like
1	403267889	zinc finger protein 236
1	403267895	zinc finger protein 516
1	403267906	cytosolic non-specific dipeptidase isoform 1
1	403267910	cytochrome b5-like
1	403267940	coiled-coil domain-containing protein 102B
1	403268013	zinc finger protein 532 isoform 1
1	403268017	alpha-protein kinase 2
1	403268030	asparagine--tRNA ligase, cytoplasmic
1	403268039	WD repeat-containing protein 7 isoform 1
1	403268041	thioredoxin-like protein 1
1	403268073	RNA-binding protein MEX3C
1	403268090	mitogen-activated protein kinase 4
1	403268100	3-ketoacyl-CoA thiolase, mitochondrial
1	403268105	60S ribosomal protein L17
1	403268130	haloacid dehalogenase-like hydrolase domain-containing protein 2
1	403268146	sal-like protein 3
1	403268164	3-ketodihydrosphingosine reductase
1	403268168	PH domain leucine-rich repeat-containing protein phosphatase 1, partial
1	403268191	probable phospholipid-transporting ATPase IC
1	403268234	ruvB-like 1 isoform 1
1	403268236	ruvB-like 1 isoform 2
1	403268248	ras-related protein Rab-7a
1	403268285	rhodopsin
1	403268287	methyl-CpG-binding domain protein 4
1	403268306	uncharacterized protein C3orf19 homolog
1	403268386	7-alpha-hydroxycholest-4-en-3-one 12-alpha-hydroxylase-like
1	403268431	zinc finger protein 660
1	403268437	kinesin-like protein KIF15 isoform 2
1	403268465	probable leucine--tRNA ligase, mitochondrial
1	403268475	FYVE and coiled-coil domain-containing protein 1
1	403268516	leucine-rich repeat-containing protein 2
1	403268534	neurobeachin-like protein 2
1	403268536	histone-lysine N-methyltransferase SETD2
1	403268539	kinesin-like protein KIF9 isoform 1
1	403268541	kinesin-like protein KIF9 isoform 1
1	403268543	kelch-like protein 18 isoform 1
1	403268573	putative uncharacterized protein C8orf73 homolog
1	403268595	cytochrome b-c1 complex subunit 1, mitochondrial-like
1	403268605	inositol hexakisphosphate kinase 2
1	403268621	collagen alpha-1(XII) chain isoform 1
1	403268625	CD109 antigen isoform 1
1	403268662	protein FAM135A isoform 1
1	403268666	protein FAM135A isoform 3
1	403268678	brain-specific angiogenesis inhibitor 3 isoform 1
1	403268696	14-3-3 protein theta-like
1	403268725	dystonin-like
1	403268730	collagen alpha-1(XXI) chain
1	403268742	GDNF family receptor alpha-like
1	403268755	glutamate--cysteine ligase catalytic subunit isoform 1
1	403268757	glutamate--cysteine ligase catalytic subunit isoform 2
1	403268761	chorion-specific transcription factor GCMa
1	403268775	antigen peptide transporter 1
1	403268777	proteasome subunit beta type-9
1	403268779	proteasome subunit beta type-8 isoform 1
1	403268781	proteasome subunit beta type-8 isoform 2
1	403268805	histone H1x-like, partial
1	403268820	transmembrane protein 40
1	403268881	uncharacterized protein LOC101049146
1	403268890	pre-mRNA-splicing factor SYF1-like
1	403268915	prolow-density lipoprotein receptor-related protein 1
1	403268941	zinc finger protein GLI1 isoform 2
1	403268953	kinesin heavy chain isoform 5A isoform 2
1	403268963	rho guanine nucleotide exchange factor 25 isoform 2
1	403269026	ubiquitin carboxyl-terminal hydrolase 15 isoform 1
1	403269056	N-acetylglucosamine-6-sulfatase isoform 1
1	403269080	glutamate receptor-interacting protein 1 isoform 1
1	403269168	branched-chain-amino-acid aminotransferase, cytosolic isoform 1
1	403269172	lymphoid-restricted membrane protein
1	403269196	inositol 1,4,5-trisphosphate receptor type 2
1	403269240	coiled-coil domain-containing protein 91 isoform 3
1	403269246	fatty acyl-CoA reductase 2 isoform 1
1	403269253	transmembrane and TPR repeat-containing protein 1
1	403269255	60S ribosomal protein L7a-like isoform 1
1	403269286	uncharacterized protein C12orf35 homolog
1	403269337	PDZ domain-containing RING finger protein 4 isoform 1
1	403269387	alpha-2-macroglobulin-like
1	403269389	pregnancy zone protein
1	403269393	small nuclear ribonucleoprotein F
1	403269395	polyhomeotic-like protein 1 isoform 1
1	403269439	methionine--tRNA ligase, cytoplasmic
1	403269454	uncharacterized protein LOC101046096
1	403269462	interleukin-1 receptor-associated kinase 3
1	403269487	GTPase Era, mitochondrial-like
1	403269506	kinesin-like protein KIF21A
1	403269512	mucin-19
1	403269568	rho-related GTP-binding protein RhoQ
1	403269584	homeobox protein SIX3
1	403269660	THUMP domain-containing protein 2
1	403269662	mitogen-activated protein kinase kinase kinase kinase 3 isoform 2
1	403269672	serine/arginine-rich splicing factor 7 isoform 1
1	403269674	serine/arginine-rich splicing factor 7 isoform 2
1	403269713	protein midA homolog, mitochondrial isoform 2
1	403269781	utrophin
1	403269806	phosphatase and actin regulator 2 isoform 1
1	403269816	plasma alpha-L-fucosidase
1	403269825	transcription factor HIVEP2
1	403269827	G-protein coupled receptor 126
1	403269838	costars family protein ABRACL
1	403269871	uncharacterized protein LOC101031240
1	403269883	hsc70-interacting protein-like
1	403269889	rho guanine nucleotide exchange factor 33
1	403269893	myosin regulatory light chain 12B-like
1	403269906	ras guanyl-releasing protein 3
1	403269910	baculoviral IAP repeat-containing protein 6
1	403269934	ralBP1-associated Eps domain-containing protein 1
1	403269936	epithelial cell-transforming sequence 2 oncogene-like
1	403269950	calcium-activated potassium channel subunit beta-2-like isoform 2
1	403269959	phosphatidylinositol 4,5-bisphosphate 3-kinase catalytic subunit alpha isoform
1	403269973	coiled-coil domain-containing protein 39
1	403270128	adiponectin isoform 1
1	403270164	claudin-1
1	403270179	fibroblast growth factor 12
1	403270187	probable cation-transporting ATPase 13A5
1	403270207	transcription factor HES-1
1	403270232	serine/threonine-protein kinase B-raf isoform 2
1	403270238	probable E3 ubiquitin-protein ligase makorin-2 isoform 1
1	403270321	protein jagunal homolog 1
1	403270340	actin-related protein 2/3 complex subunit 4 isoform 1
1	403270344	actin-related protein 2/3 complex subunit 4 isoform 3
1	403270371	peptidyl-prolyl cis-trans isomerase A-like
1	403270378	E3 ubiquitin-protein ligase RAD18
1	403270385	uncharacterized protein C3orf32 homolog isoform 2
1	403270410	inositol 1,4,5-trisphosphate receptor type 1
1	403270436	mitofusin-1
1	403270438	actin-like protein 6A
1	403270442	ubiquitin carboxyl-terminal hydrolase 13
1	403270464	26S proteasome non-ATPase regulatory subunit 2
1	403270466	chordin, partial
1	403270470	vacuolar protein sorting-associated protein 8 homolog
1	403270485	uncharacterized protein LOC101046302
1	403270519	ribonuclease H2 subunit B
1	403270527	copper-transporting ATPase 2 isoform 1
1	403270539	thrombospondin type-1 domain-containing protein 1 isoform 1
1	403270545	suppressor of G2 allele of SKP1 homolog isoform 2
1	403270589	tribbles homolog 2-like
1	403270596	neurotensin receptor type 2
1	403270607	protein disulfide-isomerase A6 isoform 2
1	403270611	hippocalcin-like protein 1
1	403270631	arf-GAP with SH3 domain, ANK repeat and PH domain-containing protein 2 isoform 1
1	403270633	arf-GAP with SH3 domain, ANK repeat and PH domain-containing protein 2 isoform 2
1	403270641	kinase D-interacting substrate of 220 kDa
1	403270649	radical S-adenosyl methionine domain-containing protein 2
1	403270655	integrator complex subunit 6
1	403270691	ribonucleoside-diphosphate reductase subunit M2
1	403270695	14-3-3 protein beta/alpha-B-like
1	403270715	histone H1.3-like
1	403270721	histone H2B type 1-like
1	403270730	histone H1.4-like
1	403270744	histone H1.2-like
1	403270752	histone H2B type 1-B-like
1	403270761	histone H1.1-like
1	403270771	putative small intestine sodium-dependent phosphate transport protein isoform 1
1	403270775	histone H2B type 1-A-like
1	403270777	histone H2A type 1-A-like
1	403270810	40S ribosomal protein S10-like isoform 1
1	403270843	nuclear pore complex protein Nup153 isoform 1
1	403270859	GMP reductase 1
1	403270866	dysbindin
1	403270948	protein Muted homolog
1	403270952	desmoplakin isoform 1
1	403270958	U11/U12 small nuclear ribonucleoprotein 48 kDa protein
1	403270993	serine/threonine-protein kinase PRP4 homolog
1	403271015	serpin B6
1	403271017	serpin B9
1	403271023	uncharacterized protein C6orf195 homolog
1	403271067	kinesin-like protein KIF13A
1	403271130	ATPase WRNIP1
1	403271150	ADP-ribosyl cyclase 2
1	403271180	ligand-dependent nuclear receptor corepressor-like protein
1	403271228	anaphase-promoting complex subunit 4
1	403271244	recombining binding protein suppressor of hairless isoform 1
1	403271274	phosphoglucomutase-2
1	403271306	lipoyl synthase, mitochondrial isoform 1
1	403271317	peptidyl-prolyl cis-trans isomerase A-like
1	403271321	HLA class I histocompatibility antigen, A-24 alpha chain-like, partial
1	403271326	HLA class I histocompatibility antigen, A-26 alpha chain-like
1	403271355	protocadherin-7
1	403271367	integrin beta-2 isoform 2
1	403271383	keratin-associated protein 10-9-like
1	403271387	keratin-associated protein 10-8-like
1	403271391	keratin-associated protein 12-1-like
1	403271395	transient receptor potential cation channel subfamily M member 2 isoform 1
1	403271405	ribosomal RNA processing protein 1 homolog A
1	403271415	cystathionine beta-synthase isoform 2
1	403271417	cystathionine beta-synthase isoform 2
1	403271421	homeobox protein PKNOX1
1	403271456	zinc finger protein 295
1	403271458	interferon-induced GTP-binding protein Mx1
1	403271509	ATP-sensitive inward rectifier potassium channel 15 isoform 6
1	403271560	potassium voltage-gated channel subfamily E member 1 isoform 4
1	403271576	ATP synthase subunit O, mitochondrial
1	403271578	trifunctional purine biosynthetic protein adenosine-3 isoform 2
1	403271582	quinone oxidoreductase-like protein 1
1	403271599	ADP/ATP translocase 2-like isoform 3
1	403271609	synaptojanin-1 isoform 2
1	403271632	T-lymphoma invasion and metastasis-inducing protein 1
1	403271670	T-complex protein 1 subunit theta isoform 2
1	403271689	hemK methyltransferase family member 2-like isoform 1
1	403271700	protocadherin-10-like
1	403271711	protein Jade-1 isoform 1
1	403271724	60S ribosomal protein L36-like isoform 1
1	403271739	ADP/ATP translocase 4
1	403271744	protocadherin Fat 4
1	403271761	periodic tryptophan protein 2 homolog
1	403271767	cystatin-B
1	403271779	beta-secretase 2
1	403271783	immunoglobulin superfamily member 5
1	403271812	intersectin-1
1	403271818	protein SON
1	403271828	hormonally up-regulated neu tumor-associated kinase
1	403271851	la-related protein 1B
1	403271868	testis-specific H1 histone-like
1	403271906	CCR4-NOT transcription complex subunit 2 isoform 1
1	403271969	40S ribosomal protein S12-like
1	403271986	neuron navigator 3 isoform 1
1	403272022	liprin-alpha-4
1	403272040	ALX homeobox protein 1
1	403272083	plasma membrane calcium-transporting ATPase 4 isoform 2
1	403272153	PRKC apoptosis WT1 regulator protein-like
1	403272162	uncharacterized protein C12orf26 homolog
1	403272168	density-regulated protein-like
1	403272232	folliculin-interacting protein 2
1	403272295	pleiotropic regulator 1 isoform 1
1	403272317	40S ribosomal protein S19-like
1	403272319	FH2 domain-containing protein 1
1	403272329	F-box/WD repeat-containing protein 7 isoform 1
1	403272342	protein FAM160A1
1	403272346	SH3 domain-containing protein 19
1	403272348	40S ribosomal protein S3a
1	403272367	mineralocorticoid receptor isoform 1
1	403272371	rho GTPase-activating protein 10
1	403272390	proteasome subunit alpha type-1-like isoform 1
1	403272408	OTU domain-containing protein 4
1	403272410	ATP-binding cassette sub-family E member 1
1	403272421	FRAS1-related extracellular matrix protein 3
1	403272423	SWI/SNF-related matrix-associated actin-dependent regulator of chromatin subfamily A member 5
1	403272443	RING finger protein 150
1	403272457	mastermind-like protein 3
1	403272477	kinesin-like protein KIF1A
1	403272490	probable G-protein coupled receptor 157, partial
1	403272492	carbonic anhydrase 6
1	403272537	probable small nuclear ribonucleoprotein Sm D2-like
1	403272543	LIM homeobox transcription factor 1-alpha isoform 2
1	403272553	4-trimethylaminobutyraldehyde dehydrogenase isoform 1
1	403272555	4-trimethylaminobutyraldehyde dehydrogenase isoform 3
1	403272559	microsomal glutathione S-transferase 3 isoform 1
1	403272563	protein FAM78B
1	403272576	cell surface A33 antigen
1	403272653	interferon alpha-8-like
1	403272671	interferon omega-1
1	403272687	alkaline ceramidase 2
1	403272689	DENN domain-containing protein 4C
1	403272696	protein FAM154A
1	403272702	elongation factor 1-alpha, somatic form-like
1	403272704	uncharacterized protein LOC101041645
1	403272722	snRNA-activating protein complex subunit 3
1	403272731	FRAS1-related extracellular matrix protein 1
1	403272775	40S ribosomal protein S8-like isoform 1
1	403272812	coagulation factor V
1	403272835	endoplasmic reticulum metallopeptidase 1
1	403272854	zinc finger protein DZIP1
1	403272871	FERM, RhoGEF and pleckstrin domain-containing protein 1
1	403272916	tripeptidyl-peptidase 2
1	403272937	transmembrane protein FAM155A
1	403272941	60S ribosomal protein L35a-like
1	403272943	DNA ligase 4 isoform 1
1	403272976	coagulation factor X
1	403273002	chromosome alignment-maintaining phosphoprotein 1 isoform 3
1	403273012	60S ribosomal protein L7-like
1	403273023	solute carrier family 15 member 1
1	403273025	dedicator of cytokinesis protein 9
1	403273028	60S ribosomal protein L4-like
1	403273038	uncharacterized protein LOC101034842
1	403273042	ras-related protein Rab-10-like
1	403273045	40S ribosomal protein S3a-like
1	403273048	unconventional myosin-XVI
1	403273062	gamma-tubulin complex component 3
1	403273119	CGG triplet repeat-binding protein 1 isoform 1
1	403273130	ADP-ribosylation factor-like protein 13B isoform 2
1	403273162	hemoglobin subunit mu
1	403273173	axin-1 isoform 2
1	403273180	calpain-15
1	403273208	tryptase gamma
1	403273274	TBC1 domain family member 24
1	403273280	cyclin-F
1	403273282	uncharacterized protein C16orf59 homolog
1	403273321	endonuclease III-like protein 1
1	403273327	60S ribosomal protein L3-like
1	403273349	uncharacterized protein LOC101037491
1	403273371	progestin and adipoQ receptor family member 4
1	403273430	CREB-binding protein isoform 1
1	403273499	RNA binding protein fox-1 homolog 2 isoform 1
1	403273515	calcium-regulated heat stable protein 1 isoform 1
1	403273523	calcium-regulated heat stable protein 1 isoform 5
1	403273529	1,4-alpha-glucan-branching enzyme
1	403273545	ATP synthase subunit O, mitochondrial-like
1	403273547	ephrin type-A receptor 6
1	403273570	peroxisomal 2,4-dienoyl-CoA reductase
1	403273576	phosphatidylinositol N-acetylglucosaminyltransferase subunit Q
1	403273606	voltage-dependent T-type calcium channel subunit alpha-1H, partial
1	403273610	uncharacterized protein LOC101030313
1	403273622	hydroxyacylglutathione hydrolase, mitochondrial
1	403273646	40S ribosomal protein S2
1	403273669	putative olfactory receptor 1F2-like
1	403273672	60S ribosomal protein L18-like
1	403273808	core histone macro-H2A.2-like
1	403273827	hexokinase-1 isoform 1
1	403273841	putative hexokinase HKDC1
1	403273843	ATP-dependent RNA helicase SUPV3L1, mitochondrial
1	403273867	heterogeneous nuclear ribonucleoprotein H3 isoform 1
1	403273869	heterogeneous nuclear ribonucleoprotein H3 isoform 1
1	403273919	transmembrane protein 26
1	403273977	nodal modulator 1-like
1	403273998	suppressor of cytokine signaling 1
1	403274020	ribosomal L1 domain-containing protein 1
1	403274029	calcineurin-like phosphoesterase domain-containing protein 1
1	403274056	pyridoxal-dependent decarboxylase domain-containing protein 1 isoform 1
1	403274062	uncharacterized protein LOC101036540
1	403274076	muellerian-inhibiting factor
1	403274084	putative uncharacterized protein UNQ6493/PRO21345-like
1	403274088	lamin-B2
1	403274092	netrin receptor UNC5B
1	403274114	receptor expression-enhancing protein 3
1	403274116	probable JmjC domain-containing histone demethylation protein 2C
1	403274145	uncharacterized protein LOC101027555
1	403274147	vitellogenin-like
1	403274161	cutaneous T-cell lymphoma-associated antigen 5-like isoform 3
1	403274167	pinin
1	403274179	rab3 GTPase-activating protein catalytic subunit-like
1	403274197	serpin A11
1	403274199	alpha-1-antichymotrypsin
1	403274229	autophagy-related protein 2 homolog B
1	403274266	cytochrome P450 19A1-like
1	403274319	SHC-transforming protein 4
1	403274321	EP300-interacting inhibitor of differentiation 1 isoform 1
1	403274438	huntingtin-interacting protein K
1	403274456	protein-glutamine gamma-glutamyltransferase 5 isoform 1
1	403274468	transmembrane protein 62
1	403274476	codanin-1
1	403274478	stAR-related lipid transfer protein 9 isoform 1
1	403274530	disintegrin and metalloproteinase domain-containing protein 10
1	403274549	beta-1,3-galactosyl-O-glycosyl-glycoprotein beta-1,6-N-acetylglucosaminyltransferase 3 isoform 1
1	403274559	40S ribosomal protein S7-like
1	403274563	annexin A2 isoform 1
1	403274588	putative alpha-1-antitrypsin-related protein-like
1	403274615	HHIP-like protein 1
1	403274646	protein disulfide-isomerase A3
1	403274662	myocardial zonula adherens protein
1	403274665	vacuolar protein sorting-associated protein 13C
1	403274670	uncharacterized protein LOC101048529
1	403274674	AP-1 complex subunit beta-1 isoform 1
1	403274676	AP-1 complex subunit beta-1 isoform 2
1	403274682	AP-1 complex subunit beta-1 isoform 5
1	403274732	acetyl-CoA carboxylase 1 isoform 2
1	403274785	glycerophosphodiester phosphodiesterase domain-containing protein 1 isoform 1
1	403274796	inactive serine/threonine-protein kinase TEX14 isoform 1
1	403274848	40S ribosomal protein S7-like
1	403274874	very long-chain specific acyl-CoA dehydrogenase, mitochondrial isoform 1
1	403274876	very long-chain specific acyl-CoA dehydrogenase, mitochondrial isoform 2
1	403274900	gamma-aminobutyric acid receptor-associated protein-like 1
1	403274906	neuralized-like protein 4
1	403274912	eukaryotic translation initiation factor 5A-1 isoform 1
1	403274974	cellular tumor antigen p53 isoform 1
1	403274982	ephrin-B3
1	403274990	cytochrome b5 domain-containing protein 1-like
1	403275012	epidermis-type lipoxygenase 3
1	403275054	nuclear distribution protein nudE-like 1 isoform 2
1	403275066	major facilitator superfamily domain-containing protein 6-like
1	403275078	glucagon-like peptide 2 receptor
1	403275092	myosin-4
1	403275094	myosin-3
1	403275107	dual specificity mitogen-activated protein kinase kinase 4
1	403275110	zinc phosphodiesterase ELAC protein 2 isoform 1
1	403275131	tektin-3
1	403275150	nuclear receptor corepressor 1 isoform 1
1	403275191	multidrug and toxin extrusion protein 2
1	403275246	dual specificity mitogen-activated protein kinase kinase 3
1	403275259	rab effector Noc2
1	403275313	TATA-binding protein-associated factor 2N
1	403275332	ubiquitin carboxyl-terminal hydrolase 32
1	403275336	amyloid protein-binding protein 2
1	403275338	protein phosphatase 1D
1	403275367	uncharacterized protein LOC101030948
1	403275390	myosin-13
1	403275394	myosin-1
1	403275421	polyubiquitin-C-like, partial
1	403275433	unconventional myosin-XV
1	403275468	ubiquitin carboxyl-terminal hydrolase 22
1	403275483	glyoxalase domain-containing protein 4
1	403275485	uncharacterized protein LOC101054499
1	403275499	phosphatidylinositol transfer protein alpha isoform
1	403275509	reticulon-4 receptor-like 1
1	403275532	alpha-protein kinase 1 isoform 2
1	403275538	TRAF-interacting protein with FHA domain-containing protein A isoform 1
1	403275546	pituitary homeobox 2 isoform 1
1	403275550	pituitary homeobox 2 isoform 3
1	403275560	visual pigment-like receptor peropsin
1	403275583	60S ribosomal protein L31-like
1	403275593	bifunctional 3'-phosphoadenosine 5'-phosphosulfate synthase 1
1	403275641	centromere-associated protein E
1	403275705	methionine aminopeptidase 1
1	403275707	alcohol dehydrogenase class-3
1	403275728	bone morphogenetic protein receptor type-1B isoform 1
1	403275762	oligosaccharyltransferase complex subunit OSTC
1	403275828	FYVE, RhoGEF and PH domain-containing protein 6
1	403275850	leukotriene A-4 hydrolase
1	403275852	histidine ammonia-lyase
1	403275902	small subunit processome component 20 homolog
1	403275909	N-acetylglucosamine-1-phosphotransferase subunits alpha/beta
1	403275931	G/T mismatch-specific thymine DNA glycosylase
1	403275945	thioredoxin reductase 1, cytoplasmic isoform 1
1	403275947	thioredoxin reductase 1, cytoplasmic isoform 2
1	403275962	DCC-interacting protein 13-beta isoform 1
1	403275999	ADP-dependent glucokinase
1	403276020	pyruvate kinase isozymes M1/M2 isoform 1
1	403276022	pyruvate kinase isozymes M1/M2 isoform 2
1	403276024	pyruvate kinase isozymes M1/M2 isoform 3
1	403276026	pyruvate kinase isozymes M1/M2 isoform 4
1	403276038	thrombospondin type-1 domain-containing protein 4
1	403276048	uveal autoantigen with coiled-coil domains and ankyrin repeats
1	403276050	transducin-like enhancer protein 3
1	403276060	acidic leucine-rich nuclear phosphoprotein 32 family member A
1	403276098	60S ribosomal protein L4-like
1	403276125	apoptotic protease-activating factor 1
1	403276151	photoreceptor-specific nuclear receptor
1	403276180	synaptopodin-2
1	403276184	methyltransferase-like protein 14
1	403276192	muscarinic acetylcholine receptor M2 isoform 1
1	403276213	UPF0606 protein KIAA1549 homolog isoform 1
1	403276303	ephrin type-B receptor 6
1	403276335	zyxin
1	403276343	putative olfactory receptor 10AC1-like
1	403276359	olfactory receptor 2A2-like
1	403276368	rho guanine nucleotide exchange factor 5
1	403276440	potassium voltage-gated channel subfamily H member 2
1	403276448	anion exchange protein 2 isoform 1
1	403276460	ATP-binding cassette sub-family C member 11
1	403276514	neurotrypsin
1	403276535	sugar phosphate exchanger 3
1	403276565	kell blood group glycoprotein
1	403276569	chloride channel protein 1
1	403276575	olfactory receptor-like protein OLF3-like
1	403276590	zinc finger protein 467
1	403276592	SCO-spondin
1	403276608	NEDD8 ultimate buster 1
1	403276658	protein FAM35A
1	403276680	growth/differentiation factor 2
1	403276697	WD repeat- and FYVE domain-containing protein 4
1	403276731	poly(ADP-ribose) glycohydrolase isoform 1
1	403276755	zinc finger protein 22
1	403276757	uncharacterized protein C10orf25 homolog
1	403276779	proto-oncogene tyrosine-protein kinase receptor Ret
1	403276800	zinc finger protein 25 isoform 2
1	403276803	60S acidic ribosomal protein P0-like isoform 2
1	403276810	alpha-hemoglobin-stabilizing protein
1	403276820	armadillo repeat-containing protein 5
1	403276866	uncharacterized protein LOC101042594
1	403276872	F-box/LRR-repeat protein 19
1	403276888	helicase SRCAP
1	403276902	zinc finger protein 785 isoform 1
1	403276914	dCTP pyrophosphatase 1 isoform 1
1	403276948	PAXIP1-associated protein 1
1	403276956	myc-associated zinc finger protein isoform 2
1	403276961	seizure 6-like protein 2 isoform 1
1	403276973	serine/threonine-protein kinase TAO2 isoform 1
1	403276983	double C2-like domain-containing protein alpha isoform 2
1	403277017	coronin-1A isoform 1
1	403277062	uromodulin isoform 1
1	403277076	THUMP domain-containing protein 1
1	403277084	ERI1 exoribonuclease 2
1	403277103	cytochrome b-c1 complex subunit 2, mitochondrial-like
1	403277182	voltage-dependent calcium channel gamma-3 subunit
1	403277184	E3 ubiquitin-protein ligase RBBP6 isoform 1
1	403277188	trinucleotide repeat-containing gene 6A protein isoform 1
1	403277214	general transcription factor 3C polypeptide 1
1	403277220	exportin-6 isoform 1
1	403277224	exportin-6 isoform 3
1	403277252	elongation factor Tu, mitochondrial
1	403277265	glutamate dehydrogenase 1, mitochondrial, partial
1	403277273	2-oxoglutarate dehydrogenase-like, mitochondrial
1	403277295	zinc finger protein 112 homolog
1	403277305	putative uncharacterized protein KIAA0664L3-like
1	403277355	serine/threonine-protein kinase SBK1
1	403277369	chaperone activity of bc1 complex-like, mitochondrial
1	403277394	epoxide hydrolase 1 isoform 1
1	403277401	lamin-B receptor isoform 1
1	403277428	calpain-2 catalytic subunit isoform 1
1	403277467	MOSC domain-containing protein 1, mitochondrial
1	403277478	bifunctional glutamate/proline--tRNA ligase isoform 1
1	403277480	bifunctional glutamate/proline--tRNA ligase isoform 2
1	403277494	spermatogenesis-associated protein 17
1	403277518	tyrosine-protein phosphatase non-receptor type 14
1	403277560	integrator complex subunit 7 isoform 4
1	403277562	denticleless protein homolog isoform 1
1	403277568	serine/threonine-protein kinase Nek2 isoform 1
1	403277590	protein-cysteine N-palmitoyltransferase HHAT isoform 1
1	403277660	C4b-binding protein alpha chain-like
1	403277662	C4b-binding protein alpha chain-like
1	403277668	ubiquitin thioesterase OTU1 isoform 1
1	403277670	ubiquitin thioesterase OTU1 isoform 1
1	403277712	protein FAM72A-like isoform 1
1	403277740	MOSC domain-containing protein 2, mitochondrial
1	403277744	rab3 GTPase-activating protein non-catalytic subunit
1	403277797	proteasome subunit alpha type-3 isoform 1
1	403277799	proteasome subunit alpha type-3 isoform 1
1	403277807	exocyst complex component 5 isoform 1
1	403277831	kinectin isoform 4
1	403277849	MAPK-interacting and spindle-stabilizing protein-like
1	403277855	protein Smaug homolog 1
1	403277859	glia maturation factor gamma
1	403277871	proteasome subunit beta type-7-like isoform 2
1	403277906	mitogen-activated protein kinase kinase kinase kinase 5
1	403277963	Fanconi anemia group M protein isoform 1
1	403277967	protein FAM179B
1	403277985	dapper homolog 1
1	403278005	TATA box-binding protein-like protein 2
1	403278010	WD repeat and HMG-box DNA-binding protein 1
1	403278014	phospholipase DDHD1
1	403278022	ERO1-like protein alpha, partial
1	403278034	son of sevenless homolog 2
1	403278069	eukaryotic translation initiation factor 2 subunit 2-like
1	403278071	nucleolin-like
1	403278151	cubilin
1	403278155	vimentin
1	403278163	macrophage mannose receptor 1
1	403278165	zinc transporter ZIP12 isoform 1
1	403278219	sickle tail protein homolog
1	403278222	rho GTPase-activating protein 21
1	403278231	probable G-protein coupled receptor 158
1	403278270	neuromedin-U receptor 1
1	403278280	optineurin
1	403278282	protein MCM10 homolog
1	403278303	60S ribosomal protein L4-like
1	403278305	MAM and LDL-receptor class A domain-containing protein C10orf112-like
1	403278330	histone H3.3-like
1	403278333	amyloid beta A4 precursor protein-binding family B member 1-interacting protein
1	403278377	septin-7
1	403278444	E3 ubiquitin-protein ligase HECW1
1	403278448	biliverdin reductase A
1	403278462	phosphoglycerate mutase 2
1	403278464	adipocyte enhancer-binding protein 1
1	403278474	nudC domain-containing protein 3
1	403278483	2-oxoglutarate dehydrogenase, mitochondrial isoform 1
1	403278487	2-oxoglutarate dehydrogenase, mitochondrial isoform 2
1	403278489	2-oxoglutarate dehydrogenase, mitochondrial isoform 4
1	403278518	uncharacterized protein C7orf57 homolog isoform 1
1	403278550	growth factor receptor-bound protein 10 isoform 2
1	403278604	unconventional myosin-Ig
1	403278606	receptor activity-modifying protein 3
1	403278630	60S ribosomal protein L35a
1	403278682	trafficking kinesin-binding protein 1
1	403278712	xin actin-binding repeat-containing protein 1
1	403278730	serine/threonine-protein kinase OSR1
1	403278734	deleted in lung and esophageal cancer protein 1 isoform 1
1	403278766	SH3 and cysteine-rich domain-containing protein
1	403278771	cAMP-regulated phosphoprotein 21
1	403278798	cytoplasmic dynein 1 light intermediate chain 1 isoform 2
1	403278821	phospholipid scramblase 1-like
1	403278839	centrosomal protein of 63 kDa-like
1	403278869	interleukin-20 receptor subunit beta
1	403278871	cytoplasmic protein NCK1 isoform 2
1	403278920	mucin-4
1	403278930	NK-tumor recognition protein
1	403278948	WD repeat-containing protein 48
1	403278965	programmed cell death 6-interacting protein
1	403278982	tyrosine-protein kinase RYK
1	403278984	serine/threonine-protein phosphatase 2A regulatory subunit B'' subunit alpha
1	403279027	probable E3 ubiquitin-protein ligase MYCBP2
1	403279033	ubiquitin carboxyl-terminal hydrolase isozyme L3
1	403279078	LIM domain only protein 7, partial
1	403279107	WD repeat-containing protein 44 isoform 1
1	403279120	LON peptidase N-terminal domain and RING finger protein 3 isoform 1
1	403279141	septin-6 isoform 1
1	403279143	septin-6 isoform 3
1	403279151	regulator of nonsense transcripts 3B isoform 2
1	403279195	THO complex subunit 2
1	403279208	teneurin-1 isoform 1
1	403279210	teneurin-1 isoform 1
1	403279217	actin-related protein T1
1	403279221	probable global transcription activator SNF2L1
1	403279233	ubiquitin-fold modifier 1-like
1	403279257	ecto-NOX disulfide-thiol exchanger 2
1	403279286	glypican-4
1	403279394	voltage-dependent L-type calcium channel subunit beta-1 isoform 1
1	403279398	SH3 and cysteine-rich domain-containing protein 2
1	403279403	LIM and SH3 domain protein 1
1	403279411	polycomb group RING finger protein 2 isoform 1
1	403279415	proteasome subunit beta type-3
1	403279424	puromycin-sensitive aminopeptidase isoform 2
1	403279437	oxysterol-binding protein-related protein 7
1	403279439	secernin-2
1	403279451	transcription factor Sp2 isoform 2
1	403279471	chromobox protein homolog 1 isoform 1
1	403279502	ubiquitin-conjugating enzyme E2 Z
1	403279523	zinc finger protein 652
1	403279547	homeobox protein DLX-4
1	403279612	voltage-dependent T-type calcium channel subunit alpha-1G isoform 14
1	403279655	c-Jun-amino-terminal kinase-interacting protein 4
1	403279657	U3 small nucleolar RNA-associated protein 18 homolog
1	403279700	diacylglycerol kinase epsilon
1	403279708	RNA-binding protein Musashi homolog 2
1	403279712	serine/arginine-rich splicing factor 1
1	403279742	putative ATP-dependent RNA helicase DHX33
1	403279744	RPA-interacting protein isoform 2
1	403279748	nuclear pore complex protein Nup88
1	403279793	misshapen-like kinase 1 isoform 1
1	403279808	proteasome subunit beta type-6 isoform 2
1	403279837	nitric oxide synthase, inducible
1	403279843	kinase suppressor of Ras 1
1	403279857	transmembrane protein 97, partial
1	403279861	proton-coupled folate transporter isoform 1
1	403279865	vitronectin
1	403279881	fructose-bisphosphate aldolase C
1	403279903	protein FAM222B
1	403279909	60S ribosomal protein L23a
1	403279925	40S ribosomal protein S2-like
1	403279939	ARF GTPase-activating protein GIT1
1	403279969	Golgi SNAP receptor complex member 1
1	403279989	cytokine receptor-like factor 3-like
1	403279997	uncharacterized protein LOC101040688
1	403280029	homeobox protein Hox-B4
1	403280047	epsin-3
1	403280049	putative uncharacterized protein encoded by LINC00483-like, partial
1	403280067	complement component 1 Q subcomponent-binding protein, mitochondrial
1	403280098	serine/threonine-protein kinase TAO1
1	403280197	zinc finger protein GLI2
1	403280209	translin-like
1	403280252	vitamin K-dependent protein C
1	403280285	nck-associated protein 5
1	403280304	glycophorin-C
1	403280338	casein kinase I isoform delta isoform 1
1	403280340	casein kinase I isoform alpha-like
1	403280376	rho GDP-dissociation inhibitor 1 isoform 2
1	403280391	putative sodium-coupled neutral amino acid transporter 10 isoform 1
1	403280435	galectin-3-binding protein
1	403280437	soluble calcium-activated nucleotidase 1
1	403280452	uncharacterized protein C17orf99 homolog
1	403280460	septin-9 isoform 1
1	403280462	septin-9 isoform 2
1	403280471	alpha-1,6-mannosylglycoprotein 6-beta-N-acetylglucosaminyltransferase B isoform 1
1	403280481	methyltransferase-like protein 23 isoform 1
1	403280502	serotonin N-acetyltransferase isoform 3
1	403280516	galanin receptor type 2
1	403280524	cyclin-dependent kinase 3
1	403280528	39S ribosomal protein L38, mitochondrial
1	403280530	WW domain-binding protein 2 isoform 1
1	403280548	dihydrofolate reductase-like, partial
1	403280587	ATP synthase subunit d, mitochondrial isoform 2
1	403280591	cerebellar degeneration-related protein 2-like
1	403280593	protein hid-1 homolog
1	403280631	kinesin-like protein KIF19
1	403280637	protein sidekick-2
1	403280700	axin-2
1	403280704	beta-2-glycoprotein 1
1	403280714	probable helicase with zinc finger domain
1	403280716	26S proteasome non-ATPase regulatory subunit 12 isoform 1
1	403280729	forkhead box protein K2
1	403280738	secreted and transmembrane protein 1
1	403280745	ras-related C3 botulinum toxin substrate 3
1	403280765	nuclear protein localization protein 4 homolog
1	403280779	uncharacterized protein LOC101052798
1	403280812	glutamine-rich protein 2
1	403280830	integrin beta-4, partial
1	403280832	unconventional myosin-XV-like
1	403280856	G-protein coupled receptor family C group 5 member C
1	403280860	protein tweety homolog 2
1	403280868	ATP-binding cassette sub-family A member 10
1	403280911	YTH domain-containing protein 1 isoform 1
1	403280985	40S ribosomal protein S2-like isoform 1
1	403281048	afamin
1	403281093	general vesicular transport factor p115 isoform 1
1	403281095	general vesicular transport factor p115 isoform 1
1	403281125	dolichyl-diphosphooligosaccharide--protein glycosyltransferase subunit 2-like
1	403281135	disks large-associated protein 4
1	403281157	PHD finger protein 20
1	403281173	alpha tubulin 2
1	403281176	centrosome-associated protein CEP250
1	403281192	ER degradation-enhancing alpha-mannosidase-like 2 isoform 1
1	403281205	gamma-glutamyltransferase 7
1	403281226	adenosylhomocysteinase isoform 1
[truncated: 1,488 more rows]

## Sheet: Proteomes1+2_Pvivax
XRep	Accession	Protein Description
2	PVP01_0000130.1	tryptophan-rich antigen
2	PVP01_0000140.1	tryptophan-rich antigen
2	PVP01_0000170.1	tryptophan-rich protein
2	PVP01_0000210.1	tryptophan-rich protein
2	PVP01_0001440.1	plasmodium exported protein (PHIST), unknown function
2	PVP01_0001710.1	PIR protein
2	PVP01_0003350.1	PIR protein
2	PVP01_0004210.1	Early transcribed membrane protein
2	PVP01_0004250.1	hypothetical protein
2	PVP01_0004920.1	PIR protein
2	PVP01_0008930.1	PIR protein
2	PVP01_0102600.1	conserved Plasmodium protein, unknown function
2	PVP01_0102700.1	conserved Plasmodium protein, unknown function
2	PVP01_0103700.1	erythrocyte membrane-associated antigen
2	PVP01_0104400.1	tRNA m5C-methyltransferase
2	PVP01_0104800.1	E3 ubiquitin-protein ligase
2	PVP01_0106200.1	importin-7
2	PVP01_0106700.1	conserved Plasmodium protein, unknown function
2	PVP01_0107500.1	rhoptry-associated membrane antigen
2	PVP01_0107900.1	E3 ubiquitin-protein ligase
2	PVP01_0108700.1	heat shock protein 90
2	PVP01_0109100.1	heat shock protein 110
2	PVP01_0110100.1	lysophospholipase
2	PVP01_0111000.1	60S ribosomal protein L34
2	PVP01_0112000.1	coatomer subunit epsilon
2	PVP01_0112100.1	ubiquitin regulatory protein
2	PVP01_0112500.1	tyrosine--tRNA ligase
2	PVP01_0112600.1	26S proteasome regulatory subunit RPN10
2	PVP01_0112900.1	proteasome subunit alpha type-6
2	PVP01_0113600.1	vacuolar proton translocating ATPase subunit A
2	PVP01_0116000.1	conserved Plasmodium protein, unknown function
2	PVP01_0116400.1	proteasome subunit beta type-4
2	PVP01_0117800.1	conserved Plasmodium protein, unknown function
2	PVP01_0118000.1	1-cys peroxiredoxin
2	PVP01_0118200.1	glutamate dehydrogenase
2	PVP01_0118400.1	mannose-6-phosphate isomerase
2	PVP01_0119200.1	Plasmodium exported protein (PHIST), unknown function
2	PVP01_0119400.1	Plasmodium exported protein, unknown function
2	PVP01_0201100.1	tryptophan-rich protein
2	PVP01_0201500.1	PIR protein
2	PVP01_0201600.1	PIR protein
2	PVP01_0201700.1	PIR protein
2	PVP01_0201800.1	PIR protein
2	PVP01_0201900.1	PIR protein
2	PVP01_0202200.1	tryptophan-rich protein
2	PVP01_0203200.1	TatD-like deoxyribonuclease
2	PVP01_0203700.1	UMP-CMP kinase
2	PVP01_0204400.1	chromatin assembly factor 1 protein WD40 domain
2	PVP01_0204600.1	bromodomain protein
2	PVP01_0205300.1	phenylalanine--tRNA ligase alpha subunit
2	PVP01_0206700.1	conserved Plasmodium protein, unknown function
2	PVP01_0206900.1	proteasome subunit beta type-3
2	PVP01_0208500.1	calcium-transporting ATPase
2	PVP01_0209000.1	conserved Plasmodium protein, unknown function
2	PVP01_0209100.1	asparagine-rich antigen
2	PVP01_0211800.1	aspartate--tRNA ligase
2	PVP01_0212200.1	ubiquitin carboxyl-terminal hydrolase
2	PVP01_0213100.1	proteasome subunit alpha type-5
2	PVP01_0213700.1	eukaryotic translation initiation factor 2 subunit alpha
2	PVP01_0214900.1	1-cys peroxiredoxin
2	PVP01_0215600.1	dynein heavy chain
2	PVP01_0216700.1	Plasmodium exported protein, unknown function
2	PVP01_0300700.1	Plasmodium exported protein, unknown function
2	PVP01_0305500.1	V-type proton ATPase subunit B
2	PVP01_0305600.1	sexual stage antigen s16
2	PVP01_0305700.1	cytosolic glyoxalase II
2	PVP01_0306000.1	conserved Plasmodium protein, unknown function
2	PVP01_0309700.1	exosome complex component RRP4
2	PVP01_0309900.1	conserved Plasmodium protein, unknown function
2	PVP01_0311200.1	conserved Plasmodium protein, unknown function
2	PVP01_0311300.1	DNA polymerase alpha catalytic subunit A
2	PVP01_0312100.1	conserved Plasmodium protein, unknown function
2	PVP01_0312600.1	eukaryotic translation initiation factor 3 subunit I
2	PVP01_0313500.1	serine--tRNA ligase
2	PVP01_0315300.1	60S ribosomal protein L11a
2	PVP01_0316500.1	Ham1-like protein
2	PVP01_0316800.1	conserved Plasmodium protein, unknown function
2	PVP01_0317100.1	conserved Plasmodium protein, unknown function
2	PVP01_0317300.1	40S ribosomal protein S5
2	PVP01_0317400.1	secreted ookinete protein
2	PVP01_0319600.1	RNA-binding protein
2	PVP01_0319800.1	conserved Plasmodium protein, unknown function
2	PVP01_0320400.1	conserved Plasmodium protein, unknown function
2	PVP01_0403500.1	PIR protein
2	PVP01_0405000.1	liver stage antigen 3
2	PVP01_0405100.1	Plasmodium exported protein, unknown function
2	PVP01_0405400.1	replication factor C subunit 1
2	PVP01_0407200.1	40S ribosomal protein S26
2	PVP01_0407900.1	ATP synthase F1, alpha subunit
2	PVP01_0408500.1	conserved Plasmodium protein, unknown function
2	PVP01_0409300.1	DNA-directed RNA polymerase II subunit RPB2
2	PVP01_0409900.1	acyl-CoA synthetase
2	PVP01_0410800.1	protein transport protein SEC31
2	PVP01_0410900.1	T-complex protein 1 subunit theta
2	PVP01_0411800.1	protein SIS1
2	PVP01_0413100.1	asparagine--tRNA ligase
2	PVP01_0414000.1	conserved Plasmodium protein, unknown function
2	PVP01_0414700.1	conserved Plasmodium protein, unknown function
2	PVP01_0414800.1	60S ribosomal protein L37ae
2	PVP01_0415000.1	ATP-dependent RNA helicase UAP56
2	PVP01_0416400.1	conserved Plasmodium protein, unknown function
2	PVP01_0416900.1	serine-repeat antigen 4 (SERA)
2	PVP01_0417000.1	serine-repeat antigen 3 (SERA)
2	PVP01_0417100.1	serine-repeat antigen 1 (SERA)
2	PVP01_0417200.1	serine-repeat antigen 5 (SERA)
2	PVP01_0417300.1	serine-repeat antigen 4 (SERA)
2	PVP01_0417400.1	serine-repeat antigen 4 (SERA)
2	PVP01_0417600.1	serine-repeat antigen 5 (SERA)
2	PVP01_0417700.1	serine-repeat antigen (SERA)
2	PVP01_0417800.1	serine-repeat antigen (SERA)
2	PVP01_0418500.1	adenylosuccinate lyase
2	PVP01_0419200.1	26S proteasome regulatory subunit RPN1
2	PVP01_0420400.1	hexose transporter
2	PVP01_0421000.1	conserved Plasmodium protein, unknown function
2	PVP01_0422600.1	early transcribed membrane protein
2	PVP01_0422800.1	Plasmodium exported protein (PHIST), unknown function
2	PVP01_0423000.1	Plasmodium exported protein, unknown function
2	PVP01_0423400.1	Plasmodium exported protein, unknown function
2	PVP01_0503800.1	Plasmodium exported protein (PHIST), unknown function
2	PVP01_0506200.1	leucine--tRNA ligase
2	PVP01_0506500.1	protein disulfide isomerase
2	PVP01_0507600.1	receptor for activated c kinase
2	PVP01_0508200.1	E3 ubiquitin-protein ligase
2	PVP01_0508400.1	conserved Plasmodium protein, unknown function
2	PVP01_0510500.1	DnaJ protein
2	PVP01_0511200.1	RWD domain-containing protein
2	PVP01_0511700.1	protein transport protein SEC23
2	PVP01_0512100.1	conserved Plasmodium protein, unknown function
2	PVP01_0513600.1	2-oxoglutarate dehydrogenase E1 component, mitochondrial precursor
2	PVP01_0514400.1	U6 snRNA-associated Sm-like protein LSm3
2	PVP01_0514700.1	conserved Plasmodium protein, unknown function
2	PVP01_0515400.1	heat shock protein 70
2	PVP01_0517100.1	14-3-3 protein
2	PVP01_0517600.1	rhoptry neck protein 5
2	PVP01_0517800.1	protein kinase c inhibitor-like protein
2	PVP01_0518700.1	chaperone protein ClpB1
2	PVP01_0518900.1	EF-hand calcium-binding domain-containing protein
2	PVP01_0519700.1	eukaryotic translation initiation factor 3 subunit G
2	PVP01_0520100.1	26S protease regulatory subunit 6B
2	PVP01_0520400.1	ubiquitin carboxyl-terminal hydrolase 13
2	PVP01_0521500.1	arsenical pump-driving ATPase
2	PVP01_0521900.1	coatomer subunit zeta
2	PVP01_0522400.1	60S ribosomal protein L15
2	PVP01_0525700.1	DNA helicase MCM9
2	PVP01_0526200.1	small GTP-binding protein sar1
2	PVP01_0526400.1	conserved Plasmodium protein, unknown function
2	PVP01_0526600.1	bifunctional dihydrofolate reductase-thymidylate synthase
2	PVP01_0527400.1	conserved Plasmodium protein, unknown function
2	PVP01_0527500.1	conserved Plasmodium protein, unknown function
2	PVP01_0528800.1	conserved Plasmodium protein, unknown function
2	PVP01_0529000.1	ran-specific GTPase-activating protein 1
2	PVP01_0529400.1	zinc finger protein
2	PVP01_0529800.1	transcription factor with AP2 domain(s)
2	PVP01_0530600.1	transmembrane emp24 domain-containing protein
2	PVP01_0530800.1	alpha tubulin 2
2	PVP01_0530900.1	40S ribosomal protein S19
2	PVP01_0531200.1	eukaryotic initiation factor 4A-III
2	PVP01_0532000.1	glideosome associated protein with multiple membrane spans 2
2	PVP01_0532300.1	early transcribed membrane protein
2	PVP01_0532900.1	tryptophan-rich antigen
2	PVP01_0533100.1	tryptophan-rich antigen
2	PVP01_0600900.1	Plasmodium exported protein, unknown function
2	PVP01_0601200.1	Plasmodium exported protein, unknown function
2	PVP01_0601500.1	Plasmodium exported protein (PHIST), unknown function
2	PVP01_0602200.1	DNA polymerase delta catalytic subunit
2	PVP01_0602700.1	conserved Plasmodium protein, unknown function
2	PVP01_0603100.1	26S proteasome regulatory subunit p55
2	PVP01_0604200.1	eukaryotic translation initiation factor subunit eIF2A
2	PVP01_0604600.1	60S ribosomal protein L30e
2	PVP01_0606100.1	ADP-ribosylation factor
2	PVP01_0606300.1	conserved Plasmodium protein, unknown function
2	PVP01_0606800.1	deoxyribose-phosphate aldolase
2	PVP01_0607100.1	PHAX domain-containing protein
2	PVP01_0607700.1	citrate synthase, mitochondrial
2	PVP01_0611900.1	40S ribosomal protein S2
2	PVP01_0612400.1	merozoite capping protein 1
2	PVP01_0612900.1	60S ribosomal protein L3
2	PVP01_0614700.1	adenosine deaminase
2	PVP01_0615600.1	26S proteasome regulatory subunit RPN9
2	PVP01_0618300.1	early transcribed membrane protein
2	PVP01_0618500.1	haloacid dehalogenase-like hydrolase
2	PVP01_0620000.1	methionine--tRNA ligase
2	PVP01_0620400.1	hypothetical protein
2	PVP01_0620800.1	conserved Plasmodium protein, unknown function
2	PVP01_0621300.1	conserved Plasmodium protein, unknown function
2	PVP01_0621700.1	ADP/ATP transporter on adenylate translocase
2	PVP01_0622400.1	antigen UB05
2	PVP01_0623100.1	Plasmodium exported protein, unknown function
2	PVP01_0700100.1	hypothetical protein
2	PVP01_0701800.1	ATP-dependent RNA helicase DDX60
2	PVP01_0701900.1	conserved Plasmodium protein, unknown function
2	PVP01_0702100.1	alpha tubulin 1
2	PVP01_0702300.1	60S ribosomal protein L32
2	PVP01_0702800.1	signal peptidase complex subunit 3
2	PVP01_0703300.1	copper-transporting ATPase
2	PVP01_0703800.1	high molecular weight rhoptry protein 3
2	PVP01_0704300.1	coatomer subunit beta
2	PVP01_0704500.1	exoribonuclease II
2	PVP01_0706100.1	translation initiation factor SUI1
2	PVP01_0706200.1	subunit of proteaseome activator complex
2	PVP01_0707500.1	conserved Plasmodium protein, unknown function
2	PVP01_0707800.1	apoptosis-related protein
2	PVP01_0707900.1	exoribonuclease
2	PVP01_0708300.1	small nuclear ribonucleoprotein Sm D3
2	PVP01_0708600.1	exportin-7
2	PVP01_0708700.1	conserved Plasmodium protein, unknown function
2	PVP01_0709800.1	cysteine repeat modular protein 1
2	PVP01_0710400.1	inhibitor of cysteine proteases
2	PVP01_0710600.1	zinc finger protein
2	PVP01_0710800.1	alkaline phosphatase
2	PVP01_0710900.1	SAP domain-containing protein
2	PVP01_0711300.1	26S proteasome regulatory subunit RPN8
2	PVP01_0711600.1	elongation factor 1B
2	PVP01_0713500.1	SUMO-conjugating enzyme UBC9
2	PVP01_0713800.1	6-phosphofructokinase
2	PVP01_0716300.1	heat shock protein 70
2	PVP01_0716700.1	eukaryotic translation initiation factor 3 subunit F
2	PVP01_0717400.1	nucleosome assembly protein 1
2	PVP01_0717500.1	DnaJ protein
2	PVP01_0718200.1	TLD domain-containing protein
2	PVP01_0719100.1	conserved Plasmodium protein, unknown function
2	PVP01_0719200.1	inosine-5'-monophosphate dehydrogenase
2	PVP01_0720400.1	conserved Plasmodium protein, unknown function
2	PVP01_0720600.1	ubiquitin-like protein
2	PVP01_0720700.1	S-adenosylmethionine synthetase
2	PVP01_0721000.1	phosphoglycerate kinase
2	PVP01_0721500.1	DNA-directed RNA polymerase II subunit RPB3
2	PVP01_0722300.1	thioredoxin reductase
2	PVP01_0722700.1	conserved Plasmodium protein, unknown function
2	PVP01_0724400.1	conserved Plasmodium protein, unknown function
2	PVP01_0725200.1	glutamine-dependent NAD(+) synthetase
2	PVP01_0725800.1	fumarate hydratase
2	PVP01_0726300.1	cytochrome c oxidase subunit 5B
2	PVP01_0727900.1	high molecular weight rhoptry protein 2
2	PVP01_0728900.1	merozoite surface protein 1
2	PVP01_0730500.1	proteasome subunit beta type-6
2	PVP01_0730900.1	profilin
2	PVP01_0731500.1	importin alpha re-exporter
2	PVP01_0733200.1	V-type proton ATPase subunit E
2	PVP01_0733400.1	UBX domain
2	PVP01_0734300.1	conserved Plasmodium protein, unknown function
2	PVP01_0735000.1	Plasmodium exported protein, unknown function
2	PVP01_0736900.1	PIR protein
2	PVP01_0800700.1	reticulocyte binding protein 2b
2	PVP01_0801000.1	hypothetical protein
2	PVP01_0801100.1	Plasmodium exported protein, unknown function
2	PVP01_0801600.1	Plasmodium exported protein, unknown function
2	PVP01_0801700.1	STP1 protein
2	PVP01_0802200.1	RNA-binding protein
2	PVP01_0802700.1	conserved Plasmodium protein, unknown function
2	PVP01_0803600.1	U5 small nuclear ribonuclear protein
2	PVP01_0803800.1	60S ribosomal protein L13
2	PVP01_0805200.1	regulator of nonsense transcripts 1
2	PVP01_0805900.1	DNA/RNA-binding protein Alba 3
2	PVP01_0806500.1	single-strand telomeric DNA-binding protein GBP2
2	PVP01_0807400.1	transcription factor with AP2 domain(s)
2	PVP01_0807600.1	eukaryotic translation initiation factor 3 subunit D
2	PVP01_0807800.1	zinc finger protein
2	PVP01_0808100.1	26S protease regulatory subunit 4
2	PVP01_0808400.1	tubulin beta chain
2	PVP01_0808500.1	nucleolar protein 5
2	PVP01_0808600.1	Plasmodium exported protein (PHIST), unknown function
2	PVP01_0808900.1	adenylate kinase
2	PVP01_0810700.1	eukaryotic translation initiation factor 2 subunit beta
2	PVP01_0810800.1	dolichyl-phosphate-mannose protein mannosyltransferase
2	PVP01_0811500.1	proteasome subunit beta type-5
2	PVP01_0811900.1	PRE-binding protein
2	PVP01_0812500.1	hypoxanthine-guanine phosphoribosyltransferase
2	PVP01_0812700.1	GMP synthase [glutamine-hydrolyzing]
2	PVP01_0814200.1	conserved Plasmodium protein, unknown function
2	PVP01_0814700.1	transcriptional coactivator ADA2
2	PVP01_0815700.1	heat shock protein 60
2	PVP01_0816000.1	enolase
2	PVP01_0816400.1	conserved Plasmodium protein, unknown function
2	PVP01_0817300.1	40S ribosomal protein S3A
2	PVP01_0818200.1	peptidyl-prolyl cis-trans isomerase
2	PVP01_0819300.1	histone H2A variant
2	PVP01_0819400.1	ATP-dependent RNA helicase DDX6
2	PVP01_0819900.1	T-complex protein 1 subunit epsilon
2	PVP01_0820600.1	elongation factor 1 (EF-1)
2	PVP01_0822300.1	26S proteasome non-ATPase regulatory subunit 9
2	PVP01_0822500.1	40S ribosomal protein S11
2	PVP01_0823100.1	proteasome subunit alpha type-3
2	PVP01_0823300.1	40S ribosomal protein S15A
2	PVP01_0827400.1	60S ribosomal protein L26
2	PVP01_0827900.1	26S proteasome regulatory subunit RPN12
2	PVP01_0829900.1	phosphoglycerate mutase
2	PVP01_0830300.1	conserved Plasmodium protein, unknown function
2	PVP01_0830600.1	60S acidic ribosomal protein P2
2	PVP01_0830700.1	asparagine synthetase [glutamine-hydrolyzing]
2	PVP01_0831100.1	conserved Plasmodium protein, unknown function
2	PVP01_0831200.1	dual specificity protein phosphatase
2	PVP01_0831300.1	splicing factor 3B subunit 1
2	PVP01_0832000.1	T-complex protein 1, eta subunit
2	PVP01_0833000.1	60S ribosomal protein L7
2	PVP01_0833100.1	40S ribosomal protein S12
2	PVP01_0833200.1	40S ribosomal protein S23
2	PVP01_0833400.1	T-complex protein 1 subunit beta
2	PVP01_0833800.1	FAD-dependent glycerol-3-phosphate dehydrogenase
2	PVP01_0833900.1	glutaredoxin 1
2	PVP01_0834000.1	activator of Hsp90 ATPase
2	PVP01_0834700.1	conserved Plasmodium protein, unknown function
2	PVP01_0834900.1	conserved Plasmodium protein, unknown function
2	PVP01_0836500.1	lipoamide acyltransferase component of branched- chain alpha-keto acid dehydrogenase complex
2	PVP01_0837200.1	N-ethylmaleimide-sensitive fusion protein
2	PVP01_0837300.1	exportin-1
2	PVP01_0838100.1	Plasmodium exported protein, unknown function
2	PVP01_0838200.1	Plasmodium exported protein (PHIST), unknown function
2	PVP01_0841000.1	PIR protein
2	PVP01_0903900.1	60S acidic ribosomal protein P1
2	PVP01_0904500.1	casein kinase II beta chain
2	PVP01_0905200.1	thioredoxin
2	PVP01_0905800.1	histone H4
2	PVP01_0905900.1	histone 2B
2	PVP01_0906200.1	40S ribosomal protein S4
2	PVP01_0906400.1	translocon component PTEX88
2	PVP01_0906600.1	conserved Apicomplexan protein, unknown function
2	PVP01_0908100.1	polyadenylate-binding protein-interacting protein 1
2	PVP01_0909200.1	casein kinase 2, alpha subunit
2	PVP01_0909300.1	succinyl-CoA synthetase alpha subunit
2	PVP01_0909400.1	endoplasmic reticulum-resident calcium binding protein
2	PVP01_0909500.1	DnaJ domain containing protein
2	PVP01_0910700.1	60S ribosomal protein L36
2	PVP01_0911200.1	asparagine-rich antigen
2	PVP01_0911300.1	vacuolar protein sorting-associated protein 35
2	PVP01_0911500.1	actin-like protein
2	PVP01_0912900.1	conserved Plasmodium protein, unknown function
2	PVP01_0913800.1	conserved Plasmodium protein, unknown function
2	PVP01_0914200.1	ubiquitin domain-containing protein DSK2
2	PVP01_0914500.1	glyoxalase I
2	PVP01_0916000.1	vivapain-2
2	PVP01_0916400.1	peptidyl-prolyl cis-trans isomerase 11
2	PVP01_0916600.1	rhoptry neck protein 4
2	PVP01_0917000.1	guanine nucleotide-exchange factor SEC12
2	PVP01_0917300.1	dipeptidyl aminopeptidase 1
2	PVP01_0917400.1	heat shock protein 101
2	PVP01_0917700.1	deubiquinating/deneddylating enzyme
2	PVP01_0917900.1	conserved Plasmodium protein, unknown function
2	PVP01_0918300.1	GTP-binding nuclear protein RAN/TC4
2	PVP01_0918800.1	heat shock protein 90
2	PVP01_0918900.1	insulinase
2	PVP01_0920500.1	conserved Plasmodium protein, unknown function
2	PVP01_0920600.1	conserved Plasmodium protein, unknown function
2	PVP01_0920700.1	phosphoglycerate mutase
2	PVP01_0921700.1	conserved Plasmodium protein, unknown function
2	PVP01_0922200.1	exported protein 1
2	PVP01_0922300.1	protein GCN20
2	PVP01_0924100.1	conserved Plasmodium protein, unknown function
2	PVP01_0925200.1	ethanolamine kinase
2	PVP01_0925300.1	GrpE protein homolog, mitochondrial
2	PVP01_0925500.1	hypothetical protein
2	PVP01_0925600.1	60S ribosomal protein L35
2	PVP01_0925800.1	conserved Apicomplexan protein, unknown function
2	PVP01_0926700.1	threonine--tRNA ligase
2	PVP01_0926900.1	40S ribosomal protein S18
2	PVP01_0928000.1	tRNA (guanine-N(7)-)-methyltransferase
2	PVP01_0928300.1	CRAL/TRIO domain-containing protein
2	PVP01_0928900.1	prefoldin subunit 5
2	PVP01_0929700.1	spermidine synthase
2	PVP01_0929800.1	parasitophorous vacuolar protein 1
2	PVP01_0930700.1	60S ribosomal protein L38
2	PVP01_0930800.1	60S ribosomal protein P0
2	PVP01_0931200.1	26S protease regulatory subunit 6A
2	PVP01_0933000.1	T-complex protein 1, alpha subunit
2	PVP01_0934700.1	conserved Plasmodium protein, unknown function
2	PVP01_0934800.1	heat shock protein 70
2	PVP01_0935900.1	protein phosphatase PPM8
2	PVP01_0937200.1	tudor staphylococcal nuclease
2	PVP01_0937400.1	casein kinase 1
2	PVP01_0937700.1	DnaJ protein
2	PVP01_0938300.1	CLPTM1 domain-containing protein
2	PVP01_0939400.1	guanylyl cyclase
2	PVP01_0939500.1	protein phosphatase PPM2
2	PVP01_0939600.1	beta-catenin-like protein 1
2	PVP01_0943200.1	60S ribosomal protein L28
2	PVP01_0943300.1	60S ribosomal protein L35ae
2	PVP01_0943500.1	conserved Plasmodium protein, unknown function
2	PVP01_0944700.1	40S ribosomal protein S21
2	PVP01_0945800.1	coatomer subunit gamma
2	PVP01_0946100.1	dynamin-like protein
2	PVP01_0948700.1	tryptophan-rich antigen
2	PVP01_0948900.1	tryptophan-rich protein
2	PVP01_0949000.1	tryptophan-rich protein
2	PVP01_1005600.1	eukaryotic translation initiation factor 3 subunit E
2	PVP01_1006300.1	Hsc70-interacting protein
2	PVP01_1006600.1	ubiquitin carboxyl-terminal hydrolase 14
2	PVP01_1006700.1	ubiquitin-conjugating enzyme E2 N
2	PVP01_1006800.1	DNA replication licensing factor MCM3
2	PVP01_1008700.1	acyl-CoA synthetase
2	PVP01_1009500.1	ribosome-interacting GTPase 1
2	PVP01_1009900.1	karyopherin beta
2	PVP01_1010100.1	transporter
2	PVP01_1010900.1	multidrug resistance protein 1
2	PVP01_1011500.1	conserved Plasmodium protein, unknown function
2	PVP01_1012200.1	ATP-dependent RNA helicase DDX1
2	PVP01_1013000.1	adenosylhomocysteinase
2	PVP01_1013900.1	40S ribosomal protein S9
2	PVP01_1014400.1	carbon catabolite repressor protein 4
2	PVP01_1014500.1	40S ribosomal protein S24
2	PVP01_1014700.1	V-type proton ATPase 16 kDa proteolipid subunit
2	PVP01_1015400.1	ATP-dependent RNA helicase DDX23
2	PVP01_1015600.1	proteasome subunit beta type-1
2	PVP01_1016300.1	eukaryotic translation initiation factor 3 subunit B
2	PVP01_1016700.1	serine/arginine-rich splicing factor 1
2	PVP01_1017000.1	60S ribosomal protein L12
2	PVP01_1017100.1	60S ribosomal protein L2
2	PVP01_1017800.1	40S ribosomal protein S11
2	PVP01_1018300.1	conserved Plasmodium protein, unknown function
2	PVP01_1020100.1	ras-related protein Rab-1A
2	PVP01_1020200.1	6-cysteine protein
2	PVP01_1020600.1	purine nucleoside phosphorylase
2	PVP01_1021300.1	ras-related protein Rab-1B
2	PVP01_1022200.1	inositol-3-phosphate synthase
2	PVP01_1022500.1	RNA pseudouridylate synthase
2	PVP01_1023000.1	translationally-controlled tumor protein homolog
2	PVP01_1026200.1	conserved Plasmodium protein, unknown function
2	PVP01_1026900.1	60S ribosomal protein L4
2	PVP01_1028200.1	small ubiquitin-related modifier
2	PVP01_1028500.1	DNA mismatch repair protein MSH6
2	PVP01_1030500.1	actin-depolymerizing factor 1
2	PVP01_1030600.1	serine/arginine-rich splicing factor 12
2	PVP01_1031600.1	merozoite surface protein 3
2	PVP01_1031700.1	merozoite surface protein 3
2	PVP01_1032600.1	merozoite surface protein 8
2	PVP01_1033400.1	rhoptry-associated protein 2
2	PVP01_1033600.1	skeleton-binding protein 1
2	PVP01_1033900.1	tryptophan-rich antigen
2	PVP01_1100200.1	PIR protein
2	PVP01_1101300.1	Plasmodium exported protein, unknown function
2	PVP01_1101700.1	conserved Plasmodium protein, unknown function
2	PVP01_1102300.1	U2 small nuclear ribonucleoprotein A'
2	PVP01_1103800.1	ABC transporter E family member 1
2	PVP01_1103900.1	26S proteasome regulatory subunit RPN11
2	PVP01_1104300.1	alanine--tRNA ligase
2	PVP01_1105100.1	conserved Plasmodium protein, unknown function
2	PVP01_1105500.1	nucleoside diphosphate kinase
2	PVP01_1106100.1	ubiquitin-60S ribosomal protein L40
2	PVP01_1108100.1	reticulon-like protein
2	PVP01_1110100.1	proliferating cell nuclear antigen 1
2	PVP01_1110200.1	conserved Plasmodium protein, unknown function
2	PVP01_1110900.1	protein transport protein Sec24A
2	PVP01_1111200.1	falcilysin
2	PVP01_1112500.1	CUGBP Elav-like family member 1
2	PVP01_1113100.1	40S ribosomal protein S15
2	PVP01_1113200.1	YOP1-like protein
2	PVP01_1114000.1	pyrroline carboxylate reductase
2	PVP01_1114100.1	T-complex protein 1, delta subunit
2	PVP01_1114400.1	DNA helicase
2	PVP01_1114800.1	elongation factor 1-alpha
2	PVP01_1116400.1	serine/threonine protein phosphatase 5
2	PVP01_1117800.1	proteasome subunit alpha type-7
2	PVP01_1117900.1	proteasome subunit alpha type-4
2	PVP01_1118900.1	conserved protein, unknown function
2	PVP01_1119200.1	DNA polymerase epsilon catalytic subunit A
2	PVP01_1119700.1	cullin-like protein
2	PVP01_1120400.1	nicotinate phosphoribosyltransferase
2	PVP01_1121400.1	HECT-domain (ubiquitin-transferase)
2	PVP01_1121800.1	transportin
2	PVP01_1122000.1	protein DJ-1
2	PVP01_1122700.1	pyruvate kinase
2	PVP01_1122800.1	conserved protein, unknown function
2	PVP01_1123500.1	conserved Plasmodium protein, unknown function
2	PVP01_1124200.1	DNA polymerase 1
2	PVP01_1124900.1	SNF2 helicase
2	PVP01_1125500.1	hexokinase
2	PVP01_1126400.1	nuclear polyadenylated RNA-binding protein NAB2
2	PVP01_1126700.1	leucine--tRNA ligase
2	PVP01_1127600.1	signal recognition particle subunit SRP68
2	PVP01_1127700.1	nascent polypeptide-associated complex subunit alpha
2	PVP01_1128300.1	pyridoxine biosynthesis protein PDX1
2	PVP01_1130100.1	cell division cycle protein 48 homologue
2	PVP01_1130200.1	conserved Plasmodium protein, unknown function
2	PVP01_1131000.1	malate dehydrogenase
2	PVP01_1131200.1	60S ribosomal protein L27a
2	PVP01_1131600.1	histone H3 variant
2	PVP01_1131700.1	histone H2A
2	PVP01_1131900.1	conserved Plasmodium protein, unknown function
2	PVP01_1132300.1	malate:quinone oxidoreductase
2	PVP01_1133500.1	conserved Plasmodium protein, unknown function
2	PVP01_1134600.1	60S ribosomal protein L19
2	PVP01_1135400.1	syntaxin binding protein
2	PVP01_1135700.1	50S ribosomal protein L18
2	PVP01_1136400.1	6-cysteine protein
2	PVP01_1137000.1	eukaryotic translation initiation factor 3 subunit L
2	PVP01_1138400.1	transketolase
2	PVP01_1138700.1	histone H3
2	PVP01_1139600.1	conserved Plasmodium protein, unknown function
2	PVP01_1140100.1	ornithine aminotransferase
2	PVP01_1140200.1	T-complex protein 1 subunit zeta
2	PVP01_1140400.1	proteasome subunit alpha type-2
2	PVP01_1142000.1	translation initiation factor IF-2
2	PVP01_1142200.1	coatomer alpha subunit
2	PVP01_1142300.1	conserved Plasmodium protein, unknown function
2	PVP01_1142400.1	polypyrimidine tract-binding protein
2	PVP01_1143700.1	conserved Plasmodium protein, unknown function
2	PVP01_1145300.1	conserved Plasmodium protein, unknown function
2	PVP01_1147400.1	Plasmodium exported protein, unknown function
2	PVP01_1147500.1	Plasmodium exported protein, unknown function
2	PVP01_1147600.1	Plasmodium exported protein, unknown function
2	PVP01_1201300.1	PIR protein
2	PVP01_1201600.1	Plasmodium exported protein, unknown function
2	PVP01_1201700.1	hypothetical protein
2	PVP01_1202300.1	thioredoxin-related protein
2	PVP01_1203000.1	conserved Plasmodium protein, unknown function
2	PVP01_1203200.1	glycerol kinase
2	PVP01_1203300.1	60S ribosomal protein L17
2	PVP01_1203800.1	phosphatidylinositol transfer protein
2	PVP01_1204700.1	lysine--tRNA ligase
2	PVP01_1205600.1	glutamate--tRNA ligase
2	PVP01_1205700.1	nucleoside diphosphate hydrolase
2	PVP01_1207100.1	ethanolamine-phosphate cytidylyltransferase
2	PVP01_1207300.1	DNA/RNA-binding protein Alba 4
2	PVP01_1208000.1	6-cysteine protein
2	PVP01_1208400.1	conserved Plasmodium protein, unknown function
2	PVP01_1208500.1	DNA/RNA-binding protein Alba 2
2	PVP01_1208700.1	protein transport protein SEC61 subunit alpha
2	PVP01_1210600.1	heat shock protein 110
2	PVP01_1211000.1	conserved Plasmodium protein, unknown function
2	PVP01_1211500.1	conserved Plasmodium protein, unknown function
2	PVP01_1211800.1	phosphoethanolamine N-methyltransferase
2	PVP01_1212000.1	phosphoenolpyruvate carboxykinase
2	PVP01_1212800.1	40S ribosomal protein S6
2	PVP01_1213400.1	60S ribosomal protein L18-2
2	PVP01_1213600.1	60S ribosomal protein L18a
2	PVP01_1216400.1	elongation factor 1-gamma
2	PVP01_1216500.1	60S ribosomal protein L6-2
2	PVP01_1216600.1	26S proteasome regulatory subunit RPN3
2	PVP01_1217500.1	1-deoxy-D-xylulose 5-phosphate synthase
2	PVP01_1217800.1	tryptophan--tRNA ligase
2	PVP01_1217900.1	nuclear movement protein
2	PVP01_1219600.1	MSP7-like protein
2	PVP01_1219700.1	MSP7-like protein
2	PVP01_1220000.1	MSP7-like protein
2	PVP01_1220200.1	MSP7-like protein
2	PVP01_1220300.1	MSP7-like protein
2	PVP01_1220400.1	MSP7-like protein
2	PVP01_1220500.1	chaperone binding protein
2	PVP01_1221300.1	conserved Plasmodium protein, unknown function
2	PVP01_1221800.1	isoleucine--tRNA ligase
2	PVP01_1222800.1	60S ribosomal protein L23
2	PVP01_1222900.1	glutamine--tRNA ligase
2	PVP01_1224100.1	ER lumen protein retaining receptor 1
2	PVP01_1224500.1	thioredoxin
2	PVP01_1225000.1	conserved Plasmodium protein, unknown function
2	PVP01_1225900.1	alpha/beta-hydrolase
2	PVP01_1226300.1	proteasome subunit beta type-7
2	PVP01_1229400.1	lactate dehydrogenase
2	PVP01_1229500.1	phosphoribosylpyrophosphate synthetase
2	PVP01_1229700.1	L-lactate dehydrogenase
2	PVP01_1230600.1	conserved Plasmodium protein, unknown function
2	PVP01_1231200.1	60S ribosomal protein L23
2	PVP01_1231400.1	V-type proton ATPase subunit G
2	PVP01_1231500.1	60S ribosomal protein L6
2	PVP01_1234900.1	conserved Plasmodium protein, unknown function
2	PVP01_1235700.1	exported protein 2
2	PVP01_1237900.1	conserved Plasmodium protein, unknown function
2	PVP01_1238000.1	splicing factor U2AF large subunit
2	PVP01_1238100.1	eukaryotic initiation factor 4a
2	PVP01_1238200.1	aminophospholipid transporter
2	PVP01_1238700.1	conserved Plasmodium protein, unknown function
2	PVP01_1240500.1	26S proteasome regulatory subunit RPN2
2	PVP01_1240900.1	40S ribosomal protein S3
2	PVP01_1241500.1	tRNA 3'-trailer sequence RNase
2	PVP01_1242100.1	vacuolar ATP synthase subunit d
2	PVP01_1242200.1	serine/threonine protein phosphatase UIS2
2	PVP01_1243700.1	conserved Plasmodium protein, unknown function
2	PVP01_1244000.1	glyceraldehyde-3-phosphate dehydrogenase
2	PVP01_1244400.1	conserved Plasmodium protein, unknown function
2	PVP01_1244900.1	valine--tRNA ligase
2	PVP01_1245500.1	40S ribosomal protein S28e
2	PVP01_1246100.1	60S ribosomal protein L27
2	PVP01_1246400.1	ubiquitin carboxyl-terminal hydrolase isozyme L3
2	PVP01_1247900.1	ATP-dependent RNA helicase DBP5
2	PVP01_1249600.1	conserved Plasmodium protein, unknown function
2	PVP01_1249700.1	thioredoxin 1
2	PVP01_1250100.1	V-type H(+)-translocating pyrophosphatase
2	PVP01_1250200.1	conserved Plasmodium protein, unknown function
2	PVP01_1252300.1	6-phosphogluconate dehydrogenase, decarboxylating
2	PVP01_1252600.1	aminopeptidase P
2	PVP01_1253300.1	co-chaperone p23
2	PVP01_1255000.1	rhoptry neck protein 2
2	PVP01_1255200.1	sortilin
2	PVP01_1255900.1	elongation factor 2
2	PVP01_1256900.1	signal recognition particle subunit SRP54
2	PVP01_1258700.1	conserved Plasmodium protein, unknown function
2	PVP01_1259100.1	multidrug resistance protein 2
2	PVP01_1260000.1	40S ribosomal protein S5
2	PVP01_1260400.1	centrin-2
2	PVP01_1260500.1	conserved Plasmodium protein, unknown function
2	PVP01_1260800.1	M17 leucyl aminopeptidase
2	PVP01_1261100.1	ATP-dependent RNA helicase DDX5
2	PVP01_1261300.1	conserved Plasmodium protein, unknown function
2	PVP01_1261900.1	histidine--tRNA ligase
2	PVP01_1262200.1	fructose 1,6-bisphosphate aldolase
2	PVP01_1262500.1	serine/threonine protein kinase
2	PVP01_1264100.1	protein transport protein SEC7
2	PVP01_1264700.1	tRNA import protein tRIP
2	PVP01_1265800.1	60S ribosomal protein L1
2	PVP01_1265900.1	KS1 protein precursor
2	PVP01_1266000.1	cytoplasmic tRNA 2-thiolation protein 2
2	PVP01_1267100.1	triosephosphate isomerase
2	PVP01_1267200.1	vesicle-associated membrane protein
2	PVP01_1267600.1	cytochrome b-c1 complex subunit Rieske
2	PVP01_1268100.1	thioredoxin peroxidase 1
2	PVP01_1268900.1	translocation protein sec62
2	PVP01_1269100.1	conserved Plasmodium protein, unknown function
2	PVP01_1269500.1	conserved Plasmodium protein, unknown function
2	PVP01_1269800.1	trailer hitch homolog
2	PVP01_1271400.1	Plasmodium exported protein, unknown function
2	PVP01_1272300.1	PIR protein
2	PVP01_1272400.1	PIR protein
2	PVP01_1272500.1	PIR protein
2	PVP01_1301500.1	mitochondrial phosphate carrier protein
2	PVP01_1301600.1	dynein heavy chain
2	PVP01_1301900.1	conserved protein, unknown function
2	PVP01_1302200.1	high mobility group protein B1
2	PVP01_1303000.1	nucleosome assembly protein
2	PVP01_1303100.1	ubiquitin-conjugating enzyme E2
2	PVP01_1303500.1	eukaryotic translation initiation factor 5A
2	PVP01_1304600.1	zinc finger protein
2	PVP01_1305300.1	eukaryotic translation initiation factor 3 subunit C
2	PVP01_1305400.1	conserved Plasmodium protein, unknown function
2	PVP01_1305900.1	conserved Plasmodium protein, unknown function
2	PVP01_1310500.1	DNA helicase MCM8
2	PVP01_1310600.1	DnaJ domain containing protein
2	PVP01_1311000.1	polyubiquitin 5
2	PVP01_1311100.1	non-SERCA-type Ca2+ -transporting P-ATPase
2	PVP01_1311200.1	glutathione peroxidase-like thioredoxin peroxidase
2	PVP01_1311600.1	HSP40, subfamily A
2	PVP01_1311800.1	succinyl-CoA ligase
2	PVP01_1312300.1	ribonucleoside-diphosphate reductase large subunit
2	PVP01_1313200.1	translocon component PTEX150
2	PVP01_1313500.1	glucose-6-phosphate isomerase
2	PVP01_1313800.1	ataxin-2 like protein
2	PVP01_1314000.1	conserved Plasmodium protein, unknown function
2	PVP01_1314200.1	NAD(P)H-dependent glutamate synthase
2	PVP01_1314700.1	mitochondrial acidic protein MAM33
2	PVP01_1315200.1	Hsp70/Hsp90 organizing protein
2	PVP01_1315300.1	calmodulin
2	PVP01_1317400.1	voltage-dependent anion-selective channel protein
2	PVP01_1317700.1	60S ribosomal protein L14
2	PVP01_1317800.1	succinyl-CoA ligase [ADP-forming] subunit beta
2	PVP01_1319100.1	acid phosphatase
2	PVP01_1319600.1	coatamer protein, beta subunit
2	PVP01_1319800.1	conserved Plasmodium protein, unknown function
2	PVP01_1321000.1	proliferation-associated protein 2g4
2	PVP01_1321400.1	conserved Plasmodium protein, unknown function
2	PVP01_1322500.1	conserved Plasmodium protein, unknown function
2	PVP01_1322800.1	ABC transporter G family member 2
2	PVP01_1323200.1	basic transcription factor 3b
2	PVP01_1323300.1	60S ribosomal protein L21
2	PVP01_1324700.1	60S ribosomal protein L7-3
2	PVP01_1324800.1	60S ribosomal protein L5
2	PVP01_1325300.1	conserved Plasmodium protein, unknown function
2	PVP01_1325700.1	serine/threonine protein phosphatase 7
2	PVP01_1327700.1	40S ribosomal protein S25
2	PVP01_1328200.1	surface protein P113
2	PVP01_1328500.1	glycine--tRNA ligase
2	PVP01_1329100.1	glutathione reductase
2	PVP01_1329500.1	conserved Plasmodium protein, unknown function
2	PVP01_1329700.1	thioredoxin-like protein
2	PVP01_1331100.1	DNA replication licensing factor MCM2
2	PVP01_1331300.1	conserved Plasmodium protein, unknown function
2	PVP01_1331700.1	NOT family protein
2	PVP01_1332400.1	NADP-specific glutamate dehydrogenase
2	PVP01_1332800.1	protein SEY1
2	PVP01_1333500.1	conserved Plasmodium protein, unknown function
2	PVP01_1334500.1	serine/threonine protein phosphatase PP1
2	PVP01_1334600.1	60S ribosomal protein L10
2	PVP01_1336300.1	deoxyhypusine synthase
2	PVP01_1336400.1	actin II
2	PVP01_1336600.1	nuclear transport factor 2
2	PVP01_1336900.1	p1/s1 nuclease
2	PVP01_1338200.1	conserved Plasmodium protein, unknown function
2	PVP01_1338300.1	eukaryotic translation initiation factor 2 subunit gamma
2	PVP01_1338500.1	rhoptry-associated protein 1
2	PVP01_1339000.1	cytidine diphosphate-diacylglycerol synthase
2	PVP01_1339100.1	CUGBP Elav-like family member 2
2	PVP01_1339300.1	conserved Plasmodium protein, unknown function
2	PVP01_1339600.1	conserved Plasmodium protein, unknown function
2	PVP01_1339700.1	DNA damage-inducible protein 1
2	PVP01_1340300.1	conserved Plasmodium protein, unknown function
2	PVP01_1340400.1	40S ribosomal protein S8e
2	PVP01_1340900.1	plasmepsin IV
2	PVP01_1343900.1	conserved Plasmodium protein, unknown function
2	PVP01_1344900.1	serine/threonine protein phosphatase CPPED1
2	PVP01_1345700.1	condensin complex subunit 1
2	PVP01_1346200.1	ubiquitin-40S ribosomal protein S27a
2	PVP01_1346500.1	26S proteasome regulatory subunit RPN6
2	PVP01_1401400.1	cytoadherence linked asexual protein, CLAG
2	PVP01_1401600.1	Plasmodium exported protein, unknown function
2	PVP01_1402100.1	Plasmodium exported protein, unknown function
2	PVP01_1402200.1	Plasmodium exported protein, unknown function
2	PVP01_1402700.1	Plasmodium exported protein, unknown function
2	PVP01_1402800.1	Plasmodium exported protein, unknown function
2	PVP01_1403700.1	40S ribosomal protein S7
2	PVP01_1404700.1	conserved Plasmodium protein, unknown function
2	PVP01_1405900.1	conserved Plasmodium protein, unknown function
2	PVP01_1406200.1	conserved Plasmodium protein, unknown function
2	PVP01_1407300.1	26S protease regulatory subunit 10B
2	PVP01_1407400.1	MORN repeat protein
2	PVP01_1407500.1	V-type proton ATPase subunit H
2	PVP01_1408100.1	DnaJ protein
2	PVP01_1409200.1	carbamoyl phosphate synthetase
2	PVP01_1409300.1	40S ribosomal protein S27
2	PVP01_1409400.1	conserved Plasmodium protein, unknown function
2	PVP01_1410000.1	conserved Plasmodium protein, unknown function
2	PVP01_1411800.1	conserved Plasmodium protein, unknown function
2	PVP01_1412500.1	26S protease regulatory subunit 7
2	PVP01_1412800.1	M1-family alanyl aminopeptidase
2	PVP01_1412900.1	V-type proton ATPase catalytic subunit A
2	PVP01_1413600.1	2-oxoisovalerate dehydrogenase subunit alpha, mitochondrial
2	PVP01_1413800.1	eukaryotic translation initation factor 4 gamma
2	PVP01_1418700.1	40S ribosomal protein S19
2	PVP01_1419700.1	translocation protein SEC63
2	PVP01_1420800.1	golgi protein 1
2	PVP01_1423100.1	histone H2B variant
2	PVP01_1425200.1	importin beta
2	PVP01_1425500.1	superoxide dismutase [Fe]
2	PVP01_1426100.1	DNA/RNA-binding protein Alba 1
2	PVP01_1426300.1	60S ribosomal protein L13
2	PVP01_1426400.1	40S ribosomal protein S16
2	PVP01_1426900.1	conserved Plasmodium protein, unknown function
2	PVP01_1427700.1	RNA-binding protein
2	PVP01_1427800.1	karyopherin alpha
2	PVP01_1428200.1	conserved Plasmodium protein, unknown function
2	PVP01_1428700.1	conserved Plasmodium protein, unknown function
2	PVP01_1428900.1	conserved protein, unknown function
2	PVP01_1429500.1	hydroxymethyldihydropterin pyrophosphokinase-dihydropteroate synthase
2	PVP01_1429600.1	conserved Plasmodium protein, unknown function
2	PVP01_1429700.1	ATP-dependent RNA helicase DBP1
2	PVP01_1430300.1	acyl-CoA binding protein
2	PVP01_1430900.1	conserved Plasmodium protein, unknown function
2	PVP01_1431400.1	glycerol-3-phosphate 1-O-acyltransferase
2	PVP01_1431600.1	eukaryotic translation initiation factor 3 subunit A
2	PVP01_1432600.1	proline--tRNA ligase
2	PVP01_1434100.1	10 kDa chaperonin
2	PVP01_1435000.1	glycerol-3-phosphate dehydrogenase
2	PVP01_1435300.1	male development gene 1
2	PVP01_1436900.1	conserved Plasmodium protein, unknown function
2	PVP01_1437300.1	conserved Plasmodium protein, unknown function
2	PVP01_1437400.1	arginine--tRNA ligase
2	PVP01_1437900.1	clathrin heavy chain
2	PVP01_1439200.1	heterochromatin protein 1
2	PVP01_1439300.1	histone-lysine N-methyltransferase, H3 lysine-4 specific
2	PVP01_1440500.1	endoplasmin
2	PVP01_1441300.1	CAMP-dependent protein kinase regulatory subunit
2	PVP01_1442500.1	polyadenylate-binding protein
2	PVP01_1444000.1	ubiquitin-activating enzyme E1
2	PVP01_1444300.1	haloacid dehalogenase-like hydrolase
2	PVP01_1444500.1	haloacid dehalogenase-like hydrolase
2	PVP01_1445900.1	conserved Plasmodium protein, unknown function
2	PVP01_1446800.1	merozoite surface protein 9
2	PVP01_1447400.1	conserved Plasmodium protein, unknown function
2	PVP01_1447500.1	macrophage migration inhibitory factor
2	PVP01_1447600.1	T-complex protein 1 subunit gamma
2	PVP01_1449300.1	ras-related protein Rab-2
2	PVP01_1450000.1	conserved Plasmodium protein, unknown function
2	PVP01_1450300.1	60 kDa chaperonin
2	PVP01_1450400.1	dihydrolipoyl dehydrogenase, mitochondrial
2	PVP01_1451700.1	asparagine and aspartate rich protein 1
2	PVP01_1452200.1	bromodomain protein
2	PVP01_1453700.1	serine hydroxymethyltransferase
2	PVP01_1453800.1	ATP synthase subunit beta, mitochondrial
2	PVP01_1455100.1	SUMO-activating enzyme subunit 2
2	PVP01_1455500.1	conserved Plasmodium protein, unknown function
2	PVP01_1455800.1	conserved protein, unknown function
2	PVP01_1456000.1	conserved Plasmodium protein, unknown function
2	PVP01_1457900.1	conserved Plasmodium protein, unknown function
2	PVP01_1458300.1	conserved Plasmodium protein, unknown function
2	PVP01_1459800.1	40S ribosomal protein S17
2	PVP01_1459900.1	rab GDP dissociation inhibitor beta
2	PVP01_1460700.1	translation initiation factor SUI1
2	PVP01_1461700.1	ADP-ribosylation factor GTPase-activating protein
2	PVP01_1462200.1	kinesin-13
2	PVP01_1463200.1	actin
2	PVP01_1464500.1	peptidyl-prolyl cis-trans isomerase FKBP35
2	PVP01_1465800.1	conserved Plasmodium protein, unknown function
2	PVP01_1466000.1	26S protease regulatory subunit 8
2	PVP01_1466200.1	conserved Plasmodium protein, unknown function
2	PVP01_1467200.1	osmiophilic body protein G377
2	PVP01_1467500.1	conserved Plasmodium protein, unknown function
2	PVP01_1469200.1	rhoptry neck protein 3
2	PVP01_1469300.1	conserved Plasmodium protein, unknown function
2	PVP01_1469500.1	hypothetical protein
2	PVP01_1469900.1	tryptophan-rich antigen
2	PVP01_1470000.1	Plasmodium exported protein, unknown function
2	PVP01_1470200.1	Plasmodium exported protein, unknown function
2	PVP01_1471200.1	PIR protein
2	PVP01_1471500.1	Plasmodium exported protein, unknown function
2	PVP01_1471900.1	Plasmodium exported protein (PHIST), unknown function
1	PVP01_0000070.1	Plasmodium exported protein, unknown function
1	PVP01_0000100.1	tryptophan-rich antigen
1	PVP01_0000150.1	tryptophan-rich antigen
1	PVP01_0000160.1	tryptophan-rich protein
1	PVP01_0000190.1	lysophospholipase
1	PVP01_0000300.1	PIR protein
1	PVP01_0000360.1	PIR protein
1	PVP01_0000580.1	PIR protein
1	PVP01_0000600.1	PIR protein
1	PVP01_0000820.1	PIR protein
1	PVP01_0000940.1	PIR protein
1	PVP01_0001140.1	PIR protein
1	PVP01_0001220.1	PIR protein
1	PVP01_0001330.1	PIR protein
1	PVP01_0001430.1	Plasmodium exported protein (PHIST), unknown function
1	PVP01_0001500.1	PIR protein
1	PVP01_0001540.1	Plasmodium exported protein, unknown function
1	PVP01_0001630.1	PIR protein
1	PVP01_0001790.1	PIR protein
1	PVP01_0001990.1	PIR protein
1	PVP01_0002080.1	Plasmodium exported protein, unknown function
1	PVP01_0002130.1	PIR protein
1	PVP01_0002170.1	Plasmodium exported protein, unknown function
1	PVP01_0002330.1	PIR protein
1	PVP01_0002350.1	Plasmodium exported protein, unknown function
1	PVP01_0002380.1	PIR protein
1	PVP01_0002400.1	PIR protein
1	PVP01_0002450.1	Plasmodium exported protein, unknown function
1	PVP01_0002640.1	Plasmodium exported protein, unknown function
1	PVP01_0002680.1	Plasmodium exported protein, unknown function
1	PVP01_0002710.1	PIR protein
1	PVP01_0002840.1	PIR protein
1	PVP01_0002950.1	PIR protein
1	PVP01_0003100.1	PIR protein
1	PVP01_0003290.1	PIR protein
1	PVP01_0003360.1	PIR protein
1	PVP01_0003430.1	PIR protein
1	PVP01_0003490.1	PIR protein
1	PVP01_0003540.1	PIR protein
1	PVP01_0003880.1	PIR protein
1	PVP01_0004010.1	PIR protein
1	PVP01_0004180.1	PIR protein
1	PVP01_0004240.1	PIR protein
1	PVP01_0004290.1	Plasmodium exported protein, unknown function
1	PVP01_0004300.1	Plasmodium exported protein, unknown function
1	PVP01_0004480.1	PIR protein
1	PVP01_0004590.1	PIR protein
1	PVP01_0004660.1	PIR protein
1	PVP01_0004880.1	PIR protein
1	PVP01_0004950.1	PIR protein
1	PVP01_0005000.1	PIR protein
1	PVP01_0005070.1	Plasmodium exported protein, unknown function
1	PVP01_0005080.1	Plasmodium exported protein, unknown function
1	PVP01_0005160.1	PIR protein
1	PVP01_0005330.1	PIR protein
1	PVP01_0005350.1	PIR protein
1	PVP01_0005500.1	PIR protein
1	PVP01_0005520.1	PIR protein
1	PVP01_0005540.1	PIR protein
1	PVP01_0005570.1	PIR protein
1	PVP01_0005600.1	Plasmodium exported protein, unknown function
1	PVP01_0005760.1	PIR protein
1	PVP01_0005930.1	PIR protein
1	PVP01_0006630.1	Plasmodium exported protein, unknown function
1	PVP01_0007000.1	PIR protein
1	PVP01_0007140.1	PIR protein
1	PVP01_0007190.1	Plasmodium exported protein, unknown function
1	PVP01_0007290.1	PIR protein
1	PVP01_0007300.1	PIR protein
1	PVP01_0007350.1	PIR protein
1	PVP01_0007410.1	PIR protein
1	PVP01_0007660.1	PIR protein
1	PVP01_0007660.1	PIR protein
1	PVP01_0007720.1	PIR protein
1	PVP01_0007720.1	PIR protein
1	PVP01_0007840.1	Plasmodium exported protein, unknown function
1	PVP01_0007920.1	PIR protein
1	PVP01_0008240.1	PIR protein
1	PVP01_0008450.1	PIR protein
1	PVP01_0008600.1	Plasmodium exported protein, unknown function
1	PVP01_0008680.1	Plasmodium exported protein, unknown function
1	PVP01_0008720.1	PIR protein
1	PVP01_0008930.1	PIR protein
1	PVP01_0008970.1	Plasmodium exported protein, unknown function
1	PVP01_0009040.1	PIR protein
1	PVP01_0009220.1	PIR protein
1	PVP01_0009580.1	PIR protein
1	PVP01_0009740.1	PIR protein
1	PVP01_0009980.1	PIR protein
1	PVP01_0010060.1	PIR protein
1	PVP01_0010240.1	PIR protein
1	PVP01_0010590.1	PIR protein
1	PVP01_0010610.1	Plasmodium exported protein, unknown function
1	PVP01_0010640.1	PIR protein
1	PVP01_0010980.1	PIR protein
1	PVP01_0011150.1	PIR protein
1	PVP01_0101900.1	PIR protein
1	PVP01_0103700.1	erythrocyte membrane-associated antigen
1	PVP01_0104100.1	conserved Plasmodium protein, unknown function
1	PVP01_0104500.1	conserved Plasmodium protein, unknown function
1	PVP01_0104600.1	phosphoinositide-binding protein
1	PVP01_0105000.1	conserved Plasmodium protein, unknown function
1	PVP01_0105300.1	conserved Plasmodium protein, unknown function
1	PVP01_0105600.1	DNA replication licensing factor MCM7
1	PVP01_0105700.1	inositol-phosphate phosphatase
1	PVP01_0105800.1	RNA helicase
1	PVP01_0105900.1	40S ribosomal protein S29
1	PVP01_0106600.1	60S ribosomal protein L37
1	PVP01_0107700.1	conserved Plasmodium protein, unknown function
1	PVP01_0108300.1	conserved Plasmodium protein, unknown function
1	PVP01_0108500.1	conserved Plasmodium protein, unknown function
1	PVP01_0109000.1	cloroquine resistance associated protein Cg8
1	PVP01_0109300.1	chloroquine resistance transporter
1	PVP01_0109500.1	glutaredoxin-like protein
1	PVP01_0109700.1	cloroquine resistance asscociatd protein Cg7
1	PVP01_0109900.1	ribonucleases P/MRP protein subunit POP1
1	PVP01_0110400.1	conserved Plasmodium protein, unknown function
1	PVP01_0110500.1	conserved Plasmodium protein, unknown function
1	PVP01_0111400.1	AAA family ATPase, CDC48 subfamily
1	PVP01_0111800.1	histone deacetylase complex subunit SAP18
1	PVP01_0111900.1	regulator of chromosome condensation
1	PVP01_0112200.1	plasmepsin X
1	PVP01_0112300.1	AP-3 complex subunit delta
1	PVP01_0112700.1	serine protease DegP
1	PVP01_0112800.1	conserved Plasmodium protein, unknown function
1	PVP01_0113100.1	ras-related protein Rab-18
1	PVP01_0113900.1	kinesin-like protein
1	PVP01_0114300.1	C-mannosyltransferase
1	PVP01_0115200.1	conserved Plasmodium protein, unknown function
1	PVP01_0115600.1	GTPase-activating protein
1	PVP01_0115800.1	conserved Plasmodium protein, unknown function
1	PVP01_0116100.1	methionine aminopeptidase 1c
1	PVP01_0116300.1	cactin homolog
1	PVP01_0116600.1	conserved Plasmodium protein, unknown function
1	PVP01_0117400.1	serine/threonine protein phosphatase 2B catalytic subunit A
1	PVP01_0118300.1	conserved Plasmodium protein, unknown function
1	PVP01_0118700.1	nucleolar protein 10
1	PVP01_0118800.1	protein kinase
1	PVP01_0119500.1	ring-exported protein 3
1	PVP01_0119600.1	Plasmodium exported protein, unknown function
1	PVP01_0119800.1	PIR protein
1	PVP01_0121700.1	PIR protein
1	PVP01_0200100.1	PIR protein
1	PVP01_0201200.1	Plasmodium exported protein, unknown function
1	PVP01_0202000.1	hypothetical protein
1	PVP01_0202600.1	Plasmodium exported protein (PHIST), unknown function
1	PVP01_0203400.1	eukaryotic translation initiation factor 4E
1	PVP01_0204900.1	selenocysteine-specific elongation factor selB homologue
1	PVP01_0205700.1	tubulin-specific chaperone a
1	PVP01_0206100.1	photosensitized INA-labeled protein PHIL1
1	PVP01_0206300.1	secreted ookinete protein
1	PVP01_0206400.1	conserved Plasmodium protein, unknown function
1	PVP01_0206500.1	conserved Plasmodium protein, unknown function
1	PVP01_0207300.1	serine/threonine protein kinase
1	PVP01_0207400.1	lipid/sterol:H+ symporter
1	PVP01_0207700.1	conserved Plasmodium protein, unknown function
1	PVP01_0207800.1	centrin-1
1	PVP01_0208000.1	ras-related protein Rab-5C
1	PVP01_0208300.1	conserved Plasmodium protein, unknown function
1	PVP01_0208700.1	V-type proton ATPase subunit C
1	PVP01_0209600.1	RAP protein
1	PVP01_0210400.1	ubiquitin carboxyl-terminal hydrolase 1
1	PVP01_0210500.1	StAR-related lipid transfer protein
1	PVP01_0210800.1	parasite-infected erythrocyte surface protein
1	PVP01_0211400.1	conserved Plasmodium protein, unknown function
1	PVP01_0212000.1	DNA mismatch repair protein PMS1
1	PVP01_0212100.1	conserved Plasmodium membrane protein, unknown function
1	PVP01_0212400.1	conserved Plasmodium protein, unknown function
1	PVP01_0212600.1	mitochondrial import inner membrane translocase subunit TIM50
1	PVP01_0212700.1	vacuolar protein sorting-associated protein 53
1	PVP01_0212900.1	cysteine desulfurase
1	PVP01_0213200.1	conserved Plasmodium protein, unknown function
1	PVP01_0213400.1	conserved Plasmodium protein, unknown function
1	PVP01_0213500.1	cation transporting ATPase
1	PVP01_0213600.1	conserved Plasmodium protein, unknown function
1	PVP01_0213800.1	conserved Plasmodium membrane protein, unknown function
1	PVP01_0214300.1	zinc finger, C3HC4 type
1	PVP01_0214600.1	RNA-binding protein
1	PVP01_0214700.1	signal recognition particle subunit SRP9
1	PVP01_0214800.1	conserved Plasmodium protein, unknown function
1	PVP01_0216100.1	conserved Plasmodium protein, unknown function
1	PVP01_0216200.1	conserved Plasmodium protein, unknown function
1	PVP01_0216900.1	knob-associated histidine-rich protein
1	PVP01_0217200.1	Plasmodium exported protein, unknown function
1	PVP01_0217600.1	PIR protein
1	PVP01_0217900.1	PIR protein
1	PVP01_0219200.1	Plasmodium exported protein, unknown function
1	PVP01_0220300.1	Plasmodium exported protein, unknown function
1	PVP01_0220700.1	PIR protein
1	PVP01_0221600.1	PIR protein
1	PVP01_0300400.1	PIR protein
1	PVP01_0301300.1	PIR protein
1	PVP01_0301500.1	Plasmodium exported protein, unknown function
1	PVP01_0302100.1	Plasmodium exported protein (PHIST), unknown function
1	PVP01_0302600.1	conserved Plasmodium protein, unknown function
1	PVP01_0302800.1	conserved Plasmodium protein, unknown function
1	PVP01_0302900.1	conserved Plasmodium protein, unknown function
1	PVP01_0303200.1	SET domain protein
1	PVP01_0303400.1	transcription factor with AP2 domain(s)
1	PVP01_0304300.1	6-cysteine protein
1	PVP01_0304400.1	ATP-dependent RNA helicase DDX51
1	PVP01_0304500.1	protein transport protein Sec24B
1	PVP01_0304900.1	conserved Plasmodium protein, unknown function
1	PVP01_0305100.1	lysine decarboxylase
1	PVP01_0307100.1	conserved Plasmodium protein, unknown function
1	PVP01_0307400.1	conserved Plasmodium protein, unknown function
1	PVP01_0308200.1	tRNA N6-adenosine threonylcarbamoyltransferase
1	PVP01_0310100.1	conserved Plasmodium protein, unknown function
1	PVP01_0310500.1	conserved Plasmodium protein, unknown function
1	PVP01_0311400.1	conserved Plasmodium protein, unknown function
1	PVP01_0311600.1	conserved Plasmodium protein, unknown function
1	PVP01_0313600.1	conserved Plasmodium protein, unknown function
1	PVP01_0314200.1	prefoldin subunit 3
1	PVP01_0314900.1	serine/threonine-protein kinase NEK4
1	PVP01_0315400.1	40S ribosomal protein S10
1	PVP01_0316100.1	ferrodoxin reductase-like protein
1	PVP01_0316600.1	conserved Plasmodium protein, unknown function
1	PVP01_0316700.1	conserved Plasmodium protein, unknown function
1	PVP01_0317200.1	conserved Plasmodium protein, unknown function
1	PVP01_0318100.1	Obg-like ATPase 1
1	PVP01_0318900.1	conserved Plasmodium protein, unknown function
1	PVP01_0319100.1	conserved Plasmodium protein, unknown function
1	PVP01_0319900.1	type 2A phosphatase-associated protein 42
1	PVP01_0320600.1	kinesin-19
1	PVP01_0320800.1	conserved Plasmodium protein, unknown function
1	PVP01_0400100.1	PIR protein
1	PVP01_0401000.1	Plasmodium exported protein, unknown function
1	PVP01_0401400.1	Plasmodium exported protein, unknown function
1	PVP01_0403900.1	PIR protein
1	PVP01_0405600.1	ribosome associated membrane protein RAMP4
1	PVP01_0406400.1	conserved Plasmodium protein, unknown function
1	PVP01_0406500.1	small nuclear ribonucleoprotein Sm D2
1	PVP01_0406600.1	ATP-dependent RNA helicase DDX47
1	PVP01_0407000.1	replication factor C subunit 2
1	PVP01_0407500.1	calcium-dependent protein kinase 1
1	PVP01_0408300.1	autophagy-related protein 11
1	PVP01_0410100.1	conserved Plasmodium protein, unknown function
1	PVP01_0410300.1	serine/threonine protein kinase
1	PVP01_0411300.1	conserved Plasmodium protein, unknown function
1	PVP01_0412400.1	conserved Plasmodium protein, unknown function
1	PVP01_0412500.1	conserved Plasmodium protein, unknown function
1	PVP01_0412600.1	peptide chain release factor subunit 1
1	PVP01_0413500.1	GAF domain-related protein
1	PVP01_0414100.1	conserved Plasmodium protein, unknown function
1	PVP01_0415400.1	conserved protein, unknown function
1	PVP01_0416000.1	conserved Plasmodium protein, unknown function
1	PVP01_0416300.1	acyl carrier protein
1	PVP01_0416500.1	conserved Plasmodium protein, unknown function
1	PVP01_0416600.1	KRR1 small subunit processome component
1	PVP01_0416700.1	conserved Plasmodium protein, unknown function
1	PVP01_0417900.1	serine-repeat antigen (SERA)
1	PVP01_0418200.1	conserved Plasmodium protein, unknown function
1	PVP01_0419100.1	DNA repair protein RAD2
1	PVP01_0420200.1	ubiE/COQ5 methyltransferase
1	PVP01_0420600.1	aspartate aminotransferase
1	PVP01_0421100.1	condensin-2 complex subunit H2
1	PVP01_0421700.1	conserved Plasmodium protein, unknown function
1	PVP01_0421800.1	ERCC1 nucleotide excision repair protein
1	PVP01_0422000.1	protein kinase
1	PVP01_0422100.1	repetitive organellar protein
1	PVP01_0422700.1	gamete antigen 27/25
1	PVP01_0423300.1	hypothetical protein
1	PVP01_0423500.1	knob-associated histidine-rich protein
1	PVP01_0500300.1	PIR protein
1	PVP01_0501600.1	Plasmodium exported protein, unknown function
1	PVP01_0504000.1	Plasmodium exported protein (PHIST), unknown function
1	PVP01_0504200.1	tryptophan-rich protein
1	PVP01_0504400.1	sporozoite invasion-associated protein 2
1	PVP01_0504900.1	conserved Plasmodium protein, unknown function
1	PVP01_0505000.1	prolyl 4-hydroxylase subunit alpha
1	PVP01_0505100.1	U6 snRNA-associated Sm-like protein LSm8
1	PVP01_0505300.1	conserved protein, unknown function
1	PVP01_0507800.1	ubiquitin conjugation factor E4 B
1	PVP01_0508000.1	SPRY domain
1	PVP01_0508500.1	conserved Plasmodium protein, unknown function
1	PVP01_0509300.1	conserved Plasmodium protein, unknown function
1	PVP01_0509500.1	conserved Plasmodium protein, unknown function
1	PVP01_0509900.1	nucleoside transporter 2
1	PVP01_0510100.1	conserved Plasmodium protein, unknown function
1	PVP01_0510300.1	conserved Plasmodium protein, unknown function
1	PVP01_0511300.1	serine/threonine protein kinase VPS15
1	PVP01_0511400.1	conserved Plasmodium protein, unknown function
1	PVP01_0511700.1	protein transport protein SEC23
1	PVP01_0512500.1	protein transport protein SEC61 subunit beta
1	PVP01_0512600.1	60S ribosomal protein L22
1	PVP01_0512900.1	conserved Plasmodium protein, unknown function
1	PVP01_0513000.1	ATP-dependent RNA helicase DHX36
1	PVP01_0513700.1	conserved Plasmodium protein, unknown function
1	PVP01_0513900.1	conserved Plasmodium protein, unknown function
1	PVP01_0514000.1	conserved Plasmodium protein, unknown function
1	PVP01_0514300.1	Snf2-related CBP activator
1	PVP01_0514600.1	conserved Plasmodium protein, unknown function
1	PVP01_0515300.1	conserved Plasmodium protein, unknown function
1	PVP01_0515700.1	Plasmodium exported protein (PHIST), unknown function
1	PVP01_0516200.1	Plasmodium exported protein (PHIST), unknown function
1	PVP01_0517300.1	conserved protein, unknown function
1	PVP01_0519000.1	conserved Plasmodium protein, unknown function
1	PVP01_0519200.1	phosphopantothenoylcysteine decarboxylase
1	PVP01_0519500.1	vacuolar protein sorting-associated protein 9
1	PVP01_0519800.1	conserved Plasmodium protein, unknown function
1	PVP01_0519900.1	conserved Apicomplexan protein, unknown function
1	PVP01_0520000.1	phosphoglucomutase-2
1	PVP01_0520200.1	lysine decarboxylase-like protein
1	PVP01_0521700.1	conserved Plasmodium protein, unknown function
1	PVP01_0521800.1	CDK-related kinase 3
1	PVP01_0522000.1	nuclear cap-binding protein subunit 2
1	PVP01_0522200.1	conserved Plasmodium protein, unknown function
1	PVP01_0522300.1	RING zinc finger protein
1	PVP01_0522700.1	Plasmodium exported protein (PHIST), unknown function
1	PVP01_0523100.1	Plasmodium exported protein (PHIST), unknown function
1	PVP01_0525500.1	glutamyl-tRNA(Gln) amidotransferase subunit A
1	PVP01_0525800.1	histone acetyltransferase
1	PVP01_0526900.1	memo-like protein
1	PVP01_0527600.1	eukaryotic translation initiation factor 3 subunit M
1	PVP01_0527900.1	trafficking protein particle complex subunit 3
1	PVP01_0529900.1	ribosome-recycling factor
1	PVP01_0530100.1	conserved Plasmodium protein, unknown function
1	PVP01_0530200.1	conserved Plasmodium protein, unknown function
1	PVP01_0530700.1	erythrocyte membrane-associated antigen
1	PVP01_0531000.1	pre-mRNA-splicing helicase BRR2
1	PVP01_0531100.1	conserved Plasmodium protein, unknown function
1	PVP01_0532700.1	tryptophan-rich protein
1	PVP01_0533200.1	lysophospholipase
1	PVP01_0533300.1	STP1 protein
1	PVP01_0533700.1	Plasmodium exported protein (PHIST), unknown function
1	PVP01_0533800.1	PIR protein
1	PVP01_0600100.1	PIR protein
1	PVP01_0600400.1	PIR protein
1	PVP01_0601400.1	Plasmodium exported protein (PHIST), unknown function
1	PVP01_0601600.1	Plasmodium exported protein (PHIST), unknown function
1	PVP01_0601700.1	Plasmodium exported protein (PHIST), unknown function
1	PVP01_0602000.1	Plasmodium exported protein (PHIST), unknown function
1	PVP01_0602300.1	rhoptry neck protein 12
1	PVP01_0603800.1	conserved Plasmodium protein, unknown function
1	PVP01_0604300.1	conserved Plasmodium protein, unknown function
1	PVP01_0604700.1	conserved Plasmodium protein, unknown function
1	PVP01_0604800.1	conserved Plasmodium protein, unknown function
1	PVP01_0604900.1	conserved Plasmodium protein, unknown function
1	PVP01_0605000.1	tRNA methyltransferase
1	PVP01_0605600.1	rRNA (cytosine-C(5))-methyltransferase
1	PVP01_0606600.1	endomembrane protein 70
1	PVP01_0606900.1	conserved Plasmodium protein, unknown function
1	PVP01_0607000.1	schizont egress antigen-1
1	PVP01_0607300.1	conserved Plasmodium protein, unknown function
1	PVP01_0607600.1	serine/arginine-rich splicing factor 4
1	PVP01_0608300.1	dynein heavy chain
1	PVP01_0609100.1	chromodomain-helicase-DNA-binding protein 1 homolog
1	PVP01_0609300.1	conserved Plasmodium protein, unknown function
1	PVP01_0609500.1	conserved Plasmodium protein, unknown function
1	PVP01_0610000.1	conserved Plasmodium protein, unknown function
1	PVP01_0610200.1	formin 2
1	PVP01_0610500.1	conserved Plasmodium protein, unknown function
1	PVP01_0610700.1	conserved Plasmodium protein, unknown function
1	PVP01_0611100.1	conserved Plasmodium protein, unknown function
1	PVP01_0611200.1	conserved Plasmodium protein, unknown function
1	PVP01_0612200.1	U3 small nucleolar ribonucleoprotein protein MPP10
1	PVP01_0613700.1	conserved Plasmodium protein, unknown function
1	PVP01_0613800.1	merozoite TRAP-like protein
1	PVP01_0615400.1	conserved Plasmodium protein, unknown function
1	PVP01_0617200.1	mRNA-decapping enzyme subunit 1
1	PVP01_0617900.1	leucine-rich repeat protein
1	PVP01_0618200.1	S-adenosylmethionine decarboxylase/ornithine decarboxylase
1	PVP01_0618700.1	DNA binding protein Myb2
1	PVP01_0619000.1	ubiquitin-conjugating enzyme
1	PVP01_0619100.1	Sec1 family protein
1	PVP01_0620600.1	conserved Plasmodium protein, unknown function
1	PVP01_0620700.1	hypothetical protein
1	PVP01_0620900.1	hypothetical protein
1	PVP01_0621800.1	conserved Plasmodium protein, unknown function
1	PVP01_0622000.1	DNA repair helicase RAD25
1	PVP01_0622100.1	enhancer of rudimentary homolog
1	PVP01_0622700.1	conserved Plasmodium protein, unknown function
1	PVP01_0623000.1	Plasmodium exported protein (PHIST), unknown function
1	PVP01_0623500.1	Plasmodium exported protein, unknown function
1	PVP01_0623800.1	duffy binding protein
1	PVP01_0623800.1	duffy binding protein
1	PVP01_0624000.1	PIR protein
1	PVP01_0624100.1	PIR protein
1	PVP01_0625000.1	PIR protein
1	PVP01_0701100.1	reticulocyte binding protein 1b
1	PVP01_0701200.1	reticulocyte binding protein 1a
1	PVP01_0701600.1	ras-related protein RAB7
1	PVP01_0701700.1	conserved Plasmodium protein, unknown function
1	PVP01_0702400.1	GTPase-activating protein
1	PVP01_0702500.1	AP-4 complex subunit epsilon
1	PVP01_0702700.1	conserved Plasmodium protein, unknown function
1	PVP01_0702900.1	prefoldin subunit 4
1	PVP01_0703000.1	ubiquitin specific protease
1	PVP01_0703100.1	bacterial histone-like protein
1	PVP01_0703200.1	replication protein A1, small fragment
1	PVP01_0703700.1	dynein heavy chain
1	PVP01_0704200.1	conserved Plasmodium protein, unknown function
1	PVP01_0704800.1	Maf-like protein
1	PVP01_0705000.1	arginase
1	PVP01_0705700.1	GTPase-activating protein
1	PVP01_0705800.1	conserved Plasmodium protein, unknown function
1	PVP01_0706500.1	P1 nuclease
1	PVP01_0707000.1	conserved Plasmodium protein, unknown function
1	PVP01_0708000.1	subpellicular microtubule protein 1
1	PVP01_0708400.1	helicase SKI2W
1	PVP01_0709000.1	DNA repair protein REV1
1	PVP01_0709400.1	DNA primase large subunit
1	PVP01_0709700.1	conserved Plasmodium protein, unknown function
1	PVP01_0711000.1	conserved Plasmodium protein, unknown function
1	PVP01_0711200.1	tRNA (adenine(58)-N(1))-methyltransferase non- catalytic subunit TRM6
1	PVP01_0711700.1	conserved Plasmodium protein, unknown function
1	PVP01_0711800.1	conserved Plasmodium protein, unknown function
1	PVP01_0711900.1	protease
1	PVP01_0712600.1	phospholipid or glycerol acyltransferase
1	PVP01_0713100.1	major facilitator superfamily-related transporter
1	PVP01_0713300.1	BSD-domain protein
1	PVP01_0714400.1	major facilitator superfamily domain-containing protein
1	PVP01_0714600.1	conserved Plasmodium protein, unknown function
1	PVP01_0714800.1	conserved Plasmodium protein, unknown function
1	PVP01_0715100.1	RNA-binding protein musashi
1	PVP01_0715300.1	conserved Plasmodium protein, unknown function
1	PVP01_0715800.1	conserved Plasmodium protein, unknown function
1	PVP01_0716300.1	heat shock protein 70
1	PVP01_0716400.1	glideosome-associated protein 50
1	PVP01_0716500.1	cytochrome b5-like heme/steroid binding protein
1	PVP01_0717800.1	protein disulfide isomerase
1	PVP01_0718300.1	regulator of chromosome condensation
1	PVP01_0718800.1	conserved Plasmodium protein, unknown function
1	PVP01_0719000.1	conserved Plasmodium protein, unknown function
1	PVP01_0719400.1	ubiquitin-conjugating enzyme
1	PVP01_0720100.1	tetratricopeptide repeat protein
1	PVP01_0721100.1	glutamine synthetase
1	PVP01_0721200.1	pre-mRNA-splicing factor 18
1	PVP01_0721300.1	conserved Plasmodium protein, unknown function
1	PVP01_0721400.1	3-oxoacyl-[acyl-carrier-protein] reductase
1	PVP01_0721700.1	nitric oxide synthase
1	PVP01_0722400.1	RNA-binding protein
1	PVP01_0722600.1	conserved Plasmodium protein, unknown function
1	PVP01_0722900.1	conserved Plasmodium protein, unknown function
1	PVP01_0723100.1	conserved Plasmodium protein, unknown function
1	PVP01_0723200.1	splicing factor 3A subunit 3
1	PVP01_0724200.1	histone deacetylase 1
1	PVP01_0724500.1	protein kinase
1	PVP01_0724600.1	protein kinase
1	PVP01_0725900.1	conserved Plasmodium protein, unknown function
1	PVP01_0726400.1	phosphatidylserine decarboxylase
1	PVP01_0727200.1	conserved Plasmodium protein, unknown function
1	PVP01_0727400.1	guanylate kinase
1	PVP01_0729100.1	diacylglycerol kinase
1	PVP01_0729200.1	peptidyl-prolyl cis-trans isomerase
1	PVP01_0731000.1	M18 aspartyl aminopeptidase
1	PVP01_0731800.1	conserved Plasmodium protein, unknown function
1	PVP01_0732000.1	conserved Plasmodium protein, unknown function
1	PVP01_0732300.1	mitochondrial-processing peptidase subunit beta
1	PVP01_0732600.1	conserved Plasmodium protein, unknown function
1	PVP01_0732800.1	TFIIH basal transcription factor complex helicase XPD subunit
1	PVP01_0733500.1	cAMP-dependent protein kinase catalytic subunit
1	PVP01_0733600.1	conserved Plasmodium protein, unknown function
1	PVP01_0733900.1	vacuolar protein sorting-associated protein 33
1	PVP01_0735200.1	Plasmodium exported protein, unknown function
1	PVP01_0736400.1	PIR protein
1	PVP01_0736800.1	Plasmodium exported protein, unknown function
1	PVP01_0737100.1	PIR protein
1	PVP01_0738500.1	Plasmodium exported protein, unknown function
1	PVP01_0801200.1	Plasmodium exported protein, unknown function
1	PVP01_0801500.1	Plasmodium exported protein, unknown function
1	PVP01_0802500.1	conserved Plasmodium protein, unknown function
1	PVP01_0802900.1	conserved Plasmodium protein, unknown function
1	PVP01_0803300.1	40S ribosomal protein S20e
1	PVP01_0803400.1	inner membrane complex protein 1c
1	PVP01_0803500.1	conserved Plasmodium protein, unknown function
1	PVP01_0803900.1	WD repeat-containing protein
1	PVP01_0804000.1	E3 ubiquitin-protein ligase
1	PVP01_0804100.1	RNA-binding protein
1	PVP01_0805600.1	conserved Plasmodium protein, unknown function
1	PVP01_0806600.1	PPPDE peptidase
1	PVP01_0806700.1	conserved membrane protein, unknown function
1	PVP01_0807500.1	conserved Plasmodium protein, unknown function
1	PVP01_0809800.1	conserved Plasmodium protein, unknown function
1	PVP01_0809900.1	kinesin-4
1	PVP01_0810000.1	conserved Plasmodium protein, unknown function
1	PVP01_0810300.1	DNA2/NAM7 helicase
1	PVP01_0810500.1	conserved Plasmodium protein, unknown function
1	PVP01_0811100.1	inner membrane complex sub-compartment protein 1
1	PVP01_0811600.1	conserved Plasmodium protein, unknown function
1	PVP01_0811800.1	DNA repair protein RAD23
1	PVP01_0812300.1	rhoptry associated adhesin
1	PVP01_0812600.1	phosphoglucomutase
1	PVP01_0813000.1	autophagy-related protein 18
1	PVP01_0813200.1	U3 small nucleolar RNA-associated protein 13
1	PVP01_0813400.1	conserved Plasmodium protein, unknown function
1	PVP01_0814300.1	male gamete fusion factor HAP2
1	PVP01_0814400.1	conserved Plasmodium protein, unknown function
1	PVP01_0814600.1	conserved Plasmodium protein, unknown function
1	PVP01_0815000.1	conserved Plasmodium protein, unknown function
1	PVP01_0815200.1	conserved Plasmodium protein, unknown function
1	PVP01_0815300.1	cysteine--tRNA ligase
1	PVP01_0815600.1	conserved Plasmodium protein, unknown function
1	PVP01_0815900.1	ribonucleoside-diphosphate reductase small chain
1	PVP01_0816600.1	conserved Plasmodium protein, unknown function
1	PVP01_0816900.1	conserved protein, unknown function
1	PVP01_0817100.1	conserved Plasmodium protein, unknown function
1	PVP01_0817800.1	D123 (regulator of eIF2)
1	PVP01_0818600.1	ATP-dependent RNA helicase DDX42
1	PVP01_0819500.1	signal peptidase complex subunit SPC2
1	PVP01_0819700.1	nicotinamidase
1	PVP01_0820000.1	CPW-WPC family protein
1	PVP01_0820100.1	protein transport protein SEC22
1	PVP01_0820200.1	protein phosphatase inhibitor 2
1	PVP01_0820700.1	RNA-binding protein
1	PVP01_0820800.1	kinesin-8
1	PVP01_0821000.1	endonuclease/exonuclease/phosphatase family protein
1	PVP01_0821500.1	cleavage and polyadenylation specificity factor
1	PVP01_0821800.1	conserved Plasmodium protein, unknown function
1	PVP01_0821900.1	DNA-directed RNA polymerase II subunit RPB1
1	PVP01_0822400.1	CPSF (cleavage and polyadenylation specific factor), subunit A
1	PVP01_0822800.1	conserved Plasmodium protein, unknown function
1	PVP01_0822900.1	cdc2-related protein kinase 4
1	PVP01_0823400.1	protein YOP1
1	PVP01_0823500.1	formate-nitrite transporter
1	PVP01_0823800.1	inorganic pyrophosphatase
1	PVP01_0824500.1	zinc finger protein
1	PVP01_0824900.1	circumsporozoite- and TRAP-related protein
1	PVP01_0825000.1	eukaryotic translation initiation factor 4E
1	PVP01_0825500.1	conserved Plasmodium protein, unknown function
1	PVP01_0826100.1	vesicle transport v-SNARE protein
1	PVP01_0828300.1	conserved Plasmodium protein, unknown function
1	PVP01_0828400.1	conserved Plasmodium protein, unknown function
1	PVP01_0829600.1	eukaryotic translation initiation factor 3 subunit K
1	PVP01_0829800.1	parasite-infected erythrocyte surface protein
1	PVP01_0830000.1	phd finger protein
1	PVP01_0831600.1	pre-mRNA-processing factor 19
1	PVP01_0831700.1	activator of Hsp90 ATPase
1	PVP01_0832200.1	DNA polymerase delta small subunit
1	PVP01_0832300.1	conserved Plasmodium protein, unknown function
1	PVP01_0832600.1	conserved Plasmodium protein, unknown function
1	PVP01_0834500.1	ubiquitin-conjugating enzyme E2
1	PVP01_0834600.1	AP endonuclease (DNA-[apurinic or apyrimidinic site] lyase)
1	PVP01_0835100.1	conserved Plasmodium protein, unknown function
1	PVP01_0835800.1	60S ribosomal protein L44
1	PVP01_0836000.1	EH domain-containing protein
1	PVP01_0836700.1	spindle pole body protein
1	PVP01_0836900.1	DNA-directed RNA polymerases I, II, and III subunit RPABC2
1	PVP01_0837700.1	serine/threonine protein kinase
1	PVP01_0838300.1	Plasmodium exported protein, unknown function
1	PVP01_0838400.1	PIR protein
1	PVP01_0838500.1	PIR protein
1	PVP01_0839600.1	PIR protein
1	PVP01_0902500.1	hypothetical protein
1	PVP01_0902900.1	hypothetical protein
1	PVP01_0903600.1	hypothetical protein
1	PVP01_0903800.1	hypothetical protein
1	PVP01_0904600.1	CCR4-NOT transcription complex subunit 1
1	PVP01_0904800.1	phenylalanine--tRNA ligase beta subunit
1	PVP01_0905000.1	chromatin remodeling protein
1	PVP01_0906100.1	conserved Plasmodium protein, unknown function
1	PVP01_0906500.1	tRNA-splicing ligase RtcB
1	PVP01_0907400.1	DEAD/DEAH box helicase
1	PVP01_0907800.1	U6 snRNA-associated Sm-like protein LSm4
1	PVP01_0908500.1	pescadillo homolog
1	PVP01_0908600.1	transcription factor with AP2 domain(s)
1	PVP01_0908700.1	mechanosensitive ion channel protein
1	PVP01_0912400.1	endonuclease/exonuclease/phosphatase family protein
1	PVP01_0914100.1	UDP-galactose transporter
1	PVP01_0914700.1	mitogen-activated protein kinase 2
1	PVP01_0915600.1	conserved Plasmodium protein, unknown function
1	PVP01_0916100.1	vivapain-3
1	PVP01_0916200.1	vivapain-2
1	PVP01_0916500.1	palmitoyltransferase DHHC9
1	PVP01_0916700.1	serine esterase
1	PVP01_0916800.1	pyridoxine biosynthesis protein PDX2
1	PVP01_0917200.1	dolichyl-diphosphooligosaccharide--protein glycosyltransferase subunit STT3
1	PVP01_0917600.1	conserved Plasmodium protein, unknown function
1	PVP01_0918000.1	conserved Plasmodium protein, unknown function
1	PVP01_0918600.1	conserved Plasmodium protein, unknown function
1	PVP01_0919100.1	nucleolar protein 56
1	PVP01_0919300.1	myosin light chain B
1	PVP01_0920000.1	ubiquitin-protein ligase
1	PVP01_0920300.1	conserved Plasmodium protein, unknown function
1	PVP01_0921100.1	tRNA nucleotidyltransferase
1	PVP01_0921200.1	conserved Plasmodium protein, unknown function
1	PVP01_0922500.1	3-phosphoinositide dependent protein kinase-1
1	PVP01_0922800.1	cupin-like protein
1	PVP01_0923100.1	conserved Plasmodium protein, unknown function
1	PVP01_0923200.1	conserved Plasmodium protein, unknown function
1	PVP01_0923400.1	calcium-dependent protein kinase 6
1	PVP01_0923700.1	calcium-dependent protein kinase 7
1	PVP01_0924000.1	translation elongation factor EF-1, subunit alpha
1	PVP01_0924500.1	splicing factor
1	PVP01_0925000.1	U6 snRNA-associated Sm-like protein LSm1
1	PVP01_0925900.1	conserved Plasmodium protein, unknown function
1	PVP01_0926000.1	DNA-directed RNA polymerase
1	PVP01_0926200.1	small nuclear ribonucleoprotein Sm D1
1	PVP01_0926500.1	kelch domain-containing protein
1	PVP01_0927200.1	conserved Plasmodium protein, unknown function
1	PVP01_0927300.1	steryl ester hydrolase
1	PVP01_0927400.1	autophagy-related protein 23
1	PVP01_0927500.1	RNA-binding protein
1	PVP01_0927800.1	deoxyuridine 5'-triphosphate nucleotidohydrolase
1	PVP01_0928700.1	conserved Plasmodium protein, unknown function
1	PVP01_0928800.1	conserved Plasmodium protein, unknown function
1	PVP01_0929000.1	multiprotein-bridging factor 1
1	PVP01_0929100.1	ATP-dependent 6-phosphofructokinase
1	PVP01_0929400.1	CCR4-NOT transcription complex subunit 2
1	PVP01_0929900.1	26S proteasome regulatory subunit RPN7
1	PVP01_0930000.1	conserved Plasmodium protein, unknown function
1	PVP01_0931400.1	methyltransferase
1	PVP01_0931700.1	conserved Plasmodium protein, unknown function
1	PVP01_0932200.1	conserved Plasmodium protein, unknown function
1	PVP01_0932600.1	oxysterol-binding protein
1	PVP01_0932800.1	ubiquitin-like protein
1	PVP01_0933100.1	nucleic acid binding protein
1	PVP01_0933200.1	conserved Plasmodium protein, unknown function
1	PVP01_0933600.1	aquaglyceroporin
1	PVP01_0934000.1	conserved Plasmodium protein, unknown function
1	PVP01_0934200.1	apical membrane antigen 1
1	PVP01_0934400.1	conserved Plasmodium protein, unknown function
1	PVP01_0934600.1	RNA (uracil-5-)methyltransferase
1	PVP01_0934900.1	protein disulfide isomerase
1	PVP01_0935100.1	conserved Plasmodium protein, unknown function
1	PVP01_0935300.1	alpha/beta hydrolase
1	PVP01_0935600.1	coatomer subunit delta
1	PVP01_0936500.1	condensin-2 complex subunit D3
1	PVP01_0936800.1	3-oxo-5-alpha-steroid 4-dehydrogenase
1	PVP01_0936900.1	conserved Plasmodium protein, unknown function
1	PVP01_0937800.1	subtilisin-like protease 2
1	PVP01_0938500.1	30S ribosomal protein S14
1	PVP01_0939100.1	ubiquitin-related modifier 1
1	PVP01_0939700.1	conserved Plasmodium protein, unknown function
1	PVP01_0939800.1	WD repeat-containing protein
1	PVP01_0940500.1	conserved Plasmodium protein, unknown function
1	PVP01_0940800.1	V-type proton ATPase subunit F
1	PVP01_0940900.1	conserved Plasmodium protein, unknown function
1	PVP01_0941300.1	conserved Plasmodium protein, unknown function
1	PVP01_0941700.1	conserved Plasmodium protein, unknown function
1	PVP01_0942400.1	OTU domain-containing protein
1	PVP01_0942800.1	conserved Plasmodium protein, unknown function
1	PVP01_0943900.1	DnaJ protein
1	PVP01_0945200.1	SUMO-activating enzyme subunit 1
1	PVP01_0945600.1	ras-related protein Rab-6
1	PVP01_0946400.1	bicoid-interacting protein BIN3
1	PVP01_0946600.1	conserved Plasmodium protein, unknown function
1	PVP01_0947400.1	conserved Plasmodium protein, unknown function
1	PVP01_0947600.1	sporozoite asparagine-rich protein
1	PVP01_0947800.1	tubulin--tyrosine ligase
1	PVP01_0947900.1	conserved Plasmodium protein, unknown function
1	PVP01_0948600.1	serine/threonine protein kinase
1	PVP01_0948800.1	tryptophan-rich antigen
1	PVP01_0949700.1	PIR protein
1	PVP01_0949800.1	Plasmodium exported protein, unknown function
1	PVP01_0950000.1	PIR protein
1	PVP01_1000300.1	PIR protein
1	PVP01_1001200.1	PIR protein
1	PVP01_1002900.1	formin 1
1	PVP01_1003300.1	XAP-5 DNA binding protein
1	PVP01_1003700.1	phosphoenolpyruvate/phosphate translocator
1	PVP01_1003900.1	conserved Plasmodium protein, unknown function
1	PVP01_1004200.1	conserved Plasmodium protein, unknown function
1	PVP01_1004800.1	conserved Plasmodium protein, unknown function
1	PVP01_1005300.1	F-actin-capping protein subunit alpha
1	PVP01_1005700.1	AP-1 complex subunit beta
1	PVP01_1007000.1	conserved Plasmodium protein, unknown function
1	PVP01_1007200.1	conserved Plasmodium protein, unknown function
1	PVP01_1007300.1	conserved Plasmodium protein, unknown function
1	PVP01_1008600.1	structural maintenance of chromosomes protein 6
1	PVP01_1008800.1	zinc finger protein
1	PVP01_1010500.1	DnaJ protein
1	PVP01_1010800.1	mitochondrial-processing peptidase subunit alpha
1	PVP01_1011300.1	inner membrane complex protein
1	PVP01_1011800.1	conserved Plasmodium protein, unknown function
1	PVP01_1012900.1	conserved Plasmodium protein, unknown function
1	PVP01_1013500.1	conserved Plasmodium protein, unknown function
1	PVP01_1013600.1	U6 snRNA-associated Sm-like protein LSm2
1	PVP01_1013700.1	conserved Plasmodium protein, unknown function
1	PVP01_1014100.1	EELM2 domain-containing protein
1	PVP01_1014200.1	conserved Plasmodium protein, unknown function
1	PVP01_1014900.1	histone RNA hairpin-binding protein
1	PVP01_1016100.1	transcription factor with AP2 domain(s)
1	PVP01_1016200.1	apicortin
1	PVP01_1016600.1	FACT complex subunit SPT16
1	PVP01_1017200.1	transcription factor with AP2 domain(s)
1	PVP01_1017300.1	ubiquitin carboxyl-terminal hydrolase 2
1	PVP01_1018100.1	BolA-like protein
1	PVP01_1018600.1	phosphatidylinositol 3-kinase
1	PVP01_1019100.1	kinase
1	PVP01_1020700.1	conserved Plasmodium protein, unknown function
1	PVP01_1020800.1	conserved Plasmodium protein, unknown function
1	PVP01_1021800.1	glutathione synthetase
1	PVP01_1022100.1	conserved Plasmodium protein, unknown function
1	PVP01_1023500.1	topoisomerase I
1	PVP01_1023900.1	conserved Plasmodium protein, unknown function
1	PVP01_1024200.1	phosphatidylinositol 4-kinase
1	PVP01_1024700.1	conserved Plasmodium protein, unknown function
1	PVP01_1024800.1	leucine-rich repeat protein
1	PVP01_1025000.1	soluble NSF attachment protein (SNAP)
1	PVP01_1025100.1	conserved Plasmodium protein, unknown function
1	PVP01_1025300.1	pre-mRNA-processing ATP-dependent RNA helicase PRP5
1	PVP01_1025400.1	conserved Plasmodium protein, unknown function
1	PVP01_1025500.1	guanidine nucleotide exchange factor
1	PVP01_1025700.1	triose phosphate transporter
1	PVP01_1026000.1	6-cysteine protein
1	PVP01_1026300.1	nuclear protein localization protein 4
1	PVP01_1026400.1	cell differentiation protein
1	PVP01_1026500.1	subtilisin-like protease 1
1	PVP01_1026700.1	conserved Plasmodium protein, unknown function
1	PVP01_1027100.1	rhomboid protease ROM4
1	PVP01_1028100.1	conserved Plasmodium protein, unknown function
1	PVP01_1028300.1	conserved Plasmodium protein, unknown function
1	PVP01_1028600.1	conserved Plasmodium protein, unknown function
1	PVP01_1028800.1	actin-like protein
1	PVP01_1028900.1	trafficking protein particle complex subunit 8
1	PVP01_1029000.1	conserved Plasmodium protein, unknown function
1	PVP01_1029200.1	conserved Plasmodium protein, unknown function
1	PVP01_1029300.1	centrosomal protein CEP120
1	PVP01_1029400.1	2-oxoisovalerate dehydrogenase subunit beta, mitochondrial
1	PVP01_1030000.1	cation transporting P-ATPase
1	PVP01_1030100.1	conserved Plasmodium protein, unknown function
1	PVP01_1030200.1	60S ribosomal protein L31
1	PVP01_1030300.1	myosin B
1	PVP01_1030400.1	protein kinase
1	PVP01_1030700.1	hypothetical protein
1	PVP01_1031000.1	merozoite surface protein 3
1	PVP01_1031100.1	merozoite surface protein 3
1	PVP01_1031200.1	merozoite surface protein 3
1	PVP01_1031500.1	merozoite surface protein 3
1	PVP01_1031800.1	conserved Plasmodium protein, unknown function
1	PVP01_1033200.1	chromosome assembly factor 1
1	PVP01_1033800.1	tryptophan-rich antigen
1	PVP01_1034100.1	Plasmodium exported protein, unknown function
1	PVP01_1034300.1	lysophospholipase
1	PVP01_1035000.1	PIR protein
1	PVP01_1035100.1	PIR protein
1	PVP01_1035200.1	PIR protein
1	PVP01_1035600.1	Plasmodium exported protein, unknown function
1	PVP01_1035700.1	Plasmodium exported protein, unknown function
1	PVP01_1100400.1	PIR protein
1	PVP01_1101500.1	Plasmodium exported protein, unknown function
1	PVP01_1102600.1	conserved Plasmodium protein, unknown function
1	PVP01_1102800.1	conserved Plasmodium protein, unknown function
1	PVP01_1102900.1	conserved Plasmodium protein, unknown function
1	PVP01_1104500.1	NADH-cytochrome b5 reductase
1	PVP01_1104900.1	U1 small nuclear ribonucleoprotein
1	PVP01_1105000.1	suppressor of kinetochore protein 1
1	PVP01_1105600.1	rhoptry protein RHOP148
1	PVP01_1105700.1	conserved Plasmodium protein, unknown function
1	PVP01_1106300.1	SNARE associated Golgi protein
1	PVP01_1107500.1	exosome complex component RRP45
1	PVP01_1107600.1	conserved Plasmodium protein, unknown function
1	PVP01_1108900.1	conserved Plasmodium protein, unknown function
1	PVP01_1109200.1	conserved Plasmodium protein, unknown function
1	PVP01_1109300.1	conserved Plasmodium protein, unknown function
1	PVP01_1109800.1	RuvB-like helicase 3
1	PVP01_1110300.1	cytochrome c oxidase subunit 2
1	PVP01_1110800.1	conserved Plasmodium protein, unknown function
1	PVP01_1111000.1	protein arginine N-methyltransferase 5
1	PVP01_1111100.1	poly(A)-binding protein
1	PVP01_1111800.1	RNA-binding protein
1	PVP01_1112400.1	conserved Plasmodium protein, unknown function
1	PVP01_1112600.1	exosome complex exonuclease RRP44
1	PVP01_1113000.1	GTP-binding protein
1	PVP01_1113300.1	zinc finger protein
1	PVP01_1113400.1	zinc finger protein
1	PVP01_1113700.1	conserved Plasmodium protein, unknown function
1	PVP01_1115600.1	ubiquitin-conjugating enzyme
1	PVP01_1115900.1	conserved Plasmodium protein, unknown function
1	PVP01_1116700.1	RAP protein
1	PVP01_1116800.1	DNA replication licensing factor MCM6
1	PVP01_1117300.1	adenylosuccinate synthetase
1	PVP01_1118300.1	Ran-binding protein
1	PVP01_1118500.1	tetratricopeptide repeat protein
1	PVP01_1118600.1	ATP-dependent RNA helicase HAS1
1	PVP01_1119600.1	sec14-like cytosolic factor or phosphatidylinositol/phosphatidylcholine transfer protein
1	PVP01_1119800.1	SET domain protein
1	PVP01_1120000.1	amino acid transporter
1	PVP01_1120100.1	RNA-binding protein
1	PVP01_1120300.1	DnaJ protein
1	PVP01_1120600.1	RAP protein
1	PVP01_1121200.1	choline/ethanolaminephosphotransferase
1	PVP01_1121300.1	eukaryotic translation initiation factor 2-alpha kinase
1	PVP01_1121600.1	ribonuclease P protein subunit p29
1	PVP01_1121700.1	acetyl-CoA synthetase
1	PVP01_1121900.1	conserved Plasmodium protein, unknown function
1	PVP01_1122100.1	mitochondrial import inner membrane translocase subunit TIM22
1	PVP01_1123100.1	Sec14 domain containing protein
1	PVP01_1123700.1	conserved Plasmodium protein, unknown function
1	PVP01_1125100.1	conserved Plasmodium protein, unknown function
1	PVP01_1125900.1	conserved Plasmodium protein, unknown function
1	PVP01_1126300.1	ferredoxin--NADP reductase
1	PVP01_1127400.1	conserved Plasmodium protein, unknown function
1	PVP01_1127800.1	conserved Plasmodium protein, unknown function
1	PVP01_1128200.1	mRNA binding Pumilio-homology domain protein
1	PVP01_1128400.1	conserved Plasmodium protein, unknown function
1	PVP01_1129700.1	conserved Plasmodium protein, unknown function
1	PVP01_1130000.1	acyl-CoA synthetase
1	PVP01_1130500.1	conserved Plasmodium protein, unknown function
1	PVP01_1131300.1	conserved Plasmodium protein, unknown function
1	PVP01_1132100.1	mitochondrial import receptor subunit TOM40
1	PVP01_1132900.1	kinetochore protein NDC80
1	PVP01_1133100.1	pyridoxal kinase
1	PVP01_1134100.1	conserved Plasmodium protein, unknown function
1	PVP01_1134400.1	conserved Plasmodium protein, unknown function
1	PVP01_1134700.1	pre-mRNA-splicing factor CWF7
1	PVP01_1134800.1	major facilitator superfamily-related transporter
1	PVP01_1135200.1	myosin E
1	PVP01_1135300.1	transcription factor with AP2 domain(s)
1	PVP01_1135600.1	AP-3 complex subunit beta
1	PVP01_1135800.1	rhoptry protein ROP14
1	PVP01_1136200.1	nucleolar GTP-binding protein 1
1	PVP01_1136900.1	leucine-rich repeat protein
1	PVP01_1137600.1	conserved Plasmodium protein, unknown function
1	PVP01_1137800.1	SWIB/MDM2 domain-containing protein
1	PVP01_1138500.1	conserved Plasmodium protein, unknown function
1	PVP01_1138800.1	RNA-binding protein 25
1	PVP01_1139400.1	conserved Plasmodium protein, unknown function
1	PVP01_1140900.1	conserved Plasmodium protein, unknown function
1	PVP01_1141000.1	diphthine methyltransferase
1	PVP01_1141400.1	spindle assembly abnormal protein 6
1	PVP01_1141800.1	RING zinc finger protein
1	PVP01_1142100.1	glutaredoxin-like protein
1	PVP01_1142800.1	RNA-binding protein
1	PVP01_1143000.1	long chain polyunsaturated fatty acid elongation enzyme
1	PVP01_1143500.1	calcium-binding protein
1	PVP01_1144100.1	RAP protein
1	PVP01_1144300.1	DNA helicase
1	PVP01_1144400.1	conserved Plasmodium protein, unknown function
1	PVP01_1144800.1	transcription factor with AP2 domain(s)
1	PVP01_1144900.1	conserved Plasmodium protein, unknown function
1	PVP01_1145800.1	RNA-binding protein
1	PVP01_1146100.1	JmjC domain containing protein
1	PVP01_1146500.1	elongation factor G
1	PVP01_1146700.1	MYND finger protein
1	PVP01_1147000.1	Plasmodium exported protein, unknown function
1	PVP01_1147300.1	conserved Plasmodium protein, unknown function
1	PVP01_1148100.1	PIR protein
1	PVP01_1148700.1	PIR protein
1	PVP01_1149100.1	PIR protein
1	PVP01_1149200.1	PIR protein, fragment
1	PVP01_1149500.1	PIR protein
1	PVP01_1200300.1	PIR protein
1	PVP01_1200800.1	PIR protein
1	PVP01_1201400.1	Plasmodium exported protein (PHIST), unknown function
1	PVP01_1201500.1	Plasmodium exported protein (PHIST), unknown function
1	PVP01_1201800.1	tryptophan-rich antigen
1	PVP01_1202400.1	conserved Plasmodium protein, unknown function
1	PVP01_1204500.1	conserved Plasmodium protein, unknown function
1	PVP01_1204800.1	conserved Plasmodium protein, unknown function
1	PVP01_1205200.1	conserved Plasmodium protein, unknown function
1	PVP01_1208100.1	6-cysteine protein
1	PVP01_1208300.1	conserved Plasmodium protein, unknown function
1	PVP01_1209000.1	conserved Plasmodium protein, unknown function
1	PVP01_1209100.1	isocitrate dehydrogenase [NADP], mitochondrial
1	PVP01_1209400.1	conserved Plasmodium protein, unknown function
1	PVP01_1209600.1	rhomboid protease ROM6
1	PVP01_1209700.1	thioredoxin 2
1	PVP01_1210000.1	aspartate carbamoyltransferase
1	PVP01_1210100.1	conserved Plasmodium protein, unknown function
1	PVP01_1210700.1	krox-like protein
1	PVP01_1211100.1	kelch protein K13
1	PVP01_1211400.1	DNA repair protein RAD5
1	PVP01_1212200.1	myosin A
1	PVP01_1212700.1	aconitate hydratase
1	PVP01_1212900.1	V-type proton ATPase subunit D
1	PVP01_1213900.1	sodium-dependent phosphate transporter
1	PVP01_1214000.1	mitochondrial pyruvate carrier protein 1
1	PVP01_1214400.1	conserved Plasmodium protein, unknown function
1	PVP01_1214700.1	exosome complex component RRP42
1	PVP01_1215100.1	conserved Plasmodium protein, unknown function
1	PVP01_1217700.1	mitochondrial intermediate peptidase
1	PVP01_1219300.1	MSP7-like protein
1	PVP01_1219400.1	MSP7-like protein
1	PVP01_1219800.1	MSP7-like protein
1	PVP01_1220600.1	conserved Plasmodium protein, unknown function
1	PVP01_1220700.1	conserved Plasmodium protein, unknown function
1	PVP01_1221000.1	histone H3-like centromeric protein CSE4
1	PVP01_1221100.1	U3 small nucleolar RNA-associated protein 4
1	PVP01_1221700.1	20 kDa chaperonin
1	PVP01_1223300.1	signal peptidase 21 kDa subunit
1	PVP01_1223800.1	GPI transamidase subunit PIG-U
1	PVP01_1223900.1	elongation factor Tu, mitochondrial precursor
1	PVP01_1225500.1	DNA-directed RNA polymerase III subunit RPC1
1	PVP01_1227800.1	conserved Plasmodium protein, unknown function
1	PVP01_1227900.1	conserved Plasmodium protein, unknown function
1	PVP01_1228600.1	conserved Plasmodium protein, unknown function
1	PVP01_1228700.1	conserved Plasmodium protein, unknown function
1	PVP01_1229100.1	conserved Plasmodium protein, unknown function
1	PVP01_1229900.1	SNARE protein
1	PVP01_1230500.1	conserved Plasmodium protein, unknown function
1	PVP01_1230700.1	protein BCP1
1	PVP01_1230800.1	vacuolar protein sorting-associated protein 52
1	PVP01_1231000.1	conserved Plasmodium protein, unknown function
1	PVP01_1231700.1	conserved Plasmodium protein, unknown function
1	PVP01_1232700.1	conserved Plasmodium protein, unknown function
1	PVP01_1232900.1	splicing factor 1
1	PVP01_1233000.1	conserved Plasmodium protein, unknown function
1	PVP01_1233400.1	conserved Plasmodium protein, unknown function
1	PVP01_1233500.1	conserved Plasmodium protein, unknown function
1	PVP01_1233600.1	DnaJ protein
1	PVP01_1233700.1	GTPase-activating protein
1	PVP01_1233900.1	dihydroorotase
1	PVP01_1234200.1	protein disulfide-isomerase
1	PVP01_1235900.1	proteasome subunit beta type-2
1	PVP01_1236200.1	RAP protein
1	PVP01_1236700.1	conserved Plasmodium protein, unknown function
1	PVP01_1237200.1	biotin carboxylase subunit of acetyl CoA carboxylase
1	PVP01_1237400.1	nucleoside transporter 3
1	PVP01_1238800.1	conserved Plasmodium protein, unknown function
1	PVP01_1238900.1	rab GTPase activator
1	PVP01_1239300.1	DNA/RNA-binding protein KIN17
1	PVP01_1240400.1	transcription factor with AP2 domain(s)
1	PVP01_1241000.1	dynein beta chain
1	PVP01_1241200.1	conserved Plasmodium protein, unknown function
1	PVP01_1242400.1	zinc finger protein
1	PVP01_1242700.1	conserved Plasmodium protein, unknown function
1	PVP01_1243100.1	cyclin homologue
1	PVP01_1243600.1	replication factor C subunit 3
1	PVP01_1244100.1	cytochrome c1 precursor
1	PVP01_1244500.1	conserved Plasmodium protein, unknown function
1	PVP01_1245200.1	splicing factor 3B subunit 2
1	PVP01_1246000.1	snRNA-activating protein complex subunit 3
1	PVP01_1246500.1	60S ribosomal protein L29
1	PVP01_1247100.1	bax inhibitor 1
1	PVP01_1247200.1	pyridoxal 5'-phosphate synthase
1	PVP01_1247300.1	conserved Plasmodium protein, unknown function
1	PVP01_1247500.1	conserved Plasmodium protein, unknown function
1	PVP01_1248300.1	conserved Plasmodium protein, unknown function
1	PVP01_1249000.1	conserved Plasmodium protein, unknown function
1	PVP01_1249500.1	conserved Plasmodium protein, unknown function
1	PVP01_1249900.1	signal peptide peptidase
1	PVP01_1251400.1	AP-1 complex subunit gamma
1	PVP01_1251600.1	conserved Plasmodium protein, unknown function
1	PVP01_1251900.1	MFS-type transporter
1	PVP01_1253000.1	RNA-binding protein
1	PVP01_1253100.1	conserved Plasmodium protein, unknown function
1	PVP01_1253200.1	glucose-6-phosphate dehydrogenase-6-phosphogluconolactonase
1	PVP01_1253400.1	RAP protein
1	PVP01_1253500.1	pyridine nucleotide transhydrogenase
1	PVP01_1254000.1	conserved Plasmodium protein, unknown function
1	PVP01_1254400.1	conserved Plasmodium protein, unknown function
1	PVP01_1255300.1	calcineurin subunit B
1	PVP01_1255600.1	transcriptional regulatory protein sir2b
1	PVP01_1256300.1	conserved Plasmodium protein, unknown function
1	PVP01_1256600.1	zinc finger protein
1	PVP01_1257500.1	transcription factor with AP2 domain(s)
1	PVP01_1258000.1	gamete egress and sporozoite traversal protein
1	PVP01_1258500.1	conserved Plasmodium protein, unknown function
1	PVP01_1259000.1	U3 small nucleolar RNA-associated protein 12
1	PVP01_1259300.1	conserved Plasmodium protein, unknown function
1	PVP01_1259800.1	conserved Plasmodium protein, unknown function
1	PVP01_1261800.1	ATP-dependent RNA helicase MAK5
1	PVP01_1263800.1	conserved Plasmodium protein, unknown function
1	PVP01_1264000.1	serine/threonine protein kinase
1	PVP01_1264800.1	GTP-binding protein
1	PVP01_1265600.1	FACT complex subunit SSRP1
1	PVP01_1266300.1	clathrin coat assembly protein AP50
1	PVP01_1266500.1	allantoicase
1	PVP01_1266900.1	conserved Plasmodium protein, unknown function
1	PVP01_1268200.1	conserved Plasmodium protein, unknown function
1	PVP01_1268400.1	conserved Plasmodium protein, unknown function
1	PVP01_1269300.1	conserved Plasmodium protein, unknown function
1	PVP01_1269400.1	splicing factor 3A subunit 1
1	PVP01_1269700.1	proteasome subunit alpha type-1
1	PVP01_1270100.1	conserved Plasmodium protein, unknown function
1	PVP01_1270300.1	cysteine repeat modular protein 4
1	PVP01_1270400.1	LCCL domain-containing protein
1	PVP01_1270500.1	bromodomain protein
1	PVP01_1270900.1	hypothetical protein
1	PVP01_1271100.1	erythrocyte membrane protein 3
1	PVP01_1271300.1	40 kDa heat shock protein
1	PVP01_1271600.1	Plasmodium exported protein, unknown function
1	PVP01_1271700.1	PIR protein
1	PVP01_1273500.1	Plasmodium exported protein, unknown function
1	PVP01_1273600.1	Plasmodium exported protein, unknown function
1	PVP01_1300700.1	Plasmodium exported protein, unknown function
1	PVP01_1302800.1	threonylcarbamoyl-AMP synthase
1	PVP01_1304700.1	conserved Plasmodium protein, unknown function
1	PVP01_1304900.1	high mobility group protein B3
1	PVP01_1305000.1	conserved protein, unknown function
1	PVP01_1305800.1	eukaryotic translation initiation factor 5
1	PVP01_1306000.1	conserved Plasmodium protein, unknown function
1	PVP01_1306500.1	conserved Plasmodium protein, unknown function
1	PVP01_1307300.1	cysteine repeat modular protein 3
1	PVP01_1308000.1	protein phosphatase
1	PVP01_1308300.1	U6 snRNA-associated Sm-like protein LSm7
1	PVP01_1309200.1	conserved Plasmodium protein, unknown function
1	PVP01_1310300.1	heat shock protein, class I
1	PVP01_1310400.1	conserved Plasmodium protein, unknown function
1	PVP01_1310800.1	lysine-specific histone demethylase 1
1	PVP01_1310900.1	DNA replication licensing factor MCM5
1	PVP01_1311500.1	eukaryotic translation initiation factor eIF2A
1	PVP01_1312500.1	N-acetyltransferase
1	PVP01_1312600.1	histidine triad protein
1	PVP01_1312900.1	cGMP-dependent protein kinase
1	PVP01_1313300.1	conserved Plasmodium protein, unknown function
1	PVP01_1313900.1	conserved Plasmodium protein, unknown function
1	PVP01_1314900.1	methionine aminopeptidase 2
1	PVP01_1315000.1	dynein-related AAA-type ATPase
1	PVP01_1315700.1	conserved Plasmodium protein, unknown function
1	PVP01_1315900.1	signal peptidase complex subunit SPC1
1	PVP01_1316100.1	conserved Plasmodium protein, unknown function
1	PVP01_1316400.1	HID1 domain-containing protein
1	PVP01_1316700.1	HP12 protein homolog
1	PVP01_1317300.1	conserved Plasmodium protein, unknown function
1	PVP01_1318100.1	large subunit GTPase 1
1	PVP01_1318700.1	NADP-specific glutamate dehydrogenase
1	PVP01_1319000.1	autophagy protein 5
1	PVP01_1319400.1	conserved Plasmodium protein, unknown function
1	PVP01_1319500.1	ADP-dependent DNA helicase RecQ
1	PVP01_1320000.1	rRNA (adenosine-2'-O-)-methyltransferase
1	PVP01_1321100.1	major facilitator superfamily domain-containing protein
1	PVP01_1321800.1	DNA mismatch repair protein MSH2
1	PVP01_1322300.1	conserved Plasmodium protein, unknown function
1	PVP01_1323100.1	protein arginine N-methyltransferase 1
1	PVP01_1323600.1	conserved Plasmodium protein, unknown function
1	PVP01_1324100.1	enoyl-CoA hydratase
1	PVP01_1325600.1	conserved Plasmodium protein, unknown function
1	PVP01_1325800.1	cyclophilin
1	PVP01_1326100.1	14-3-3 protein
1	PVP01_1326200.1	actin-related protein
1	PVP01_1326400.1	conserved Plasmodium protein, unknown function
1	PVP01_1326600.1	conserved Plasmodium protein, unknown function
1	PVP01_1327500.1	DNA-directed RNA polymerase III subunit RPC6
1	PVP01_1328000.1	mannose-1-phosphate guanyltransferase
1	PVP01_1328700.1	tetratricopeptide repeat protein
1	PVP01_1329200.1	conserved Plasmodium protein, unknown function
1	PVP01_1329600.1	glutathione S-transferase
1	PVP01_1329800.1	ATP-dependent rRNA helicase SPB4
1	PVP01_1330600.1	calmodulin
1	PVP01_1330800.1	liver specific protein 1
1	PVP01_1331500.1	rap guanine nucleotide exchange factor
1	PVP01_1332100.1	lysine--tRNA ligase
1	PVP01_1333300.1	conserved Plasmodium protein, unknown function
1	PVP01_1333400.1	conserved Plasmodium protein, unknown function
1	PVP01_1333600.1	RNA-binding protein Nova-1
1	PVP01_1335000.1	DnaJ protein
1	PVP01_1336200.1	AAA family ATPase
1	PVP01_1337500.1	plastid replication-repair enzyme
1	PVP01_1337900.1	conserved Plasmodium protein, unknown function
1	PVP01_1338000.1	ribosome maturation protein SBDS
1	PVP01_1338600.1	WD repeat-containing protein
1	PVP01_1338700.1	CTP synthase
1	PVP01_1339400.1	conserved Plasmodium protein, unknown function
1	PVP01_1339900.1	aldo-keto reductase
1	PVP01_1341600.1	rRNA 2'-O-methyltransferase fibrillarin
1	PVP01_1342000.1	vacuolar protein sorting-associated protein 29
1	PVP01_1342200.1	WD repeat-containing protein 65
1	PVP01_1342500.1	conserved Plasmodium protein, unknown function
1	PVP01_1342700.1	RNA-binding protein 8A
1	PVP01_1342800.1	hypothetical protein
1	PVP01_1342900.1	RNA-binding protein
1	PVP01_1343000.1	ribosome biogenesis protein BOP1
1	PVP01_1343200.1	ribonucleoside-diphosphate reductase small chain
1	PVP01_1344200.1	adenylyl cyclase alpha
1	PVP01_1344700.1	cytochrome c
1	PVP01_1345600.1	conserved Plasmodium protein, unknown function
1	PVP01_1346600.1	conserved Plasmodium protein, unknown function
1	PVP01_1346900.1	conserved Plasmodium protein, unknown function
1	PVP01_1347000.1	choline kinase
1	PVP01_1347400.1	PIR protein
1	PVP01_1400200.1	PIR protein
1	PVP01_1400700.1	Plasmodium exported protein, unknown function
1	PVP01_1401200.1	Plasmodium exported protein, unknown function
1	PVP01_1401300.1	Plasmodium exported protein, unknown function
1	PVP01_1403000.1	gametocyte associated protein
1	PVP01_1403400.1	conserved Plasmodium protein, unknown function
1	PVP01_1404100.1	SNARE protein
1	PVP01_1404300.1	LisH domain-containing protein
1	PVP01_1404400.1	sodium/hydrogen exchanger, Na+, H+ antiporter
1	PVP01_1405000.1	DNA ligase I
1	PVP01_1405400.1	small heat shock protein
1	PVP01_1406800.1	conserved Plasmodium protein, unknown function
1	PVP01_1407800.1	U1 small nuclear ribonucleoprotein A
1	PVP01_1408600.1	conserved Plasmodium protein, unknown function
1	PVP01_1409700.1	conserved Plasmodium protein, unknown function
1	PVP01_1409900.1	mRNA-decapping enzyme 2
1	PVP01_1410100.1	60S ribosomal protein L24
1	PVP01_1410300.1	U4/U6 small nuclear ribonucleoprotein PRP3
1	PVP01_1410700.1	vacuolar protein sorting-associated protein 18
1	PVP01_1411300.1	zinc finger protein
1	PVP01_1411400.1	conserved Plasmodium protein, unknown function
1	PVP01_1411600.1	ras-related protein Rab-5B
1	PVP01_1412200.1	alternative splicing regulator
1	PVP01_1412300.1	ATP synthase subunit gamma, mitochondrial
1	PVP01_1413300.1	mitochondrial ribosomal protein S35 precursor
1	PVP01_1413700.1	conserved Plasmodium protein, unknown function
1	PVP01_1414000.1	conserved Plasmodium protein, unknown function
1	PVP01_1414400.1	conserved Plasmodium protein, unknown function
1	PVP01_1414700.1	conserved Plasmodium protein, unknown function
1	PVP01_1414800.1	conserved Plasmodium protein, unknown function
1	PVP01_1414900.1	conserved Plasmodium protein, unknown function
1	PVP01_1415100.1	telomerase reverse transcriptase
1	PVP01_1416300.1	zinc finger (CCCH type) protein
1	PVP01_1416500.1	phosphatidylinositol synthase
1	PVP01_1416700.1	transcription factor MYB1
1	PVP01_1416800.1	exportin-T
1	PVP01_1417000.1	inositol polyphosphate kinase
1	PVP01_1417500.1	choline-phosphate cytidylyltransferase
1	PVP01_1418000.1	DNA replication licensing factor MCM4
1	PVP01_1418300.1	conserved Plasmodium protein, unknown function
1	PVP01_1418500.1	conserved Plasmodium protein, unknown function
1	PVP01_1418900.1	conserved Plasmodium protein, unknown function
1	PVP01_1419300.1	structural maintenance of chromosomes protein 2
1	PVP01_1420200.1	N(2),N(2)-dimethylguanosine tRNA methyltransferase
1	PVP01_1420300.1	conserved Plasmodium protein, unknown function
1	PVP01_1420500.1	conserved Plasmodium protein, unknown function
1	PVP01_1421400.1	ras-related protein Rab-11A
1	PVP01_1421600.1	dihydrolipoyllysine-residue succinyltransferase component of 2-oxoglutarate dehydrogenase complex
1	PVP01_1421700.1	RNA-binding protein
1	PVP01_1422100.1	conserved Plasmodium protein, unknown function
1	PVP01_1422800.1	conserved Plasmodium protein, unknown function
1	PVP01_1423000.1	conserved Plasmodium protein, unknown function
1	PVP01_1423400.1	palmitoyltransferase DHHC4
1	PVP01_1424100.1	4-nitrophenylphosphatase
1	PVP01_1424600.1	mitochondrial ATP synthase F1, epsilon subunit
1	PVP01_1424700.1	GTP-binding translation elongation factor tu family protein
1	PVP01_1425000.1	cation diffusion facilitator family protein
1	PVP01_1426000.1	AAA family ATPase
1	PVP01_1426700.1	translation initiation factor SUI1
1	PVP01_1427000.1	conserved Plasmodium protein, unknown function
1	PVP01_1427100.1	CS domain protein
1	PVP01_1427500.1	RNA-binding protein (U1 snRNP-like)
1	PVP01_1428000.1	trypsin-like serine protease
1	PVP01_1428100.1	GTPase
1	PVP01_1428500.1	conserved Plasmodium protein, unknown function
1	PVP01_1428600.1	conserved Plasmodium protein, unknown function
1	PVP01_1428800.1	histone-arginine methyltransferase CARM1
1	PVP01_1429000.1	CCR4-associated factor 1
1	PVP01_1429100.1	ER membrane protein complex subunit 1
1	PVP01_1429300.1	cullin-1
1	PVP01_1430400.1	JmjC domain containing protein
1	PVP01_1430700.1	peptidase family C50
1	PVP01_1431300.1	tetratricopeptide repeat protein
1	PVP01_1431800.1	bromodomain protein 2
1	PVP01_1432400.1	dynein light chain 1
1	PVP01_1432500.1	DNA-directed RNA polymerases I, II, and III subunit RPABC3
1	PVP01_1432700.1	conserved Plasmodium protein, unknown function
1	PVP01_1432900.1	GPI ethanolamine phosphate transferase 3
1	PVP01_1433600.1	conserved Plasmodium protein, unknown function
1	PVP01_1433800.1	thioredoxin peroxidase 2
1	PVP01_1434200.1	conserved Plasmodium protein, unknown function
1	PVP01_1435100.1	signal recognition particle subunit SRP19
1	PVP01_1436400.1	anaphase-promoting complex subunit 10
1	PVP01_1436500.1	conserved Plasmodium protein, unknown function
1	PVP01_1437000.1	conserved Plasmodium protein, unknown function
1	PVP01_1437600.1	secreted ookinete protein
1	PVP01_1437800.1	formin 2
1	PVP01_1438400.1	zinc finger protein
1	PVP01_1438500.1	pre-mRNA-processing factor 17
1	PVP01_1438600.1	conserved Plasmodium protein, unknown function
1	PVP01_1438700.1	cell cycle associated protein
1	PVP01_1440100.1	conserved Plasmodium protein, unknown function
1	PVP01_1440200.1	conserved Plasmodium protein, unknown function
1	PVP01_1440400.1	conserved Plasmodium protein, unknown function
1	PVP01_1440800.1	transcription factor with AP2 domain(s)
1	PVP01_1440900.1	glideosome-associated protein 45
1	PVP01_1441600.1	phospholipid-transporting ATPase
1	PVP01_1441700.1	conserved Plasmodium protein, unknown function
1	PVP01_1441900.1	vacuolar iron transporter
1	PVP01_1443200.1	conserved Plasmodium protein, unknown function
1	PVP01_1443400.1	conserved Plasmodium protein, unknown function
1	PVP01_1443900.1	VAC14 domain-containing protein
1	PVP01_1445000.1	ataxin-3
1	PVP01_1445300.1	DNA helicase 60
1	PVP01_1445700.1	cyclin
1	PVP01_1446600.1	conserved Plasmodium protein, unknown function
1	PVP01_1446900.1	conserved Plasmodium protein, unknown function
1	PVP01_1447000.1	WD repeat-containing protein
1	PVP01_1447100.1	conserved Plasmodium protein, unknown function
1	PVP01_1448000.1	myosin D
1	PVP01_1448400.1	vacuolar transporter chaperone
1	PVP01_1448900.1	protein transport protein SEC13
1	PVP01_1449200.1	conserved Plasmodium protein, unknown function
1	PVP01_1450100.1	conserved Plasmodium protein, unknown function
1	PVP01_1451100.1	nucleotidyltransferase
1	PVP01_1451400.1	conserved Plasmodium protein, unknown function
1	PVP01_1452000.1	sentrin-specific protease 1
1	PVP01_1452100.1	conserved Plasmodium protein, unknown function
1	PVP01_1452300.1	conserved Plasmodium protein, unknown function
1	PVP01_1452800.1	CPW-WPC family protein
1	PVP01_1452900.1	splicing factor 3B subunit 3
1	PVP01_1453300.1	vacuolar-type H+ pumping pyrophosphatase
1	PVP01_1454100.1	vesicle transport v-SNARE protein VTI1
1	PVP01_1454200.1	clustered-asparagine-rich protein
1	PVP01_1455200.1	conserved Plasmodium protein, unknown function
1	PVP01_1455300.1	conserved Plasmodium protein, unknown function
1	PVP01_1456200.1	calcyclin binding protein
1	PVP01_1456900.1	acyl-CoA synthetase
1	PVP01_1457200.1	50S ribosomal protein L23
1	PVP01_1457500.1	conserved Plasmodium protein, unknown function
1	PVP01_1458100.1	3-hydroxyisobutyryl-coenzyme A hydrolase
1	PVP01_1458800.1	replication factor C subunit 4
1	PVP01_1459000.1	tetratricopeptide repeat protein
1	PVP01_1459400.1	conserved Plasmodium protein, unknown function
1	PVP01_1460100.1	t-SNARE
1	PVP01_1460600.1	vacuolar-sorting protein SNF7
1	PVP01_1461200.1	N-alpha-acetyltransferase 15, NatA auxiliary subunit
1	PVP01_1461600.1	conserved Plasmodium protein, unknown function
1	PVP01_1461900.1	cytoplasmic translation machinery associated protein
1	PVP01_1463300.1	hypothetical protein
1	PVP01_1463400.1	conserved Plasmodium protein, unknown function
1	PVP01_1463500.1	myosin A tail domain interacting protein
1	PVP01_1465300.1	pre-mRNA-splicing factor RBM22
1	PVP01_1465600.1	bax inhibitor 1
1	PVP01_1466600.1	cutA
1	PVP01_1466900.1	THO complex subunit 2
1	PVP01_1467400.1	vacuolar protein sorting-associated protein 26
1	PVP01_1468000.1	conserved Plasmodium protein, unknown function
1	PVP01_1468100.1	conserved Plasmodium protein, unknown function
1	PVP01_1469700.1	Plasmodium exported protein, unknown function
1	PVP01_1469800.1	tryptophan-rich antigen
1	PVP01_1472200.1	PIR protein
1	PVP01_1472500.1	PIR protein
1	PVP01_API01400.1	apicoplast ribosomal protein L2
1	PVP01_API01600.1	ribosomal protein S3
[truncated: 1 more rows]
