# Supplementary material for: A large scale Plasmodium vivax- Saimiri boliviensis trophozoite-schizont transition proteome
Source: PLoS One. 2017 Aug 22;12(8):e0182561. doi: 10.1371/journal.pone.0182561 (PMC5567661; doi:10.1371/journal.pone.0182561)
Supplement: S4 Table — This table contains the relative abundance of P. vivax and S. boliviensis proteins, for all proteins identified by Mascot using the exponentially multiplied protein abundance index (emPAI) [65]. Values were averaged for identifications from both proteomes 1 and 2. Xrep is the number of times the protein was identified by Mascot in the total of 8 2D lc/ms/ms runs included from both proteomes. (XLS) [file pone.0182561.s004.xls]

## Sheet: S4_Table
XRep	Accession	Protein Description	Avg emPAI	Std deviation
8	403273166	hemoglobin subunit alpha-1-like	3123.37	6427.74
8	403262067	hemoglobin subunit beta	644.213	1134.74
8	403262069	hemoglobin subunit delta	364.724	808.747
8	PVP01_1244000.1	glyceraldehyde-3-phosphate dehydrogenase	18.9063	31.7347
7	PVP01_0830600.1	60S acidic ribosomal protein P2	6.19571	11.8111
1	403270752	histone H2B type 1-B-like	5.69
2	403280452	uncharacterized protein C17orf99 homolog	5.415	2.92035
5	PVP01_0905800.1	histone H4	4.844	4.59045
8	PVP01_1114800.1	elongation factor 1-alpha	4.32	4.22981
4	403270721	histone H2B type 1-like	3.935	3.0118
8	403299544	carbonic anhydrase 2	3.40571	3.96713
6	403309549	hemoglobin subunit gamma-like, partial	3.37833	2.28759
8	PVP01_0721000.1	phosphoglycerate kinase	3.36	3.79797
8	403305326	flavin reductase (NADPH)	3.32571	2.19066
8	403287204	actin, cytoplasmic 1	3.23143	1.59656
8	PVP01_0816000.1	enolase	3.12875	2.50899
8	PVP01_0108700.1	heat shock protein 90	3.09625	2.88561
2	403275421	polyubiquitin-C-like, partial	2.875	0.813173
8	PVP01_1229700.1	L-lactate dehydrogenase	2.83	1.6647
6	403262065	hemoglobin subunit epsilon	2.726	1.32924
8	PVP01_0909400.1	endoplasmic reticulum-resident calcium binding protein	2.69875	1.90491
1	403303967	interleukin-36 beta	2.49
7	PVP01_0903900.1	60S acidic ribosomal protein P1	2.27143	2.02583
8	PVP01_1122700.1	pyruvate kinase	2.24625	1.96354
8	403299538	carbonic anhydrase 1 isoform 1	2.14714	1.31424
8	PVP01_1262200.1	fructose 1,6-bisphosphate aldolase	2.14	1.19622
1	403272537	probable small nuclear ribonucleoprotein Sm D2-like	2.06
8	PVP01_0515400.1	heat shock protein 70	2.0575	1.62106
7	PVP01_0812500.1	hypoxanthine-guanine phosphoribosyltransferase	2.05	2.10485
8	PVP01_0920700.1	phosphoglycerate mutase	2.02875	1.3159
8	PVP01_0905900.1	histone 2B	1.8975	1.93227
4	PVP01_0819300.1	histone H2A variant	1.8425	1.03635
8	PVP01_0119200.1	Plasmodium exported protein (PHIST), unknown function	1.7525	1.27965
2	403270744	histone H1.2-like	1.715	0.346482
6	PVP01_0833900.1	glutaredoxin 1	1.715	1.93978
8	PVP01_1267100.1	triosephosphate isomerase	1.7075	0.749109
8	PVP01_1238100.1	eukaryotic initiation factor 4a	1.7	1.23609
2	403284848	ubiquitin-60S ribosomal protein L40-like isoform 4	1.63	0.509117
1	403270717	histone H2A type 1-D-like	1.61
1	403272317	40S ribosomal protein S19-like	1.6
7	PVP01_0918300.1	GTP-binding nuclear protein RAN/TC4	1.56857	2.28406
1	403273672	60S ribosomal protein L18-like	1.5
1	403283045	ras-related C3 botulinum toxin substrate 2	1.46
8	PVP01_1463200.1	actin	1.44625	1.39681
7	403269554	calmodulin isoform 1	1.41833	1.09147
1	403269492	polyubiquitin-B-like	1.4
3	403260664	ubiquitin-40S ribosomal protein S27a	1.38333	0.500833
5	PVP01_0102600.1	conserved Plasmodium protein, unknown function	1.338	0.800294
8	PVP01_1201700.1	hypothetical protein	1.325	1.19718
1	403260765	polyubiquitin-B-like	1.28
8	PVP01_0517100.1	14-3-3 protein	1.27	0.836745
1	403271044	histone H2B type 1-D-like	1.27
1	403289148	polyubiquitin-B-like	1.27
5	403259987	actin, aortic smooth muscle isoform 1	1.266	0.701484
8	403308988	triosephosphate isomerase	1.26571	0.805954
2	403302781	histone H2A type 2-B-like	1.26	0
5	403255973	histidine triad nucleotide-binding protein 1	1.2525	0.97797
8	PVP01_1022200.1	inositol-3-phosphate synthase	1.2425	0.649302
8	PVP01_1418700.1	40S ribosomal protein S19	1.225	1.63207
5	403266218	thioredoxin isoform 1	1.222	0.562201
1	403290086	beta-synuclein isoform 1	1.22
3	403296401	calmodulin-like protein 3 isoform 1	1.215	0.346482
8	PVP01_0532300.1	early transcribed membrane protein	1.185	0.754188
1	403276757	uncharacterized protein C10orf25 homolog	1.18
8	PVP01_1017800.1	40S ribosomal protein S11	1.16875	0.80213
6	403263487	alpha-synuclein isoform 1	1.155	0.888679
4	403263261	peptidyl-prolyl cis-trans isomerase A-like isoform 1	1.15	0.5
7	PVP01_1122000.1	protein DJ-1	1.14429	0.568415
1	403271391	keratin-associated protein 12-1-like	1.14
3	PVP01_0805900.1	DNA/RNA-binding protein Alba 3	1.12333	0.404145
1	PVP01_1131600.1	histone H3 variant	1.1
8	PVP01_0716300.1	heat shock protein 70	1.09375	0.807305
8	PVP01_1268100.1	thioredoxin peroxidase 1	1.09125	0.893971
1	PVP01_0927800.1	deoxyuridine 5'-triphosphate nucleotidohydrolase	1.07
6	PVP01_0711600.1	elongation factor 1B	1.06167	0.562154
8	403291258	glutathione peroxidase 1	1.05	0.673869
6	PVP01_1311000.1	polyubiquitin 5	1.04833	0.338905
6	PVP01_1434100.1	10 kDa chaperonin	1.04333	0.610857
2	403259410	protein CASC2, isoform 3-like	1.035	0.912168
8	PVP01_1201600.1	Plasmodium exported protein, unknown function	1.03375	0.571738
8	PVP01_1321400.1	conserved Plasmodium protein, unknown function	1.02875	0.615315
1	403294506	trafficking protein particle complex subunit 2-like	1.01
1	403296760	40S ribosomal protein S16-like isoform 1	1.01
8	403302262	peroxiredoxin-2	1.00143	0.80055
7	PVP01_1303500.1	eukaryotic translation initiation factor 5A	1	0.569766
2	403276810	alpha-hemoglobin-stabilizing protein	0.97	0.848528
7	PVP01_0926900.1	40S ribosomal protein S18	0.942857	0.463095
3	403290732	14-3-3 protein beta/alpha	0.933333	0.39425
1	403287733	10 kDa heat shock protein, mitochondrial-like	0.93
1	403300691	beta-defensin 127	0.93
6	PVP01_1459800.1	40S ribosomal protein S17	0.93	0.446497
8	PVP01_1255900.1	elongation factor 2	0.92625	0.521233
8	PVP01_0806500.1	single-strand telomeric DNA-binding protein GBP2	0.92	0.736401
6	PVP01_1265900.1	KS1 protein precursor	0.918333	0.627707
7	PVP01_1127700.1	nascent polypeptide-associated complex subunit alpha	0.915714	0.545706
1	403299795	60S ribosomal protein L12	0.91
6	PVP01_1229400.1	lactate dehydrogenase	0.9	0.889449
7	PVP01_1020600.1	purine nucleoside phosphorylase	0.895714	0.665003
7	403272418	glycophorin-A	0.886667	0.71068
6	PVP01_1030500.1	actin-depolymerizing factor 1	0.88	0.634319
8	PVP01_0506500.1	protein disulfide isomerase	0.87375	0.488348
5	PVP01_1327700.1	40S ribosomal protein S25	0.872	0.673699
2	403278600	histone H2A.V-like	0.865	0.233345
7	PVP01_0833100.1	40S ribosomal protein S12	0.857143	0.496478
4	PVP01_1402800.1	Plasmodium exported protein, unknown function	0.8475	0.419553
8	PVP01_0929800.1	parasitophorous vacuolar protein 1	0.84375	0.597565
4	403279786	profilin-1	0.8425	0.636049
3	403270715	histone H1.3-like	0.83	0.502096
8	PVP01_0817300.1	40S ribosomal protein S3A	0.79125	0.502549
1	403262414	prostate and testis expressed protein 2	0.79
8	PVP01_1426100.1	DNA/RNA-binding protein Alba 1	0.785	0.331231
4	PVP01_1430300.1	acyl-CoA binding protein	0.7825	0.725
7	PVP01_1447500.1	macrophage migration inhibitory factor	0.775714	0.370804
1	403266610	dynein light chain 1, cytoplasmic-like, partial	0.77
1	403285746	c-C motif chemokine 24	0.77
7	PVP01_0611900.1	40S ribosomal protein S2	0.768571	0.459
8	PVP01_0216700.1	Plasmodium exported protein, unknown function	0.7675	0.519498
5	PVP01_0407200.1	40S ribosomal protein S26	0.766	0.460956
7	403303160	glyceraldehyde-3-phosphate dehydrogenase	0.761667	0.597341
8	PVP01_0423000.1	Plasmodium exported protein, unknown function	0.76	0.667832
3	403301105	glutathione S-transferase P	0.756667	0.823671
1	403260369	actin, gamma-enteric smooth muscle	0.75
2	403268696	14-3-3 protein theta-like	0.75	0
1	403288322	ADP-ribosylation factor 1	0.75
1	PVP01_0105900.1	40S ribosomal protein S29	0.75
7	PVP01_0818200.1	peptidyl-prolyl cis-trans isomerase	0.748571	0.503998
1	403259584	up-regulated during skeletal muscle growth protein 5	0.74
4	PVP01_0730500.1	proteasome subunit beta type-6	0.74	0.271662
3	403289975	glyceraldehyde-3-phosphate dehydrogenase-like	0.733333	0.305996
1	403271001	tubulin beta-2A chain-like	0.73
1	403302779	histone H2A type 2-A-like	0.73
1	403305428	cornifelin	0.73
8	PVP01_0930800.1	60S ribosomal protein P0	0.72625	0.411024
2	403298112	peptidyl-prolyl cis-trans isomerase A-like isoform 1	0.725	0.26163
4	403309186	glyceraldehyde-3-phosphate dehydrogenase-like	0.72	0.24
4	PVP01_1222800.1	60S ribosomal protein L23	0.715	0.490748
3	403297235	low molecular weight phosphotyrosine protein phosphatase isoform 2	0.713333	0.57977
7	PVP01_1435300.1	male development gene 1	0.71	0.357538
1	403305215	delta(3,5)-Delta(2,4)-dienoyl-CoA isomerase, mitochondrial	0.71
7	PVP01_0204400.1	chromatin assembly factor 1 protein WD40 domain	0.708571	0.737347
3	PVP01_1017000.1	60S ribosomal protein L12	0.7	0.564535
3	403259209	uncharacterized protein LOC101028338	0.696667	0.352184
7	PVP01_0906200.1	40S ribosomal protein S4	0.692857	0.565412
4	PVP01_0910700.1	60S ribosomal protein L36	0.6925	0.235
2	403282096	40S ribosomal protein S12	0.69	0
1	403290297	activated RNA polymerase II transcriptional coactivator p15	0.69
8	403254548	catalase	0.688571	0.399643
8	403306300	band 3 anion transport protein	0.682857	0.369266
5	PVP01_0922200.1	exported protein 1	0.682	0.302026
7	PVP01_1265800.1	60S ribosomal protein L1	0.681429	0.444576
6	PVP01_0730900.1	profilin	0.676667	0.35058
1	403264912	histone H3.3C-like	0.67
1	PVP01_1106100.1	ubiquitin-60S ribosomal protein L40	0.67
6	PVP01_1403700.1	40S ribosomal protein S7	0.67	0.433082
2	PVP01_1410100.1	60S ribosomal protein L24	0.67	0.240416
3	PVP01_0702300.1	60S ribosomal protein L32	0.666667	0.406243
7	403271624	superoxide dismutase [Cu-Zn]	0.665	0.432701
4	403281834	phosphatidylethanolamine-binding protein 1	0.655	0.83
3	403308670	histone H1.5-like	0.653333	0.621798
1	403307423	histone H3.3-like isoform 1	0.65
8	PVP01_0300700.1	Plasmodium exported protein, unknown function	0.64875	0.477207
1	403254459	histone H3.3-like	0.64
1	403268248	ras-related protein Rab-7a	0.64
1	PVP01_1014500.1	40S ribosomal protein S24	0.64
1	PVP01_1138700.1	histone H3	0.64
7	PVP01_1249700.1	thioredoxin 1	0.635714	0.484901
8	PVP01_0503800.1	Plasmodium exported protein (PHIST), unknown function	0.63	0.544505
7	403256221	glutaredoxin-1	0.63	0.473603
1	403258304	40S ribosomal protein S17-like isoform 1	0.63
2	PVP01_0834500.1	ubiquitin-conjugating enzyme E2	0.63	0
2	PVP01_1303100.1	ubiquitin-conjugating enzyme E2	0.63	0.523259
7	PVP01_0822500.1	40S ribosomal protein S11	0.622857	0.803383
1	403256341	40S ribosomal protein S23	0.62
3	403278598	peptidyl-prolyl cis-trans isomerase A-like	0.62	0.536936
1	403301790	uncharacterized protein LOC101042554	0.62
4	PVP01_1245500.1	40S ribosomal protein S28e	0.62	0
3	PVP01_1131700.1	histone H2A	0.616667	0.531162
3	PVP01_1023000.1	translationally-controlled tumor protein homolog	0.616667	0.496521
5	PVP01_0823300.1	40S ribosomal protein S15A	0.616	0.358581
2	403266510	vesicle-associated membrane protein 4 isoform 1	0.615	0.0212132
1	403290011	uncharacterized protein LOC101043794	0.61
1	403298228	tropomyosin alpha-4 chain isoform 2	0.61
1	403308415	beta-defensin 106-like	0.61
5	403308360	ATPase inhibitor, mitochondrial	0.605	0.282902
8	PVP01_0614700.1	adenosine deaminase	0.6025	0.408613
1	403273045	40S ribosomal protein S3a-like	0.6
1	403295208	elongation factor 1-alpha 1-like isoform 1	0.6
1	403295546	transcription cofactor vestigial-like protein 2	0.6
1	PVP01_0609500.1	conserved Plasmodium protein, unknown function	0.6
3	PVP01_1336600.1	nuclear transport factor 2	0.6	0.519615
1	PVP01_1421400.1	ras-related protein Rab-11A	0.6
1	403298697	39S ribosomal protein L50, mitochondrial	0.59
1	403302671	40S ribosomal protein S16-like isoform 1	0.59
1	PVP01_0315400.1	40S ribosomal protein S10	0.59
3	PVP01_1028200.1	small ubiquitin-related modifier	0.59	0.32909
2	PVP01_1336400.1	actin II	0.59	0.212132
6	PVP01_1131200.1	60S ribosomal protein L27a	0.585	0.528687
6	PVP01_1246100.1	60S ribosomal protein L27	0.583333	0.228619
7	PVP01_1231500.1	60S ribosomal protein L6	0.581429	0.406384
1	403265558	eukaryotic translation initiation factor 5A-2	0.58
1	PVP01_1469300.1	conserved Plasmodium protein, unknown function	0.58
8	403262505	heat shock cognate 71 kDa protein	0.577143	0.425586
4	403278155	vimentin	0.5725	0.273907
1	403271560	potassium voltage-gated channel subfamily E member 1 isoform 4	0.57
1	PVP01_1246500.1	60S ribosomal protein L29	0.57
1	PVP01_1315300.1	calmodulin	0.57
1	PVP01_1424600.1	mitochondrial ATP synthase F1, epsilon subunit	0.57
5	PVP01_0943200.1	60S ribosomal protein L28	0.564	0.405561
1	403277305	putative uncharacterized protein KIAA0664L3-like	0.56
7	PVP01_0102700.1	conserved Plasmodium protein, unknown function	0.555714	0.408324
2	403296725	keratin, type II cytoskeletal 1	0.555	0.0636396
6	PVP01_0606100.1	ADP-ribosylation factor	0.553333	0.223935
4	PVP01_0930700.1	60S ribosomal protein L38	0.5525	0.285
8	PVP01_0001440.1	Plasmodium exported protein (PHIST), unknown function	0.55125	0.238833
1	403284030	cysteine-rich protein 1	0.55
1	PVP01_0838400.1	PIR protein	0.55
2	PVP01_1344700.1	cytochrome c	0.55	0.311127
4	403272179	ubiquitin-conjugating enzyme E2 N-like	0.5475	0.26613
7	PVP01_1240900.1	40S ribosomal protein S3	0.547143	0.448171
2	PVP01_0803300.1	40S ribosomal protein S20e	0.545	0.304056
6	PVP01_0315300.1	60S ribosomal protein L11a	0.541667	0.358743
8	403264413	spectrin beta chain, erythrocyte	0.541429	0.434374
2	403261570	40S ribosomal protein S18	0.54	0
1	403261837	60S ribosomal protein L23a-like	0.54
2	403280585	ATP synthase subunit d, mitochondrial isoform 1	0.54	0.438406
1	PVP01_1341600.1	rRNA 2'-O-methyltransferase fibrillarin	0.54
6	PVP01_1128300.1	pyridoxine biosynthesis protein PDX1	0.538333	0.380022
5	403297103	ATP synthase subunit beta, mitochondrial	0.538	0.466605
6	PVP01_1253300.1	co-chaperone p23	0.536667	0.533092
7	403256779	bisphosphoglycerate mutase	0.533333	0.497138
6	PVP01_0530900.1	40S ribosomal protein S19	0.531667	0.548176
1	403260140	alpha-2A adrenergic receptor	0.53
1	403261910	mitochondrial import receptor subunit TOM6 homolog	0.53
1	403274530	disintegrin and metalloproteinase domain-containing protein 10	0.53
1	403287248	zinc finger protein 683	0.53
1	403296419	aldo-keto reductase family 1 member C4-like	0.53
1	403296859	G-protein coupled receptor 84 isoform 2	0.53
8	PVP01_1017100.1	60S ribosomal protein L2	0.53	0.388808
2	PVP01_1423100.1	histone H2B variant	0.53	0.296985
4	PVP01_1213400.1	60S ribosomal protein L18-2	0.5275	0.364817
5	PVP01_1323300.1	60S ribosomal protein L21	0.522	0.219818
6	PVP01_0317300.1	40S ribosomal protein S5	0.521667	0.212642
8	PVP01_1412800.1	M1-family alanyl aminopeptidase	0.52125	0.433769
1	403255365	high mobility group protein B1-like, partial	0.52
1	403270371	peptidyl-prolyl cis-trans isomerase A-like	0.52
2	403273570	peroxisomal 2,4-dienoyl-CoA reductase	0.52	0.296985
1	403275560	visual pigment-like receptor peropsin	0.52
1	403287971	heterogeneous nuclear ribonucleoproteins A2/B1 isoform 2	0.52
1	403291056	musculoskeletal embryonic nuclear protein 1	0.52
1	403300203	actin, alpha skeletal muscle	0.52
1	403302708	CDC42 small effector protein 1	0.52
1	PVP01_1221000.1	histone H3-like centromeric protein CSE4	0.52
8	403294193	spectrin alpha chain, erythrocyte	0.517143	0.359523
4	403289010	annexin A1	0.515	0.279583
7	PVP01_1213600.1	60S ribosomal protein L18a	0.514286	0.857979
4	PVP01_1324700.1	60S ribosomal protein L7-3	0.5125	0.405329
6	PVP01_0724400.1	conserved Plasmodium protein, unknown function	0.511667	0.255219
1	403270810	40S ribosomal protein S10-like isoform 1	0.51
1	403279411	polycomb group RING finger protein 2 isoform 1	0.51
1	403289251	cofilin-1-like isoform 1	0.51
7	PVP01_0815700.1	heat shock protein 60	0.508571	0.506538
3	PVP01_1302200.1	high mobility group protein B1	0.506667	0.271355
2	403308488	tubulin beta chain	0.505	0.33234
5	PVP01_1324800.1	60S ribosomal protein L5	0.504	0.333587
2	403265251	myosin regulatory light polypeptide 9-like isoform 1	0.5	0.410122
1	403278462	phosphoglycerate mutase 2	0.5
1	403279233	ubiquitin-fold modifier 1-like	0.5
1	403282543	40S ribosomal protein S21	0.5
2	403298079	tetra-peptide repeat homeobox protein 1-like	0.5	0.282843
1	PVP01_0944700.1	40S ribosomal protein S21	0.5
1	PVP01_1409300.1	40S ribosomal protein S27	0.5
1	PVP01_1466600.1	cutA	0.5
4	PVP01_1216500.1	60S ribosomal protein L6-2	0.4975	0.105
4	PVP01_1317700.1	60S ribosomal protein L14	0.495	0.237417
8	PVP01_0808400.1	tubulin beta chain	0.4925	0.315312
1	403257390	NADH dehydrogenase [ubiquinone] 1 alpha subcomplex subunit 4-like	0.49
1	403263885	spermine synthase	0.49
1	403304991	uncharacterized protein LOC101035353	0.49
1	403308943	E3 ubiquitin-protein ligase TRIM31	0.49
1	PVP01_1411300.1	zinc finger protein	0.49
6	PVP01_0943300.1	60S ribosomal protein L35ae	0.486667	0.288074
7	PVP01_1101700.1	conserved Plasmodium protein, unknown function	0.485714	0.263177
2	403300479	high mobility group protein B1-like	0.485	0.162635
6	PVP01_1013900.1	40S ribosomal protein S9	0.483333	0.311684
7	403300735	proteasome inhibitor PI31 subunit isoform 1	0.481667	0.536523
1	403272348	40S ribosomal protein S3a	0.48
1	403275762	oligosaccharyltransferase complex subunit OSTC	0.48
2	PVP01_0925600.1	60S ribosomal protein L35	0.48	0.268701
5	PVP01_1459900.1	rab GDP dissociation inhibitor beta	0.476	0.231257
4	PVP01_0820600.1	elongation factor 1 (EF-1)	0.4725	0.155
4	403285760	14-3-3 protein gamma	0.47	0.195107
1	403267286	tubulin beta-2B chain-like	0.47
1	403300385	ubiquitin-conjugating enzyme E2 variant 2	0.47
1	403309060	zinc finger protein 85-like	0.47
1	PVP01_1018100.1	BolA-like protein	0.47
6	PVP01_1208500.1	DNA/RNA-binding protein Alba 2	0.466667	0.470602
4	403293111	proteasome subunit beta type-2 isoform 1	0.465	0.13
1	403255457	L-lactate dehydrogenase A-like 6A	0.46
1	403262701	apolipoprotein A-I isoform 1	0.46
4	403264120	proteasome activator complex subunit 1	0.46	0.195107
3	403287881	putative tripartite motif-containing protein 77	0.46	0.111355
1	403290980	ADP-ribosylation factor 4 isoform 1	0.46
1	403297332	40S ribosomal protein S19-like	0.46
1	403305739	single Ig IL-1-related receptor	0.46
1	403306094	actin-related protein 2/3 complex subunit 3-like	0.46
1	403309393	HLA class I histocompatibility antigen, A-24 alpha chain-like	0.46
1	PVP01_0421700.1	conserved Plasmodium protein, unknown function	0.46
1	PVP01_0938500.1	30S ribosomal protein S14	0.46
1	PVP01_1113000.1	GTP-binding protein	0.46
8	PVP01_1207300.1	DNA/RNA-binding protein Alba 4	0.4575	0.287241
3	PVP01_1014700.1	V-type proton ATPase 16 kDa proteolipid subunit	0.456667	0.178979
6	403269140	L-lactate dehydrogenase B chain	0.454	0.25016
4	PVP01_0916400.1	peptidyl-prolyl cis-trans isomerase 11	0.4525	0.216852
1	403255662	interleukin-3 receptor subunit alpha	0.45
3	403265216	ubiquitin carboxyl-terminal hydrolase 14 isoform 3	0.45	0.296985
2	403265337	vesicle-associated membrane protein-associated protein A	0.45	0.424264
1	403292111	40S ribosomal protein S8	0.45
1	403293545	barrier-to-autointegration factor isoform 1	0.45
2	403296561	tubulin alpha-1D chain-like	0.45	0.39598
1	PVP01_1413300.1	mitochondrial ribosomal protein S35 precursor	0.45
7	PVP01_0803800.1	60S ribosomal protein L13	0.448571	0.542446
2	403273515	calcium-regulated heat stable protein 1 isoform 1	0.445	0.247487
5	403291654	phosphoglycerate kinase 1	0.444	0.457471
8	PVP01_1026900.1	60S ribosomal protein L4	0.44	0.274903
1	403254903	olfactory receptor 476-like	0.44
1	403263242	DCN1-like protein 5	0.44
1	403280304	glycophorin-C	0.44
1	403288113	peptidyl-prolyl cis-trans isomerase A-like	0.44
1	403301201	uncharacterized protein LOC101046599	0.44
1	403302595	protein S100-A6	0.44
8	PVP01_1216400.1	elongation factor 1-gamma	0.435	0.214742
2	403292031	palmitoyl-protein thioesterase 1	0.435	0.106066
2	PVP01_1029400.1	2-oxoisovalerate dehydrogenase subunit beta, mitochondrial	0.435	0.106066
1	403272653	interferon alpha-8-like	0.43
1	403273371	progestin and adipoQ receptor family member 4	0.43
1	403296087	heterogeneous nuclear ribonucleoprotein M	0.43
1	403299181	ribosomal protein L18-like	0.43
1	PVP01_0002380.1	PIR protein	0.43
1	PVP01_0106600.1	60S ribosomal protein L37	0.43
1	PVP01_0514400.1	U6 snRNA-associated Sm-like protein LSm3	0.43
2	403300123	uncharacterized protein LOC101032377	0.425	0.0777817
2	PVP01_0000130.1	tryptophan-rich antigen	0.425	0.106066
4	PVP01_1113100.1	40S ribosomal protein S15	0.425	0.35
6	403280374	rho GDP-dissociation inhibitor 1 isoform 1	0.422	0.314992
7	PVP01_1444300.1	haloacid dehalogenase-like hydrolase	0.421429	0.401266
8	PVP01_1440500.1	endoplasmin	0.42	0.273496
1	403255416	uncharacterized protein LOC101039636	0.42
1	403257012	transcription elongation factor B polypeptide 1-like	0.42
1	403261487	phosphoglycerate kinase 2	0.42
1	403261763	small nuclear ribonucleoprotein E-like	0.42
1	403265212	ubiquitin carboxyl-terminal hydrolase 14 isoform 1	0.42
1	403272671	interferon omega-1	0.42
1	403274848	40S ribosomal protein S7-like	0.42
1	403278766	SH3 and cysteine-rich domain-containing protein	0.42
1	403279033	ubiquitin carboxyl-terminal hydrolase isozyme L3	0.42
1	403292704	CCAAT/enhancer-binding protein gamma	0.42
1	403293572	ras-related protein Rab-1B	0.42
1	403295154	protein NipSnap homolog 1 isoform 1	0.42
3	PVP01_0414800.1	60S ribosomal protein L37ae	0.42	0
8	403272224	alpha-enolase isoform 1	0.42	0.166032
3	403276020	pyruvate kinase isozymes M1/M2 isoform 1	0.42	0.240208
6	PVP01_1211800.1	phosphoethanolamine N-methyltransferase	0.418333	0.257947
8	PVP01_1033600.1	skeleton-binding protein 1	0.4175	0.227706
7	PVP01_1315200.1	Hsp70/Hsp90 organizing protein	0.417143	0.263547
6	PVP01_0507600.1	receptor for activated c kinase	0.415	0.291736
2	403265218	ubiquitin carboxyl-terminal hydrolase 14 isoform 4	0.415	0.0777817
5	PVP01_0808900.1	adenylate kinase	0.414	0.171114
6	PVP01_0905200.1	thioredoxin	0.413333	0.286543
2	403260564	ras-related protein Rab-1A	0.41	0
1	403264028	small ubiquitin-related modifier 2-like isoform 1	0.41
3	403271047	histone H2A type 1-like	0.41	0
1	403271886	T-complex protein 1 subunit beta	0.41
1	403283268	2-amino-3-ketobutyrate coenzyme A ligase, mitochondrial-like	0.41
2	403296965	myosin light polypeptide 6 isoform 1	0.41	0.226274
1	403302550	ras-related protein Rab-13	0.41
1	PVP01_0505100.1	U6 snRNA-associated Sm-like protein LSm8	0.41
1	PVP01_0802900.1	conserved Plasmodium protein, unknown function	0.41
6	PVP01_1412900.1	V-type proton ATPase catalytic subunit A	0.405	0.271201
7	PVP01_0819400.1	ATP-dependent RNA helicase DDX6	0.402857	0.528353
8	403299948	14-3-3 protein zeta/delta-like isoform 1	0.402857	0.314839
3	PVP01_0833200.1	40S ribosomal protein S23	0.4	0.207846
1	403264228	olfactory receptor 4E2-like	0.4
1	403266761	ran-specific GTPase-activating protein-like	0.4
1	403280029	homeobox protein Hox-B4	0.4
1	403296953	partner of Y14 and mago	0.4
1	403306270	leucine-rich repeat-containing protein 37A3-like	0.4
1	403308029	40S ribosomal protein S5	0.4
1	PVP01_0000190.1	lysophospholipase	0.4
1	PVP01_0113100.1	ras-related protein Rab-18	0.4
2	PVP01_0216100.1	conserved Plasmodium protein, unknown function	0.4	0.212132
1	PVP01_1235900.1	proteasome subunit beta type-2	0.4
4	PVP01_0802700.1	conserved Plasmodium protein, unknown function	0.4	0.2
7	PVP01_0606800.1	deoxyribose-phosphate aldolase	0.398571	0.188982
3	PVP01_0112100.1	ubiquitin regulatory protein	0.396667	0.11547
3	403263212	uncharacterized protein C11orf71 homolog	0.396667	0.202073
3	PVP01_0716500.1	cytochrome b5-like heme/steroid binding protein	0.396667	0.202073
5	PVP01_1205700.1	nucleoside diphosphate hydrolase	0.396	0.159311
6	403266670	peroxiredoxin-6	0.396	0.350828
7	PVP01_0833400.1	T-complex protein 1 subunit beta	0.394286	0.261397
3	PVP01_1323200.1	basic transcription factor 3b	0.393333	0.150111
1	403254149	olfactory receptor 2D2-like	0.39
1	403262636	ATP synthase subunit g, mitochondrial	0.39
1	403264668	rRNA-processing protein FCF1 homolog	0.39
1	403285302	spermatogenesis-associated protein 24	0.39
1	403298222	ras-related protein Rab-8B isoform 1	0.39
1	403304915	dnaJ homolog subfamily A member 4	0.39
1	PVP01_1315900.1	signal peptidase complex subunit SPC1	0.39
1	PVP01_1401200.1	Plasmodium exported protein, unknown function	0.39
6	PVP01_0004250.1	hypothetical protein	0.386667	0.180739
2	403286992	protein FAM53A	0.385	0.0919239
2	403297233	low molecular weight phosphotyrosine protein phosphatase isoform 1	0.385	0.205061
3	403262996	elongation factor 1-alpha 1-like isoform 1	0.38	0.215174
3	403305628	60S acidic ribosomal protein P2	0.38	6.7987e-17
3	PVP01_1433800.1	thioredoxin peroxidase 2	0.38	0.215174
1	403254127	cytochrome c-like	0.38
1	403266463	aspartate--tRNA ligase, mitochondrial	0.38
1	403272775	40S ribosomal protein S8-like isoform 1	0.38
1	403280868	ATP-binding cassette sub-family A member 10	0.38
1	403288295	olfactory receptor 2T2-like	0.38
1	403289917	60S ribosomal protein L15-like	0.38
1	403295506	importin subunit alpha-6	0.38
1	PVP01_0214700.1	signal recognition particle subunit SRP9	0.38
1	PVP01_0405600.1	ribosome associated membrane protein RAMP4	0.38
1	PVP01_0406500.1	small nuclear ribonucleoprotein Sm D2	0.38
5	PVP01_0604600.1	60S ribosomal protein L30e	0.38	0
8	PVP01_0415000.1	ATP-dependent RNA helicase UAP56	0.37875	0.195991
5	PVP01_1006700.1	ubiquitin-conjugating enzyme E2 N	0.374	0.169794
8	PVP01_0934800.1	heat shock protein 70	0.37125	0.296187
7	PVP01_0422600.1	early transcribed membrane protein	0.37	5.99589e-17
1	403262705	prothymosin alpha-like isoform 1	0.37
1	403271724	60S ribosomal protein L36-like isoform 1	0.37
2	403279307	hypoxanthine-guanine phosphoribosyltransferase	0.37	0
1	403304993	WD repeat-containing protein 61	0.37
1	403308310	60S ribosomal protein L13 isoform 1	0.37
2	PVP01_0118000.1	1-cys peroxiredoxin	0.37	0
1	PVP01_0416000.1	conserved Plasmodium protein, unknown function	0.37
1	PVP01_1308300.1	U6 snRNA-associated Sm-like protein LSm7	0.37
8	PVP01_1467200.1	osmiophilic body protein G377	0.37	0.37645
6	PVP01_0526200.1	small GTP-binding protein sar1	0.368333	0.336952
6	PVP01_1269800.1	trailer hitch homolog	0.366667	0.282182
7	403268767	glutathione S-transferase A4-like	0.366667	0.24533
7	PVP01_1110100.1	proliferating cell nuclear antigen 1	0.365714	0.127783
3	PVP01_1471900.1	Plasmodium exported protein (PHIST), unknown function	0.36	0.222711
1	403254798	olfactory receptor 5T2-like	0.36
2	403274563	annexin A2 isoform 1	0.36	0.19799
1	403287876	putative heterogeneous nuclear ribonucleoprotein A1-like 3-like	0.36
1	403288703	poliovirus receptor-related protein 3	0.36
1	403295268	macrophage migration inhibitory factor	0.36
1	403298586	putative uncharacterized protein C9orf106 homolog	0.36
1	PVP01_0301500.1	Plasmodium exported protein, unknown function	0.36
7	PVP01_1147400.1	Plasmodium exported protein, unknown function	0.36	0.212132
3	PVP01_1105500.1	nucleoside diphosphate kinase	0.356667	0.184752
8	403303658	ankyrin-1	0.355714	0.195777
5	403296423	aldo-keto reductase family 1 member C1 homolog	0.355	0.23
2	403299206	apoptosis regulator BAX	0.355	0.190919
8	PVP01_0801700.1	STP1 protein	0.355	0.238507
5	403266151	delta-aminolevulinic acid dehydratase	0.354	0.216979
8	PVP01_0422800.1	Plasmodium exported protein (PHIST), unknown function	0.35375	0.234334
3	PVP01_0111000.1	60S ribosomal protein L34	0.353333	0.178979
2	403255664	ADP/ATP translocase 3	0.35	0
1	403265214	ubiquitin carboxyl-terminal hydrolase 14 isoform 2	0.35
2	403270340	actin-related protein 2/3 complex subunit 4 isoform 1	0.35	0.183848
1	403296817	FMRFamide-related peptides	0.35
2	403298226	tropomyosin alpha-4 chain isoform 1	0.35	0.113137
1	PVP01_0108300.1	conserved Plasmodium protein, unknown function	0.35
8	PVP01_0109100.1	heat shock protein 110	0.35	0.203048
1	PVP01_0622100.1	enhancer of rudimentary homolog	0.35
2	PVP01_0831100.1	conserved Plasmodium protein, unknown function	0.35	0.183848
3	PVP01_0702100.1	alpha tubulin 1	0.35	0.260576
3	PVP01_0929700.1	spermidine synthase	0.35	0.31
6	PVP01_1317400.1	voltage-dependent anion-selective channel protein	0.35	0.0876356
4	403281186	eukaryotic translation initiation factor 6 isoform 1	0.3475	0.159452
6	PVP01_1340400.1	40S ribosomal protein S8e	0.346667	0.263565
8	PVP01_1020200.1	6-cysteine protein	0.345	0.415245
4	PVP01_1426400.1	40S ribosomal protein S16	0.345	0.17
7	PVP01_1125500.1	hexokinase	0.344286	0.329133
5	PVP01_0931200.1	26S protease regulatory subunit 6A	0.344	0.219499
3	403287969	heterogeneous nuclear ribonucleoproteins A2/B1 isoform 1	0.343333	0.217332
4	PVP01_1464500.1	peptidyl-prolyl cis-trans isomerase FKBP35	0.3425	0.197716
2	403256754	myotrophin	0.34	0
2	403262289	40S ribosomal protein S3 isoform 1	0.34	0
1	403270128	adiponectin isoform 1	0.34
2	403291609	SH3 domain-binding glutamic acid-rich-like protein isoform 1	0.34	0
1	403296955	40S ribosomal protein S26	0.34
1	403309049	14-3-3 protein eta isoform 1	0.34
1	PVP01_0514700.1	conserved Plasmodium protein, unknown function	0.34
4	PVP01_0708300.1	small nuclear ribonucleoprotein Sm D3	0.34	0
1	PVP01_1433600.1	conserved Plasmodium protein, unknown function	0.34
1	PVP01_1456200.1	calcyclin binding protein	0.34
1	PVP01_1460600.1	vacuolar-sorting protein SNF7	0.34
6	403293675	pyruvate kinase isozymes R/L isoform 1	0.338	0.121326
3	PVP01_0727400.1	guanylate kinase	0.336667	0.127017
2	403259399	thioredoxin-dependent peroxide reductase, mitochondrial	0.335	0.26163
2	403294125	peroxiredoxin-5, mitochondrial	0.335	0.176777
2	403296341	hsp90 co-chaperone Cdc37	0.335	0.176777
6	PVP01_1260000.1	40S ribosomal protein S5	0.333333	0.205199
8	PVP01_1453800.1	ATP synthase subunit beta, mitochondrial	0.3325	0.17161
5	403293940	transgelin-2 isoform 1	0.332	0.21661
5	403296395	rab GDP dissociation inhibitor beta isoform 1	0.332	0.199675
5	PVP01_1401600.1	Plasmodium exported protein, unknown function	0.332	0.21661
7	PVP01_0612900.1	60S ribosomal protein L3	0.331429	0.173054
1	403264409	heat shock-related 70 kDa protein 2	0.33
1	403265201	small nuclear ribonucleoprotein Sm D1 isoform 1	0.33
1	403269672	serine/arginine-rich splicing factor 7 isoform 1	0.33
1	403290211	pantothenate kinase 3-like	0.33
1	403305557	uncharacterized protein LOC339524-like	0.33
1	403306257	Ig-like V-type domain-containing protein FAM187A isoform 1	0.33
1	403307827	chloride intracellular channel protein 1 isoform 1	0.33
1	PVP01_0715300.1	conserved Plasmodium protein, unknown function	0.33
1	PVP01_1200300.1	PIR protein	0.33
5	PVP01_1412500.1	26S protease regulatory subunit 7	0.33	0.275772
6	403262584	porphobilinogen deaminase isoform 1	0.33	0.182209
6	PVP01_0517800.1	protein kinase c inhibitor-like protein	0.33	0.222621
5	PVP01_1470000.1	Plasmodium exported protein, unknown function	0.328	0.190578
5	PVP01_1407300.1	26S protease regulatory subunit 10B	0.328	0.132929
4	PVP01_1212900.1	V-type proton ATPase subunit D	0.3275	0.1513
4	403261477	ammonium transporter Rh type A	0.326667	0.127017
3	PVP01_1311200.1	glutathione peroxidase-like thioredoxin peroxidase	0.326667	0.127017
3	PVP01_1209700.1	thioredoxin 2	0.326667	0.167432
4	PVP01_0119500.1	ring-exported protein 3	0.325	0.13404
4	PVP01_0615600.1	26S proteasome regulatory subunit RPN9	0.325	0.144568
6	PVP01_1013000.1	adenosylhomocysteinase	0.323333	0.200167
1	403253959	60S ribosomal protein L13a-like	0.32
1	403260836	coactosin-like protein, partial	0.32
1	403265156	proteasome subunit alpha type-7-like isoform 1	0.32
1	403267534	beta-actin-like protein 2-like	0.32
1	403270649	radical S-adenosyl methionine domain-containing protein 2	0.32
1	403274084	putative uncharacterized protein UNQ6493/PRO21345-like	0.32
2	403274321	EP300-interacting inhibitor of differentiation 1 isoform 1	0.32	0.169706
1	403276948	PAXIP1-associated protein 1	0.32
1	403280530	WW domain-binding protein 2 isoform 1	0.32
1	403291645	zinc finger CCHC domain-containing protein 5	0.32
1	403292106	peroxiredoxin-1	0.32
2	403301300	cytochrome c oxidase subunit 5B, mitochondrial-like	0.32	0
1	403304296	tubulin alpha-8 chain	0.32
1	PVP01_0949800.1	Plasmodium exported protein, unknown function	0.32
5	PVP01_0722300.1	thioredoxin reductase	0.318	0.199424
4	403300756	NSFL1 cofactor p47 isoform 1	0.3175	0.224258
7	403308699	uncharacterized protein LOC101044508	0.317143	0.213597
7	PVP01_1321000.1	proliferation-associated protein 2g4	0.317143	0.22433
3	403292200	GTP-binding nuclear protein Ran	0.316667	0.254034
3	PVP01_1314700.1	mitochondrial acidic protein MAM33	0.316667	0.180093
2	403296313	zinc finger protein 560	0.315	0.120208
2	PVP01_1333600.1	RNA-binding protein Nova-1	0.315	0.289914
5	PVP01_1235700.1	exported protein 2	0.314	0.130307
3	PVP01_1400700.1	Plasmodium exported protein, unknown function	0.313333	0.197569
4	403259929	tropomyosin alpha-3 chain-like	0.3125	0.142916
1	403262166	folate receptor alpha isoform 1	0.31
1	403267153	protein FAM126B	0.31
1	403275705	methionine aminopeptidase 1	0.31
1	403290015	protein regulator of cytokinesis 1-like	0.31
1	403294846	transmembrane protein 81	0.31
3	403300845	UPF0687 protein C20orf27 homolog isoform 1	0.31	0.155885
1	403308933	protein phosphatase 1 regulatory subunit 11 isoform 1	0.31
2	PVP01_0622400.1	antigen UB05	0.31	0
1	PVP01_0926200.1	small nuclear ribonucleoprotein Sm D1	0.31
1	PVP01_1231400.1	V-type proton ATPase subunit G	0.31
7	PVP01_1313200.1	translocon component PTEX150	0.31	0.180831
1	PVP01_1455100.1	SUMO-activating enzyme subunit 2	0.31
7	PVP01_0717400.1	nucleosome assembly protein 1	0.308571	0.168368
8	PVP01_1130100.1	cell division cycle protein 48 homologue	0.3075	0.116466
3	PVP01_0810700.1	eukaryotic translation initiation factor 2 subunit beta	0.306667	0.236714
5	PVP01_0119400.1	Plasmodium exported protein, unknown function	0.306	0.126807
7	PVP01_0713800.1	6-phosphofructokinase	0.305714	0.162774
5	403304913	proteasome subunit alpha type-4	0.305	0.138924
3	403296723	uncharacterized protein LOC101046470	0.303333	0.155349
1	403257149	platelet glycoprotein 4 isoform 4	0.3
2	403263183	40S ribosomal protein S25	0.3	0
1	403270695	14-3-3 protein beta/alpha-B-like	0.3
1	403272490	probable G-protein coupled receptor 157, partial	0.3
1	403275583	60S ribosomal protein L31-like	0.3
1	403279398	SH3 and cysteine-rich domain-containing protein 2	0.3
1	403279997	uncharacterized protein LOC101040688	0.3
1	403283017	DNA-directed RNA polymerases I, II, and III subunit RPABC2	0.3
1	403285782	protein orai-2 isoform 1	0.3
1	403290493	agouti-related protein	0.3
1	403293187	S100P-binding protein	0.3
1	403296399	ankyrin repeat and SOCS box protein 13	0.3
1	403299860	proteasome subunit beta type-7	0.3
1	403300830	40S ribosomal protein SA-like isoform 1	0.3
2	403302644	40S ribosomal protein S4, X isoform-like isoform 1	0.3	0
1	PVP01_0112900.1	proteasome subunit alpha type-6	0.3
1	PVP01_0512900.1	conserved Plasmodium protein, unknown function	0.3
5	PVP01_0618500.1	haloacid dehalogenase-like hydrolase	0.3	0.178326
2	PVP01_0703100.1	bacterial histone-like protein	0.3	0.155563
4	PVP01_0719400.1	ubiquitin-conjugating enzyme	0.3	0.14
2	PVP01_0939100.1	ubiquitin-related modifier 1	0.3	0
2	PVP01_1347000.1	choline kinase	0.3	0.0707107
7	PVP01_0312600.1	eukaryotic translation initiation factor 3 subunit I	0.298571	0.174969
6	PVP01_1402100.1	Plasmodium exported protein, unknown function	0.298333	0.20498
4	403288256	matrilin-3, partial	0.296667	0.110151
6	PVP01_1444500.1	haloacid dehalogenase-like hydrolase	0.296667	0.185652
5	403306978	55 kDa erythrocyte membrane protein	0.296	0.220862
2	403277668	ubiquitin thioesterase OTU1 isoform 1	0.295	0.0919239
2	PVP01_0602700.1	conserved Plasmodium protein, unknown function	0.295	0.00707107
5	PVP01_0213700.1	eukaryotic translation initiation factor 2 subunit alpha	0.294	0.177426
5	PVP01_1131000.1	malate dehydrogenase	0.294	0.15884
3	403282533	proteasome subunit alpha type-7	0.293333	0.144338
8	PVP01_1442500.1	polyadenylate-binding protein	0.2925	0.145872
5	PVP01_0405400.1	replication factor C subunit 1	0.292	0.11649
2	403261968	diphosphoinositol polyphosphate phosphohydrolase 1	0.29	0.226274
2	PVP01_1021300.1	ras-related protein Rab-1B	0.29	0.155563
1	403258167	tyrosine-protein kinase Fes/Fps isoform 1	0.29
1	403260397	60S ribosomal protein L23-like	0.29
1	403268820	transmembrane protein 40	0.29
1	403282966	60S ribosomal protein L3	0.29
1	403284947	transmembrane protein 242	0.29
2	403289012	retinal dehydrogenase 1	0.29	0.19799
1	403292449	elongator complex protein 3	0.29
6	403292482	dematin	0.29	0.233452
1	403297121	40S ribosomal protein S3a-like isoform 1	0.29
2	403305721	transaldolase	0.29	0
6	PVP01_0305500.1	V-type proton ATPase subunit B	0.29	0.171231
6	PVP01_0305600.1	sexual stage antigen s16	0.29	0
1	PVP01_0529900.1	ribosome-recycling factor	0.29
2	PVP01_0623000.1	Plasmodium exported protein (PHIST), unknown function	0.29	0
6	PVP01_0827400.1	60S ribosomal protein L26	0.29	0
1	PVP01_0831200.1	dual specificity protein phosphatase	0.29
5	PVP01_0917900.1	conserved Plasmodium protein, unknown function	0.29	0
1	PVP01_1028100.1	conserved Plasmodium protein, unknown function	0.29
1	PVP01_1269700.1	proteasome subunit alpha type-1	0.29
8	PVP01_1446800.1	merozoite surface protein 9	0.2875	0.132746
3	403258137	UMP-CMP kinase isoform 1	0.286667	0.109697
3	403274646	protein disulfide-isomerase A3	0.286667	0.178979
4	403303267	S-formylglutathione hydrolase	0.286667	0.160104
2	403254286	glyceraldehyde-3-phosphate dehydrogenase-like	0.285	0.219203
2	403259932	60S ribosomal protein L19-like isoform 1	0.285	0.148492
2	403261934	heat shock cognate protein HSP 90-beta-like, partial	0.285	0.0494975
4	PVP01_0518900.1	EF-hand calcium-binding domain-containing protein	0.285	0.130767
4	PVP01_1471500.1	Plasmodium exported protein, unknown function	0.285	0.13
1	403267181	BTB/POZ domain-containing protein KCTD18	0.28
2	403267910	cytochrome b5-like	0.28	0
1	403273162	hemoglobin subunit mu	0.28
1	403276902	zinc finger protein 785 isoform 1	0.28
2	403281226	adenosylhomocysteinase isoform 1	0.28	0
1	403282697	elongation factor 1-alpha 2	0.28
2	403284310	F-actin-capping protein subunit alpha-1	0.28	0.212132
1	403291729	serine palmitoyltransferase 1-like	0.28
1	403304536	keratin-associated protein 1-1-like	0.28
2	403307638	carcinoembryonic antigen-related cell adhesion molecule 18	0.28	0.0848528
1	403308826	coiled-coil-helix-coiled-coil-helix domain-containing protein 2, mitochondrial	0.28
1	403309242	patr class I histocompatibility antigen, A-2 alpha chain-like	0.28
1	403309311	DNA topoisomerase 3-beta-1-like	0.28
1	PVP01_0002450.1	Plasmodium exported protein, unknown function	0.28
6	PVP01_0116400.1	proteasome subunit beta type-4	0.28	0.166853
1	PVP01_0416300.1	acyl carrier protein	0.28
2	PVP01_0701600.1	ras-related protein RAB7	0.28	0.141421
1	PVP01_0721400.1	3-oxoacyl-[acyl-carrier-protein] reductase	0.28
1	PVP01_0916500.1	palmitoyltransferase DHHC9	0.28
4	PVP01_1131300.1	conserved Plasmodium protein, unknown function	0.28	0.11547
4	PVP01_1202300.1	thioredoxin-related protein	0.28	0.11547
1	PVP01_1214700.1	exosome complex component RRP42	0.28
1	PVP01_1330600.1	calmodulin	0.28
3	403255846	core histone macro-H2A.1-like	0.28	0.311769
8	PVP01_1311600.1	HSP40, subfamily A	0.27875	0.184734
3	403268805	histone H1x-like, partial	0.276667	0.132791
3	PVP01_1134600.1	60S ribosomal protein L19	0.276667	0.132791
2	403292439	epoxide hydrolase 2	0.275	0.0636396
6	PVP01_1117800.1	proteasome subunit alpha type-7	0.275	0.156939
5	PVP01_1140400.1	proteasome subunit alpha type-2	0.274	0.172858
6	PVP01_1114100.1	T-complex protein 1, delta subunit	0.273333	0.114659
6	PVP01_1204700.1	lysine--tRNA ligase	0.271667	0.171396
1	403255604	membrane-spanning 4-domains subfamily A member 4A-like	0.27
1	403258462	protein zyg-11 homolog B	0.27
1	403259799	ankyrin repeat domain-containing protein 2	0.27
1	403268073	RNA-binding protein MEX3C	0.27
1	403271868	testis-specific H1 histone-like	0.27
2	403274874	very long-chain specific acyl-CoA dehydrogenase, mitochondrial isoform 1	0.27	0.296985
1	403279989	cytokine receptor-like factor 3-like	0.27
1	403281400	BPI fold-containing family B member 2	0.27
2	403288212	putative peptidyl-tRNA hydrolase PTRHD1	0.27	0
1	403296717	keratin, type II cytoskeletal 2 oral	0.27
1	403303554	DET1- and DDB1-associated protein 1	0.27
1	403305507	guanylate-binding protein 5	0.27
1	403307005	heterogeneous nuclear ribonucleoprotein H isoform 1	0.27
6	PVP01_0410900.1	T-complex protein 1 subunit theta	0.27	0.317112
1	PVP01_0423300.1	hypothetical protein	0.27
1	PVP01_0707800.1	apoptosis-related protein	0.27
1	PVP01_0720400.1	conserved Plasmodium protein, unknown function	0.27
3	PVP01_0733200.1	V-type proton ATPase subunit E	0.27	0.103923
1	PVP01_0924500.1	splicing factor	0.27
1	PVP01_0934900.1	protein disulfide isomerase	0.27
1	PVP01_1024700.1	conserved Plasmodium protein, unknown function	0.27
1	PVP01_1030700.1	hypothetical protein	0.27
2	PVP01_1142100.1	glutaredoxin-like protein	0.27	0.141421
1	PVP01_1268400.1	conserved Plasmodium protein, unknown function	0.27
2	PVP01_1441300.1	CAMP-dependent protein kinase regulatory subunit	0.27	0
6	PVP01_0801600.1	Plasmodium exported protein, unknown function	0.27	0.135204
3	PVP01_0201100.1	tryptophan-rich protein	0.266667	0.194251
3	PVP01_0702800.1	signal peptidase complex subunit 3	0.266667	0.132791
5	403271545	carbonyl reductase [NADPH] 1	0.266	0.136492
5	PVP01_1303000.1	nucleosome assembly protein	0.266	0.108536
8	403274462	erythrocyte membrane protein band 4.2 isoform 1	0.265714	0.170084
3	PVP01_0928900.1	prefoldin subunit 5	0.263333	0.0981495
7	PVP01_0914200.1	ubiquitin domain-containing protein DSK2	0.262857	0.161319
7	PVP01_1447600.1	T-complex protein 1 subunit gamma	0.262857	0.187769
4	PVP01_0423500.1	knob-associated histidine-rich protein	0.2625	0.125
2	403256208	calpastatin isoform 2	0.26	0.0848528
1	403256303	glyceraldehyde-3-phosphate dehydrogenase-like isoform 1	0.26
1	403258531	40S ribosomal protein SA-like	0.26
1	403264642	protein lin-52 homolog	0.26
1	403266335	actin-related protein 2/3 complex subunit 5	0.26
2	403271306	lipoyl synthase, mitochondrial isoform 1	0.26	0.0848528
1	403272559	microsomal glutathione S-transferase 3 isoform 1	0.26
1	403273321	endonuclease III-like protein 1	0.26
1	403280049	putative uncharacterized protein encoded by LINC00483-like, partial	0.26
1	403282009	60S acidic ribosomal protein P0-like	0.26
1	403284870	putative deoxyribonuclease TATDN1	0.26
1	403293119	zinc finger MYM-type protein 4 isoform 1	0.26
1	403298809	protein ARMCX6 isoform 1	0.26
1	403300525	zinc finger protein 182-like	0.26
1	403306162	iodotyrosine dehalogenase 1	0.26
1	403307292	voltage-dependent calcium channel gamma-7 subunit	0.26
8	PVP01_0004210.1	early transcribed membrane protein	0.26	0.111098
1	PVP01_0115600.1	GTPase-activating protein	0.26
1	PVP01_0705800.1	conserved Plasmodium protein, unknown function	0.26
1	PVP01_0811100.1	inner membrane complex sub-compartment protein 1	0.26
1	PVP01_1100200.1	PIR protein	0.26
1	PVP01_1101500.1	Plasmodium exported protein, unknown function	0.26
4	PVP01_1108100.1	reticulon-like protein	0.26	0.12
2	PVP01_1201400.1	Plasmodium exported protein (PHIST), unknown function	0.26	0
2	PVP01_1217900.1	nuclear movement protein	0.26	0.240416
4	PVP01_0833000.1	60S ribosomal protein L7	0.2575	0.152398
6	PVP01_1272400.1	PIR protein	0.256667	0.118265
6	403307812	heat shock 70 kDa protein 1-like	0.256	0.14519
2	PVP01_0530600.1	transmembrane emp24 domain-containing protein	0.255	0.0777817
2	PVP01_0820100.1	protein transport protein SEC22	0.255	0.13435
4	PVP01_0925300.1	GrpE protein homolog, mitochondrial	0.255	0.114455
5	PVP01_0533100.1	tryptophan-rich antigen	0.254	0.131453
5	PVP01_1455800.1	conserved protein, unknown function	0.254	0.115022
3	403285754	malate dehydrogenase, mitochondrial	0.253333	0.135031
3	PVP01_1220000.1	MSP7-like protein	0.253333	0.0750555
1	403254141	olfactory receptor 2D3-like	0.25
1	403257089	60S ribosomal protein L26-like	0.25
1	403258654	interferon-inducible double stranded RNA-dependent protein kinase activator A isoform 1	0.25
1	403260285	prefoldin subunit 5-like isoform 1	0.25
1	403260846	palmitoyltransferase ZDHHC7	0.25
1	403261818	O-acetyl-ADP-ribose deacetylase C6orf130 homolog isoform 1	0.25
1	403266781	desmin	0.25
1	403266805	dnaJ homolog subfamily B member 2	0.25
1	403271150	ADP-ribosyl cyclase 2	0.25
1	403278869	interleukin-20 receptor subunit beta	0.25
1	403280338	casein kinase I isoform delta isoform 1	0.25
1	403282718	bcl-2-interacting killer	0.25
1	403289466	plastin-3 isoform 1	0.25
1	403292122	olfactory receptor 2A2-like	0.25
1	403297841	protein FAM132A	0.25
1	403304530	putative keratin-associated protein 10-like ENSP00000375147-like	0.25
1	403304669	huntingtin-associated protein 1	0.25
1	403305253	glia maturation factor gamma	0.25
1	PVP01_0002330.1	PIR protein	0.25
1	PVP01_0004300.1	Plasmodium exported protein, unknown function	0.25
5	PVP01_0206900.1	proteasome subunit beta type-3	0.25	0.109545
3	PVP01_0603100.1	26S proteasome regulatory subunit p55	0.25	0.155885
1	PVP01_0711800.1	conserved Plasmodium protein, unknown function	0.25
1	PVP01_0736900.1	PIR protein	0.25
1	PVP01_0820200.1	protein phosphatase inhibitor 2	0.25
1	PVP01_0827900.1	26S proteasome regulatory subunit RPN12	0.25
1	PVP01_1346200.1	ubiquitin-40S ribosomal protein S27a	0.25
8	PVP01_1340900.1	plasmepsin IV	0.25	0.245648
4	403299826	78 kDa glucose-regulated protein	0.2475	0.1513
4	PVP01_0532900.1	tryptophan-rich antigen	0.2475	0.115866
8	PVP01_0621700.1	ADP/ATP transporter on adenylate translocase	0.2475	0.307977
3	403293295	protein 4.1 isoform 2	0.246667	0.167432
5	PVP01_0823100.1	proteasome subunit alpha type-3	0.246	0.159937
7	PVP01_1426300.1	60S ribosomal protein L13	0.245714	0.106904
2	PVP01_0531200.1	eukaryotic initiation factor 4A-III	0.245	0.0777817
8	PVP01_1260800.1	M17 leucyl aminopeptidase	0.245	0.18095
2	PVP01_1339700.1	DNA damage-inducible protein 1	0.245	0.0777817
5	PVP01_0520100.1	26S protease regulatory subunit 6B	0.244	0.191781
7	PVP01_0811900.1	PRE-binding protein	0.242857	0.150301
6	PVP01_1140100.1	ornithine aminotransferase	0.241667	0.154844
4	PVP01_1267200.1	vesicle-associated membrane protein	0.24	0.103923
4	403253974	ubiquitin-conjugating enzyme E2 L3-like	0.24	0
1	403254455	peptidyl-prolyl cis-trans isomerase A-like isoform 1	0.24
1	403254842	ubiquitin/ISG15-conjugating enzyme E2 L6	0.24
1	403261019	N-terminal EF-hand calcium-binding protein 2, partial	0.24
1	403261409	T-complex-associated testis-expressed protein 1	0.24
1	403264226	olfactory receptor 4E1-like	0.24
1	403269454	uncharacterized protein LOC101046096	0.24
1	403269617	glyceraldehyde-3-phosphate dehydrogenase-like isoform 1	0.24
1	403272976	coagulation factor X	0.24
1	403274785	glycerophosphodiester phosphodiesterase domain-containing protein 1 isoform 1	0.24
2	403276785	heterogeneous nuclear ribonucleoprotein F isoform 1	0.24	0.0707107
2	403279715	dynein light chain 2, cytoplasmic	0.24	0
1	403280745	ras-related C3 botulinum toxin substrate 3	0.24
1	403282321	exportin-2 isoform 1	0.24
1	403283086	voltage-dependent calcium channel gamma-2 subunit	0.24
1	403284823	protein FAM49B isoform 1	0.24
1	403287684	aflatoxin B1 aldehyde reductase member 4-like, partial	0.24
1	403290336	annexin A5	0.24
1	403294874	probable carboxypeptidase PM20D1	0.24
1	403295709	high mobility group protein B2	0.24
1	403297938	annexin A11	0.24
1	403302861	OTU domain-containing protein 7B	0.24
1	403303164	uncharacterized protein LOC101040104	0.24
6	403304272	catechol O-methyltransferase	0.24	0.0774597
1	403305174	non-POU domain-containing octamer-binding protein isoform 1	0.24
1	403306512	constitutive coactivator of PPAR-gamma-like protein 2	0.24
2	403306930	cancer/testis antigen 1-like	0.24	0
6	PVP01_0530800.1	alpha tubulin 2	0.24	0.151526
2	PVP01_0836900.1	DNA-directed RNA polymerases I, II, and III subunit RPABC2	0.24	0
2	PVP01_1458800.1	replication factor C subunit 4	0.24	0.183848
5	403282203	T-complex protein 1 subunit epsilon	0.238	0.107796
2	403279712	serine/arginine-rich splicing factor 1	0.235	0.120208
5	PVP01_1425500.1	superoxide dismutase [Fe]	0.234	0.098387
5	PVP01_1461700.1	ADP-ribosylation factor GTPase-activating protein	0.234	0.0920869
6	PVP01_0519700.1	eukaryotic translation initiation factor 3 subunit G	0.233333	0.129099
6	PVP01_1212800.1	40S ribosomal protein S6	0.231667	0.213206
3	403255882	S-phase kinase-associated protein 1	0.23	0
1	403257524	myoD family inhibitor domain-containing protein	0.23
1	403257739	LIM/homeobox protein Lhx8	0.23
1	403258997	signal transducing adapter molecule 2	0.23
1	403259268	growth hormone-inducible transmembrane protein-like isoform 1	0.23
1	403260403	exocyst complex component 6B	0.23
1	403261732	peptidyl-prolyl cis-trans isomerase-like 1	0.23
1	403264098	GMP reductase 2 isoform 1	0.23
1	403264783	activator of 90 kDa heat shock protein ATPase homolog 1	0.23
1	403272295	pleiotropic regulator 1 isoform 1	0.23
1	403273119	CGG triplet repeat-binding protein 1 isoform 1	0.23
1	403285219	histidine--tRNA ligase, cytoplasmic isoform 1	0.23
1	403287553	protein-arginine deiminase type-2	0.23
1	403288449	olfactory receptor 2T12-like	0.23
1	403292376	mitoferrin-1	0.23
1	403292622	multidrug resistance-associated protein 9	0.23
1	403293267	sodium/potassium-transporting ATPase subunit beta-1-interacting protein 1-like	0.23
1	403295628	protein SET-like, partial	0.23
1	403296721	keratin, type II cytoskeletal 4	0.23
1	403296804	poly(rC)-binding protein 2	0.23
1	403299071	serine/threonine-protein phosphatase 5 isoform 1	0.23
1	403299967	lymphocyte antigen 96	0.23
1	403301064	mas-related G-protein coupled receptor member D	0.23
1	403306974	ubiquitin-like protein 4A	0.23
1	403307548	uncharacterized protein LOC101030725	0.23
1	403307670	uncharacterized protein LOC101053731	0.23
1	403308169	kiSS-1 receptor	0.23
1	403308177	ATP synthase subunit delta, mitochondrial	0.23
1	403308662	zinc finger protein 165	0.23
2	403309405	prostaglandin E synthase 3-like isoform 1	0.23	0
1	PVP01_0000940.1	PIR protein	0.23
2	PVP01_0711300.1	26S proteasome regulatory subunit RPN8	0.23	0
1	PVP01_0713500.1	SUMO-conjugating enzyme UBC9	0.23
1	PVP01_0917700.1	deubiquinating/deneddylating enzyme	0.23
3	PVP01_0933100.1	nucleic acid binding protein	0.23	0.0866025
1	PVP01_1113200.1	YOP1-like protein	0.23
1	PVP01_1270900.1	hypothetical protein	0.23
2	403285063	putative transcriptional regulator encoded by LINC00473-like	0.23	0.113137
2	403288344	heterogeneous nuclear ribonucleoprotein U	0.23	0.113137
7	403293293	protein 4.1 isoform 1	0.228333	0.191041
4	403286230	plastin-2 isoform 1	0.2275	0.186078
4	PVP01_0928300.1	CRAL/TRIO domain-containing protein	0.2275	0.138414
7	PVP01_1271400.1	Plasmodium exported protein, unknown function	0.225714	0.152955
2	403259319	phospholysine phosphohistidine inorganic pyrophosphate phosphatase	0.225	0.120208
5	PVP01_1231200.1	60S ribosomal protein L23	0.224	0.098387
3	PVP01_0317400.1	secreted ookinete protein	0.223333	0.109697
3	PVP01_0810800.1	dolichyl-phosphate-mannose protein mannosyltransferase	0.223333	0.109697
7	PVP01_0201900.1	PIR protein	0.222857	0.128933
4	PVP01_1339600.1	conserved Plasmodium protein, unknown function	0.2225	0.165
2	403298789	heterogeneous nuclear ribonucleoprotein H2 isoform 1	0.22	0.0707107
4	PVP01_0811500.1	proteasome subunit beta type-5	0.22	0.16
1	403260077	glutaredoxin-3	0.22
1	403261583	protein CutA isoform 1	0.22
1	403261702	serine/arginine-rich splicing factor 3	0.22
1	403265499	ras-related protein Rab-5A	0.22
1	403266904	c-X-C chemokine receptor type 1 isoform 1	0.22
2	403267698	tetratricopeptide repeat protein 33 isoform 1	0.22	0.113137
1	403275707	alcohol dehydrogenase class-3	0.22
2	403276997	fructose-bisphosphate aldolase A isoform 1	0.22	0
1	403280611	Na(+)/H(+) exchange regulatory cofactor NHE-RF1	0.22
3	403284508	zinc finger protein 839	0.22	0.06
1	403284641	cysteine-rich hydrophobic domain 2 protein	0.22
1	403285026	F-box only protein 5	0.22
1	403285142	interferon regulatory factor 2 isoform 1	0.22
1	403286248	translationally-controlled tumor protein isoform 1	0.22
3	403286355	casein kinase I isoform alpha-like	0.22	0
1	403291065	inter-alpha-trypsin inhibitor heavy chain H1	0.22
1	403291260	transforming protein RhoA	0.22
3	403296595	pre-mRNA-processing factor 40 homolog B isoform 1	0.22	0
1	403298703	fructose-bisphosphate aldolase B	0.22
1	403301296	ankyrin repeat domain-containing protein 39	0.22
1	403302166	oxysterol-binding protein-related protein 11	0.22
1	403303354	leukotriene-B(4) omega-hydroxylase 1-like	0.22
1	403307754	uncharacterized protein LOC101039372	0.22
2	PVP01_0111800.1	histone deacetylase complex subunit SAP18	0.22	0.0424264
1	PVP01_0112200.1	plasmepsin X	0.22
1	PVP01_0205700.1	tubulin-specific chaperone a	0.22
2	PVP01_0207800.1	centrin-1	0.22	0
1	PVP01_0519900.1	conserved Apicomplexan protein, unknown function	0.22
1	PVP01_0532700.1	tryptophan-rich protein	0.22
2	PVP01_0736800.1	Plasmodium exported protein, unknown function	0.22	0.113137
1	PVP01_0834600.1	AP endonuclease (DNA-[apurinic or apyrimidinic site] lyase)	0.22
6	PVP01_1131900.1	conserved Plasmodium protein, unknown function	0.22	0.0734847
2	PVP01_1226300.1	proteasome subunit beta type-7	0.22	0.113137
3	PVP01_1260400.1	centrin-2	0.22	0
2	PVP01_1342000.1	vacuolar protein sorting-associated protein 29	0.22	0
1	PVP01_1408100.1	DnaJ protein	0.22
1	PVP01_1412200.1	alternative splicing regulator	0.22
5	PVP01_0213100.1	proteasome subunit alpha type-5	0.218	0.0931128
4	403281827	60S acidic ribosomal protein P0	0.2175	0.095
7	PVP01_1338300.1	eukaryotic translation initiation factor 2 subunit gamma	0.217143	0.188389
5	403260589	malate dehydrogenase, cytoplasmic	0.216	0.112383
4	403279661	nucleoside diphosphate kinase B	0.215	0.0866025
2	403305233	heterogeneous nuclear ribonucleoprotein L	0.215	0.0636396
2	PVP01_1009500.1	ribosome-interacting GTPase 1	0.215	0.162635
2	PVP01_1223900.1	elongation factor Tu, mitochondrial precursor	0.215	0.0636396
2	403268779	proteasome subunit beta type-8 isoform 1	0.215	0.106066
2	403289682	PR domain zinc finger protein 1	0.215	0.0353553
2	403296275	tubulin beta-4A chain	0.215	0.190919
4	PVP01_0305700.1	cytosolic glyoxalase II	0.215	0.0866025
4	PVP01_0906600.1	conserved Apicomplexan protein, unknown function	0.215	0.0866025
2	PVP01_1314900.1	methionine aminopeptidase 2	0.215	0.106066
8	PVP01_1009900.1	karyopherin beta	0.21375	0.122234
3	403266892	actin-related protein 2/3 complex subunit 2 isoform 1	0.213333	0.080829
4	403291813	uroporphyrinogen decarboxylase	0.213333	0.115036
3	PVP01_1136400.1	6-cysteine protein	0.213333	0.115036
8	PVP01_1338500.1	rhoptry-associated protein 1	0.2125	0.110938
5	PVP01_0522400.1	60S ribosomal protein L15	0.212	0.0939149
7	PVP01_1203300.1	60S ribosomal protein L17	0.211429	0.0831522
8	403284168	proteasome subunit alpha type-5	0.211429	0.087831
6	403295889	elongation factor 2	0.21	0.0758288
3	403298524	serine/threonine-protein phosphatase 2A activator isoform 1	0.21	0.155563
7	PVP01_1402700.1	Plasmodium exported protein, unknown function	0.21	0.0748331
1	403255220	F-box-like/WD repeat-containing protein TBL1X	0.21
2	403256877	ADP-ribosylation factor 5	0.21	0
3	403257214	sorcin	0.21	0
1	403257716	adenylate kinase isoenzyme 5 isoform 1	0.21
1	403258111	60S ribosomal protein L11-like	0.21
3	403259549	glutathione S-transferase omega-1 isoform 1	0.21	0.103923
1	403260341	INO80 complex subunit B isoform 1	0.21
1	403261734	bombesin receptor-activated protein C6orf89 homolog isoform 1	0.21
1	403262738	protein FAM55D-like	0.21
1	403262857	uncharacterized protein C11orf87 homolog	0.21
1	403264606	ferritin light chain-like isoform 1	0.21
1	403267713	complement component C9	0.21
1	403267895	zinc finger protein 516	0.21
1	403272346	SH3 domain-containing protein 19	0.21
1	403274662	myocardial zonula adherens protein	0.21
1	403276512	actin, cytoplasmic 1-like	0.21
1	403281857	E3 ubiquitin-protein ligase DTX1	0.21
1	403282455	meiotic recombination protein SPO11	0.21
1	403284419	T-cell surface antigen CD2	0.21
1	403288941	integrator complex subunit 10	0.21
1	403289327	ER membrane protein complex subunit 4	0.21
1	403291596	ribosomal protein S6 kinase alpha-6 isoform 1	0.21
1	403295339	coiled-coil domain-containing protein 117	0.21
3	403297615	protein DJ-1 isoform 1	0.21	0
2	403299204	ferritin light chain	0.21	0
1	403301780	melatonin receptor type 1B	0.21
1	403302051	tropomodulin-3	0.21
1	403308090	40S ribosomal protein S4, X isoform	0.21
1	403308759	ribonuclease P protein subunit p25	0.21
1	PVP01_0001140.1	PIR protein	0.21
1	PVP01_0005160.1	PIR protein	0.21
1	PVP01_0008720.1	PIR protein	0.21
1	PVP01_0008930.1	PIR protein	0.21
1	PVP01_0407500.1	calcium-dependent protein kinase 1	0.21
4	PVP01_0521500.1	arsenical pump-driving ATPase	0.21	0.160416
1	PVP01_1026000.1	6-cysteine protein	0.21
1	PVP01_1100400.1	PIR protein	0.21
1	PVP01_1102300.1	U2 small nuclear ribonucleoprotein A'	0.21
1	PVP01_1122100.1	mitochondrial import inner membrane translocase subunit TIM22	0.21
3	PVP01_1221300.1	conserved Plasmodium protein, unknown function	0.21	0.103923
1	PVP01_1233900.1	dihydroorotase	0.21
1	PVP01_1255300.1	calcineurin subunit B	0.21
1	PVP01_1451100.1	nucleotidyltransferase	0.21
6	PVP01_0706200.1	subunit of proteaseome activator complex	0.21	0.195959
6	PVP01_0832000.1	T-complex protein 1, eta subunit	0.208333	0.0904249
6	403275279	14-3-3 protein epsilon	0.208	0.0931128
4	403278437	proteasome subunit alpha type-2	0.2075	0.095
4	PVP01_1246400.1	ubiquitin carboxyl-terminal hydrolase isozyme L3	0.2075	0.095
3	403277182	voltage-dependent calcium channel gamma-3 subunit	0.206667	0.0750555
3	403292516	origin recognition complex subunit 6	0.206667	0.0981495
6	PVP01_1114000.1	pyrroline carboxylate reductase	0.206667	0.0877876
5	PVP01_1147500.1	Plasmodium exported protein, unknown function	0.206	0.14758
5	PVP01_1444000.1	ubiquitin-activating enzyme E1	0.206	0.0853229
2	403266785	aspartyl aminopeptidase isoform 1	0.205	0.0636396
2	403289790	tubulin epsilon chain	0.205	0.0636396
2	403292560	bromodomain-containing protein 7	0.205	0.13435
4	PVP01_1336900.1	p1/s1 nuclease	0.205	0.09
5	PVP01_0112000.1	coatomer subunit epsilon	0.204	0.0766812
3	403277797	proteasome subunit alpha type-3 isoform 1	0.203333	0.092376
3	PVP01_0112500.1	tyrosine--tRNA ligase	0.203333	0.196299
3	PVP01_1112500.1	CUGBP Elav-like family member 1	0.203333	0.046188
3	PVP01_1338000.1	ribosome maturation protein SBDS	0.203333	0.12897
7	PVP01_0623100.1	Plasmodium exported protein, unknown function	0.202857	0.136591
4	403286841	alpha-adducin isoform 1	0.2025	0.237399
4	PVP01_1402200.1	Plasmodium exported protein, unknown function	0.2025	0.160286
5	PVP01_0909300.1	succinyl-CoA synthetase alpha subunit	0.202	0.124177
5	PVP01_1466000.1	26S protease regulatory subunit 8	0.202	0.113666
8	PVP01_0417200.1	serine-repeat antigen 5 (SERA)	0.20125	0.130978
3	403299758	adenylate kinase isoenzyme 1 isoform 1	0.2	3.39935e-17
6	PVP01_0202200.1	tryptophan-rich protein	0.2	0.147377
3	PVP01_1006300.1	Hsc70-interacting protein	0.2	0.0519615
1	403256628	isochorismatase domain-containing protein 1	0.2
1	403259685	PDZ domain-containing protein 7	0.2
2	403263350	heterogeneous nuclear ribonucleoprotein D0 isoform 1	0.2	0.0989949
1	403263834	divergent paired-related homeobox-like	0.2
1	403264239	N6-adenosine-methyltransferase 70 kDa subunit	0.2
1	403265162	protein SSXT isoform 1	0.2
1	403265362	tubulin beta-6 chain	0.2
1	403267653	chromobox protein homolog 3-like	0.2
1	403268090	mitogen-activated protein kinase 4	0.2
1	403268105	60S ribosomal protein L17	0.2
1	403269172	lymphoid-restricted membrane protein	0.2
1	403270321	protein jagunal homolog 1	0.2
1	403271015	serpin B6	0.2
1	403271783	immunoglobulin superfamily member 5	0.2
3	403275945	thioredoxin reductase 1, cytoplasmic isoform 1	0.2	0.183848
1	403278005	TATA box-binding protein-like protein 2	0.2
1	403278630	60S ribosomal protein L35a	0.2
1	403280481	methyltransferase-like protein 23 isoform 1	0.2
2	403281230	RNA-binding protein Raly isoform 1	0.2	0.0989949
1	403281523	glutamyl-tRNA(Gln) amidotransferase subunit C, mitochondrial isoform 2	0.2
1	403282665	protein phosphatase 1 regulatory subunit 3D, partial	0.2
2	403283024	histone H1.0-like	0.2	0
1	403283756	prokineticin receptor 2	0.2
1	403286635	heme-binding protein 1	0.2
1	403287165	protein FAM71B	0.2
1	403290586	uncharacterized protein LOC101046235	0.2
1	403292478	mitochondrial peptide methionine sulfoxide reductase-like isoform 1	0.2
1	403293321	zinc finger MYM-type protein 6	0.2
1	403293603	39S ribosomal protein L11, mitochondrial	0.2
1	403294247	estradiol 17-beta-dehydrogenase 2	0.2
1	403297296	forkhead box protein P1 isoform 1	0.2
1	403299576	nibrin isoform 1	0.2
6	403300938	heterogeneous nuclear ribonucleoprotein K isoform 1	0.2	0.221472
2	403304412	vacuolar protein-sorting-associated protein 25 isoform 1	0.2	0
1	403305260	mediator of RNA polymerase II transcription subunit 29	0.2
1	403306040	inactive serine protease 54	0.2
1	403308552	synaptotagmin-5	0.2
1	PVP01_0400100.1	PIR protein	0.2
8	PVP01_0612400.1	merozoite capping protein 1	0.2	0.123172
1	PVP01_0810500.1	conserved Plasmodium protein, unknown function	0.2
4	PVP01_1203000.1	conserved Plasmodium protein, unknown function	0.2	0
8	PVP01_1208000.1	6-cysteine protein	0.2	0.117838
1	PVP01_1210000.1	aspartate carbamoyltransferase	0.2
1	PVP01_1219700.1	MSP7-like protein	0.2
1	PVP01_1220200.1	MSP7-like protein	0.2
1	PVP01_1223300.1	signal peptidase 21 kDa subunit	0.2
1	PVP01_1346600.1	conserved Plasmodium protein, unknown function	0.2
2	PVP01_1410000.1	conserved Plasmodium protein, unknown function	0.2	0
1	PVP01_1418900.1	conserved Plasmodium protein, unknown function	0.2
5	PVP01_0313500.1	serine--tRNA ligase	0.198	0.0782304
6	403302244	UV excision repair protein RAD23 homolog A isoform 1	0.198	0.104019
4	403281645	aldehyde dehydrogenase, mitochondrial isoform 1	0.1975	0.153052
2	403268742	GDNF family receptor alpha-like	0.195	0.148492
4	PVP01_0316800.1	conserved Plasmodium protein, unknown function	0.195	0.09
6	403281345	serum albumin	0.195	0.164165
3	403267274	tubulin alpha-4A chain	0.193333	0.127017
5	403309092	basigin	0.1925	0.107199
4	PVP01_1117900.1	proteasome subunit alpha type-4	0.1925	0.085
5	403289391	purine nucleoside phosphorylase	0.192	0.138636
5	PVP01_0939500.1	protein phosphatase PPM2	0.192	0.078867
8	PVP01_0409900.1	acyl-CoA synthetase	0.19	0.154087
3	PVP01_0838100.1	Plasmodium exported protein, unknown function	0.19	0.0866025
2	403255631	ferritin heavy chain	0.19	0
1	403257384	elongation factor 1-alpha 1-like isoform 1	0.19
2	403260129	transcription factor 7-like 2	0.19	0.0424264
1	403262464	transforming growth factor beta regulator 1	0.19
1	403264064	pumilio domain-containing protein C14orf21 homolog	0.19
2	403264865	dehydrogenase/reductase SDR family member 2-like	0.19	0.0989949
1	403270164	claudin-1	0.19
1	403271180	ligand-dependent nuclear receptor corepressor-like protein	0.19
1	403272812	coagulation factor V	0.19
1	403274559	40S ribosomal protein S7-like	0.19
1	403275568	complement factor I isoform 2	0.19
2	403277103	cytochrome b-c1 complex subunit 2, mitochondrial-like	0.19	0
1	403281705	mevalonate kinase	0.19
1	403282593	dnaJ homolog subfamily C member 5	0.19
1	403283176	putative interleukin-17 receptor E-like	0.19
1	403287489	transmembrane and coiled-coil domain-containing protein 4	0.19
2	403287522	F-actin-capping protein subunit beta isoform 1	0.19	0.0989949
1	403288483	dimethyladenosine transferase 2, mitochondrial	0.19
1	403288545	AMY-1-associating protein expressed in testis 1	0.19
1	403288679	transgelin-3 isoform 1	0.19
1	403292506	BCL2/adenovirus E1B 19 kDa protein-interacting protein 3-like	0.19
1	403295594	tetraspanin-13	0.19
1	403296535	peptidyl-prolyl cis-trans isomerase FKBP11	0.19
1	403300660	ubiquitin-conjugating enzyme E2 K isoform 1	0.19
1	403301599	epididymal-specific lipocalin-9	0.19
1	403302415	uncharacterized protein LOC101043837	0.19
1	403302512	sonic hedgehog protein	0.19
1	403303806	probable ATP-dependent RNA helicase DDX5 isoform 1	0.19
1	403304817	complement component C1q receptor	0.19
1	403304967	U3 small nucleolar ribonucleoprotein protein IMP3	0.19
1	403306597	MICAL-like protein 2	0.19
1	403308133	phospholipid hydroperoxide glutathione peroxidase, mitochondrial	0.19
1	403308236	ly6/PLAUR domain-containing protein 5 isoform 1	0.19
1	PVP01_0003430.1	PIR protein	0.19
2	PVP01_0010640.1	PIR protein	0.19	0
2	PVP01_0206500.1	conserved Plasmodium protein, unknown function	0.19	0
1	PVP01_0314200.1	prefoldin subunit 3	0.19
1	PVP01_0316500.1	Ham1-like protein	0.19
1	PVP01_0620600.1	conserved Plasmodium protein, unknown function	0.19
1	PVP01_0819500.1	signal peptidase complex subunit SPC2	0.19
1	PVP01_1014200.1	conserved Plasmodium protein, unknown function	0.19
1	PVP01_1031100.1	merozoite surface protein 3	0.19
2	PVP01_1208300.1	conserved Plasmodium protein, unknown function	0.19	0
2	PVP01_1268900.1	translocation protein sec62	0.19	0
2	PVP01_1271300.1	40 kDa heat shock protein	0.19	0
7	PVP01_1429700.1	ATP-dependent RNA helicase DBP1	0.19	0.108012
4	PVP01_1437400.1	arginine--tRNA ligase	0.19	0.0571548
1	PVP01_1440900.1	glideosome-associated protein 45	0.19
1	PVP01_1457500.1	conserved Plasmodium protein, unknown function	0.19
2	PVP01_1459400.1	conserved Plasmodium protein, unknown function	0.19	0
5	403285333	stress-70 protein, mitochondrial	0.188	0.111445
5	403305292	26S protease regulatory subunit 6B isoform 1	0.188	0.139714
4	403267213	60 kDa heat shock protein, mitochondrial isoform 1	0.1875	0.191202
6	PVP01_1101300.1	Plasmodium exported protein, unknown function	0.186667	0.137937
5	PVP01_1006600.1	ubiquitin carboxyl-terminal hydrolase 14	0.186	0.0766812
2	403274946	spermatid maturation protein 1	0.185	0.0919239
2	403283067	3-mercaptopyruvate sulfurtransferase isoform 1	0.185	0.0919239
5	PVP01_1219600.1	MSP7-like protein	0.184	0.0909945
3	403255885	voltage-dependent anion-selective channel protein 1	0.183333	0.092376
5	PVP01_0937400.1	casein kinase 1	0.182	0.0657267
3	403286372	heat shock protein HSP 90-beta-like isoform 1	0.18	0.0916515
3	403286685	rho GDP-dissociation inhibitor 2 isoform 1	0.18	3.39935e-17
3	403301595	ubiquitin-associated domain-containing protein 1	0.18	0.141421
3	PVP01_0831600.1	pre-mRNA-processing factor 19	0.18	0.127671
3	PVP01_0838200.1	Plasmodium exported protein (PHIST), unknown function	0.18	0.138564
3	PVP01_1146700.1	MYND finger protein	0.18	0.0866025
3	PVP01_1463500.1	myosin A tail domain interacting protein	0.18	3.39935e-17
2	403254132	interferon-induced very large GTPase 1-like	0.18	0.0141421
2	403254916	olfactory receptor 10Q1-like	0.18	0.0848528
2	403255447	proteasome subunit alpha type-1	0.18	0
2	403255891	heat shock 70 kDa protein 4	0.18	0
1	403256659	uncharacterized protein LOC101052608	0.18
1	403257486	tetraspanin-33	0.18
3	403259661	protein DPCD isoform 1	0.18	0
1	403259689	leucine zipper putative tumor suppressor 2 isoform 1	0.18
1	403266081	ras-related protein Rab-14	0.18
2	403270121	eukaryotic initiation factor 4A-II	0.18	0
1	403271576	ATP synthase subunit O, mitochondrial	0.18
1	403271689	hemK methyltransferase family member 2-like isoform 1	0.18
1	403271711	protein Jade-1 isoform 1	0.18
1	403273028	60S ribosomal protein L4-like	0.18
1	403275261	vacuolar protein sorting-associated protein 53 homolog	0.18
1	403277369	chaperone activity of bc1 complex-like, mitochondrial	0.18
1	403278270	neuromedin-U receptor 1	0.18
1	403279439	secernin-2	0.18
1	403280419	eukaryotic initiation factor 4A-III	0.18
1	403282335	potassium voltage-gated channel subfamily B member 1	0.18
1	403282991	josephin-1	0.18
1	403283003	casein kinase I isoform epsilon	0.18
1	403283316	26S proteasome non-ATPase regulatory subunit 11	0.18
1	403286056	huntingtin-interacting protein 1	0.18
1	403286729	ras-related and estrogen-regulated growth inhibitor-like protein	0.18
1	403293197	BSD domain-containing protein 1 isoform 1	0.18
1	403294104	SAP domain-containing ribonucleoprotein-like isoform 1	0.18
1	403302032	protein FAM214A isoform 1	0.18
1	403304038	plastin-1 isoform 1	0.18
1	403306339	sclerostin	0.18
1	403307814	heat shock 70 kDa protein 1-like	0.18
1	PVP01_0105000.1	conserved Plasmodium protein, unknown function	0.18
1	PVP01_0319900.1	type 2A phosphatase-associated protein 42	0.18
1	PVP01_0521900.1	coatomer subunit zeta	0.18
1	PVP01_0722400.1	RNA-binding protein	0.18
1	PVP01_0945600.1	ras-related protein Rab-6	0.18
1	PVP01_1020100.1	ras-related protein Rab-1A	0.18
1	PVP01_1143700.1	conserved Plasmodium protein, unknown function	0.18
1	PVP01_1220300.1	MSP7-like protein	0.18
2	PVP01_1224500.1	thioredoxin	0.18	0
1	PVP01_1244100.1	cytochrome c1 precursor	0.18
1	PVP01_1249900.1	signal peptide peptidase	0.18
2	PVP01_1264700.1	tRNA import protein tRIP	0.18	0
2	PVP01_1269500.1	conserved Plasmodium protein, unknown function	0.18	0
1	PVP01_1306000.1	conserved Plasmodium protein, unknown function	0.18
1	PVP01_1312600.1	histidine triad protein	0.18
1	PVP01_1418300.1	conserved Plasmodium protein, unknown function	0.18
1	PVP01_1445000.1	ataxin-3	0.18
5	PVP01_1313500.1	glucose-6-phosphate isomerase	0.178	0.100846
3	403264253	heterogeneous nuclear ribonucleoprotein C-like 1-like isoform 1	0.176667	0.080829
7	403304689	keratin, type I cytoskeletal 10	0.176667	0.0653197
6	PVP01_1252300.1	6-phosphogluconate dehydrogenase, decarboxylating	0.176667	0.0647045
5	PVP01_0201500.1	PIR protein	0.176	0.195397
5	PVP01_0417600.1	serine-repeat antigen 5 (SERA)	0.176	0.0829458
5	PVP01_0720700.1	S-adenosylmethionine synthetase	0.176	0.143108
7	PVP01_0620800.1	conserved Plasmodium protein, unknown function	0.175714	0.117595
2	403277252	elongation factor Tu, mitochondrial	0.175	0.13435
2	PVP01_1117300.1	adenylosuccinate synthetase	0.175	0.13435
2	PVP01_1331100.1	DNA replication licensing factor MCM2	0.175	0.148492
2	403296075	ELAV-like protein 1	0.175	0.0919239
2	PVP01_0830300.1	conserved Plasmodium protein, unknown function	0.175	0.0636396
4	PVP01_1016700.1	serine/arginine-rich splicing factor 1	0.175	0.0750555
5	PVP01_0808100.1	26S protease regulatory subunit 4	0.174	0.0950263
3	403256206	calpastatin isoform 1	0.173333	0.0635085
7	403266946	bifunctional purine biosynthesis protein PURH isoform 1	0.173333	0.183485
3	403296709	keratin, type II cytoskeletal 5	0.173333	0.0873689
3	PVP01_0724200.1	histone deacetylase 1	0.173333	0.161658
6	PVP01_0807600.1	eukaryotic translation initiation factor 3 subunit D	0.173333	0.0784007
6	PVP01_1261100.1	ATP-dependent RNA helicase DDX5	0.173333	0.13866
6	PVP01_1305300.1	eukaryotic translation initiation factor 3 subunit C	0.173333	0.152927
3	PVP01_1453700.1	serine hydroxymethyltransferase	0.173333	0.0950438
7	PVP01_1339100.1	CUGBP Elav-like family member 2	0.172857	0.0760952
4	PVP01_1329200.1	conserved Plasmodium protein, unknown function	0.1725	0.105317
5	403293472	calpain-1 catalytic subunit	0.1725	0.124466
4	403300546	moesin	0.1725	0.0670199
5	PVP01_1466200.1	conserved Plasmodium protein, unknown function	0.172	0.0872926
5	PVP01_1469900.1	tryptophan-rich antigen	0.172	0.107331
5	PVP01_1470200.1	Plasmodium exported protein, unknown function	0.172	0.107331
6	PVP01_1138400.1	transketolase	0.171667	0.0694022
7	PVP01_0413100.1	asparagine--tRNA ligase	0.171429	0.10854
1	393281674	ATP synthase F0 subunit 6 (mitochondrion)	0.17
2	403254433	vesicular glutamate transporter 2	0.17	0.155563
1	403254737	26S protease regulatory subunit 6A	0.17
2	403257095	26S protease regulatory subunit 7	0.17	0
1	403260498	max dimerization protein 1 isoform 1	0.17
1	403261677	tetraspan membrane protein of hair cell stereocilia	0.17
1	403262748	zinc finger and BTB domain-containing protein 16 isoform 1	0.17
1	403264076	cell death activator CIDE-B	0.17
1	403268890	pre-mRNA-splicing factor SYF1-like	0.17
2	403269452	actin, cytoplasmic 2-like, partial	0.17
4	403277017	coronin-1A isoform 1	0.17	0.0734847
1	403277220	exportin-6 isoform 1	0.17
1	403286311	kelch repeat and BTB domain-containing protein 6	0.17
1	403287039	MORF4 family-associated protein 1	0.17
3	403287366	PITH domain-containing protein 1	0.17	0
1	403289018	guanine deaminase isoform 1	0.17
1	403291239	inositol hexakisphosphate kinase 1	0.17
1	403292443	coiled-coil domain-containing protein 25 isoform 1	0.17
1	403292978	cytochrome b-c1 complex subunit Rieske, mitochondrial-like	0.17
1	403293319	splicing factor, proline- and glutamine-rich-like	0.17
1	403294182	RNA-binding protein MEX3A	0.17
1	403294498	uncharacterized protein LOC101030049	0.17
1	403296430	nucleolar GTP-binding protein 1 isoform 1	0.17
1	403297434	properdin isoform 1	0.17
1	403299703	OTU domain-containing protein 7A	0.17
1	403300121	uncharacterized protein LOC101032049	0.17
1	403302392	interleukin enhancer-binding factor 3	0.17
2	403305813	heat shock 70 kDa protein 6, partial	0.17	0
1	403309351	olfactory receptor 1J4-like	0.17
1	PVP01_0007660.1	PIR protein	0.17
1	PVP01_0109300.1	chloroquine resistance transporter	0.17
1	PVP01_0119600.1	Plasmodium exported protein, unknown function	0.17
5	PVP01_0201800.1	PIR protein	0.17	0.0447214
2	PVP01_0202000.1	hypothetical protein	0.17	0.0848528
2	PVP01_0309900.1	conserved Plasmodium protein, unknown function	0.17	0.0848528
2	PVP01_0317100.1	conserved Plasmodium protein, unknown function	0.17	0
2	PVP01_0411800.1	protein SIS1	0.17	0.0848528
2	PVP01_0601700.1	Plasmodium exported protein (PHIST), unknown function	0.17	0.0848528
1	PVP01_0706500.1	P1 nuclease	0.17
2	PVP01_0916800.1	pyridoxine biosynthesis protein PDX2	0.17	0
1	PVP01_0921700.1	conserved Plasmodium protein, unknown function	0.17
6	PVP01_0926700.1	threonine--tRNA ligase	0.17	0.0666333
1	PVP01_1139600.1	conserved Plasmodium protein, unknown function	0.17
1	PVP01_1231000.1	conserved Plasmodium protein, unknown function	0.17
1	PVP01_1237400.1	nucleoside transporter 3	0.17
3	PVP01_1319800.1	conserved Plasmodium protein, unknown function	0.17	0
1	PVP01_1329600.1	glutathione S-transferase	0.17
1	PVP01_1334600.1	60S ribosomal protein L10	0.17
1	PVP01_1404100.1	SNARE protein	0.17
1	PVP01_1422800.1	conserved Plasmodium protein, unknown function	0.17
1	PVP01_1429100.1	ER membrane protein complex subunit 1	0.17
1	PVP01_1449300.1	ras-related protein Rab-2	0.17
2	403308341	tubulin beta-3 chain	0.17	0.113137
3	PVP01_0000140.1	tryptophan-rich antigen	0.166667	0.080829
6	PVP01_0529000.1	ran-specific GTPase-activating protein 1	0.166667	0.0722957
8	PVP01_0727900.1	high molecular weight rhoptry protein 2	0.16625	0.0759582
7	PVP01_0917400.1	heat shock protein 101	0.165714	0.123269
7	PVP01_1032600.1	merozoite surface protein 8	0.165714	0.0927105
2	403276575	olfactory receptor-like protein OLF3-like	0.165	0.120208
6	PVP01_0601500.1	Plasmodium exported protein (PHIST), unknown function	0.165	0.0755645
2	PVP01_1431400.1	glycerol-3-phosphate 1-O-acyltransferase	0.165	0.148492
7	PVP01_0728900.1	merozoite surface protein 1	0.164286	0.0890425
3	PVP01_0823800.1	inorganic pyrophosphatase	0.163333	0.0635085
7	PVP01_0949000.1	tryptophan-rich protein	0.162857	0.0587975
4	PVP01_1217500.1	1-deoxy-D-xylulose 5-phosphate synthase	0.1625	0.0457347
1	403256056	peroxisomal multifunctional enzyme type 2 isoform 1	0.16
2	403256636	lamin-B1	0.16	0
1	403257614	outer dense fiber protein 2-like	0.16
1	403259679	transcription factor LBX1, partial	0.16
1	403262740	oligoribonuclease, mitochondrial	0.16
1	403262939	matrix metalloproteinase-20	0.16
1	403263769	histone-binding protein RBBP7	0.16
1	403264692	serine/threonine-protein kinase Nek9	0.16
1	403266117	tumor necrosis factor ligand superfamily member 8	0.16
1	403266763	paired box protein Pax-3 isoform 1	0.16
1	403267433	neurolysin, mitochondrial	0.16
1	403268881	uncharacterized protein LOC101049146	0.16
1	403270771	putative small intestine sodium-dependent phosphate transport protein isoform 1	0.16
1	403271383	keratin-associated protein 10-9-like	0.16
2	403271387	keratin-associated protein 10-8-like	0.16	0
1	403272168	density-regulated protein-like	0.16
1	403274674	AP-1 complex subunit beta-1 isoform 1	0.16
1	403276755	zinc finger protein 22	0.16
1	403277084	ERI1 exoribonuclease 2	0.16
1	403279547	homeobox protein DLX-4	0.16
3	403279806	proteasome subunit beta type-6 isoform 1	0.16	0
1	403280209	translin-like	0.16
1	403280502	serotonin N-acetyltransferase isoform 3	0.16
1	403280716	26S proteasome non-ATPase regulatory subunit 12 isoform 1	0.16
2	403280810	phosphoribosyl pyrophosphate synthase-associated protein 1	0.16	0
1	403281331	transmembrane protease serine 11G-like	0.16
1	403283168	tetratricopeptide repeat protein 38	0.16
1	403283847	tRNA guanosine-2'-O-methyltransferase TRM13 homolog	0.16
2	403286483	poly(rC)-binding protein 1-like isoform 1	0.16	0.0848528
1	403287788	transmembrane protein 126B	0.16
1	403287831	dipeptidyl peptidase 1	0.16
1	403288543	nuclear receptor subfamily 1 group I member 2	0.16
1	403290412	CKLF-like MARVEL transmembrane domain-containing protein 2-like isoform 1	0.16
2	403290451	carboxylesterase 4A	0.16
1	403292386	ADAM DEC1 isoform 1	0.16
1	403292919	zinc finger protein 569	0.16
1	403293643	ephrin-A3	0.16
1	403294368	rab11 family-interacting protein 1	0.16
1	403295335	AP-1 complex subunit beta-1	0.16
1	403295847	translationally-controlled tumor protein-like	0.16
1	403299386	kallikrein-12	0.16
1	403300499	immunoglobulin superfamily DCC subclass member 4	0.16
1	403302066	F-box only protein 40	0.16
1	403302074	hematopoietic lineage cell-specific protein	0.16
1	403303501	probable cation-transporting ATPase 13A1	0.16
1	403304514	keratin, type I cytoskeletal 16	0.16
1	403304549	keratin, type I cytoskeletal 26	0.16
1	403304866	thymocyte nuclear protein 1 isoform 1	0.16
1	403305890	proteasome subunit beta type-1	0.16
1	403305892	delta-like protein 1	0.16
1	403306762	uncharacterized family 31 glucosidase KIAA1161 homolog	0.16
1	403309358	homeobox protein NANOG-like	0.16
1	PVP01_0000070.1	Plasmodium exported protein, unknown function	0.16
1	PVP01_0001500.1	PIR protein	0.16
1	PVP01_0005000.1	PIR protein	0.16
1	PVP01_0007410.1	PIR protein	0.16
1	PVP01_0207700.1	conserved Plasmodium protein, unknown function	0.16
3	PVP01_0208700.1	V-type proton ATPase subunit C	0.16	0.121244
1	PVP01_0421800.1	ERCC1 nucleotide excision repair protein	0.16
1	PVP01_0505300.1	conserved protein, unknown function	0.16
1	PVP01_0509300.1	conserved Plasmodium protein, unknown function	0.16
1	PVP01_0600100.1	PIR protein	0.16
1	PVP01_0625000.1	PIR protein	0.16
3	PVP01_0717500.1	DnaJ protein	0.16	0.121244
1	PVP01_0732300.1	mitochondrial-processing peptidase subunit beta	0.16
2	PVP01_0823400.1	protein YOP1	0.16	0
2	PVP01_0825000.1	eukaryotic translation initiation factor 4E	0.16	0
1	PVP01_0826100.1	vesicle transport v-SNARE protein	0.16
1	PVP01_0832600.1	conserved Plasmodium protein, unknown function	0.16
4	PVP01_0909200.1	casein kinase 2, alpha subunit	0.16	0.069282
2	PVP01_1110300.1	cytochrome c oxidase subunit 2	0.16	0
2	PVP01_1116800.1	DNA replication licensing factor MCM6	0.16	0
1	PVP01_1148700.1	PIR protein	0.16
6	PVP01_1210600.1	heat shock protein 110	0.16	0.126491
1	PVP01_1427500.1	RNA-binding protein (U1 snRNP-like)	0.16
1	PVP01_1472200.1	PIR protein	0.16
6	PVP01_1220400.1	MSP7-like protein	0.158333	0.0992807
8	PVP01_1469500.1	hypothetical protein	0.1575	0.105931
3	403254832	large neutral amino acids transporter small subunit 3	0.156667	0.112398
3	403303762	26S protease regulatory subunit 8 isoform 1	0.156667	0.057735
5	PVP01_1033900.1	tryptophan-rich antigen	0.156	0.068775
7	PVP01_0819900.1	T-complex protein 1 subunit epsilon	0.155714	0.0925306
7	PVP01_1140200.1	T-complex protein 1 subunit zeta	0.155714	0.103418
7	PVP01_1249600.1	conserved Plasmodium protein, unknown function	0.155714	0.081416
2	403268100	3-ketoacyl-CoA thiolase, mitochondrial	0.155	0.0777817
2	403273622	hydroxyacylglutathione hydrolase, mitochondrial	0.155	0.0777817
4	403298630	tropomodulin-1	0.155	0.0635085
3	403299492	aldehyde dehydrogenase family 16 member A1	0.155	0.0777817
2	403299801	GTPase-activating Rap/Ran-GAP domain-like protein 3	0.155	0.0636396
2	403301603	uncharacterized protein LOC101034921	0.155	0.0494975
2	PVP01_1246000.1	snRNA-activating protein complex subunit 3	0.155	0.0494975
4	PVP01_1435000.1	glycerol-3-phosphate dehydrogenase	0.155	0.0635085
7	PVP01_1252600.1	aminopeptidase P	0.154286	0.102933
3	403291792	alcohol dehydrogenase [NADP(+)]	0.153333	0.0750555
3	PVP01_1147600.1	Plasmodium exported protein, unknown function	0.153333	0.085049
7	PVP01_0601200.1	Plasmodium exported protein, unknown function	0.152857	0.0708788
4	403277265	glutamate dehydrogenase 1, mitochondrial, partial	0.1525	0.0694622
2	403257817	plasminogen activator inhibitor 1 RNA-binding protein-like isoform 1	0.15	0.0707107
2	403294667	heterogeneous nuclear ribonucleoprotein M-like	0.15	0.113137
3	403305662	26S proteasome non-ATPase regulatory subunit 13	0.15	0.0707107
4	PVP01_0520400.1	ubiquitin carboxyl-terminal hydrolase 13	0.15	0.0594418
1	403254567	probable methylthioribulose-1-phosphate dehydratase	0.15
1	403255420	signal peptide, CUB and EGF-like domain-containing protein 2	0.15
1	403255825	glutaredoxin domain-containing cysteine-rich protein 2	0.15
4	403258464	vitamin B12 transport periplasmic protein BtuE-like	0.15	0
1	403258468	protein FAM220A-like	0.15
1	403258775	homeobox protein DLX-1 isoform 1	0.15
1	403259906	cytochrome P450 26A1-like	0.15
1	403260081	dedicator of cytokinesis protein 1	0.15
2	403260458	V-type proton ATPase subunit B, kidney isoform	0.15	0
3	403260609	T-complex protein 1 subunit delta isoform 1	0.15	0.08
1	403261164	60S ribosomal protein L5-like isoform 1	0.15
1	403262404	ATP-dependent RNA helicase DDX25	0.15
1	403262624	pleckstrin homology-like domain family B member 1 isoform 1	0.15
1	403266299	phosducin	0.15
2	403268130	haloacid dehalogenase-like hydrolase domain-containing protein 2	0.15	0
1	403272492	carbonic anhydrase 6	0.15
1	403272691	40S ribosomal protein S6	0.15
3	403273669	putative olfactory receptor 1F2-like	0.15	0.0519615
2	403275058	myosin-10 isoform 1	0.15	0.0848528
1	403275483	glyoxalase domain-containing protein 4	0.15
1	403276956	myc-associated zinc finger protein isoform 2	0.15
1	403278839	centrosomal protein of 63 kDa-like	0.15
4	403278922	transferrin receptor protein 1	0.15	0.109848
1	403279502	ubiquitin-conjugating enzyme E2 Z	0.15
1	403279969	Golgi SNAP receptor complex member 1	0.15
1	403280067	complement component 1 Q subcomponent-binding protein, mitochondrial	0.15
1	403283718	ankyrin repeat domain-containing protein 5	0.15
1	403284856	E3 SUMO-protein ligase NSE2	0.15
1	403284955	sorting nexin-9	0.15
1	403285609	CCR4-NOT transcription complex subunit 8	0.15
1	403285708	eukaryotic translation initiation factor 4H	0.15
1	403285877	protein phosphatase 1 regulatory subunit 35	0.15
1	403286068	SH2B adapter protein 2-like	0.15
1	403287533	paired box protein Pax-7	0.15
1	403287954	non-syndromic hearing impairment protein 5	0.15
1	403289833	translocation protein SEC63 homolog	0.15
1	403290305	threonine--tRNA ligase, cytoplasmic isoform 1	0.15
3	403292722	glucose-6-phosphate isomerase	0.15	0.155885
1	403292850	tubulin-folding cofactor B	0.15
1	403294025	CD48 antigen	0.15
1	403296675	serine/threonine-protein kinase receptor R3	0.15
1	403296931	diacylglycerol kinase alpha isoform 1	0.15
1	403299649	U2 small nuclear ribonucleoprotein A'	0.15
1	403299683	neuronal acetylcholine receptor subunit alpha-7-like	0.15
2	403303409	6-phosphogluconolactonase	0.15	0
1	403304667	synaptonemal complex protein SC65	0.15
1	403304773	zinc finger protein 337	0.15
1	403306924	NF-kappa-B essential modulator	0.15
1	403307200	zinc finger and SCAN domain-containing protein 5A-like	0.15
1	403309070	DNA-directed RNA polymerase, mitochondrial	0.15
1	PVP01_0000060.1	Plasmodium exported protein, unknown function	0.15
1	PVP01_0214900.1	1-cys peroxiredoxin	0.15
1	PVP01_0405100.1	Plasmodium exported protein, unknown function	0.15
1	PVP01_0617200.1	mRNA-decapping enzyme subunit 1	0.15
3	PVP01_0620400.1	hypothetical protein	0.15	0.08
1	PVP01_0822300.1	26S proteasome non-ATPase regulatory subunit 9	0.15
1	PVP01_0902500.1	hypothetical protein	0.15
4	PVP01_0904500.1	casein kinase II beta chain	0.15	0
1	PVP01_0906500.1	tRNA-splicing ligase RtcB	0.15
1	PVP01_0925900.1	conserved Plasmodium protein, unknown function	0.15
1	PVP01_0933600.1	aquaglyceroporin	0.15
2	PVP01_1015600.1	proteasome subunit beta type-1	0.15	0
1	PVP01_1109800.1	RuvB-like helicase 3	0.15
1	PVP01_1217700.1	mitochondrial intermediate peptidase	0.15
1	PVP01_1221700.1	20 kDa chaperonin	0.15
3	PVP01_1310600.1	DnaJ domain containing protein	0.15	0
4	PVP01_1346500.1	26S proteasome regulatory subunit RPN6	0.15	0.06
1	PVP01_1403000.1	gametocyte associated protein	0.15
5	403254367	L-lactate dehydrogenase A chain	0.148	0.107331
5	PVP01_0710400.1	inhibitor of cysteine proteases	0.148	0.0657267
5	PVP01_0920600.1	conserved Plasmodium protein, unknown function	0.148	0.0798123
4	PVP01_0819700.1	nicotinamidase	0.1475	0.045
4	PVP01_1413600.1	2-oxoisovalerate dehydrogenase subunit alpha, mitochondrial	0.1475	0.045
4	PVP01_1255200.1	sortilin	0.1475	0.104363
7	PVP01_0526400.1	conserved Plasmodium protein, unknown function	0.147143	0.0634335
3	403305733	ribonuclease inhibitor	0.146667	0.0750555
8	PVP01_0933000.1	T-complex protein 1, alpha subunit	0.14625	0.108092
6	403306195	protein-L-isoaspartate(D-aspartate) O-methyltransferase	0.146	0.102859
5	PVP01_1103900.1	26S proteasome regulatory subunit RPN11	0.146	0.0581378
2	403267940	coiled-coil domain-containing protein 102B	0.145	0.106066
7	403274773	clathrin heavy chain 1	0.145	0.0900555
2	403287448	endothelin-converting enzyme 1	0.145	0.0777817
4	403293223	importin subunit alpha-7	0.145	0.108474
6	PVP01_1229500.1	phosphoribosylpyrophosphate synthetase	0.145	0.120623
3	403258491	repulsive guidance molecule A	0.143333	0.0971253
6	PVP01_0419200.1	26S proteasome regulatory subunit RPN1	0.143333	0.0531664
4	403265000	ATP synthase subunit alpha, mitochondrial isoform 1	0.1425	0.0613052
4	PVP01_0925200.1	ethanolamine kinase	0.1425	0.0809835
2	403258199	isocitrate dehydrogenase [NADP], mitochondrial isoform 1	0.14	0.0707107
1	403258419	60S ribosomal protein L8-like	0.14
1	403258529	cytosolic carboxypeptidase 4	0.14
1	403259021	enhancer of polycomb homolog 2	0.14
1	403260089	homeobox protein HMX3, partial	0.14
1	403260093	L-seryl-tRNA(Sec) kinase	0.14
1	403260616	40S ribosomal protein S2-like isoform 1	0.14
2	403261538	HLA class II histocompatibility antigen, DP alpha 1 chain-like isoform 1	0.14	0
2	403261688	uncharacterized protein C6orf222 homolog	0.14	0.0424264
1	403262877	cullin-5	0.14
1	403263301	60S ribosomal protein L7a	0.14
1	403263388	heparanase isoform 1	0.14
1	403264090	importin-4 isoform 1	0.14
1	403264188	uncharacterized protein C14orf93 homolog isoform 1	0.14
1	403264789	SNW domain-containing protein 1	0.14
1	403265263	homeobox protein TGIF1 isoform 1	0.14
1	403269246	fatty acyl-CoA reductase 2 isoform 1	0.14
1	403270655	integrator complex subunit 6	0.14
1	403271906	CCR4-NOT transcription complex subunit 2 isoform 1	0.14
1	403272563	protein FAM78B	0.14
1	403275338	protein phosphatase 1D	0.14
1	403275468	ubiquitin carboxyl-terminal hydrolase 22	0.14
1	403275499	phosphatidylinositol transfer protein alpha isoform	0.14
1	403275546	pituitary homeobox 2 isoform 1	0.14
1	403278034	son of sevenless homolog 2	0.14
2	403278071	nucleolin-like	0.14	0.0424264
1	403278730	serine/threonine-protein kinase OSR1	0.14
1	403278982	tyrosine-protein kinase RYK	0.14
1	403279403	LIM and SH3 domain protein 1	0.14
1	403279657	U3 small nucleolar RNA-associated protein 18 homolog	0.14
1	403280850	glutamate [NMDA] receptor subunit epsilon-3	0.14
1	403282075	syntaxin-7	0.14
1	403282525	cadherin-like protein 26	0.14
1	403283212	aconitate hydratase, mitochondrial	0.14
1	403284976	T-cell activation Rho GTPase-activating protein	0.14
1	403285495	platelet-derived growth factor receptor beta	0.14
1	403285772	ras GTPase-activating protein 4	0.14
1	403286080	ufm1-specific protease 1-like	0.14
1	403286763	C-type lectin domain family 12 member A	0.14
1	403287115	complement C1q tumor necrosis factor-related protein 2	0.14
1	403287667	heterochromatin protein 1-binding protein 3	0.14
1	403287704	ephrin type-A receptor 2	0.14
1	403287729	aquaporin-11	0.14
1	403287747	BTB/POZ domain-containing protein KCTD21	0.14
1	403288742	tyrosine-protein kinase Lyn isoform 1	0.14
1	403289053	amyloid beta A4 precursor protein-binding family A member 1	0.14
1	403289317	muscarinic acetylcholine receptor M5	0.14
1	403290028	heterogeneous nuclear ribonucleoprotein A/B	0.14
1	403290435	NEDD8-activating enzyme E1 regulatory subunit isoform 1	0.14
1	403290858	tumor necrosis factor receptor superfamily member 5	0.14
1	403292441	clusterin	0.14
1	403292838	probable alpha-ketoglutarate-dependent dioxygenase ABH6	0.14
1	403293164	zinc finger and SCAN domain-containing protein 20	0.14
1	403294450	60 kDa SS-A/Ro ribonucleoprotein isoform 1	0.14
1	403294840	neurofascin	0.14
1	403298499	formin-binding protein 1	0.14
2	403298859	inositol monophosphatase 1-like isoform 1	0.14	0
1	403300036	UPF0472 protein C16orf72 homolog	0.14
1	403300573	rho guanine nucleotide exchange factor 9 isoform 1	0.14
1	403300588	androgen receptor	0.14
1	403301679	sodium-coupled neutral amino acid transporter 4 isoform 1	0.14
1	403302094	importin subunit alpha-1	0.14
1	403303640	voltage-dependent anion-selective channel protein 3 isoform 1	0.14
1	403304605	leucine-rich repeat-containing protein 3C	0.14
3	403306920	glucose-6-phosphate 1-dehydrogenase isoform 1	0.14	0
2	403307059	EH domain-containing protein 3	0.14
1	403307887	uncharacterized protein C6orf10 homolog	0.14
2	403308453	myosin-11	0.14	0.0424264
1	PVP01_0004290.1	Plasmodium exported protein, unknown function	0.14
1	PVP01_0007720.1	PIR protein	0.14
1	PVP01_0010240.1	PIR protein	0.14
1	PVP01_0206100.1	photosensitized INA-labeled protein PHIL1	0.14
1	PVP01_0212900.1	cysteine desulfurase	0.14
2	PVP01_0219200.1	Plasmodium exported protein, unknown function	0.14	0
4	PVP01_0403900.1	PIR protein	0.14	0.0571548
1	PVP01_0406600.1	ATP-dependent RNA helicase DDX47	0.14
1	PVP01_0511400.1	conserved Plasmodium protein, unknown function	0.14
2	PVP01_0716400.1	glideosome-associated protein 50	0.14	0.0707107
1	PVP01_0805600.1	conserved Plasmodium protein, unknown function	0.14
2	PVP01_0812300.1	rhoptry associated adhesin	0.14	0
1	PVP01_0836000.1	EH domain-containing protein	0.14
1	PVP01_1010800.1	mitochondrial-processing peptidase subunit alpha	0.14
1	PVP01_1020800.1	conserved Plasmodium protein, unknown function	0.14
1	PVP01_1026300.1	nuclear protein localization protein 4	0.14
1	PVP01_1247900.1	ATP-dependent RNA helicase DBP5	0.14
1	PVP01_1266500.1	allantoicase	0.14
2	PVP01_1319400.1	conserved Plasmodium protein, unknown function	0.14	0.0707107
4	PVP01_1335000.1	DnaJ protein	0.14	0.057735
1	PVP01_1342900.1	RNA-binding protein	0.14
2	PVP01_1438400.1	zinc finger protein	0.14	0
3	PVP01_1461900.1	cytoplasmic translation machinery associated protein	0.14	0.069282
6	PVP01_1031600.1	merozoite surface protein 3	0.14	0.083666
3	403272236	peptidyl-prolyl cis-trans isomerase D	0.136667	0.0635085
3	403287718	protein DDI1 homolog 2	0.136667	0.0635085
5	PVP01_0716700.1	eukaryotic translation initiation factor 3 subunit F	0.136	0.0581378
2	403254849	polyribonucleotide 5'-hydroxyl-kinase Clp1	0.135	0.0636396
2	403287399	leucine zipper protein 1	0.135	0.13435
2	403288713	casein kinase II subunit alpha-like	0.135	0.0636396
2	PVP01_0725800.1	fumarate hydratase	0.135	0.0353553
2	PVP01_1324100.1	enoyl-CoA hydratase	0.135	0.0636396
5	PVP01_1312300.1	ribonucleoside-diphosphate reductase large subunit	0.134	0.10139
5	PVP01_0812700.1	GMP synthase [glutamine-hydrolyzing]	0.134	0.0750333
3	403301997	tryptophan--tRNA ligase, cytoplasmic isoform 1	0.133333	0.046188
3	PVP01_0110100.1	lysophospholipase	0.133333	0.057735
3	PVP01_0532000.1	glideosome associated protein with multiple membrane spans 2	0.133333	0.057735
6	PVP01_0814200.1	conserved Plasmodium protein, unknown function	0.133333	0.0742069
4	403271399	6-phosphofructokinase, liver type isoform 1	0.1325	0.13376
4	PVP01_1256900.1	signal recognition particle subunit SRP54	0.1325	0.0809835
5	PVP01_1242100.1	vacuolar ATP synthase subunit d	0.132	0.0939149
6	PVP01_1329100.1	glutathione reductase	0.131667	0.0803534
1	403254903	olfactory receptor 476-like	0.13
1	403255646	4F2 cell-surface antigen heavy chain	0.13
2	403256181	solute carrier organic anion transporter family member 4C1	0.13	0.0424264
1	403256474	UPF0586 protein C9orf41 homolog	0.13
1	403256528	protein FAM78A	0.13
1	403257521	F-actin-capping protein subunit alpha-2	0.13
1	403257871	putative tyrosine-protein phosphatase auxilin isoform 2	0.13
1	403258367	ras-specific guanine nucleotide-releasing factor 1-like	0.13
1	403259177	tetratricopeptide repeat protein 21B	0.13
1	403259288	disintegrin and metalloproteinase domain-containing protein 12	0.13
1	403259484	hyaluronan-binding protein 2 isoform 1	0.13
2	403260495	poly(rC)-binding protein 1	0.13	0
1	403260551	60S ribosomal protein L6-like	0.13
1	403261049	cytoplasmic tRNA 2-thiolation protein 2	0.13
1	403261288	pre T-cell antigen receptor alpha	0.13
1	403261384	transmembrane protein 63B isoform 1	0.13
1	403263198	T-cell surface glycoprotein CD3 epsilon chain	0.13
2	403263938	proteasome subunit alpha type-6-like isoform 1	0.13	0
1	403264212	matrix metalloproteinase-14	0.13
2	403264525	uncharacterized protein KIAA0247 homolog	0.13	0
5	403265302	T-complex protein 1 subunit beta-like	0.13	0.0765942
1	403265867	calcium-transporting ATPase type 2C member 1 isoform 1	0.13
2	403266070	erythrocyte band 7 integral membrane protein isoform 1	0.13	0
1	403268041	thioredoxin-like protein 1	0.13
1	403268287	methyl-CpG-binding domain protein 4	0.13
1	403268730	collagen alpha-1(XXI) chain	0.13
2	403268775	antigen peptide transporter 1	0.13	0.113137
1	403269487	GTPase Era, mitochondrial-like	0.13
1	403269883	hsc70-interacting protein-like	0.13
1	403272687	alkaline ceramidase 2	0.13
1	403274114	receptor expression-enhancing protein 3	0.13
1	403275094	myosin-3	0.13
1	403275107	dual specificity mitogen-activated protein kinase kinase 4	0.13
1	403276048	uveal autoantigen with coiled-coil domains and ankyrin repeats	0.13
1	403278163	macrophage mannose receptor 1	0.13
2	403278483	2-oxoglutarate dehydrogenase, mitochondrial isoform 1	0.13	0.0282843
1	403278518	uncharacterized protein C7orf57 homolog isoform 1	0.13
1	403280043	xylosyltransferase 2	0.13
1	403281125	dolichyl-diphosphooligosaccharide--protein glycosyltransferase subunit 2-like	0.13
1	403281254	CDK5 regulatory subunit-associated protein 1	0.13
1	403281372	uncharacterized protein C20orf152 homolog	0.13
1	403281386	short transient receptor potential channel 4-associated protein	0.13
1	403282313	pleckstrin homology domain-containing family G member 4B	0.13
1	403283031	pyridoxal phosphate phosphatase	0.13
2	403284006	glutamate--cysteine ligase regulatory subunit	0.13	0
1	403284093	TNF receptor-associated factor 3 isoform 1	0.13
1	403284496	tumor necrosis factor alpha-induced protein 2	0.13
1	403286798	rod cGMP-specific 3',5'-cyclic phosphodiesterase subunit beta isoform 1	0.13
1	403287379	arf-GAP with SH3 domain, ANK repeat and PH domain-containing protein 3 isoform 1	0.13
1	403288955	leucine zipper putative tumor suppressor 1	0.13
1	403289233	1-phosphatidylinositol 4,5-bisphosphate phosphodiesterase beta-2 isoform 1	0.13
1	403289419	small kinetochore-associated protein	0.13
2	403290170	nucleophosmin isoform 1	0.13	0
1	403292410	dihydropyrimidinase-related protein 2 isoform 1	0.13
1	403293298	YTH domain family protein 2	0.13
5	403293515	EGF-containing fibulin-like extracellular matrix protein 2	0.13	0.0494975
1	403293789	NAD(P)H-hydrate epimerase	0.13
1	403296358	ATP synthase subunit gamma, mitochondrial isoform 1	0.13
1	403297013	probable methyltransferase BCDIN3D	0.13
1	403297989	voltage-dependent anion-selective channel protein 2 isoform 1	0.13
1	403298118	protein unc-79 homolog	0.13
1	403298564	probable palmitoyltransferase ZDHHC12	0.13
1	403298958	synaptoporin isoform 1	0.13
1	403299380	kallikrein-11 isoform 1	0.13
1	403299472	ras-interacting protein 1	0.13
1	403299904	syntaxin-binding protein 1	0.13
1	403300042	probable phospholipid-transporting ATPase IG isoform 1	0.13
1	403301161	CAAX prenyl protease 2 isoform 1	0.13
1	403302690	DNA-binding protein RFX5 isoform 1	0.13
1	403302980	jerky protein homolog	0.13
1	403303212	G1/S-specific cyclin-D2	0.13
1	403305080	protocadherin-18	0.13
1	403305296	zinc finger protein 546	0.13
1	403305630	p53-induced protein with a death domain isoform 1	0.13
1	403306115	transmembrane protein 45A isoform 2	0.13
1	403306225	kinesin-like protein KIF18B	0.13
1	403306990	E3 ubiquitin-protein ligase RNF130	0.13
1	403309303	uncharacterized protein LOC101037582	0.13
1	PVP01_0000160.1	tryptophan-rich protein	0.13
1	PVP01_0001330.1	PIR protein	0.13
1	PVP01_0002080.1	Plasmodium exported protein, unknown function	0.13
1	PVP01_0002170.1	Plasmodium exported protein, unknown function	0.13
1	PVP01_0002840.1	PIR protein	0.13
1	PVP01_0111100.1	conserved Plasmodium protein, unknown function	0.13
1	PVP01_0118700.1	nucleolar protein 10	0.13
1	PVP01_0206700.1	conserved Plasmodium protein, unknown function	0.13
1	PVP01_0302900.1	conserved Plasmodium protein, unknown function	0.13
1	PVP01_0306000.1	conserved Plasmodium protein, unknown function	0.13
1	PVP01_0407900.1	ATP synthase F1, alpha subunit	0.13
1	PVP01_0514300.1	Snf2-related CBP activator	0.13
1	PVP01_0602300.1	rhoptry neck protein 12	0.13
1	PVP01_0607700.1	citrate synthase, mitochondrial	0.13
1	PVP01_0709400.1	DNA primase large subunit	0.13
4	PVP01_0719200.1	inosine-5'-monophosphate dehydrogenase	0.13	0.0765942
2	PVP01_0725200.1	glutamine-dependent NAD(+) synthetase	0.13	0.0707107
1	PVP01_0726300.1	cytochrome c oxidase subunit 5B	0.13
1	PVP01_0806700.1	conserved membrane protein, unknown function	0.13
2	PVP01_0808600.1	Plasmodium exported protein (PHIST), unknown function	0.13	0
3	PVP01_0938300.1	CLPTM1 domain-containing protein	0.13	0.0916515
3	PVP01_1018300.1	conserved Plasmodium protein, unknown function	0.13	0.069282
1	PVP01_1025300.1	pre-mRNA-processing ATP-dependent RNA helicase PRP5	0.13
1	PVP01_1025400.1	conserved Plasmodium protein, unknown function	0.13
1	PVP01_1028300.1	conserved Plasmodium protein, unknown function	0.13
1	PVP01_1134800.1	major facilitator superfamily-related transporter	0.13
1	PVP01_1201500.1	Plasmodium exported protein (PHIST), unknown function	0.13
1	PVP01_1209600.1	rhomboid protease ROM6	0.13
2	PVP01_1224100.1	ER lumen protein retaining receptor 1	0.13	0
1	PVP01_1253500.1	pyridine nucleotide transhydrogenase	0.13
1	PVP01_1312500.1	N-acetyltransferase	0.13
3	PVP01_1425000.1	cation diffusion facilitator family protein	0.13	0.07
1	PVP01_1428100.1	GTPase	0.13
3	PVP01_1439200.1	heterochromatin protein 1	0.13	0
1	PVP01_1441900.1	vacuolar iron transporter	0.13
1	PVP01_1465600.1	bax inhibitor 1	0.13
4	PVP01_1261300.1	conserved Plasmodium protein, unknown function	0.1275	0.055
4	403255088	elongation factor 1-gamma	0.125	0.0519615
2	403259809	RRP12-like protein	0.125	0.0919239
2	403268234	ruvB-like 1 isoform 1	0.125	0.0636396
2	403272423	SWI/SNF-related matrix-associated actin-dependent regulator of chromatin subfamily A member 5	0.125	0.0777817
2	403295529	collagen alpha-1(X) chain	0.125	0.0919239
2	403298968	succinyl-CoA ligase [GDP-forming] subunit beta, mitochondrial	0.125	0.0636396
2	403300640	amyloid beta A4 precursor protein-binding family B member 2 isoform 1	0.125	0.0353553
2	403306997	calnexin isoform 1	0.125	0.0919239
2	PVP01_0527600.1	eukaryotic translation initiation factor 3 subunit M	0.125	0.0636396
2	PVP01_0705000.1	arginase	0.125	0.0636396
3	PVP01_0703200.1	replication protein A1, small fragment	0.123333	0.092376
3	403260559	actin-related protein 2	0.123333	0.057735
3	403284970	ezrin	0.123333	0.109697
6	403292029	adenylyl cyclase-associated protein 1	0.123333	0.0742069
3	PVP01_0004240.1	PIR protein	0.123333	0.057735
3	PVP01_0504000.1	Plasmodium exported protein (PHIST), unknown function	0.123333	0.057735
3	PVP01_0801200.1	Plasmodium exported protein, unknown function	0.123333	0.046188
4	PVP01_1005600.1	eukaryotic translation initiation factor 3 subunit E	0.1225	0.0670199
5	PVP01_0834000.1	activator of Hsp90 ATPase	0.122	0.0491935
5	PVP01_1267600.1	cytochrome b-c1 complex subunit Rieske	0.122	0.0491935
6	403283098	myosin-9	0.121667	0.0980646
6	403291047	transketolase	0.121667	0.0980646
7	PVP01_0734300.1	conserved Plasmodium protein, unknown function	0.121429	0.0857183
5	PVP01_1205600.1	glutamate--tRNA ligase	0.12	0.0447214
5	PVP01_1428900.1	conserved protein, unknown function	0.12	0.0424264
4	403295411	eukaryotic translation initiation factor 3 subunit E isoform 1	0.12	0.046188
2	403254449	sodium-coupled monocarboxylate transporter 2	0.12	0
1	403254695	prothrombin isoform 1	0.12
1	403254808	olfactory receptor 5M9-like	0.12
1	403254955	olfactory receptor 5A1-like	0.12
1	403254960	olfactory receptor 4D11-like	0.12
1	403255243	rho GTPase-activating protein 6	0.12
1	403255345	heterogeneous nuclear ribonucleoprotein A1-like	0.12
1	403255536	olfactory receptor 4A15-like	0.12
1	403255639	neuroblast differentiation-associated protein AHNAK	0.12
1	403255872	serine/threonine-protein phosphatase 2A catalytic subunit alpha isoform	0.12
1	403256070	DTW domain-containing protein 2	0.12
1	403256122	adenomatous polyposis coli protein isoform 1	0.12
1	403256739	forkhead box protein B2	0.12
1	403257138	guanine nucleotide-binding protein G(i) subunit alpha-1	0.12
1	403257782	leucine-rich repeat-containing protein 40	0.12
2	403258914	26S proteasome non-ATPase regulatory subunit 14	0.12	0
1	403259540	xaa-Pro aminopeptidase 1	0.12
1	403259801	phosphoglycerate mutase 1	0.12
1	403261110	mitogen-activated protein kinase kinase kinase 7	0.12
2	403261255	transcription factor EB	0.12	0.0565685
1	403261457	probable G-protein coupled receptor 110	0.12
1	403262029	olfactory receptor 52E8-like	0.12
1	403262051	olfactory receptor 52D1-like	0.12
1	403263028	olfactory receptor 52E5-like	0.12
2	403263052	putative olfactory receptor 52P1-like	0.12	0
1	403263060	olfactory receptor 52M1-like	0.12
1	403263622	melanoma-associated antigen B2-like	0.12
1	403263824	putative type-1 protein phosphatase inhibitor 4-like	0.12
1	403263972	rho GTPase-activating protein 5	0.12
1	403264166	RING finger protein C14orf164 homolog	0.12
1	403264235	olfactory receptor 10G3-like	0.12
1	403265455	E3 ubiquitin-protein ligase MIB1	0.12
1	403266319	protein Niban	0.12
1	403267847	uncharacterized protein C5orf34 homolog	0.12
1	403270519	ribonuclease H2 subunit B	0.12
1	403271067	kinesin-like protein KIF13A	0.12
1	403272367	mineralocorticoid receptor isoform 1	0.12
1	403273208	tryptase gamma	0.12
1	403273827	hexokinase-1 isoform 1	0.12
1	403273841	putative hexokinase HKDC1	0.12
1	403274319	SHC-transforming protein 4	0.12
1	403274982	ephrin-B3	0.12
2	403276343	putative olfactory receptor 10AC1-like	0.12	0
1	403276359	olfactory receptor 2A2-like	0.12
1	403277518	tyrosine-protein phosphatase non-receptor type 14	0.12
1	403277560	integrator complex subunit 7 isoform 4	0.12
3	403278020	26S protease regulatory subunit 10B	0.12	0.0519615
1	403278448	biliverdin reductase A	0.12
1	403278821	phospholipid scramblase 1-like	0.12
1	403279523	zinc finger protein 652	0.12
1	403279708	RNA-binding protein Musashi homolog 2	0.12
1	403280738	secreted and transmembrane protein 1	0.12
2	403281048	afamin	0.12	0.0848528
1	403281205	gamma-glutamyltransferase 7	0.12
1	403282245	exocyst complex component 3	0.12
1	403283563	olfactory receptor 1A1-like	0.12
1	403284477	protein AHNAK2	0.12
1	403285823	acetylcholinesterase isoform 1	0.12
1	403286292	A-kinase anchor protein 11	0.12
1	403286313	ETS-related transcription factor Elf-1	0.12
1	403287142	clathrin interactor 1 isoform 1	0.12
1	403287250	uncharacterized protein LOC101048246	0.12
1	403287938	protein FAM221A	0.12
1	403289274	transmembrane and coiled-coil domain-containing protein 5A	0.12
1	403289423	ankyrin repeat domain-containing protein 63	0.12
1	403289529	transmembrane protein 164	0.12
1	403289629	zinc finger CCHC domain-containing protein 16-like	0.12
2	403289633	collagen alpha-6(IV) chain	0.12	0.0989949
1	403290730	mitochondrial import receptor subunit TOM34	0.12
1	403290976	protein FAM116A	0.12
1	403291401	autophagy-related protein 16-1 isoform 1	0.12
1	403292501	dedicator of cytokinesis protein 5	0.12
2	403292510	N-acetyltransferase ESCO2	0.12	0.0565685
1	403292972	alpha-actinin-4	0.12
1	403293895	olfactory receptor 6K6-like	0.12
1	403294376	set1/Ash2 histone methyltransferase complex subunit ASH2 isoform 1	0.12
2	403296113	olfactory receptor 7G3-like	0.12	0
1	403296194	kelch-like ECH-associated protein 1	0.12
1	403296212	nicalin	0.12
1	403296910	olfactory receptor 6C4-like	0.12
1	403299124	alpha-soluble NSF attachment protein	0.12
1	403300334	transcription elongation factor A protein 1	0.12
1	403301178	src substrate cortactin	0.12
1	403301186	two pore calcium channel protein 2	0.12
1	403301452	rab-like protein 1	0.12
1	403302934	cytochrome c1, heme protein, mitochondrial-like	0.12
1	403303411	niban-like protein 2	0.12
1	403305588	tetraspanin-32	0.12
4	403308840	T-complex protein 1 subunit zeta	0.12	0.046188
1	403309090	potassium/sodium hyperpolarization-activated cyclic nucleotide-gated channel 2	0.12
2	PVP01_0112600.1	26S proteasome regulatory subunit RPN10	0.12	0.0565685
2	PVP01_0203200.1	TatD-like deoxyribonuclease	0.12	0.0565685
1	PVP01_0212000.1	DNA mismatch repair protein PMS1	0.12
3	PVP01_0216900.1	knob-associated histidine-rich protein	0.12	0.034641
3	PVP01_0414000.1	conserved Plasmodium protein, unknown function	0.12	0
1	PVP01_0416700.1	conserved Plasmodium protein, unknown function	0.12
1	PVP01_0507800.1	ubiquitin conjugation factor E4 B	0.12
1	PVP01_0523100.1	Plasmodium exported protein (PHIST), unknown function	0.12
1	PVP01_0525800.1	histone acetyltransferase	0.12
1	PVP01_0526900.1	memo-like protein	0.12
1	PVP01_0610200.1	formin 2	0.12
1	PVP01_0708600.1	exportin-7	0.12
1	PVP01_0714400.1	major facilitator superfamily domain-containing protein	0.12
1	PVP01_0732600.1	conserved Plasmodium protein, unknown function	0.12
8	PVP01_0735000.1	Plasmodium exported protein, unknown function	0.12	0.0595219
1	PVP01_0738500.1	Plasmodium exported protein, unknown function	0.12
1	PVP01_0801500.1	Plasmodium exported protein, unknown function	0.12
1	PVP01_0803400.1	inner membrane complex protein 1c	0.12
1	PVP01_0820700.1	RNA-binding protein	0.12
1	PVP01_0821500.1	cleavage and polyadenylation specificity factor	0.12
1	PVP01_0823500.1	formate-nitrite transporter	0.12
3	PVP01_0830700.1	asparagine synthetase [glutamine-hydrolyzing]	0.12	0
2	PVP01_0833800.1	FAD-dependent glycerol-3-phosphate dehydrogenase	0.12	0.0848528
1	PVP01_0838300.1	Plasmodium exported protein, unknown function	0.12
1	PVP01_0903600.1	hypothetical protein	0.12
5	PVP01_0906400.1	translocon component PTEX88	0.12	0.0570088
3	PVP01_0918800.1	heat shock protein 90	0.12	0.0519615
1	PVP01_0928000.1	tRNA (guanine-N(7)-)-methyltransferase	0.12
1	PVP01_0936800.1	3-oxo-5-alpha-steroid 4-dehydrogenase	0.12
1	PVP01_0943500.1	conserved Plasmodium protein, unknown function	0.12
2	PVP01_0946400.1	bicoid-interacting protein BIN3	0.12	0.0565685
1	PVP01_1005300.1	F-actin-capping protein subunit alpha	0.12
1	PVP01_1028800.1	actin-like protein	0.12
1	PVP01_1033200.1	chromosome assembly factor 1	0.12
3	PVP01_1033400.1	rhoptry-associated protein 2	0.12	0.0519615
1	PVP01_1125100.1	conserved Plasmodium protein, unknown function	0.12
2	PVP01_1143000.1	long chain polyunsaturated fatty acid elongation enzyme	0.12	0
4	PVP01_1208700.1	protein transport protein SEC61 subunit alpha	0.12	0.046188
2	PVP01_1209100.1	isocitrate dehydrogenase [NADP], mitochondrial	0.12	0.0565685
3	PVP01_1219400.1	MSP7-like protein	0.12	0
1	PVP01_1223800.1	GPI transamidase subunit PIG-U	0.12
1	PVP01_1269300.1	conserved Plasmodium protein, unknown function	0.12
3	PVP01_1316700.1	HP12 protein homolog	0.12	0.103923
2	PVP01_1317800.1	succinyl-CoA ligase [ADP-forming] subunit beta	0.12	0.0565685
1	PVP01_1319000.1	autophagy protein 5	0.12
4	PVP01_1334500.1	serine/threonine protein phosphatase PP1	0.12	0
1	PVP01_1344900.1	serine/threonine protein phosphatase CPPED1	0.12
2	PVP01_1412300.1	ATP synthase subunit gamma, mitochondrial	0.12	0
1	PVP01_1420200.1	N(2),N(2)-dimethylguanosine tRNA methyltransferase	0.12
1	PVP01_1424100.1	4-nitrophenylphosphatase	0.12
1	PVP01_1430900.1	conserved Plasmodium protein, unknown function	0.12
6	PVP01_0208500.1	calcium-transporting ATPase	0.118333	0.0713909
6	PVP01_1401400.1	cytoadherence linked asexual protein, CLAG	0.118333	0.0658534
8	PVP01_1008700.1	acyl-CoA synthetase	0.1175	0.0813722
4	403296959	proliferation-associated protein 2G4	0.1175	0.055
3	PVP01_0721100.1	glutamine synthetase	0.116667	0.0404145
3	PVP01_0731000.1	M18 aspartyl aminopeptidase	0.116667	0.080829
3	PVP01_0935600.1	coatomer subunit delta	0.116667	0.0404145
3	PVP01_1132300.1	malate:quinone oxidoreductase	0.116667	0.080829
2	403262126	ribonucleoside-diphosphate reductase large subunit isoform 1	0.115	0.106066
2	403273674	heat shock protein 75 kDa, mitochondrial	0.115	0.0353553
2	403308970	ubiquitin carboxyl-terminal hydrolase 5 isoform 1	0.115	0.0353553
2	PVP01_0505000.1	prolyl 4-hydroxylase subunit alpha	0.115	0.0636396
8	PVP01_1111200.1	falcilysin	0.115	0.0812404
6	PVP01_1222900.1	glutamine--tRNA ligase	0.113333	0.0458984
4	PVP01_0916000.1	vivapain-2	0.1125	0.085
4	PVP01_0201700.1	PIR protein	0.1125	0.045
4	PVP01_1016300.1	eukaryotic translation initiation factor 3 subunit B	0.1125	0.0478714
5	PVP01_0201600.1	PIR protein	0.112	0.0383406
5	PVP01_1332400.1	NADP-specific glutamate dehydrogenase	0.112	0.0438178
6	PVP01_0417800.1	serine-repeat antigen (SERA)	0.111667	0.0538207
7	PVP01_1450300.1	60 kDa chaperonin	0.111429	0.0779805
2	PVP01_0619100.1	Sec1 family protein	0.11	0.0848528
1	403254047	centromere protein J	0.11
1	403254180	olfactory receptor 5P2-like	0.11
1	403254770	olfactory receptor 4A16-like	0.11
2	403257409	nuclear migration protein nudC	0.11	0
1	403257920	LINE-1 type transposase domain-containing protein 1	0.11
1	403258256	apoptosis-enhancing nuclease	0.11
1	403259260	antigen KI-67 isoform 1	0.11
1	403259334	mitotic checkpoint protein BUB3 isoform 1	0.11
1	403259574	calcium homeostasis modulator protein 1	0.11
1	403260593	homeobox protein OTX1	0.11
1	403263598	putative uncharacterized protein CXorf30 homolog	0.11
1	403265136	desmoglein-1	0.11
1	403268285	rhodopsin	0.11
2	403268371	serine/threonine-protein kinase PAK 2	0.11	0.0565685
1	403270859	GMP reductase 1	0.11
2	403271172	cytosol aminopeptidase	0.11	0.0565685
1	403271582	quinone oxidoreductase-like protein 1	0.11
1	403272040	ALX homeobox protein 1	0.11
2	403272475	6-phosphogluconate dehydrogenase, decarboxylating	0.11	0.0565685
2	403273867	heterogeneous nuclear ribonucleoprotein H3 isoform 1	0.11	0
1	403274179	rab3 GTPase-activating protein catalytic subunit-like	0.11
1	403274950	sentrin-specific protease 3	0.11
1	403275550	pituitary homeobox 2 isoform 3	0.11
1	403275962	DCC-interacting protein 13-beta isoform 1	0.11
1	403278069	eukaryotic translation initiation factor 2 subunit 2-like	0.11
1	403278165	zinc transporter ZIP12 isoform 1	0.11
1	403278682	trafficking kinesin-binding protein 1	0.11
1	403278948	WD repeat-containing protein 48	0.11
1	403279167	transcriptional regulator Kaiso	0.11
1	403279793	misshapen-like kinase 1 isoform 1	0.11
1	403280386	Fanconi anemia-associated protein of 100 kDa isoform 1	0.11
1	403280704	beta-2-glycoprotein 1	0.11
1	403281157	PHD finger protein 20	0.11
1	403282083	trace amine-associated receptor 3-like	0.11
1	403282163	connective tissue growth factor	0.11
1	403283138	malonyl-CoA-acyl carrier protein transacylase, mitochondrial, partial	0.11
1	403283222	hsc70-interacting protein	0.11
2	403285969	importin subunit alpha-8	0.11	0.0565685
1	403286044	abhydrolase domain-containing protein 11	0.11
1	403286928	syntaxin-18	0.11
4	403288386	fumarate hydratase, mitochondrial	0.11	0.046188
1	403288756	short-chain dehydrogenase/reductase family 16C member 6-like	0.11
1	403290657	rho GTPase-activating protein 40	0.11
1	403291163	hemK methyltransferase family member 1	0.11
1	403291311	serine/threonine-protein kinase Nek4	0.11
1	403291830	kinesin-like protein KIF2C isoform 2	0.11
1	403291989	polycomb protein SCMH1 isoform 2	0.11
1	403292302	acetoacetyl-CoA synthetase	0.11
1	403292508	scavenger receptor class A member 3	0.11
1	403292824	NF-kappa-B inhibitor delta isoform 2	0.11
3	403293033	calpain small subunit 1	0.11	0
1	403294492	fructose-1,6-bisphosphatase isozyme 2	0.11
1	403296202	zinc finger protein 555	0.11
1	403296393	protein FAM208B	0.11
1	403296551	dendrin	0.11
3	403296729	keratin, type II cytoskeletal 1b	0.11	0.034641
1	403297701	peroxisome biogenesis factor 10	0.11
1	403298416	26S proteasome non-ATPase regulatory subunit 7-like	0.11
1	403300112	cerebellar degeneration-related antigen 1	0.11
1	403300495	sodium/potassium/calcium exchanger 1	0.11
2	403300929	pantothenate kinase 2, mitochondrial	0.11	0.0565685
1	403300948	UPF0553 protein C9orf64 homolog	0.11
1	403301206	NADH dehydrogenase [ubiquinone] flavoprotein 1, mitochondrial, partial	0.11
2	403301818	serine/threonine-protein phosphatase PP1-beta catalytic subunit	0.11	0
1	403302407	olfactory receptor 7C2-like	0.11
1	403302984	G-protein coupled receptor 20 isoform 1	0.11
1	403303134	pulmonary surfactant-associated protein B	0.11
1	403303457	cartilage oligomeric matrix protein isoform 3	0.11
1	403304258	claudin-5	0.11
1	403304638	breast cancer type 1 susceptibility protein homolog	0.11
1	403304663	ATP-citrate synthase	0.11
1	403304989	iron-responsive element-binding protein 2	0.11
1	403306388	histone deacetylase 5	0.11
1	403306654	atrial natriuretic peptide receptor 2	0.11
1	403307463	neogenin	0.11
1	403308741	uncharacterized protein LOC101031882, partial	0.11
1	403309012	complement C1s subcomponent isoform 1	0.11
1	PVP01_0000150.1	tryptophan-rich antigen	0.11
1	PVP01_0000170.1	tryptophan-rich protein	0.11
1	PVP01_0004590.1	PIR protein	0.11
2	PVP01_0118400.1	mannose-6-phosphate isomerase	0.11	0.0282843
1	PVP01_0217900.1	PIR protein	0.11
1	PVP01_0407000.1	replication factor C subunit 2	0.11
1	PVP01_0416600.1	KRR1 small subunit processome component	0.11
3	PVP01_0417400.1	serine-repeat antigen 4 (SERA)	0.11	0.069282
1	PVP01_0520000.1	phosphoglucomutase-2	0.11
1	PVP01_0533300.1	STP1 protein	0.11
2	PVP01_0617900.1	leucine-rich repeat protein	0.11	0
2	PVP01_0704800.1	Maf-like protein	0.11	0.0565685
1	PVP01_0710900.1	SAP domain-containing protein	0.11
2	PVP01_0721500.1	DNA-directed RNA polymerase II subunit RPB3	0.11	0
3	PVP01_0804100.1	RNA-binding protein	0.11	0.0655744
2	PVP01_0916100.1	vivapain-3	0.11	0.0565685
1	PVP01_0942400.1	OTU domain-containing protein	0.11
1	PVP01_0943900.1	DnaJ protein	0.11
1	PVP01_1000300.1	PIR protein	0.11
2	PVP01_1013500.1	conserved Plasmodium protein, unknown function	0.11	0
1	PVP01_1025700.1	triose phosphate transporter	0.11
1	PVP01_1033800.1	tryptophan-rich antigen	0.11
3	PVP01_1116400.1	serine/threonine protein phosphatase 5	0.11	0.06
1	PVP01_1119600.1	sec14-like cytosolic factor or phosphatidylinositol/phosphatidylcholine transfer protein	0.11
2	PVP01_1232700.1	conserved Plasmodium protein, unknown function	0.11	0
1	PVP01_1243100.1	cyclin homologue	0.11
1	PVP01_1245200.1	splicing factor 3B subunit 2	0.11
1	PVP01_1264000.1	serine/threonine protein kinase	0.11
3	PVP01_1301500.1	mitochondrial phosphate carrier protein	0.11	0
2	PVP01_1304700.1	conserved Plasmodium protein, unknown function	0.11	0
3	PVP01_1322800.1	ABC transporter G family member 2	0.11	0
1	PVP01_1328200.1	surface protein P113	0.11
1	PVP01_1339000.1	cytidine diphosphate-diacylglycerol synthase	0.11
1	PVP01_1343900.1	conserved Plasmodium protein, unknown function	0.11
2	PVP01_1427000.1	conserved Plasmodium protein, unknown function	0.11	0
1	PVP01_1436400.1	anaphase-promoting complex subunit 10	0.11
1	PVP01_1467500.1	conserved Plasmodium protein, unknown function	0.11
8	403306707	transitional endoplasmic reticulum ATPase	0.107143	0.0518698
3	PVP01_1031700.1	merozoite surface protein 3	0.106667	0.057735
3	403280252	vitamin K-dependent protein C	0.106667	0.046188
3	PVP01_0600900.1	Plasmodium exported protein, unknown function	0.106667	0.0404145
3	PVP01_0733400.1	UBX domain	0.106667	0.046188
3	PVP01_1203800.1	phosphatidylinositol transfer protein	0.106667	0.046188
3	PVP01_1405000.1	DNA ligase I	0.106667	0.046188
3	PVP01_1455500.1	conserved Plasmodium protein, unknown function	0.106667	0.046188
3	PVP01_0107900.1	E3 ubiquitin-protein ligase	0.106667	0.0750555
2	403284982	T-complex protein 1 subunit alpha	0.105	0.0494975
2	403291360	E3 ubiquitin-protein ligase ARIH2	0.105	0.0494975
4	PVP01_0417700.1	serine-repeat antigen (SERA)	0.105	0.0404145
2	PVP01_0801000.1	hypothetical protein	0.105	0.0494975
2	PVP01_0924000.1	translation elongation factor EF-1, subunit alpha	0.105	0.0494975
8	PVP01_1431600.1	eukaryotic translation initiation factor 3 subunit A	0.105	0.0948683
[truncated: 1,706 more rows]
