# Supplementary material for: A large scale Plasmodium vivax- Saimiri boliviensis trophozoite-schizont transition proteome
Source: PLoS One. 2017 Aug 22;12(8):e0182561. doi: 10.1371/journal.pone.0182561 (PMC5567661; doi:10.1371/journal.pone.0182561)
Supplement: S5 Table — This table shows the functional categorization of proteins identified in combined trophozoite-schizont transition Proteomes 1 and 2 for both P. vivax and S. boliviensis. Proteins included have been identified at least twice by a search engine in the combined proteomes. The functional categories are listed to the right of the proteins, which are identified by accession number. Xrep represents identification of the protein in one or both proteomes; Avg. Xrep is the average number of times a single search engine identified a protein from within the four individual 2D lc/ms/ms runs for each proteome, and must be at least 2. The protein descriptions from the database used for identification are also listed. Some details from additional annotation (e.g. from Uniprot) are listed in the Annotation column. Proteins are placed into broad functional categories of interest, e.g. cytoskeleton(-related) as indicated. More than one functional category may be listed when this is supported by available information. (XLS) [file pone.0182561.s005.xls]

## Sheet: S boliviensis
XRep	Accession	Avg Xrep	Protein Description	function		annotation
10	403278922	2.3	transferrin receptor protein 1	adhesion; hemoglobin related; transport
2	403293669	1	thrombospondin-3 isoform 1	adhesion	[67]Adhesive glycoprotein that mediates cell-to-cell and cell-to-matrix interactions. Can bind to fibrinogen, fibronectin, laminin and type V collagen.
3	403293368	1.33333	fermitin family homolog 3	adhesion; signaling, regulation	[67] Plays a central role in cell adhesion in hematopoietic cells. Acts by activating the integrin beta-1-3 (ITGB1, ITGB2 and ITGB3). Required for integrin-mediated platelet adhesion and leukocyte adhesion to endothelial cells. Required for activation of integrin beta-2 (ITGB2) in polymorphonuclear granulocytes (PMNs); GO - Biological process integrin activation Source: [67]KB integrin-mediated s…
2	403298269	1	talin-2	adhesion; cytoskeleton- actin	[67]As a major component of focal adhesion plaques that links integrin to the actin cytoskeleton, may play an important role in cell adhesion. Recruits PIP5K1C to focal adhesion plaques and strongly activates its kinase activity (By similarity)
5	403279865	1.2	vitronectin	adhesion; structural	[67]Vitronectin is a cell adhesion and spreading factor found in serum and tissues. Vitronectin interact with glycosaminoglycans and proteoglycans. Is recognized by certain members of the integrin family and serves as a cell-to-substrate adhesion molecule. Inhibitor of the membrane-damaging effect of the terminal cytolytic complement pathway
2	403290290	1	PDZ domain-containing protein 2	adhesion	[67] human protein: GO - Biological process cell adhesion
2	403275242	2	cytospin-B-like isoform 1	adhesion; cytoskeleton- actin	[67]- Involved in cytokinesis and spindle organization. May play a role in actin cytoskeleton organization and microtubule stabilization and hence required for proper cell adhesion and migration.
3	403284419	1	T-cell surface antigen CD2	adhesion; signaling, regulation	[67] CD2 interacts with lymphocyte function-associated antigen (LFA-3) and CD48/BCM1 to mediate adhesion between T-cells and other cell types. CD2 is implicated in the triggering of T-cells, the cytoplasmic domain is implicated in the signaling function.
5	403307431	3	neuroplastin	adhesion; signaling, regulation	[67] Probable homophilic and heterophilic cell adhesion molecule involved in long term potentiation at hippocampal excitatory synapses through activation of p38MAPK. May also regulate neurite outgrowth by activating the FGFR1 signaling pathway. May play a role in synaptic plasticity
2	403291260	1	transforming protein RhoA	adhesion; signaling-actin	[67] Regulates a signal transduction pathway linking plasma membrane receptors to the assembly of focal adhesions and actin stress fibers. Involved in a microtubule-dependent signal that is required for the myosin contractile ring formation during cell cycle cytokinesis.
1	403263754	2	retinoschisin	adhesion; signaling, regulation	[67] May be active in cell adhesion processes during retinal development. GO - Biological process adaptation of rhodopsin mediated signaling
2	403307638	1	carcinoembryonic antigen-related cell adhesion molecule 18	adhesion?
9	403299206	1.22222	apoptosis regulator BAX	apoptosis
4	403292506	1.25	BCL2/adenovirus E1B 19 kDa protein-interacting protein 3-like	apoptosis	[67] Induces apoptosis. Interacts with viral and cellular anti-apoptosis proteins. Can overcome the suppressors BCL-2 and BCL-XL, although high levels of BCL-XL expression will inhibit apoptosis. Inhibits apoptosis induced by BNIP3. Involved in mitochondrial quality control via its interaction with SPATA18/MIEAP: in response to mitochondrial damage, participates in mitochondrial protein catabolic…
2	403276422	1	GTPase IMAP family member 4 isoform 1	apoptosis	[67]- May play a role in regulating lymphocyte apoptosis (By similarity). Exhibits intrisinic GTPase activity. Shows a higher affinity for GDP over GTP (about 12-fold higher), and binding shows an absolute requirement for magnesium.
2	403275927	1	stabilin-2	apoptosis	[67]- Phosphatidylserine receptor that enhances the engulfment of apoptotic cells. Hyaluronan receptor that binds to and mediates endocytosis of hyaluronic acid (HA). Acts also, in different species, as a primary systemic scavenger receptor for heparin (Hep), chondroitin sulfate (CS), dermatan sulfate (DS), nonglycosaminoglycan (GAG), acetylated low-density lipoprotein (AcLDL), pro-collagen prope…
5	403292351	1.4	DBIRD complex subunit KIAA1967 homolog isoform 1	apoptosis, cell cycle	[67] human protein: also known as Cell cycle and apoptosis regulator protein 2; Core component of the DBIRD complex, a multiprotein complex that acts at the interface between core mRNP particles and RNA polymerase II (RNAPII) and integrates transcript elongation with the regulation of alternative splicing: the DBIRD complex affects local transcript elongation rates and alternative splicing of a l…
2	403282195	1	death-associated protein 1	apoptosis; autophagy	[67]Negative regulator of autophagy. Involved in mediating interferon-gamma-induced cell death.1 Publication
4	403286248	1.25	translationally-controlled tumor protein isoform 1	apoptosis; cytoskeleton	[67]- Involved in calcium binding and microtubule stabilization. GO - Biological process calcium ion transport Source: [67]KB cellular calcium ion homeostasis Source: [67]KB negative regulation of apoptotic process Source: [67]KB negative regulation of intrinsic apoptotic signaling pathway in response to DNA damage Source: MGI regulation of apoptotic process Source: [67]KB response to virus
2	403278397	1	engulfment and cell motility protein 1 isoform 3	apoptosis; cytoskeleton-actin; immune response; signaling	[67]- Involved in cytoskeletal rearrangements required for phagocytosis of apoptotic cells and cell motility. Acts in assocation with DOCK1 and CRK. Was initially proposed to be required in complex with DOCK1 to activate Rac Rho small GTPases. May enhance the guanine nucleotide exchange factor (GEF) activity of DOCK1; GO - Biological processi apoptotic process Source: [67]KB-KW cell chemotaxis So…
5	403278821	1.4	phospholipid scramblase 1-like	apoptosis; growth; signaling	[67]- May mediate accelerated ATP-independent bidirectional transbilayer migration of phospholipids upon binding calcium ions that results in a loss of phospholipid asymmetry in the plasma membrane. May play a central role in the initiation of fibrin clot formation, in the activation of mast cells and in the recognition of apoptotic and injured cells by the reticuloendothelial system. May play a …
2	403278022	1	ERO1-like protein alpha, partial	apoptosis; redox; hsp	[67]- Oxidoreductase involved in disulfide bond formation in the endoplasmic reticulum. Efficiently reoxidizes P4HB/PDI, the enzyme catalyzing protein disulfide formation, in order to allow P4HB to sustain additional rounds of disulfide formation. Following P4HB reoxidation, passes its electrons to molecular oxygen via FAD, leading to the production of reactive oxygen species (ROS) in the cell. R…
3	403278965	1.33333	programmed cell death 6-interacting protein	apoptosis; trafficking	[67]- Class E VPS protein involved in concentration and sorting of cargo proteins of the multivesicular body (MVB) for incorporation into intralumenal vesicles (ILVs) that are generated by invagination and scission from the limiting membrane of the endosome. Binds to the phospholipid lysobisphosphatidic acid (LBPA) which is abundant in MVBs internal membranes. The MVB pathway appears to require t…
3	403264950	1	RNA-binding protein 25	apoptosis; transcription	[67]- RNA-binding protein that acts as a regulator of alternative pre-mRNA splicing. Involved in apoptotic cell death through the regulation of the apoptotic factor BCL2L1 isoform expression. Modulates the ratio of proapoptotic BCL2L1 isoform S to antiapoptotic BCL2L1 isoform L mRNA expression. When overexpressed, stimulates proapoptotic BCL2L1 isoform S 5'-splice site (5'-ss) selection, whereas …
3	403295847	1.33333	translationally-controlled tumor protein-like	apoptosis; cytoskeleton; immune response	[67]- Involved in calcium binding and microtubule stabilization; GO - Biological process calcium ion transport cellular calcium ion homeostasis Source: [67]KB negative regulation of apoptotic process Source: [67]KB negative regulation of intrinsic apoptotic signaling pathway in response to DNA damage Source: MGI regulation of apoptotic process Source: [67]KB response to virus
5	403271017	1.6	serpin B9	apoptosis; proteolysis; immune response	[67] granzyme B inhibitor; GO - Biological process cellular response to estrogen stimulus Source: [67]KB immune response Source: [67]KB mast cell mediated immunity Source: [67]KB negative regulation by symbiont of host apoptotic process Source: [67]KB negative regulation of apoptotic process Source: [67]KB negative regulation of cysteine-type endopeptidase activity involved in apoptotic process S…
8	403285333	2.75	stress-70 protein, mitochondrial	apoptosis; HSP, protein folding	chaperone; response to toxic substances; controls cell proliferation; negative regulation of apoptosis [67]
2	403265309	1.5	protein SOGA2	autophagy	[67] regulation of autophagy
1	403281993	3	protein SOGA3	autophagy	[67] regulation of autophagy
2	403287193	1	WD repeat domain phosphoinositide-interacting protein 2	autophagy	[67] Early component of the autophagy machinery being involved in formation of preautophagosomal structures and their maturation into mature phagosomes in response to phosphatidylinositol 3-phosphate (PtdIns3P). May bind PtdIns3P.
2	403287881	1.5	putative tripartite motif-containing protein 77	autophagy; apoptosis; trafficking	[67] E3 ubiquitin ligase involved in the retrotranslocation and turnover of membrane and secretory proteins from the ER through a set of processes named ER-associated degradation (ERAD). This process acts on misfolded proteins as well as in the regulated degradation of correctly folded proteins. Enhances ionizing radiation-induced p53/TP53 stability and apoptosis via ubiquitinating MDM2 and AKT1 …
1	403280830	2	integrin beta-4, partial	autophagy; adhesion; structural; signaling, regulation	[67] knockdown induces p53-linked autophagy of A549 cells [137]; laminin receptor; binds annexin A7 to transduce small molecule ABO autophagy [136]; human protein: Integrin alpha-6/beta-4 is a receptor for laminin. Plays a critical structural role in the hemidesmosome of epithelial cells. Is required for the regulation of keratinocyte polarity and motility.2 Publications GO - Molecular function G…
2	403281173	2	alpha tubulin 2	cytoskeleton
9	403303658	4	ankyrin-1	cytoskeleton
8	403275526	2	ankyrin-2	cytoskeleton	[67]: In skeletal muscle, required for proper localization of DMD and DCTN4 and for the formation and/or stability of a special subset of microtubules associated with costameres and neuromuscular junctions By similarity. Attaches integral membrane proteins to cytoskeletal elements. Also binds to cytoskeletal proteins. Required for coordinate assembly of Na/Ca exchanger, Na/K ATPase and InsP3 rece…
9	403274126	2	ankyrin-3	cytoskeleton; adhesion	[67]: In skeletal muscle, required for costamere localization of DMD and betaDAG1 By similarity. Membrane-cytoskeleton linker. May participate in the maintenance/targeting of ion channels and cell adhesion molecules at the nodes of Ranvier and axonal initial segments.By similarity
1	403256133	2	band 4.1-like protein 4A	cytoskeleton
1	403305826	2	centrin-2	cytoskeleton	[67] Plays a fundamental role in microtubule organizing center structure and function. Required for centriole duplication and correct spindle formation. Has a role in regulating cytokinesis and genome stability via cooperation with CALM1 and CCP110. Involved in global genome nucleotide excision repair (GG-NER) by acting as component of the XPC complex. Cooperatively with RAD23B appears to stabili…
2	403275641	1.5	centromere-associated protein E	cytoskeleton	[67]- Essential for the maintenance of chromosomal stability through efficient stabilization of microtubule capture at kinetochores. Plays a key role in the movement of chromosomes toward the metaphase plate during mitosis. Is a slow plus end-directed motor whose activity is essential for metaphase chromosome alignment. Couples chromosome position to microtubule depolymerizing activity. The highl…
2	403301784	1	centrosomal protein KIAA1731 homolog	cytoskeleton	[67]- Centriole-enriched protein that mediates centriole-to-centrosome conversion at late mitosis, but is dispensable for cartwheel removal or centriole disengagement
2	403283601	1	centrosomal protein kizuna	cytoskeleton
1	403303804	2	centrosomal protein of 95 kDa	cytoskeleton
3	403302043	1.66667	cytoplasmic dynein 1 heavy chain 1	cytoskeleton
5	403266781	1.4	desmin	cytoskeleton
2	403302390	2	dynamin-2	cytoskeleton	[67]- Microtubule-associated force-producing protein involved in producing microtubule bundles and able to bind and hydrolyze GTP. Plays a role in the regulation of neuron morphology, axon growth and formation of neuronal growth cones (By similarity). Plays an important role in vesicular trafficking processes, in particular endocytosis. Involved in cytokinesis.
2	403280522	1	envoplakin isoform 1	cytoskeleton	[67]- GO - Cellular component cytoskeleton
1	403296077	2	fibrillin-3	cytoskeleton
1	403283182	2	gamma-tubulin complex component 6	cytoskeleton
1	403271387	2	keratin-associated protein 10-8-like	cytoskeleton
9	403304689	4	keratin, type I cytoskeletal 10	cytoskeleton
2	403304494	2.5	keratin, type I cytoskeletal 14	cytoskeleton
3	403304514	1.33333	keratin, type I cytoskeletal 16	cytoskeleton
1	403304551	2	keratin, type I cytoskeletal 25	cytoskeleton
2	403304549	2.5	keratin, type I cytoskeletal 26	cytoskeleton
1	403304545	4	keratin, type I cytoskeletal 27	cytoskeleton
2	403304547	2.5	keratin, type I cytoskeletal 28	cytoskeleton
2	403304522	1	keratin, type I cytoskeletal 39	cytoskeleton
5	403296725	2.4	keratin, type II cytoskeletal 1	cytoskeleton
4	403296729	2.75	keratin, type II cytoskeletal 1b	cytoskeleton
2	403296717	1.5	keratin, type II cytoskeletal 2 oral	cytoskeleton
2	403296715	2	keratin, type II cytoskeletal 4	cytoskeleton
2	403296721	1	keratin, type II cytoskeletal 4	cytoskeleton
7	403296709	2.57143	keratin, type II cytoskeletal 5	cytoskeleton
4	403296711	1.25	keratin, type II cytoskeletal 71	cytoskeleton
1	403296727	2	keratin, type II cytoskeletal 73	cytoskeleton
1	403296719	2	keratin, type II cytoskeletal 74	cytoskeleton
4	403297045	2.75	keratin, type II cytoskeletal 79	cytoskeleton
2	403292054	1.5	microtubule-actin cross-linking factor 1, isoforms 1/2/3/5 isoform 1	cytoskeleton
2	403292056	1.5	microtubule-actin cross-linking factor 1, isoforms 1/2/3/5 isoform 2	cytoskeleton
2	403266995	1	microtubule-associated protein 2	cytoskeleton
6	403268562	1	microtubule-associated protein 4	cytoskeleton
2	403281270	1.5	microtubule-associated protein RP/EB family member 1	cytoskeleton	[67]- Binds to the plus end of microtubules and regulates the dynamics of the microtubule cytoskeleton. Promotes cytoplasmic microtubule nucleation and elongation. May be involved in spindle function by stabilizing microtubules and anchoring them at centrosomes. May play a role in cell migration
9	403300546	2.33333	moesin	cytoskeleton
3	403296965	2.33333	myosin light polypeptide 6 isoform 1	cytoskeleton
1	403296967	2	myosin light polypeptide 6-like, partial	cytoskeleton
1	403269893	2	myosin regulatory light chain 12B-like	cytoskeleton
3	403265251	1.66667	myosin regulatory light polypeptide 9-like isoform 1	cytoskeleton	[67]- Myosin regulatory subunit that plays an important role in regulation of both smooth muscle and nonmuscle cell contractile activity via its phosphorylation. Implicated in cytokinesis, receptor capping, and cell locomotion.
3	403265255	2	myosin regulatory light polypeptide 9-like isoform 3	cytoskeleton	[67]- Myosin regulatory subunit that plays an important role in regulation of both smooth muscle and nonmuscle cell contractile activity via its phosphorylation. Implicated in cytokinesis, receptor capping, and cell locomotion.
2	403295333	1	neurofilament heavy polypeptide	cytoskeleton
2	403304777	1	ninein-like protein	cytoskeleton	[67]- Involved in the microtubule organization in interphase cells. Overexpression induces the fragmentation of the Golgi, and causes lysosomes to disperse toward the cell periphery; it also interferes with mitotic spindle assembly. May play a role in ovarian carcinogenesis.
3	403296559	1.33333	peripherin	cytoskeleton	[67]- Class-III neuronal intermediate filament protein.
4	403270674	2.25	putative tubulin beta chain-like protein ENSP00000290377-like	cytoskeleton
1	403279143	2	septin-6 isoform 3	cytoskeleton
2	403255917	1.5	septin-8	cytoskeleton	[67]- Filament-forming cytoskeletal GTPase (By similarity). May play a role in cytokinesis (Potential). May play a role in platelet secretion
2	403280460	1	septin-9 isoform 1	cytoskeleton	[67]- Filament-forming cytoskeletal GTPase (By similarity). May play a role in cytokinesis (Potential). May play a role in the internalization of 2 intracellular microbial pathogens, Listeria monocytogenes and Shigella flexneri.
1	403280462	2	septin-9 isoform 2	cytoskeleton	[67]- Filament-forming cytoskeletal GTPase (By similarity). May play a role in cytokinesis (Potential). May play a role in the internalization of 2 intracellular microbial pathogens, Listeria monocytogenes and Shigella flexneri.
7	403306660	2.28571	talin-1	cytoskeleton	[67]Probably involved in connections of major cytoskeletal structures to the plasma membrane. High molecular weight cytoskeletal protein concentrated at regions of cell-substratum contact and, in lymphocytes, at cell-cell contacts
2	403293089	1	tektin-2	cytoskeleton	[67]Structural component of ciliary and flagellar microtubules. Plays a key role in the assembly or attachment of the inner dynein arm to microtubules in sperm flagella and tracheal cilia.
5	403259129	1.8	titin	cytoskeleton
2	403277438	1	toll-like receptor 5 isoform 1	cytoskeleton
1	403296567	4	tubulin alpha-1A chain	cytoskeleton
2	403296565	3	tubulin alpha-1C chain	cytoskeleton
3	403296561	1.66667	tubulin alpha-1D chain-like	cytoskeleton
5	403267274	3.6	tubulin alpha-4A chain	cytoskeleton
4	403304296	3	tubulin alpha-8 chain	cytoskeleton
6	403308488	2	tubulin beta chain	cytoskeleton
1	403282498	2	tubulin beta-1 chain	cytoskeleton
5	403271001	1.2	tubulin beta-2A chain-like	cytoskeleton
3	403271125	1.66667	tubulin beta-2A chain-like	cytoskeleton
2	403267286	1	tubulin beta-2B chain-like	cytoskeleton
6	403308341	2.16667	tubulin beta-3 chain	cytoskeleton
7	403296275	1.71429	tubulin beta-4A chain	cytoskeleton
4	403301550	1.25	tubulin beta-4B chain	cytoskeleton
4	403265362	2	tubulin beta-6 chain	cytoskeleton
2	403289790	1	tubulin epsilon chain	cytoskeleton
4	403292850	1	tubulin-folding cofactor B	cytoskeleton
2	403273048	1	unconventional myosin-XVI	cytoskeleton
5	403278155	3.8	vimentin	cytoskeleton
2	403267421	1	microtubule-associated serine/threonine-protein kinase 4	cytoskeleton, signaling
2	403292514	1	kinesin-like protein KIF13B	cytoskeleton, trafficking	[67]ProteinKinesin-like protein KIF13B Gene KIF13B Organism Homo sapiens (Human) Involved in reorganization of the cortical cytoskeleton. Regulates axon formation by promoting the formation of extra axons. May be functionally important for the intracellular trafficking of MAGUKs and associated protein complexes.
6	403263487	3.16667	alpha-synuclein isoform 1	cytoskeleton; apoptosis	[67] - May be involved in the regulation of dopamine release and transport. Induces fibrillization of microtubule-associated protein tau. Reduces neuronal responsiveness to various apoptotic stimuli, leading to a decreased caspase-3 activation.
5	403263495	2	alpha-synuclein isoform 5	cytoskeleton; apoptosis;	[67]- May be involved in the regulation of dopamine release and transport. Induces fibrillization of microtubule-associated protein tau. Reduces neuronal responsiveness to various apoptotic stimuli, leading to a decreased caspase-3 activation.
2	403254047	1	centromere protein J	cytoskeleton; growth/cell division	[67]- Plays an important role in cell division and centrosome function by participating in centriole duplication. Inhibits microtubule nucleation from the centrosome; GO - Molecular functioni protein domain specific binding Source: [67]KB protein kinase binding Source: [67]KB tubulin binding Source: [67]KB GO - Biological processi cell division Source: [67]KB centriole replication Source: [67]KB …
6	403274462	3.33333	erythrocyte membrane protein band 4.2 isoform 1	cytoskeleton; structural
4	403274464	2.5	erythrocyte membrane protein band 4.2 isoform 2	cytoskeleton; structural
3	403274466	4	erythrocyte membrane protein band 4.2 isoform 3	cytoskeleton; structural
5	403260559	2.6	actin-related protein 2	cytoskeleton- actin
5	403266892	3.2	actin-related protein 2/3 complex subunit 2 isoform 1	cytoskeleton- actin
3	403270340	2.66667	actin-related protein 2/3 complex subunit 4 isoform 1	cytoskeleton- actin
2	403266335	1.5	actin-related protein 2/3 complex subunit 5	cytoskeleton- actin
2	403289299	1.5	actin, alpha cardiac muscle 1	cytoskeleton- actin
5	403300203	3.2	actin, alpha skeletal muscle	cytoskeleton- actin
7	403259987	3.28571	actin, aortic smooth muscle isoform 1	cytoskeleton- actin
8	403287204	3.625	actin, cytoplasmic 1	cytoskeleton- actin
5	403276512	3.2	actin, cytoplasmic 1-like	cytoskeleton- actin
7	403280769	2.71429	actin, cytoplasmic 2	cytoskeleton- actin
8	403269452	2.875	actin, cytoplasmic 2-like, partial	cytoskeleton- actin
5	403260369	1.4	actin, gamma-enteric smooth muscle	cytoskeleton- actin
4	403292972	1.25	alpha-actinin-4	cytoskeleton- actin
5	403286841	1.8	alpha-adducin isoform 1	cytoskeleton- actin
4	403286843	1.25	alpha-adducin isoform 2	cytoskeleton- actin
2	403286845	3	alpha-adducin isoform 3	cytoskeleton- actin
8	403267534	3	beta-actin-like protein 2-like	cytoskeleton- actin
9	403260468	3.66667	beta-adducin isoform 1	cytoskeleton- actin
3	403290086	1	beta-synuclein isoform 1	cytoskeleton- actin
3	403289251	2.33333	cofilin-1-like isoform 1	cytoskeleton- actin	[61] 3..138 /region_name="ADF_cofilin_like" /note="Cofilin, Destrin, and related actin depolymerizing factors; cd11286" /db_xref="CDD:200442" Site 3..4 /site_type="other" /note="putative G-actin interface [polypeptide binding]" /db_xref="CDD:200442" Site order(96,98,112) /site_type="other" /note="putative F-actin interface [polypeptide binding]"
4	403263954	1	cofilin-1-like isoform 4	cytoskeleton- actin
5	403277017	4	coronin-1A isoform 1	cytoskeleton- actin	[67] coronin-1A: May be a crucial component of the cytoskeleton of highly motile cells, functioning both in the invagination of large pieces of plasma membrane, as well as in forming protrusions of the plasma membrane involved in cell locomotion. In mycobacteria-infected cells, its retention on the phagosomal membrane prevents fusion between phagosomes and lysosomes.1 Publication GO - Molecular f…
7	403273682	1.71429	coronin-7	cytoskeleton- actin
10	403292482	2.9	dematin	cytoskeleton- actin
1	403268725	2	dystonin-like	cytoskeleton- actin	[67]- Cytoskeletal linker protein. Acts as an integrator of intermediate filaments, actin and microtubule cytoskeleton networks. Required for anchoring either intermediate filaments to the actin cytoskeleton in neural and muscle cells or keratin-containing intermediate filaments to hemidesmosomes in epithelial cells. The proteins may self-aggregate to form filaments or a two-dimensional mesh. Iso…
8	403284970	2.125	ezrin	cytoskeleton- actin
5	403284310	2.2	F-actin-capping protein subunit alpha-1	cytoskeleton- actin
3	403257521	2	F-actin-capping protein subunit alpha-2	cytoskeleton- actin
5	403287522	1.6	F-actin-capping protein subunit beta isoform 1	cytoskeleton- actin
1	403287524	2	F-actin-capping protein subunit beta isoform 2	cytoskeleton- actin
6	403306894	1.83333	filamin-A isoform 1	cytoskeleton- actin
4	403306896	3.75	filamin-A isoform 1	cytoskeleton- actin
4	403257493	1.25	filamin-C	cytoskeleton- actin
1	403297306	2	leiomodin-3	cytoskeleton- actin	[67] Essential for the organization of sarcomeric actin thin filaments in skeletal muscle (PubMed:25250574). Increases the rate of actin polymerization
7	403275058	1.71429	myosin-10 isoform 1	cytoskeleton- actin
3	403275062	1.66667	myosin-10 isoform 3	cytoskeleton- actin	[67]- Cellular myosin that appears to play a role in cytokinesis, cell shape, and specialized functions such as secretion and capping. Involved with LARP6 in the stabilization of type I collagen mRNAs for CO1A1 and CO1A2. During cell spreading, plays an important role in cytoskeleton reorganization, focal contacts formation (in the central part but not the margins of spreading cells), and lamelli…
4	403308453	2.25	myosin-11	cytoskeleton- actin
3	403299513	1.66667	myosin-14	cytoskeleton- actin
3	403275092	1	myosin-4	cytoskeleton- actin	[67]- GO - Biological processi actin filament-based movement Source: [67]KB membrane organization Source: Reactome metabolic process Source: GOC muscle contraction Source: BHF-UCL muscle filament sliding Source: BHF-UCL response to activity
2	403286101	1	myosin-4-like	cytoskeleton- actin
9	403283098	2.88889	myosin-9	cytoskeleton- actin
5	403259194	1.2	nebulin	cytoskeleton- actin
1	403292816	2	nephrin	cytoskeleton- actin	[67]Seems to play a role in the development or function of the kidney glomerular filtration barrier. Regulates glomerular vascular permeability. May anchor the podocyte slit diaphragm to the actin cytoskeleton. Plays a role in skeletal muscle formation through regulation of myoblast fusion (
2	403284913	1	nesprin-1	cytoskeleton- actin	[67]: Multi-isomeric modular protein which forms a linking network between organelles and the actin cytoskeleton to maintain the subcellular spatial organization. Component of SUN-protein-containing multivariate complexes also called LINC complexes which link the nucleoskeleton and cytoskeleton by providing versatile outer nuclear membrane attachment sites for cytoskeletal filaments. May be invol…
2	403264922	1	nesprin-2	cytoskeleton- actin	[67]- Multi-isomeric modular protein which forms a linking network between organelles and the actin cytoskeleton to maintain the subcellular spatial organization. Component of SUN-protein-containing multivariate complexes also called LINC complexes which link the nucleoskeleton and cytoskeleton by providing versatile outer nuclear membrane attachment sites for cytoskeletal filaments. Involved in …
2	403304038	1	plastin-1 isoform 1	cytoskeleton- actin
5	403286230	3	plastin-2 isoform 1	cytoskeleton- actin
2	403286232	3	plastin-2 isoform 2	cytoskeleton- actin
2	403289466	1	plastin-3 isoform 1	cytoskeleton- actin
1	403289470	2	plastin-3 isoform 3	cytoskeleton- actin
2	403289472	1	plastin-3 isoform 3	cytoskeleton- actin
3	403303032	1.33333	plectin	cytoskeleton- actin
7	403279786	2.85714	profilin-1	cytoskeleton- actin
2	403263784	1	profilin-1-like	cytoskeleton- actin
9	403293293	3.44444	protein 4.1 isoform 1	cytoskeleton- actin
6	403293295	2.66667	protein 4.1 isoform 2	cytoskeleton- actin
1	403263773	2	protein Shroom3	cytoskeleton- actin	[67]- Controls cell shape changes in the neuroepithelium during neural tube closure. Induces apical constriction in epithelial cells by promoting the apical accumulation of F-actin and myosin II, and probably by bundling stress fibers. Induces apicobasal cell elongation by redistributing gamma-tubulin and directing the assembly of robust apicobasal microtubule arrays
3	403285083	1.66667	protocadherin Fat 1	cytoskeleton- actin	[67]- actin filament organization; Plays an essential role for cellular polarization, directed cell migration and modulating cell-cell contact
5	403262853	2	radixin	cytoskeleton- actin
1	403268963	3	rho guanine nucleotide exchange factor 25 isoform 2	cytoskeleton- actin	[67]May play a role in actin cytoskeleton reorganization in different tissues since its activation induces formation of actin stress fibers. It works as a guanine nucleotide exchange factor for Rho family of small GTPases. Links specifically G alpha q/11-coupled receptors to RHOA activation. May be an important regulator of processes involved in axon and dendrite formation.
3	403291491	1	septin-2 isoform 1	cytoskeleton- actin	[67] septin 2: Filament-forming cytoskeletal GTPase. Required for normal organization of the actin cytoskeleton. Plays a role in the biogenesis of polarized columnar-shaped epithelium by maintaining polyglutamylated microtubules, thus facilitating efficient vesicle transport, and by impeding MAP4 binding to tubulin. Required for the progression through mitosis. Forms a scaffold at the midplane of…
2	403278377	1.5	septin-7	cytoskeleton- actin	[67]- Filament-forming cytoskeletal GTPase. Required for normal organization of the actin cytoskeleton. Required for normal progress through mitosis. Involved in cytokinesis. Required for normal association of CENPE with the kinetochore. Plays a role in ciliogenesis and collective cell movements.
10	403294193	4.1	spectrin alpha chain, erythrocyte	cytoskeleton- actin
10	403260666	3.1	spectrin beta chain, brain 1-like	cytoskeleton- actin
3	403301222	4	spectrin beta chain, brain 2	cytoskeleton- actin
1	403289400	2	spectrin beta chain, brain 4	cytoskeleton- actin
10	403264413	4	spectrin beta chain, erythrocyte	cytoskeleton- actin
3	403295024	1	supervillin	cytoskeleton- actin; adhesion	[67]- Forms a high-affinity link between the actin cytoskeleton and the membrane. Isoform 1 (archvillin) is among the first costameric proteins to assemble during myogenesis and it contributes to myogenic membrane structure and differentiation. Appears to be involved in myosin II assembly. May modulate myosin II regulation through MLCK during cell spreading, an initial step in cell migration. May…
10	403293940	3.2	transgelin-2 isoform 1	cytoskeleton- actin
4	403288679	1.75	transgelin-3 isoform 1	cytoskeleton- actin
9	403298630	2.11111	tropomodulin-1	cytoskeleton- actin	[67]- Blocks the elongation and depolymerization of the actin filaments at the pointed end. The Tmod/TM complex contributes to the formation of the short actin protofilament, which in turn defines the geometry of the membrane skeleton. May play an important role in regulating the organization of actin filaments by preferentially binding to a specific tropomyosin isoform at its N-terminus.
4	403302051	1	tropomodulin-3	cytoskeleton- actin
3	403277530	1.66667	tropomyosin alpha-3 chain	cytoskeleton- actin
7	403259929	1.57143	tropomyosin alpha-3 chain-like	cytoskeleton- actin
6	403286956	1.5	WD repeat-containing protein 1	cytoskeleton- actin	[67] Induces disassembly of actin filaments in conjunction with ADF/cofilin family proteins (PubMed:15629458). Enhances cofilin-mediated actin severing (By similarity).
5	403282980	1.8	SUN domain-containing protein 2	cytoskeleton-actin	[67]- Component of SUN-protein-containing multivariate complexes also called LINC complexes which link the nucleoskeleton and cytoskeleton by providing versatile outer nuclear membrane attachment sites for cytoskeletal filaments. Specifically, SYNE2 and SUN2 assemble in arrays of transmembrane actin-associated nuclear (TAN) lines which are bound to F-actin cables and couple the nucleus to retrogr…
2	403297413	1.5	tropomyosin alpha-3 chain-like isoform 1	cytoskeleton-actin
6	403298226	1.16667	tropomyosin alpha-4 chain isoform 1	cytoskeleton-actin
4	403298228	1	tropomyosin alpha-4 chain isoform 2	cytoskeleton-actin
2	403298238	1	tropomyosin alpha-4 chain isoform 7	cytoskeleton-actin
4	403260836	1.75	coactosin-like protein, partial	cytoskeleton-actin; hsp/chaperone	[67]: Binds to F-actin in a calcium-independent manner. Has no direct effect on actin depolymerization. Acts as a chaperone for ALOX5 (5LO), influencing both its stability and activity in leukotrienes synthesis.; entrez: putative F-actin binding interface [polypeptide binding];
2	403298499	1	formin-binding protein 1	cytoskeleton-actin; signaling-actin	[67]: May act as a link between RND2 signaling and regulation of the actin cytoskeleton By similarity. Required to coordinate membrane tubulation with reorganization of the actin cytoskeleton during the late stage of clathrin-mediated endocytosis. Binds to lipids such as phosphatidylinositol 4,5-bisphosphate and phosphatidylserine and promotes membrane invagination and the formation of tubules. A…
2	403280102	1	neurofibromin	cytoskeleton-actin; signaling;	[67] Stimulates the GTPase activity of Ras. NF1 shows greater affinity for Ras GAP, but lower specific activity. May be a regulator of Ras activity; GO - Biological processi actin cytoskeleton organization Source: HGNC adrenal gland development Source: HGNC artery morphogenesis Source: HGNC brain development Source: HGNC camera-type eye morphogenesis Source: HGNC cell communication Source: HGNC c…
5	403256754	2	myotrophin	cytoskeleton-actin; transcription	[67] - Promotes dimerization of NF-kappa-B subunits and regulates NF-kappa-B transcription factor activity (By similarity). Plays a role in the regulation of the growth of actin filaments. Inhibits the activity of the F-actin-capping protein complex formed by the CAPZA1 and CAPZB heterodimer. Promotes growth of cardiomyocytes, but not cardiomyocyte proliferation. Promotes cardiac muscle hypertrop…
1	403260142	2	structural maintenance of chromosomes protein 3	DNA replication, repair	[67]Central component of cohesin, a complex required for chromosome cohesion during the cell cycle. The cohesin complex may form a large proteinaceous ring within which sister chromatids can be trapped. At anaphase, the complex is cleaved and dissociates from chromatin, allowing sister chromatids to segregate. Cohesion is coupled to DNA replication and is involved in DNA repair.
2	403289461	1	telomerase protein component 1	DNA replication, repair; trafficking	[67]Component of the telomerase ribonucleoprotein complex that is essential for the replication of chromosome termini. Also component of the ribonucleoprotein vaults particle, a multi-subunit structure involved in nucleo-cytoplasmic transport. Responsible for the localizing and stabilizing vault RNA (vRNA) association in the vault ribonucleoprotein particle.
2	403275443	1	DNA topoisomerase 3-alpha	DNA replication/repair
2	403304311	1	DNA topoisomerase 3-beta-1	DNA replication/repair
3	403294287	1.33333	DNA-binding protein RFX8	DNA replication/repair
2	403280386	1	Fanconi anemia-associated protein of 100 kDa isoform 1	DNA replication/repair	[67] Plays a role in Fanconi anemia-associated DNA damage response network. Regulates FANCD2 monoubiquitination and the stability of the FA core complex. Induces chromosomal instability as well as hypersensitivity to DNA cross-linking agents, when repressed
5	403300479	2	high mobility group protein B1-like	DNA replication/repair
5	403255365	2.4	high mobility group protein B1-like, partial	DNA replication/repair
4	403295709	1.5	high mobility group protein B2	DNA replication/repair
2	403291410	1	Holliday junction recognition protein	DNA replication/repair
1	403292516	3	origin recognition complex subunit 6	DNA replication/repair
9	403302244	2.11111	UV excision repair protein RAD23 homolog A isoform 1	DNA replication/repair
4	403302246	3.25	UV excision repair protein RAD23 homolog A isoform 1	DNA replication/repair
1	403278010	2	WD repeat and HMG-box DNA-binding protein 1	DNA replication/repair	[67]Acts as a replication initiation factor that brings together the MCM2-7 helicase and the DNA polymerase alpha/primase complex in order to initiate DNA replication
4	403266933	1.5	X-ray repair cross-complementing protein 5	DNA replication/repair
4	403283210	2.25	X-ray repair cross-complementing protein 6	DNA replication/repair
2	403260112	1.5	mini-chromosome maintenance complex-binding protein	DNA replication/repair; histones/chromatin; growth	[67] Associated component of the MCM complex that acts as a regulator of DNA replication. Binds to the MCM complex during late S phase and promotes the disassembly of the MCM complex from chromatin, thereby acting as a key regulator of pre-replication complex (pre-RC) unloading from replicated DNA. Can dissociate the MCM complex without addition of ATP; probably acts by destabilizing interactions…
2	403305174	1	non-POU domain-containing octamer-binding protein isoform 1	DNA replication/repair; transcription
2	403305176	1	non-POU domain-containing octamer-binding protein isoform 1	DNA replication/repair; transcription
2	403283238	1	DNA dC-_dU-editing enzyme APOBEC-3G-like	DNA replication/repair/anti-viral	[67]APOBEC-3G: DNA deaminase (cytidine deaminase) which acts as an inhibitor of retrovirus replication and retrotransposon mobility via deaminase-dependent and -independent mechanisms. Exhibits potent antiviral activity against vif-deficient HIV-1.
2	403261864	1.5	28 kDa heat- and acid-stable phosphoprotein-like	growth, proliferation, cell cycle
2	403263513	1.5	cell division control protein 42 homolog	growth, proliferation, cell cycle
1	403267587	2	cell division cycle protein 20 homolog B isoform 1	growth, proliferation, cell cycle
2	403279364	1	cohesin subunit SA-2	growth, proliferation, cell cycle	[67] Component of cohesin complex, a complex required for the cohesion of sister chromatids after DNA replication. The cohesin complex apparently forms a large proteinaceous ring within which sister chromatids can be trapped. At anaphase, the complex is cleaved and dissociates from chromatin, allowing sister chromatids to segregate. The cohesin complex may also play a role in spindle pole assembl…
1	403273280	2	cyclin-F	growth, proliferation, cell cycle
1	403281783	2	kinetochore-associated protein 1	growth, proliferation, cell cycle	[67] Essential component of the mitotic checkpoint, which prevents cells from prematurely exiting mitosis. Required for the assembly of the dynein-dynactin and MAD1-MAD2 complexes onto kinetochores.
6	403292510	2	N-acetyltransferase ESCO2	growth, proliferation, cell cycle	[67]Acetyltransferase required for the establishment of sister chromatid cohesion. Couples the processes of cohesion and DNA replication to ensure that only sister chromatids become paired together. In contrast to the structural cohesins, the deposition and establishment factors are required only during the S phase. Acetylates the cohesin component SMC3
5	403257409	2	nuclear migration protein nudC	growth, proliferation, cell cycle
10	403296959	2	proliferation-associated protein 2G4	growth, proliferation, cell cycle
5	403255882	2.4	S-phase kinase-associated protein 1	growth, proliferation, cell cycle
1	403266228	2	S-phase kinase-associated protein 1-like	growth, proliferation, cell cycle
2	403292940	1	signal-induced proliferation-associated 1-like protein 3	growth, proliferation, cell cycle
2	403260104	1	transforming acidic coiled-coil-containing protein 2	growth, proliferation, cell cycle	[67] Likely involved in the processes that promote cell division prior to the formation of differentiated tissues.
1	403282707	2	tumor protein D54	growth, proliferation, cell cycle	[67]GO - Biological process regulation of cell proliferation Source: UniProtKB
2	403308526	1.5	mediator of DNA damage checkpoint protein 1	growth, proliferation, cell cycle, apoptosis	[67]Required for checkpoint mediated cell cycle arrest in response to DNA damage within both the S phase and G2/M phases of the cell cycle. May serve as a scaffold for the recruitment of DNA repair and signal transduction proteins to discrete foci of DNA damage marked by 'Ser-139' phosphorylation of histone H2AFX. Also required for downstream events subsequent to the recruitment of these proteins…
2	403290473	1	F-box/LRR-repeat protein 2-like	growth, proliferation, cell cycle, proteolysis
1	403288336	2	protein ELYS	growth, proliferation, cell cycle; histones, chromatin, nucleosomes	[67]Required for the assembly of a functional nuclear pore complex (NPC) on the surface of chromosomes as nuclei form at the end of mitosis. May initiate NPC assembly by binding to chromatin and recruiting the Nup107-160 subcomplex of the NPC. Also required for the localization of the Nup107-160 subcomplex of the NPC to the kinetochore during mitosis and for the completion of cytokinesis
2	403295832	1	testis-specific Y-encoded-like protein 5	growth, proliferation, cell cycle; sig	[67] Involved in modulation of cell growth and cellular response to gamma radiation probably via regulation of the Akt signaling pathway. Involved in regulation of p53/TP53. Suppresses p53/TP53 protein levels and promotes its ubiquitination; the function is dependent on USP7 and independent on MDM2. Proposed to displace p53/TP53 from interaction with USP7
3	403305253	1	glia maturation factor gamma	growth, proliferation, cell cycle; signaling
1	403284792	2	protein NDRG1 isoform 1	growth, proliferation, cell cycle; signaling, regulation	[67]Protein NDRG1 isoform 1 GO - Biological process cellular response to hypoxia Source: Ensembl DNA damage response, signal transduction by p53 class mediator Source: Ensembl mast cell activation Source: Ensembl negative regulation of cell proliferation Source: Ensembl peripheral nervous system myelin maintenance Source: Ensembl positive regulation of spindle checkpoint
5	403276810	1.6	alpha-hemoglobin-stabilizing protein	hemoglobin related
5	403286635	1.2	heme-binding protein 1	hemoglobin related
5	403273166	2.4	hemoglobin subunit alpha-1-like	hemoglobin related
4	403273168	6	hemoglobin subunit alpha-1-like	hemoglobin related
9	403262067	3.55556	hemoglobin subunit beta	hemoglobin related
8	403262069	4.25	hemoglobin subunit delta	hemoglobin related
10	403262065	3.8	hemoglobin subunit epsilon	hemoglobin related
10	403309549	3.3	hemoglobin subunit gamma-like, partial	hemoglobin related
4	403273162	2.25	hemoglobin subunit mu	hemoglobin related
9	403265830	1.77778	serotransferrin isoform 1	hemoglobin related
4	403265832	3	serotransferrin isoform 1	hemoglobin related
4	403255631	1.75	ferritin heavy chain	hemoglobin related; transport
2	403259807	1.5	ferritin heavy chain-like	hemoglobin related; transport
1	403260884	3	ferritin heavy chain-like	hemoglobin related; transport
5	403299204	2.2	ferritin light chain	hemoglobin related; transport
2	403264606	1	ferritin light chain-like isoform 1	hemoglobin related; transport
1	403279471	2	chromobox protein homolog 1 isoform 1	histones, nucleosomes, chromatin
2	403287973	1	chromobox protein homolog 3 isoform 2	histones, nucleosomes, chromatin
3	403267653	1	chromobox protein homolog 3-like	histones, nucleosomes, chromatin
1	403264249	2	chromodomain-helicase-DNA-binding protein 8 isoform 1	histones, nucleosomes, chromatin
2	403255848	2	core histone macro-H2A.1-like	histones, nucleosomes, chromatin
3	403255846	4.66667	core histone macro-H2A.1-like	histones, nucleosomes, chromatin
3	403273808	1.66667	core histone macro-H2A.2-like	histones, nucleosomes, chromatin
2	403264251	1	FACT complex subunit SPT16	histones, nucleosomes, chromatin
5	403287667	1.2	heterochromatin protein 1-binding protein 3	histones, nucleosomes, chromatin
2	403282930	1	histone acetyltransferase p300	histones, nucleosomes, chromatin
5	403283024	2	histone H1.0-like	histones, nucleosomes, chromatin
2	403270761	1.5	histone H1.1-like	histones, nucleosomes, chromatin
4	403270744	3.25	histone H1.2-like	histones, nucleosomes, chromatin
5	403270715	3.2	histone H1.3-like	histones, nucleosomes, chromatin
4	403270730	2	histone H1.4-like	histones, nucleosomes, chromatin
5	403308670	2.8	histone H1.5-like	histones, nucleosomes, chromatin
5	403268805	2.8	histone H1x-like, partial	histones, nucleosomes, chromatin
1	403270777	2	histone H2A type 1-A-like	histones, nucleosomes, chromatin
3	403270717	3	histone H2A type 1-D-like	histones, nucleosomes, chromatin
7	403271047	2.85714	histone H2A type 1-like	histones, nucleosomes, chromatin
2	403270725	2.5	histone H2A type 1-like	histones, nucleosomes, chromatin
2	403308695	1.5	histone H2A type 1-like	histones, nucleosomes, chromatin
4	403302779	2.25	histone H2A type 2-A-like	histones, nucleosomes, chromatin
2	403302783	1	histone H2A type 2-A-like	histones, nucleosomes, chromatin
7	403302781	1.71429	histone H2A type 2-B-like	histones, nucleosomes, chromatin
4	403262596	2.75	histone H2A type 2-B-like	histones, nucleosomes, chromatin
5	403278600	3.4	histone H2A.V-like	histones, nucleosomes, chromatin
4	403275793	2.5	histone H2A.Z-like	histones, nucleosomes, chromatin
2	403270775	4	histone H2B type 1-A-like	histones, nucleosomes, chromatin
4	403270752	2	histone H2B type 1-B-like	histones, nucleosomes, chromatin
3	403271044	1.33333	histone H2B type 1-D-like	histones, nucleosomes, chromatin
1	403308678	3	histone H2B type 1-H-like	histones, nucleosomes, chromatin
2	403270727	3	histone H2B type 1-J-like isoform 1	histones, nucleosomes, chromatin
2	403308871	1	histone H2B type 1-J-like isoform 1	histones, nucleosomes, chromatin
3	403270721	3.66667	histone H2B type 1-like	histones, nucleosomes, chromatin
1	403288332	2	histone H2B type 3-B-like	histones, nucleosomes, chromatin
2	403269914	4.5	histone H3-like	histones, nucleosomes, chromatin
3	403308697	2.33333	histone H3.1-like	histones, nucleosomes, chromatin
1	403302785	2	histone H3.2-like	histones, nucleosomes, chromatin
3	403277380	1	histone H3.3 isoform 1	histones, nucleosomes, chromatin
3	403254459	3	histone H3.3-like	histones, nucleosomes, chromatin
2	403278330	3	histone H3.3-like	histones, nucleosomes, chromatin
1	403283982	4	histone H3.3-like	histones, nucleosomes, chromatin
4	403307423	2.5	histone H3.3-like isoform 1	histones, nucleosomes, chromatin
4	403264912	2	histone H3.3C-like	histones, nucleosomes, chromatin
2	403270713	3.5	histone H4-like	histones, nucleosomes, chromatin
4	403263126	1	histone-binding protein RBBP4-like	histones, nucleosomes, chromatin
2	403263769	1	histone-binding protein RBBP7	histones, nucleosomes, chromatin
2	403263194	1	histone-lysine N-methyltransferase MLL	histones, nucleosomes, chromatin
2	403297007	1	histone-lysine N-methyltransferase MLL2	histones, nucleosomes, chromatin
2	403268536	1	histone-lysine N-methyltransferase SETD2	histones, nucleosomes, chromatin
2	403290056	1	histone-lysine N-methyltransferase, H3 lysine-36 and H4 lysine-20 specific	histones, nucleosomes, chromatin
2	403285626	1	lysine-specific demethylase 3B	histones, nucleosomes, chromatin
2	403259023	1	methyl-CpG-binding domain protein 5	histones, nucleosomes, chromatin
5	403306887	2.4	methyl-CpG-binding protein 2	histones, nucleosomes, chromatin
5	403272146	1.2	nucleosome assembly protein 1-like 1	histones, nucleosomes, chromatin
8	403305602	1.125	nucleosome assembly protein 1-like 4 isoform 1	histones, nucleosomes, chromatin
2	403305604	2	nucleosome assembly protein 1-like 4 isoform 2	histones, nucleosomes, chromatin
5	403255709	1.2	protein SET-like	histones, nucleosomes, chromatin
4	403295628	1.75	protein SET-like, partial	histones, nucleosomes, chromatin
2	403297089	1	SWI/SNF complex subunit SMARCC2	histones, nucleosomes, chromatin
5	403272423	1.4	SWI/SNF-related matrix-associated actin-dependent regulator of chromatin subfamily A member 5	histones, nucleosomes, chromatin
3	403264198	1.66667	protein arginine N-methyltransferase 5 isoform 1	histones, nucleosomes, chromatin; metabolism
1	403264204	2	protein arginine N-methyltransferase 5 isoform 4	histones, nucleosomes, chromatin; metabolism
3	403293545	1.33333	barrier-to-autointegration factor isoform 1	histones, nucleosomes, chromatin; transcription	[67] this is BANF2: May play a role in BANF1 regulation and influence tissue-specific roles of BANF1; banf1: Plays fundamental roles in nuclear assembly, chromatin organization, gene expression and gonad development. May potently compress chromatin structure and be involved in membrane recruitment and chromatin decondensation during nuclear assembly. Contains 2 non-specific dsDNA-binding sites wh…
4	403268234	1.75	ruvB-like 1 isoform 1	histones, nucleosomes, chromatin; transcription
1	403268236	2	ruvB-like 1 isoform 2	histones, nucleosomes, chromatin; transcription
7	403267213	2.14286	60 kDa heat shock protein, mitochondrial isoform 1	HSP, protein folding
2	403267217	4	60 kDa heat shock protein, mitochondrial isoform 3	HSP, protein folding
8	403299826	2.875	78 kDa glucose-regulated protein	HSP, protein folding
2	403264783	1	activator of 90 kDa heat shock protein ATPase homolog 1	HSP, protein folding
3	403302240	1.33333	calreticulin	HSP, protein folding
4	403266805	1	dnaJ homolog subfamily B member 2	HSP, protein folding
1	403297071	2	dnaJ homolog subfamily C member 14	HSP, protein folding
3	403282593	1	dnaJ homolog subfamily C member 5	HSP, protein folding
6	403275929	2.83333	endoplasmin	HSP, protein folding
3	403301570	1.33333	endothelial differentiation-related factor 1	HSP, protein folding
9	403307812	3.55556	heat shock 70 kDa protein 1-like	HSP, protein folding
5	403307814	3	heat shock 70 kDa protein 1-like	HSP, protein folding
6	403255891	1.33333	heat shock 70 kDa protein 4	HSP, protein folding
5	403305813	3	heat shock 70 kDa protein 6, partial	HSP, protein folding
10	403262505	4.2	heat shock cognate 71 kDa protein	HSP, protein folding
7	403261934	3.14286	heat shock cognate protein HSP 90-beta-like, partial	HSP, protein folding
1	403257565	2	heat shock protein 105 kDa-like	HSP, protein folding
7	403273674	3.14286	heat shock protein 75 kDa, mitochondrial	HSP, protein folding
2	403261014	1.5	heat shock protein HSP 90-beta-like	HSP, protein folding
10	403286372	2.3	heat shock protein HSP 90-beta-like isoform 1	HSP, protein folding
5	403264409	3.6	heat shock-related 70 kDa protein 2	HSP, protein folding
6	403283222	1.16667	hsc70-interacting protein	HSP, protein folding
2	403257588	1.5	hsc70-interacting protein-like	HSP, protein folding
9	403296341	1.22222	hsp90 co-chaperone Cdc37	HSP, protein folding
3	403259291	2.33333	peptidyl-prolyl cis-trans isomerase A-like	HSP, protein folding
6	403278598	1.83333	peptidyl-prolyl cis-trans isomerase A-like	HSP, protein folding
2	403254897	1.5	peptidyl-prolyl cis-trans isomerase A-like	HSP, protein folding
2	403270371	1	peptidyl-prolyl cis-trans isomerase A-like	HSP, protein folding
1	403271317	3	peptidyl-prolyl cis-trans isomerase A-like	HSP, protein folding
2	403288113	1.5	peptidyl-prolyl cis-trans isomerase A-like	HSP, protein folding
2	403289005	3	peptidyl-prolyl cis-trans isomerase A-like	HSP, protein folding
1	403294350	2	peptidyl-prolyl cis-trans isomerase A-like	HSP, protein folding
3	403305871	1.66667	peptidyl-prolyl cis-trans isomerase A-like	HSP, protein folding
4	403254455	2	peptidyl-prolyl cis-trans isomerase A-like isoform 1	HSP, protein folding
5	403263261	1.4	peptidyl-prolyl cis-trans isomerase A-like isoform 1	HSP, protein folding
3	403298112	2	peptidyl-prolyl cis-trans isomerase A-like isoform 1	HSP, protein folding
4	403263279	2.25	peptidyl-prolyl cis-trans isomerase A-like isoform 9	HSP, protein folding
3	403267453	1.33333	peptidyl-prolyl cis-trans isomerase CWC27 homolog isoform 1	HSP, protein folding
10	403272236	1.6	peptidyl-prolyl cis-trans isomerase D	HSP, protein folding
1	403292046	2	peptidyl-prolyl cis-trans isomerase E isoform 2	HSP, protein folding
3	403261665	1.33333	peptidyl-prolyl cis-trans isomerase FKBP5	HSP, protein folding
3	403260285	1	prefoldin subunit 5-like isoform 1	HSP, protein folding
1	403283369	2	protein unc-45 homolog B isoform 1	HSP, protein folding	[67]Acts as a co-chaperone for HSP90 and is required for proper folding of the myosin motor domain.
10	403294115	2.5	stress-induced-phosphoprotein 1	HSP, protein folding	[67]Acts as a co-chaperone for HSP90AA1 (PubMed:27353360). Mediates the association of the molecular chaperones HSPA8/HSC70 and HSP90
4	403292441	1.25	clusterin	HSP, protein folding; apoptosis; trafficking	[67] Isoform 1 functions as extracellular chaperone that prevents aggregation of nonnative proteins. Prevents stress-induced aggregation of blood plasma proteins. Inhibits formation of amyloid fibrils by APP, APOC2, B2M, CALCA, CSN3, SNCA and aggregation-prone LYZ variants (in vitro). Does not require ATP. Maintains partially unfolded proteins in a state appropriate for subsequent refolding by ot…
6	403284982	1.83333	T-complex protein 1 subunit alpha	HSP, protein folding; cytoskeleton-actin
3	403271886	2.66667	T-complex protein 1 subunit beta	HSP, protein folding; cytoskeleton-actin
10	403265302	1.8	T-complex protein 1 subunit beta-like	HSP, protein folding; cytoskeleton-actin
5	403260609	1.8	T-complex protein 1 subunit delta isoform 1	HSP, protein folding; cytoskeleton-actin
2	403260611	3	T-complex protein 1 subunit delta isoform 2	HSP, protein folding; cytoskeleton-actin
10	403282203	2.3	T-complex protein 1 subunit epsilon	HSP, protein folding; cytoskeleton-actin
5	403260389	2.2	T-complex protein 1 subunit eta	HSP, protein folding; cytoskeleton-actin
9	403294184	2	T-complex protein 1 subunit gamma	HSP, protein folding; cytoskeleton-actin
9	403271668	1.44444	T-complex protein 1 subunit theta isoform 1	HSP, protein folding; cytoskeleton-actin
3	403271674	1.33333	T-complex protein 1 subunit theta isoform 2	HSP, protein folding; cytoskeleton-actin
2	403271672	1.5	T-complex protein 1 subunit theta isoform 3	HSP, protein folding; cytoskeleton-actin
7	403308840	2.28571	T-complex protein 1 subunit zeta	HSP, protein folding; cytoskeleton-actin
2	403283349	1	T-complex protein 1 subunit zeta-2 isoform 1	HSP, protein folding; cytoskeleton-actin
6	403306997	2.66667	calnexin isoform 1	HSP, protein folding; signaling; trafficking
5	403261117	1.4	midasin	HSP, protein folding; trafficking
1	403268475	2	FYVE and coiled-coil domain-containing protein 1	HSP, protein folding; trafficking; autophagy	[67] human protein: GO - Biological process 'de novo' protein folding Source: GO_Central chaperone-mediated protein folding Source: GO_Central plus-end-directed vesicle transport along microtubule Source: UniProtKB positive regulation of autophagosome maturation
1	403281343	2	ankyrin repeat domain-containing protein 17	hypothetical
2	403283718	1	ankyrin repeat domain-containing protein 5	hypothetical
2	403265411	3	ankyrin repeat domain-containing protein 62	hypothetical
5	403303469	2	armadillo repeat-containing protein 6	hypothetical
2	403293199	1	BSD domain-containing protein 1 isoform 2	hypothetical
1	403293201	2	BSD domain-containing protein 1 isoform 3	hypothetical
3	403267940	1.33333	coiled-coil domain-containing protein 102B	hypothetical	[67] no annotated function
2	403269485	1	coiled-coil domain-containing protein 155-like	hypothetical	[67] no annotated function
2	403263771	1	coiled-coil domain-containing protein 158	hypothetical	[67] 141..>841 /region_name="Smc" /note="Chromosome segregation ATPases [Cell division and chromosome partitioning]
2	403294208	1	coiled-coil domain-containing protein 19, mitochondrial	hypothetical
2	403292443	1	coiled-coil domain-containing protein 25 isoform 1	hypothetical
2	403267050	1	DBF4-type zinc finger-containing protein 2	hypothetical	[67] no annotated function
2	403287722	1	forkhead-associated domain-containing protein 1	hypothetical
1	403306604	2	HEAT repeat-containing protein 2	hypothetical	[67] GO - Cellular component extracellular vesicular exosome
2	403300499	1	immunoglobulin superfamily DCC subclass member 4	hypothetical
2	403291146	1	IQ domain-containing protein F3	hypothetical	[67] no annotated function;
2	403301842	1.5	kanadaptin	hypothetical	[67] Chen J, Vijayakumar S, Li X and Al-Awqati Q. TITLE Kanadaptin is a protein that interacts with the kidney but not the erythroid form of band 3 JOURNAL J. Biol. Chem. 273 (2), 1038-1043 (1998); Protein family/group databases TCDBi 3.A.18.1.2. the nuclear mrna exporter (mrna-e) family. Kittanakom S, Keskanokwong T, Akkarapatumwong V, Yenchitsomanus PT and Reithmeier RA. TITLE Human kanadaptin …
1	403304017	2	leucine-rich repeat, immunoglobulin-like domain and transmembrane domain-containing protein 2 isoform 1	hypothetical
2	403303411	1	niban-like protein 2	hypothetical	[67] no functional annotation
2	403268649	1	opioid growth factor receptor-like protein 1	hypothetical	[67] no functional annotation
5	403287366	3	PITH domain-containing protein 1	hypothetical	[67] no annotated function
2	403259410	1	protein CASC2, isoform 3-like	hypothetical
1	403259661	3	protein DPCD isoform 1	hypothetical	[67]May play a role in the formation or function of ciliated cells
10	403288056	1.7	protein FAM188B	hypothetical
6	403284823	1.16667	protein FAM49B isoform 1	hypothetical
1	403286992	2	protein FAM53A	hypothetical	[67]May play an important role in neural development
2	403276343	1.5	putative olfactory receptor 10AC1-like	hypothetical
2	403263598	1.5	putative uncharacterized protein CXorf30 homolog	hypothetical
4	403256025	1	RNA-binding motif protein, X chromosome-like	hypothetical
10	403281161	1.7	RNA-binding protein 12	hypothetical
3	403270373	1	SET domain-containing protein 5	hypothetical	[67] The disease is caused by mutations affecting the gene represented in this entry. Disease descriptionA disorder characterized by significantly below average general intellectual functioning associated with impairments in adaptive behavior and manifested during the developmental period. MRD23 patients manifest moderate to severe intellectual disability with additional variable features of brac…
2	403267187	1	SPATS2-like protein isoform 3	hypothetical
2	403267183	2.5	SPATS2-like protein isoform 3	hypothetical	[67] polyA RNA binding?
2	403274946	1	spermatid maturation protein 1	hypothetical	[67]Required for proper cytoplasm removal during spermatogenesis.
2	403298079	1	tetra-peptide repeat homeobox protein 1-like	hypothetical	[67] DNA binding
2	403267698	1	tetratricopeptide repeat protein 33 isoform 1	hypothetical	[67] no annotated function
3	403260069	1	tetratricopeptide repeat protein 40	hypothetical	[67] no annotated function
3	403280209	1	translin-like	hypothetical	[67] translin: DNA-binding protein that specifically recognizes consensus sequences at the breakpoint junctions in chromosomal translocations, mostly involving immunoglobulin (Ig)/T-cell receptor gene segments. Seems to recognize single-stranded DNA ends generated by staggered breaks occurring at recombination hot spots. Exhibits both single-stranded and double-stranded endoribonuclease activity.…
3	403276525	1	ubinuclein-2	hypothetical	[67] no annotated function
3	403259344	1	uncharacterized protein C10orf88 homolog	hypothetical
2	403263212	1.5	uncharacterized protein C11orf71 homolog	hypothetical
1	403280452	2	uncharacterized protein C17orf99 homolog	hypothetical
1	403260917	2	uncharacterized protein C2orf78-like	hypothetical
2	403261173	1	uncharacterized protein C6orf163 homolog	hypothetical
1	403261688	2	uncharacterized protein C6orf222 homolog	hypothetical
2	403264525	1	uncharacterized protein KIAA0247 homolog	hypothetical
2	403298785	1.5	uncharacterized protein LOC101027509	hypothetical
5	403259209	2.8	uncharacterized protein LOC101028338	hypothetical
2	403271040	3.5	uncharacterized protein LOC101028819	hypothetical
2	403271042	5	uncharacterized protein LOC101029452	hypothetical
5	403308155	2	uncharacterized protein LOC101029560	hypothetical
2	403294498	1	uncharacterized protein LOC101030049	hypothetical
2	403281402	1	uncharacterized protein LOC101031269	hypothetical
5	403302952	1.2	uncharacterized protein LOC101031333	hypothetical
2	403296208	1	uncharacterized protein LOC101032256	hypothetical
4	403300123	3.75	uncharacterized protein LOC101032377	hypothetical
2	403301603	1	uncharacterized protein LOC101034921	hypothetical
1	403302836	2	uncharacterized protein LOC101036182	hypothetical
2	403307754	1	uncharacterized protein LOC101039372	hypothetical
7	403255416	1.28571	uncharacterized protein LOC101039636	hypothetical
4	403279997	1.75	uncharacterized protein LOC101040688	hypothetical
2	403264904	1	uncharacterized protein LOC101041609	hypothetical
7	403308699	4.42857	uncharacterized protein LOC101044508	hypothetical
4	403294199	2.25	uncharacterized protein LOC101044662	hypothetical
6	403296723	2.83333	uncharacterized protein LOC101046470	hypothetical
2	403291534	1.5	uncharacterized protein LOC101047929	hypothetical
1	403292642	2	uncharacterized protein LOC101051756	hypothetical
2	403281519	1.5	uncharacterized protein LOC101051948	hypothetical
2	403285404	1	uncharacterized protein LOC101051953	hypothetical
4	403256659	1	uncharacterized protein LOC101052608	hypothetical
3	403304671	1.66667	uncharacterized protein LOC101053198	hypothetical
2	403263845	1	uncharacterized protein LOC101053493	hypothetical
5	403300948	1.2	UPF0553 protein C9orf64 homolog	hypothetical	[67] no annotated function
9	403300845	1.33333	UPF0687 protein C20orf27 homolog isoform 1	hypothetical	[67] no annotated function
2	403276697	1.5	WD repeat- and FYVE domain-containing protein 4	hypothetical
2	403285178	1	WD repeat-containing protein 17	hypothetical
1	403260347	2	WW domain-binding protein 1	hypothetical
1	403306930	2	cancer/testis antigen 1-like	hypothetical
2	403262414	1	prostate and testis expressed protein 2	hypothetical; secreted protein
3	403277660	1	C4b-binding protein alpha chain-like	immune response	[67] Controls the classical pathway of complement activation. It binds as a cofactor to C3b/C4b inactivator (C3bINA), which then hydrolyzes the complement fragment C4b. It also accelerates the degradation of the C4bC2a complex (C3 convertase) by dissociating the complement fragment C2a. Alpha chain binds C4b. It interacts also with anticoagulant protein S and with serum amyloid P component.
5	403296279	2	complement C3	immune response
5	403307790	1.2	complement C4-A isoform 1	immune response
4	403307792	2	complement C4-A isoform 1	immune response
2	403266079	1	complement C5	immune response
4	403280067	1.25	complement component 1 Q subcomponent-binding protein, mitochondrial	immune response
4	403267688	1.25	complement component C7	immune response
6	403267713	1.16667	complement component C9	immune response
1	403307895	2	complement factor B	immune response
2	403275568	1	complement factor I isoform 2	immune response
1	403308538	2	HLA class I histocompatibility antigen, A-24 alpha chain-like	immune response
1	403309427	2	HLA class I histocompatibility antigen, A-24 alpha chain-like, partial	immune response
4	403271326	1.25	HLA class I histocompatibility antigen, A-26 alpha chain-like	immune response
1	403261538	2	HLA class II histocompatibility antigen, DP alpha 1 chain-like isoform 1	immune response
2	403272671	1	interferon omega-1	immune response
5	403271458	1.2	interferon-induced GTP-binding protein Mx1	immune response
2	403254132	1	interferon-induced very large GTPase 1-like	immune response
5	403295268	1.6	macrophage migration inhibitory factor	immune response
5	403309242	1.2	patr class I histocompatibility antigen, A-2 alpha chain-like	immune response
5	403261564	1.8	tapasin	immune response	[67] Involved in the association of MHC class I with transporter associated with antigen processing (TAP) and in the assembly of MHC class I with peptide (peptide loading)
1	403308582	2	soluble scavenger receptor cysteine-rich domain-containing protein SSC5D	immune response	[67] human protein: Binds to extracellular matrix proteins. Binds to pathogen-associated molecular patterns (PAMPs) present on the cell walls of Gram-positive and Gram-negative bacteria and fungi, behaving as a pattern recognition receptor (PRR). Induces bacterial and fungal aggregation and subsequent inhibition of PAMP-induced cytokine release. Does not possess intrinsic bactericidal activity. M…
2	403305707	1	mucin-5B	immune response;	[67] Gel-forming mucin that is thought to contribute to the lubricating and viscoelastic properties of whole saliva and cervical mucus. GO - Biological processi cellular protein metabolic process Source: Reactome defense response to bacterium Source: Ensembl O-glycan processing Source: Reactome post-translational protein modification Source: Reactome protein O-linked glycosylation Source: Reactom…
2	403277662	1	C4b-binding protein alpha chain-like	immune response;	[67] Controls the classical pathway of complement activation. It binds as a cofactor to C3b/C4b inactivator (C3bINA), which then hydrolyzes the complement fragment C4b. It also accelerates the degradation of the C4bC2a complex (C3 convertase) by dissociating the complement fragment C2a. Alpha chain binds C4b. It interacts also with anticoagulant protein S and with serum amyloid P component.
5	403296804	1.4	poly(rC)-binding protein 2	immune response; host defense; transcription?	[67] Single-stranded nucleic acid binding protein that binds preferentially to oligo dC. Major cellular poly(rC)-binding protein. Binds also poly(rU). Negatively regulates cellular antiviral responses mediated by MAVS signaling. It acts as an adapter between MAVS and the E3 ubiquitin ligase ITCH, therefore triggering MAVS ubiquitinationa and degradation
2	403260100	2.5	deleted in malignant brain tumors 1 protein-like	immune response; signaling	[67] May be considered as a candidate tumor suppressor gene for brain, lung, esophageal, gastric, and colorectal cancers. May play roles in mucosal defense system, cellular immune defense and epithelial differentiation. May play a role as an opsonin receptor for SFTPD and SPAR in macrophage tissues throughout the body, including epithelial cells lining the gastrointestinal tract. May play a role …
2	403307253	1	killer cell immunoglobulin-like receptor 3DL1-like isoform 1	immune response; signaling; apoptosis	[67] Receptor on natural killer (NK) cells for HLA Bw4 allele. Inhibits the activity of NK cells thus preventing cell lysis.
6	403262705	1.16667	prothymosin alpha-like isoform 1	immune response; transcription	[67] human prothymosin alpha: Prothymosin alpha may mediate immune function by conferring resistance to certain opportunistic infections.GO - Biological process transcription, DNA-templated Source: ProtInc; In vivo effect of prothymosin-alpha 1 on humoral and cell-mediated immune responses in the young rat Int J Neuroscience 1991, Vol. 59, Pages 135-142 Dragan Maric, Jelena Veljić, Jovan Ranin, a…
2	403273529	1	1,4-alpha-glucan-branching enzyme	metabolism
2	403283270	1.5	2-amino-3-ketobutyrate coenzyme A ligase, mitochondrial-like	metabolism
3	403277273	1	2-oxoglutarate dehydrogenase-like, mitochondrial	metabolism
2	403278483	1.5	2-oxoglutarate dehydrogenase, mitochondrial isoform 1	metabolism
2	403278485	1	2-oxoglutarate dehydrogenase, mitochondrial isoform 2	metabolism
5	403268100	1.4	3-ketoacyl-CoA thiolase, mitochondrial	metabolism
3	403283067	1.66667	3-mercaptopyruvate sulfurtransferase isoform 1	metabolism
2	403272553	1	4-trimethylaminobutyraldehyde dehydrogenase isoform 1	metabolism
7	403271399	3	6-phosphofructokinase, liver type isoform 1	metabolism
2	403271401	1	6-phosphofructokinase, liver type isoform 2	metabolism
7	403272475	1.14286	6-phosphogluconate dehydrogenase, decarboxylating	metabolism
7	403303409	1.85714	6-phosphogluconolactonase	metabolism
5	403284984	2	acetyl-CoA acetyltransferase, cytosolic	metabolism
2	403262875	1.5	acetyl-CoA acetyltransferase, mitochondrial	metabolism
4	403283212	1.25	aconitate hydratase, mitochondrial	metabolism
3	403291233	2.33333	acylamino-acid-releasing enzyme	metabolism
5	403281226	2.2	adenosylhomocysteinase isoform 1	metabolism
1	403281228	2	adenosylhomocysteinase isoform 2	metabolism
4	403287684	1.25	aflatoxin B1 aldehyde reductase member 4-like, partial	metabolism
5	403291792	2.8	alcohol dehydrogenase [NADP(+)]	metabolism
5	403299492	3.2	aldehyde dehydrogenase family 16 member A1	metabolism
5	403281645	1.8	aldehyde dehydrogenase, mitochondrial isoform 1	metabolism
3	403281647	2	aldehyde dehydrogenase, mitochondrial isoform 1	metabolism
10	403296423	2.7	aldo-keto reductase family 1 member C1 homolog	metabolism
2	403296421	1	aldo-keto reductase family 1 member C3-like	metabolism
3	403296419	1.33333	aldo-keto reductase family 1 member C4-like	metabolism
1	403256913	2	alpha-aminoadipic semialdehyde synthase, mitochondrial	metabolism
10	403272224	3.9	alpha-enolase isoform 1	metabolism
2	403254227	1	AMP deaminase 3 isoform 3	metabolism
6	403265000	2.33333	ATP synthase subunit alpha, mitochondrial isoform 1	metabolism
2	403265002	1.5	ATP synthase subunit alpha, mitochondrial isoform 2	metabolism
2	403265004	3	ATP synthase subunit alpha, mitochondrial isoform 3	metabolism
8	403297103	2.625	ATP synthase subunit beta, mitochondrial	metabolism
6	403280585	1.16667	ATP synthase subunit d, mitochondrial isoform 1	metabolism
1	403280587	2	ATP synthase subunit d, mitochondrial isoform 2	metabolism
3	403308177	1.33333	ATP synthase subunit delta, mitochondrial	metabolism
3	403296358	1	ATP synthase subunit gamma, mitochondrial isoform 1	metabolism
2	403296360	1.5	ATP synthase subunit gamma, mitochondrial isoform 1	metabolism
4	403271576	1.25	ATP synthase subunit O, mitochondrial	metabolism
10	403304663	1.7	ATP-citrate synthase	metabolism
9	403308360	2.66667	ATPase inhibitor, mitochondrial	metabolism
10	403266946	2.3	bifunctional purine biosynthesis protein PURH isoform 1	metabolism
2	403266948	4.5	bifunctional purine biosynthesis protein PURH isoform 2	metabolism
4	403278448	1	biliverdin reductase A	metabolism
3	403271793	2.66667	biotin--protein ligase	metabolism
10	403256779	3.09091	bisphosphoglycerate mutase	metabolism
5	403264400	1.2	c-1-tetrahydrofolate synthase, cytoplasmic	metabolism
1	403292023	4	CAAX prenyl protease 1 homolog	metabolism
8	403299538	4.25	carbonic anhydrase 1 isoform 1	metabolism
9	403299544	3.88889	carbonic anhydrase 2	metabolism
1	403290451	2	carboxylesterase 4A	metabolism
10	403304272	3	catechol O-methyltransferase	metabolism
3	403271415	1	cystathionine beta-synthase isoform 2	metabolism
1	403271417	2	cystathionine beta-synthase isoform 2	metabolism
4	403257773	1	cystathionine gamma-lyase isoform 1	metabolism
5	403268595	2.2	cytochrome b-c1 complex subunit 1, mitochondrial-like	metabolism
5	403277103	2	cytochrome b-c1 complex subunit 2, mitochondrial-like	metabolism
5	403267910	2	cytochrome b5-like	metabolism
5	403301300	2	cytochrome c oxidase subunit 5B, mitochondrial-like	metabolism
5	403302934	1.2	cytochrome c1, heme protein, mitochondrial-like	metabolism
4	403297886	1.25	cytoplasmic aconitate hydratase	metabolism
1	403264865	2	dehydrogenase/reductase SDR family member 2-like	metabolism
9	403266151	2.55556	delta-aminolevulinic acid dehydratase	metabolism
3	403296937	1.33333	diacylglycerol kinase alpha isoform 4	metabolism
4	403264672	1.25	dihydrolipoyllysine-residue succinyltransferase component of 2-oxoglutarate dehydrogenase complex, mitochondrial	metabolism
4	403292410	1.25	dihydropyrimidinase-related protein 2 isoform 1	metabolism
1	403305006	2	electron transfer flavoprotein subunit alpha, mitochondrial	metabolism
5	403292439	1.2	epoxide hydrolase 2	metabolism
8	403305326	4.25	flavin reductase (NADPH)	metabolism
5	403276997	1.8	fructose-bisphosphate aldolase A isoform 1	metabolism
5	403277003	1.2	fructose-bisphosphate aldolase A isoform 4	metabolism
2	403298703	1.5	fructose-bisphosphate aldolase B	metabolism
3	403279881	2	fructose-bisphosphate aldolase C	metabolism
10	403288386	1.7	fumarate hydratase, mitochondrial	metabolism
4	403279766	5.75	gamma-enolase isoform 2	metabolism
2	403309006	5	gamma-enolase isoform 2	metabolism
9	403306920	1.55556	glucose-6-phosphate 1-dehydrogenase isoform 1	metabolism
8	403292722	2	glucose-6-phosphate isomerase	metabolism
5	403277265	3	glutamate dehydrogenase 1, mitochondrial, partial	metabolism
2	403268755	2	glutamate--cysteine ligase catalytic subunit isoform 1	metabolism
9	403284006	1.33333	glutamate--cysteine ligase regulatory subunit	metabolism
9	403303160	3.88889	glyceraldehyde-3-phosphate dehydrogenase	metabolism
7	403309186	2.28571	glyceraldehyde-3-phosphate dehydrogenase-like	metabolism
8	403254286	2.875	glyceraldehyde-3-phosphate dehydrogenase-like	metabolism
5	403285040	2.6	glyceraldehyde-3-phosphate dehydrogenase-like	metabolism
4	403289975	2.5	glyceraldehyde-3-phosphate dehydrogenase-like	metabolism
4	403256303	2.25	glyceraldehyde-3-phosphate dehydrogenase-like isoform 1	metabolism
4	403269617	2	glyceraldehyde-3-phosphate dehydrogenase-like isoform 1	metabolism
2	403264102	1.5	GMP reductase 2-like	metabolism
3	403268130	2	haloacid dehalogenase-like hydrolase domain-containing protein 2	metabolism
6	403255973	2.83333	histidine triad nucleotide-binding protein 1	metabolism
2	403298485	1.5	histidine triad nucleotide-binding protein 1-like	metabolism
5	403273622	2.4	hydroxyacylglutathione hydrolase, mitochondrial	metabolism
6	403279307	2	hypoxanthine-guanine phosphoribosyltransferase	metabolism
7	403298859	1.14286	inositol monophosphatase 1-like isoform 1	metabolism
5	403256628	1.2	isochorismatase domain-containing protein 1	metabolism	[67] GO - Cellular component extracellular vesicular exosome
2	403306853	1.5	isocitrate dehydrogenase [NAD] subunit gamma, mitochondrial	metabolism
3	403258199	2	isocitrate dehydrogenase [NADP], mitochondrial isoform 1	metabolism
3	403258201	2.33333	isocitrate dehydrogenase [NADP], mitochondrial isoform 2	metabolism
7	403254367	2.57143	L-lactate dehydrogenase A chain	metabolism
1	403254365	2	L-lactate dehydrogenase A-like 6A	metabolism
2	403255457	4.5	L-lactate dehydrogenase A-like 6A	metabolism
10	403269140	3.7	L-lactate dehydrogenase B chain	metabolism
5	403275850	2.2	leukotriene A-4 hydrolase	metabolism
1	403271306	2	lipoyl synthase, mitochondrial isoform 1	metabolism
10	403260589	1.9	malate dehydrogenase, cytoplasmic	metabolism
5	403285754	2.6	malate dehydrogenase, mitochondrial	metabolism
3	403284598	1	multifunctional protein ADE2 isoform 1	metabolism	[67]Pathway: IMP biosynthesis via de novo pathway This protein is involved in step 1 of the subpathway that synthesizes 5-amino-1-(5-phospho-D-ribosyl)imidazole-4-carboxamide from 5-amino-1-(5-phospho-D-ribosyl)imidazole-4-carboxylate.
3	403306968	1	N-acylglucosamine 2-epimerase	metabolism
4	403267639	1.5	NAD(P) transhydrogenase, mitochondrial isoform 1	metabolism
5	403303046	1.2	nicotinate phosphoribosyltransferase	metabolism
10	403279661	2.2	nucleoside diphosphate kinase B	metabolism
5	403261818	1.2	O-acetyl-ADP-ribose deacetylase C6orf130 homolog isoform 1	metabolism
5	403259324	1.2	ornithine aminotransferase, mitochondrial	metabolism
1	403292031	2	palmitoyl-protein thioesterase 1	metabolism
2	403300929	1	pantothenate kinase 2, mitochondrial	metabolism	[67]May be the master regulator of the CoA biosynthesis.
2	403292555	1	PAP-associated domain-containing protein 5	metabolism
1	403273570	2	peroxisomal 2,4-dienoyl-CoA reductase	metabolism
8	403281834	2.375	phosphatidylethanolamine-binding protein 1	metabolism
2	403257891	1	phosphoglucomutase-1 isoform 1	metabolism
2	403271274	1	phosphoglucomutase-2	metabolism
9	403291654	3	phosphoglycerate kinase 1	metabolism
4	403261487	2	phosphoglycerate kinase 2	metabolism
5	403259801	1.4	phosphoglycerate mutase 1	metabolism
2	403278462	2	phosphoglycerate mutase 2	metabolism
4	403259319	2.25	phospholysine phosphohistidine inorganic pyrophosphate phosphatase	metabolism
4	403280810	2	phosphoribosyl pyrophosphate synthase-associated protein 1	metabolism
2	403275447	1	phosphoribosyl pyrophosphate synthase-associated protein 2	metabolism
9	403275034	2.22222	phosphoribosylformylglycinamidine synthase	metabolism
9	403262584	2.33333	porphobilinogen deaminase isoform 1	metabolism
2	403262586	3	porphobilinogen deaminase isoform 3	metabolism
1	403262588	3	porphobilinogen deaminase isoform 3	metabolism
3	403254567	1	probable methylthioribulose-1-phosphate dehydratase	metabolism
4	403266593	2	prostaglandin reductase 1	metabolism	[67] Functions as 15-oxo-prostaglandin 13-reductase and acts on 15-oxo-PGE1, 15-oxo-PGE2 and 15-oxo-PGE2-alpha. Has no activity towards PGE1, PGE2 and PGE2-alpha (By similarity). Catalyzes the conversion of leukotriene B4 into its biologically less active metabolite, 12-oxo-leukotriene B4. This is an initial and key step of metabolic inactivation of leukotriene B4
10	403306195	2.8	protein-L-isoaspartate(D-aspartate) O-methyltransferase	metabolism
10	403289391	2.6	purine nucleoside phosphorylase	metabolism
2	403283031	1	pyridoxal phosphate phosphatase	metabolism
3	403276020	2.33333	pyruvate kinase isozymes M1/M2 isoform 1	metabolism
3	403276022	1.66667	pyruvate kinase isozymes M1/M2 isoform 2	metabolism
3	403276024	2	pyruvate kinase isozymes M1/M2 isoform 3	metabolism
2	403276026	1	pyruvate kinase isozymes M1/M2 isoform 4	metabolism
9	403293675	1.88889	pyruvate kinase isozymes R/L isoform 1	metabolism
2	403293677	2.5	pyruvate kinase isozymes R/L isoform 2	metabolism
2	403293679	4	pyruvate kinase isozymes R/L isoform 3	metabolism
4	403289012	2.5	retinal dehydrogenase 1	metabolism
5	403262126	1.8	ribonucleoside-diphosphate reductase large subunit isoform 1	metabolism
1	403262128	4	ribonucleoside-diphosphate reductase large subunit isoform 2	metabolism
2	403303098	1	S-adenosylmethionine synthase isoform type-2	metabolism
7	403303267	3.42857	S-formylglutathione hydrolase	metabolism
2	403275163	1	serine hydroxymethyltransferase, cytosolic	metabolism
6	403274395	2	sorbitol dehydrogenase	metabolism
2	403282249	1.5	succinate dehydrogenase [ubiquinone] flavoprotein subunit, mitochondrial isoform 1	metabolism
4	403303083	1.25	succinyl-CoA ligase [ADP/GDP-forming] subunit alpha, mitochondrial	metabolism
2	403298968	1	succinyl-CoA ligase [GDP-forming] subunit beta, mitochondrial	metabolism
2	403275599	1	TBC domain-containing protein kinase-like protein isoform 1	metabolism	[67] Catalyzes the transfer of PtdIns and phosphatidylcholine between membranes.
2	403298632	1	thiosulfate sulfurtransferase/rhodanese-like domain-containing protein 2	metabolism
2	403283695	1	threonine aspartase 1	metabolism
5	403305721	2	transaldolase	metabolism
10	403291047	2.7	transketolase	metabolism
5	403288246	1	trifunctional enzyme subunit alpha, mitochondrial	metabolism
3	403288248	1.33333	trifunctional enzyme subunit beta, mitochondrial	metabolism
10	403308988	3.7	triosephosphate isomerase	metabolism
1	403264638	2	ubiquinone biosynthesis monooxygenase COQ6	metabolism
2	403272859	1	UDP-glucose:glycoprotein glucosyltransferase 2	metabolism
1	403305183	2	UDP-N-acetylglucosamine--peptide N-acetylglucosaminyltransferase 110 kDa subunit isoform 2	metabolism
9	403258137	1.88889	UMP-CMP kinase isoform 1	metabolism
3	403258139	1.66667	UMP-CMP kinase isoform 1	metabolism
2	403259584	1	up-regulated during skeletal muscle growth protein 5	metabolism
5	403291813	4	uroporphyrinogen decarboxylase	metabolism
1	403259297	2	uroporphyrinogen-III synthase	metabolism
2	403260587	1.5	UTP--glucose-1-phosphate uridylyltransferase	metabolism
4	403274874	1.5	very long-chain specific acyl-CoA dehydrogenase, mitochondrial isoform 1	metabolism
1	403274876	3	very long-chain specific acyl-CoA dehydrogenase, mitochondrial isoform 2	metabolism
2	403280043	1	xylosyltransferase 2	metabolism
2	403278956	1	xylulose kinase	metabolism
2	403269660	1	THUMP domain-containing protein 2	metabolism	[67] methyltransferase activity
5	403300207	1.2	ATP-binding cassette sub-family B member 10, mitochondrial	metabolism, transport
4	403254127	1	cytochrome c-like	metabolism; apoptosis ?
1	403255256	2	cytochrome c-like	metabolism; apoptosis ?
1	403308644	2	cytochrome c-like	metabolism; apoptosis ?
10	403271545	2.6	carbonyl reductase [NADPH] 1	metabolism; redox
4	403305733	1.25	ribonuclease inhibitor	metabolism; redox	[67]Ribonuclease inhibitor which inhibits RNASE1, RNASE2 and ANG. May play a role in redox homeostasis.
5	403298335	1.2	protein VAC14 homolog	metabolism; signaling	[67] The PI(3,5)P2 regulatory complex regulates both the synthesis and turnover of phosphatidylinositol 3,5-bisphosphate (PtdIns(3,5)P2). Acts as a positive activator of PIKfyve kinase activity. Also required to maintain normal levels of phosphatidylinositol 3-phosphate (PtdIns3P) and phosphatidylinositol 5-phosphate (PtdIns5P). Plays a role in the biogenesis of endosome carrier vesicles (ECV) / …
3	403309405	1	prostaglandin E synthase 3-like isoform 1	metabolism; signaling, transcription	[67] Cytosolic prostaglandin synthase that catalyzes the oxidoreduction of prostaglandin endoperoxide H2 (PGH2) to prostaglandin E2 (PGE2) (PubMed:10922363). Molecular chaperone that localizes to genomic response elements in a hormone-dependent manner and disrupts receptor-mediated transcriptional activation, by promoting disassembly of transcriptional regulatory complexes (PubMed:11274138, PubMe…
2	403309409	2	prostaglandin E synthase 3-like isoform 1	metabolism; signaling, transcription
9	403278020	1.66667	26S protease regulatory subunit 10B	proteolysis
7	403298189	1.85714	26S protease regulatory subunit 4 isoform 1	proteolysis
5	403254737	1.4	26S protease regulatory subunit 6A	proteolysis
10	403305292	1.7	26S protease regulatory subunit 6B isoform 1	proteolysis
2	403305294	4	26S protease regulatory subunit 6B isoform 2	proteolysis
3	403257095	2.66667	26S protease regulatory subunit 7	proteolysis
5	403303762	1.6	26S protease regulatory subunit 8 isoform 1	proteolysis
4	403278262	1	26S proteasome non-ATPase regulatory subunit 1	proteolysis
5	403283316	1.6	26S proteasome non-ATPase regulatory subunit 11	proteolysis
3	403280716	1	26S proteasome non-ATPase regulatory subunit 12 isoform 1	proteolysis
5	403305662	2.6	26S proteasome non-ATPase regulatory subunit 13	proteolysis
5	403258914	2.6	26S proteasome non-ATPase regulatory subunit 14	proteolysis
6	403304602	1.5	26S proteasome non-ATPase regulatory subunit 3	proteolysis
8	403266091	1.375	26S proteasome non-ATPase regulatory subunit 5 isoform 1	proteolysis
2	403266093	2.5	26S proteasome non-ATPase regulatory subunit 5 isoform 2	proteolysis
6	403298954	1	26S proteasome non-ATPase regulatory subunit 6	proteolysis
3	403298416	1.33333	26S proteasome non-ATPase regulatory subunit 7-like	proteolysis
2	403258559	1	ADAMTS-like protein 3	proteolysis
3	403274199	1.33333	alpha-1-antichymotrypsin	proteolysis
2	403309192	1	alpha-2-macroglobulin-like, partial	proteolysis
2	403266785	1.5	aspartyl aminopeptidase isoform 1	proteolysis
2	403266787	2	aspartyl aminopeptidase isoform 2	proteolysis
9	403279965	2.33333	bleomycin hydrolase	proteolysis
6	403293033	3	calpain small subunit 1	proteolysis
8	403293472	3	calpain-1 catalytic subunit	proteolysis
2	403274496	1	calpain-3 isoform 1	proteolysis
5	403304878	2	calpain-5	proteolysis
5	403256206	2	calpastatin isoform 1	proteolysis
5	403256208	1	calpastatin isoform 2	proteolysis
2	403256210	6	calpastatin isoform 3	proteolysis
3	403256212	2.66667	calpastatin isoform 3	proteolysis
9	403269084	1.55556	cullin-associated NEDD8-dissociated protein 1-like	proteolysis
2	403271767	1	cystatin-B	proteolysis
5	403271172	2.2	cytosol aminopeptidase	proteolysis
2	403258529	1	cytosolic carboxypeptidase 4	proteolysis
2	403267906	1.5	cytosolic non-specific dipeptidase isoform 1	proteolysis
4	403287831	1.25	dipeptidyl peptidase 1	proteolysis
8	403293591	1.25	dipeptidyl peptidase 3 isoform 1	proteolysis
2	403293593	3	dipeptidyl peptidase 3 isoform 2	proteolysis
2	403274530	1	disintegrin and metalloproteinase domain-containing protein 10	proteolysis
1	403291360	2	E3 ubiquitin-protein ligase ARIH2	proteolysis
2	403302104	1.5	E3 ubiquitin-protein ligase DTX3L	proteolysis
2	403306514	1	E3 ubiquitin-protein ligase HUWE1	proteolysis
2	403303947	1.5	E3 ubiquitin-protein ligase RNF103	proteolysis
2	403269773	1	E3 ubiquitin-protein ligase SHPRH	proteolysis
3	403287526	1.66667	E3 ubiquitin-protein ligase UBR4	proteolysis
4	403256689	1.25	endoplasmic reticulum aminopeptidase 1	proteolysis
1	403272835	2	endoplasmic reticulum metallopeptidase 1	proteolysis
1	403295937	2	lon protease homolog, mitochondrial isoform 2	proteolysis
1	403276608	2	NEDD8 ultimate buster 1	proteolysis	[67] Specific down-regulator of the NEDD8 conjugation system. Recruits NEDD8, UBD, and their conjugates to the proteasome for degradation. Isoform 1 promotes the degradation of NEDD8 more efficiently than isoform 2
6	403260765	2	polyubiquitin-B-like	proteolysis
6	403289148	2.5	polyubiquitin-B-like	proteolysis
5	403269492	2.6	polyubiquitin-B-like	proteolysis
1	403287885	4	polyubiquitin-B-like isoform 1	proteolysis
2	403275421	2	polyubiquitin-C-like, partial	proteolysis
2	403281635	1	probable E3 ubiquitin-protein ligase C12orf51 homolog	proteolysis
2	403298208	1.5	probable E3 ubiquitin-protein ligase HERC1	proteolysis
1	403279027	2	probable E3 ubiquitin-protein ligase MYCBP2	proteolysis
3	403263540	1	probable ubiquitin carboxyl-terminal hydrolase FAF-X isoform 1	proteolysis
2	403263542	1	probable ubiquitin carboxyl-terminal hydrolase FAF-X isoform 2	proteolysis
2	403283220	1.5	probable Xaa-Pro aminopeptidase 3	proteolysis
9	403264120	2.66667	proteasome activator complex subunit 1	proteolysis
3	403264096	1.33333	proteasome activator complex subunit 2	proteolysis
10	403300735	3.5	proteasome inhibitor PI31 subunit isoform 1	proteolysis
6	403255447	2	proteasome subunit alpha type-1	proteolysis
2	403272390	2	proteasome subunit alpha type-1-like isoform 1	proteolysis
10	403278437	1.5	proteasome subunit alpha type-2	proteolysis
3	403277797	1.66667	proteasome subunit alpha type-3 isoform 1	proteolysis
2	403277799	2.5	proteasome subunit alpha type-3 isoform 1	proteolysis
9	403304913	2.77778	proteasome subunit alpha type-4	proteolysis
9	403284168	3.66667	proteasome subunit alpha type-5	proteolysis
5	403263938	1.4	proteasome subunit alpha type-6-like isoform 1	proteolysis
2	403263940	1.5	proteasome subunit alpha type-6-like isoform 1	proteolysis
9	403282533	1.55556	proteasome subunit alpha type-7	proteolysis
3	403265156	1.33333	proteasome subunit alpha type-7-like isoform 1	proteolysis
2	403265160	1	proteasome subunit alpha type-7-like isoform 3	proteolysis
4	403305890	1	proteasome subunit beta type-1	proteolysis
9	403293111	1.77778	proteasome subunit beta type-2 isoform 1	proteolysis
2	403293113	1	proteasome subunit beta type-2 isoform 4	proteolysis
2	403293117	1.5	proteasome subunit beta type-2 isoform 4	proteolysis
9	403279806	1.33333	proteasome subunit beta type-6 isoform 1	proteolysis
3	403299860	1	proteasome subunit beta type-7	proteolysis
5	403268779	1.4	proteasome subunit beta type-8 isoform 1	proteolysis
1	403268781	2	proteasome subunit beta type-8 isoform 2	proteolysis
1	403268777	2	proteasome subunit beta type-9	proteolysis
10	403287718	1.4	protein DDI1 homolog 2	proteolysis
4	403254695	1	prothrombin isoform 1	proteolysis
1	403254697	3	prothrombin isoform 2	proteolysis
8	403279422	1.25	puromycin-sensitive aminopeptidase isoform 1	proteolysis
1	403279424	2	puromycin-sensitive aminopeptidase isoform 2	proteolysis
2	403274197	1	serpin A11	proteolysis
4	403282630	1	transmembrane protein 189	proteolysis
4	403272916	1.25	tripeptidyl-peptidase 2	proteolysis
5	403298568	1.2	ubiquilin-1	proteolysis
4	403262049	1	ubiquilin-3	proteolysis
7	403265212	1.85714	ubiquitin carboxyl-terminal hydrolase 14 isoform 1	proteolysis
3	403265214	1.33333	ubiquitin carboxyl-terminal hydrolase 14 isoform 2	proteolysis
2	403265216	2.5	ubiquitin carboxyl-terminal hydrolase 14 isoform 3	proteolysis
3	403265218	3.66667	ubiquitin carboxyl-terminal hydrolase 14 isoform 4	proteolysis
3	403269026	1.33333	ubiquitin carboxyl-terminal hydrolase 15 isoform 1	proteolysis
1	403285988	2	ubiquitin carboxyl-terminal hydrolase 42	proteolysis
3	403308970	3.33333	ubiquitin carboxyl-terminal hydrolase 5 isoform 1	proteolysis
2	403308972	2	ubiquitin carboxyl-terminal hydrolase 5 isoform 2	proteolysis
2	403273525	2.5	ubiquitin carboxyl-terminal hydrolase 7 isoform 2	proteolysis
3	403279033	1	ubiquitin carboxyl-terminal hydrolase isozyme L3	proteolysis
4	403277668	2	ubiquitin thioesterase OTU1 isoform 1	proteolysis
2	403277670	2	ubiquitin thioesterase OTU1 isoform 1	proteolysis
9	403260664	2.88889	ubiquitin-40S ribosomal protein S27a	proteolysis
4	403257793	4.25	ubiquitin-40S ribosomal protein S27a-like	proteolysis
2	403303449	3	ubiquitin-60S ribosomal protein L40	proteolysis
4	403291714	2.5	ubiquitin-60S ribosomal protein L40-like	proteolysis
2	403264482	4	ubiquitin-60S ribosomal protein L40-like isoform 1	proteolysis
2	403284844	2.5	ubiquitin-60S ribosomal protein L40-like isoform 2	proteolysis
4	403284842	2.5	ubiquitin-60S ribosomal protein L40-like isoform 4	proteolysis
2	403284848	2.5	ubiquitin-60S ribosomal protein L40-like isoform 4	proteolysis
6	403301595	2	ubiquitin-associated domain-containing protein 1	proteolysis
2	403300660	1	ubiquitin-conjugating enzyme E2 K isoform 1	proteolysis
1	403300662	2	ubiquitin-conjugating enzyme E2 K isoform 2	proteolysis
10	403253974	2.4	ubiquitin-conjugating enzyme E2 L3-like	proteolysis
1	403266755	2	ubiquitin-conjugating enzyme E2 L3-like	proteolysis
6	403272179	2.66667	ubiquitin-conjugating enzyme E2 N-like	proteolysis
9	403280504	1.66667	ubiquitin-conjugating enzyme E2 O	proteolysis
2	403300385	1	ubiquitin-conjugating enzyme E2 variant 2	proteolysis
2	403279502	1	ubiquitin-conjugating enzyme E2 Z	proteolysis
10	403297375	1.9	ubiquitin-like modifier-activating enzyme 1 isoform 1	proteolysis
2	403254842	1	ubiquitin/ISG15-conjugating enzyme E2 L6	proteolysis
1	403280252	3	vitamin K-dependent protein C	proteolysis
2	403273541	1	vitamin K-dependent protein S	proteolysis
4	403259540	1.25	xaa-Pro aminopeptidase 1	proteolysis
2	403297054	1	separin	proteolysis; cell cycle	[67]Caspase-like protease, which plays a central role in the chromosome segregation by cleaving the SCC1/RAD21 subunit of the cohesin complex at the onset of anaphase. During most of the cell cycle, it is inactivated by different mechanisms.
2	403278948	1	WD repeat-containing protein 48	proteolysis; dna	[67]Regulator of deubiquitinating complexes. Acts as a strong activator of USP1 by enhancing the USP1-mediated deubiquitination of FANCD2; USP1 being almost inactive by itself. Also activates deubiquitinating activity of complexes containing USP12 and USP46, respectively. Activates deubiquitination by increasing the catalytic turnover without increasing the affinity of deubiquitinating enzymes fo…
7	403274950	1.71429	sentrin-specific protease 3	proteolysis; redox
2	403287448	1	endothelin-converting enzyme 1	proteolysis; signaling
2	403301735	1	A disintegrin and metalloproteinase with thrombospondin motifs 20, partial	proteolysis; trafficking	[67] human protein: May play a role in tissue-remodeling process occurring in both normal and pathological conditions. May have a protease-independent function in the transport from the endoplasmic reticulum to the Golgi apparatus of secretory cargos, mediated by the GON domain.
8	403254548	3.75	catalase	redox
9	403256221	3.22222	glutaredoxin-1	redox
3	403260077	1.33333	glutaredoxin-3	redox
10	403291258	3.7	glutathione peroxidase 1	redox
2	403294323	1	glutathione reductase, mitochondrial isoform 1	redox
9	403268767	3.44444	glutathione S-transferase A4-like	redox
9	403259549	1.77778	glutathione S-transferase omega-1 isoform 1	redox
5	403301105	3.2	glutathione S-transferase P	redox
3	403272559	1	microsomal glutathione S-transferase 3 isoform 1	redox
3	403292106	1	peroxiredoxin-1	redox
8	403302262	4.25	peroxiredoxin-2	redox
9	403294125	1.33333	peroxiredoxin-5, mitochondrial	redox
10	403266670	3	peroxiredoxin-6	redox
5	403297615	1.2	protein DJ-1 isoform 1	redox
4	403297617	2.25	protein DJ-1 isoform 1	redox
7	403271624	2.42857	superoxide dismutase [Cu-Zn]	redox
4	403271630	3.75	superoxide dismutase [Cu-Zn]	redox
2	403285046	1	superoxide dismutase [Mn], mitochondrial	redox
9	403266218	3	thioredoxin isoform 1	redox
3	403275945	3	thioredoxin reductase 1, cytoplasmic isoform 1	redox
3	403275947	2	thioredoxin reductase 1, cytoplasmic isoform 2	redox
5	403259399	2.2	thioredoxin-dependent peroxide reductase, mitochondrial	redox
4	403268041	2	thioredoxin-like protein 1	redox
5	403274646	2.8	protein disulfide-isomerase A3	redox; proteolysis
2	403276389	1	protein disulfide-isomerase A4	redox; proteolysis
1	403270607	2	protein disulfide-isomerase A6 isoform 2	redox; proteolysis
4	403266017	1.25	ceruloplasmin-like	redox; transport	[67] Ceruloplasmin is a blue, copper-binding (6-7 atoms per molecule) glycoprotein. It has ferroxidase activity oxidizing Fe2+ to Fe3+ without releasing radical oxygen species. It is involved in iron transport across the cell membrane. Provides Cu2+ ions for the ascorbate-mediated deaminase degradation of the heparan sulfate chains of GPC1. May also play a role in fetal lung development or pulmon…
4	403302074	1.75	hematopoietic lineage cell-specific protein	signaling-actin
4	403279403	1.25	LIM and SH3 domain protein 1	signaling-actin
3	403290195	1	lymphocyte cytosolic protein 2 isoform 1	signaling-actin
1	403290197	2	lymphocyte cytosolic protein 2 isoform 2	signaling-actin
3	403302595	1	protein S100-A6	signaling-actin
5	403283045	1.2	ras-related C3 botulinum toxin substrate 2	signaling-actin
3	403280745	1.33333	ras-related C3 botulinum toxin substrate 3	signaling-actin
2	403301454	1	14 kDa phosphohistidine phosphatase	signaling, regulation
7	403290732	3	14-3-3 protein beta/alpha	signaling, regulation
4	403270695	2.25	14-3-3 protein beta/alpha-B-like	signaling, regulation
10	403275279	3.4	14-3-3 protein epsilon	signaling, regulation
3	403309049	1	14-3-3 protein eta isoform 1	signaling, regulation
1	403309051	3	14-3-3 protein eta isoform 2	signaling, regulation
5	403285760	3.2	14-3-3 protein gamma	signaling, regulation
3	403257405	2.33333	14-3-3 protein sigma	signaling, regulation
5	403268696	2.6	14-3-3 protein theta-like	signaling, regulation
10	403299948	3.6	14-3-3 protein zeta/delta-like isoform 1	signaling, regulation
9	403306978	3.22222	55 kDa erythrocyte membrane protein	signaling, regulation	[67] Essential regulator of neutrophil polarity. Regulates neutrophil polarization by regulating AKT1 phosphorylation through a mechanism that is independent of PIK3CG activity
8	403299758	1.625	adenylate kinase isoenzyme 1 isoform 1	signaling, regulation
10	403292029	3	adenylyl cyclase-associated protein 1	signaling, regulation
5	403289010	3.6	annexin A1	signaling, regulation
4	403297938	1.25	annexin A11	signaling, regulation
4	403274563	2.5	annexin A2 isoform 1	signaling, regulation
4	403290336	1.25	annexin A5	signaling, regulation
5	403285553	1.6	annexin A6 isoform 1	signaling, regulation
1	403285555	3	annexin A6 isoform 2	signaling, regulation
1	403307936	2	B-cell CLL/lymphoma 9 protein	signaling, regulation	[67]Involved in signal transduction through the Wnt pathway. Promotes beta-catenin's transcriptional activity (By similarity)
3	403273747	2	calmodulin	signaling, regulation
4	403298182	2.25	calmodulin	signaling, regulation
10	403269554	3.1	calmodulin isoform 1	signaling, regulation
5	403296401	1.8	calmodulin-like protein 3 isoform 1	signaling, regulation
1	403267507	2	cAMP-specific 3',5'-cyclic phosphodiesterase 4D isoform 1	signaling, regulation
3	403301139	1.33333	carabin	signaling, regulation	[67] Inhibits the Ras signaling pathway through its intrinsic Ras GTPase-activating protein (GAP) activity. Acts as a negative feedback inhibitor of the calcineurin signaling pathway that also mediates crosstalk between calcineurin and Ras.
1	403280340	2	casein kinase I isoform alpha-like	signaling, regulation
3	403286355	2	casein kinase I isoform alpha-like	signaling, regulation
2	403280338	2	casein kinase I isoform delta isoform 1	signaling, regulation
2	403283003	1.5	casein kinase I isoform epsilon	signaling, regulation
2	403300715	1.5	casein kinase II subunit alpha	signaling, regulation
9	403288713	1.11111	casein kinase II subunit alpha-like	signaling, regulation
1	403285050	2	cation-independent mannose-6-phosphate receptor	signaling, regulation
4	403254569	1	CD44 antigen	signaling, regulation
1	403254571	2	CD44 antigen	signaling, regulation
2	403281781	1	coiled-coil domain-containing protein 62	signaling, regulation	[67] Nuclear receptor coactivator that can enhance preferentially estrogen receptors ESR1 and ESR2 transactivation. Modulates also progesterone/PGR, glucocorticoid/NR3C1 and androgen/AR receptors transactivation, although at lower level; little effect on vitamin D receptor/VDR
2	403287263	1	connector enhancer of kinase suppressor of ras 1	signaling, regulation
3	403279989	1	cytokine receptor-like factor 3-like	signaling, regulation
2	403305919	1	dapper homolog 2	signaling, regulation	[67]Involved in regulation of intracellular signaling pathways during development. Negatively regulates the Nodal signaling pathway, possibly by promoting the lysosomal degradation of Nodal receptors, such as TGFBR1.
3	403275246	1	dual specificity mitogen-activated protein kinase kinase 3	signaling, regulation
2	403303371	1	epidermal growth factor receptor substrate 15-like 1	signaling, regulation
7	403266070	1.14286	erythrocyte band 7 integral membrane protein isoform 1	signaling, regulation
2	403266072	4	erythrocyte band 7 integral membrane protein isoform 2	signaling, regulation
1	403263310	2	extracellular matrix protein FRAS1	signaling, regulation	[67] GO - Biological process cell communication Source: InterPro embryonic limb morphogenesis Source: Ensemblmetanephros morphogenesis Source: Ensembl morphogenesis of an epithelium Source: Ensembl palate development Source: Ensembl protein transport Source: Ensembl
1	403272731	2	FRAS1-related extracellular matrix protein 1	signaling, regulation; adhesion	[67] Extracellular matrix protein that plays a role in epidermal differentiation and is required for epidermal adhesion during embryonic development. GO - Biological processi cell communication Source: InterPro cell-matrix adhesion Source: Ensembl craniofacial suture morphogenesis
1	403268742	2	GDNF family receptor alpha-like	signaling, regulation
1	403275078	2	glucagon-like peptide 2 receptor	signaling, regulation
2	403280850	1	glutamate [NMDA] receptor subunit epsilon-3	signaling, regulation
2	403293062	1	glutamate receptor, ionotropic kainate 3	signaling, regulation
1	403299801	2	GTPase-activating Rap/Ran-GAP domain-like protein 3	signaling, regulation
5	403257138	1.2	guanine nucleotide-binding protein G(i) subunit alpha-1	signaling, regulation
2	403291199	1.5	guanine nucleotide-binding protein G(i) subunit alpha-2 isoform 1	signaling, regulation
2	403284182	1.5	guanine nucleotide-binding protein G(k) subunit alpha	signaling, regulation
2	403295191	1	Hermansky-Pudlak syndrome 4 protein	signaling, regulation	[67] May function in the pathway of organelle biogenesis; GO - Biological process blood coagulation Source: Ensembl hemostasis Source: [67]KB lysosome organization Source: [67]KB melanocyte differentiation Source: Ensembl positive regulation of eye pigmentation Source: [67]KB protein stabilization Source: [67]KB protein targeting
2	403271828	1	hormonally up-regulated neu tumor-associated kinase	signaling, regulation
2	403275921	1.5	insulin-like growth factor I	signaling, regulation
2	403276826	1	integrin alpha-M	signaling, regulation
2	403257782	1	leucine-rich repeat-containing protein 40	signaling, regulation
10	403297233	1.4	low molecular weight phosphotyrosine protein phosphatase isoform 1	signaling, regulation
8	403297235	1.625	low molecular weight phosphotyrosine protein phosphatase isoform 2	signaling, regulation
5	403268090	1	mitogen-activated protein kinase 4	signaling, regulation
3	403283188	1	myotubularin-related protein 5	signaling, regulation	[67] Probable pseudophosphatase. Lacks several amino acids in the catalytic pocket which renders it catalytically inactive as a phosphatase. The pocket is however sufficiently preserved to bind phosphorylated substrates, and maybe protect them from phosphatases. Inhibits myoblast differentiation in vitro and induces oncogenic transformation in fibroblasts. According to PubMed:20937701, may functi…
2	403299683	1	neuronal acetylcholine receptor subunit alpha-7-like	signaling, regulation
3	403290170	1.33333	nucleophosmin isoform 1	signaling, regulation	[61] This gene encodes a phosphoprotein which moves between the nucleus and the cytoplasm. The gene product is thought to be involved in several processes including regulation of the ARF/p53 pathway. A number of genes are fusion partners have been characterized, in particular the anaplastic lymphoma kinase gene on chromosome 2. Mutations in this gene are associated with acute myeloid leukemia. Mo…
2	403290172	1	nucleophosmin isoform 3	signaling, regulation	[61] This gene encodes a phosphoprotein which moves between the nucleus and the cytoplasm. The gene product is thought to be involved in several processes including regulation of the ARF/p53 pathway. A number of genes are fusion partners have been characterized, in particular the anaplastic lymphoma kinase gene on chromosome 2. Mutations in this gene are associated with acute myeloid leukemia. Mo…
1	403254916	2	olfactory receptor 10Q1-like	signaling, regulation	[67]GO - Biological process G-protein coupled receptor signaling pathway Source: GO_Central
1	403283565	2	olfactory receptor 1D5-like	signaling, regulation	[67]GO - Biological process G-protein coupled receptor signaling
1	403254903	2	olfactory receptor 476-like	signaling, regulation	[67]GO - Biological process G-protein coupled receptor signaling; olfactory receptor activity
2	403254798	1	olfactory receptor 5T2-like	signaling, regulation	[67]GO - Biological process G-protein coupled receptor signaling; olfactory receptor activity
1	403296113	2	olfactory receptor 7G3-like	signaling, regulation	[67]GO - Biological process G-protein coupled receptor signaling; olfactory receptor activity
1	403276575	2	olfactory receptor-like protein OLF3-like	signaling, regulation	[67]GO - Biological process G-protein coupled receptor signaling; olfactory receptor activity
2	403302861	1	OTU domain-containing protein 7B	signaling, regulation	[67]Negative regulator of the non-canonical NF-kappa-B pathway that acts by mediating deubiquitination of TRAF3, an inhibitor of the NF-kappa-B pathway, thereby acting as a negative regulator of B-cell responses. In response to non-canonical NF-kappa-B stimuli, deubiquitinates 'Lys-48'-linked polyubiquitin chains of TRAF3, preventing TRAF3 proteolysis and over-activation of non-canonical NF-kappa…
2	403263745	1	phosphorylase b kinase regulatory subunit alpha, liver isoform	signaling, regulation
2	403299912	1	probable G-protein coupled receptor 144	signaling, regulation
2	403268879	1	protein eyes shut homolog	signaling, regulation	[67] Required to maintain the integrity of photoreceptor cells.
2	403304176	1	protein phosphatase 1F	signaling, regulation
2	403262243	1.5	protein phosphatase methylesterase 1	signaling, regulation
1	403258181	2	protein S100-A10-like isoform 2	signaling, regulation	[67] Because S100A10 induces the dimerization of ANXA2/p36, it may function as a regulator of protein phosphorylation in that the ANXA2 monomer is the preferred target (in vitro) of tyrosine-specific kinase.
1	403273669	3	putative olfactory receptor 1F2-like	signaling, regulation	[67]GO - Biological process G-protein coupled receptor signaling pathway
1	403263052	2	putative olfactory receptor 52P1-like	signaling, regulation	[67]GO - Molecular function G-protein coupled receptor activity Source: UniProtKB-KW olfactory receptor activity
3	403306906	2.33333	rab GDP dissociation inhibitor alpha	signaling, regulation
10	403296395	2	rab GDP dissociation inhibitor beta isoform 1	signaling, regulation
1	403258762	2	rap guanine nucleotide exchange factor 4-like	signaling, regulation
2	403308897	1	RAS protein activator like-3	signaling, regulation	[67] May function as a Ras GTPase-activating protein
2	403294656	1.5	receptor-type tyrosine-protein phosphatase C isoform 1	signaling, regulation
2	403258491	1.5	repulsive guidance molecule A	signaling, regulation	[67]Member of the repulsive guidance molecule (RGM) family that performs several functions in the developing and adult nervous system. Regulates cephalic neural tube closure, inhibits neurite outgrowth and cortical neuron branching, and the formation of mature synapses. Binding to its receptor NEO1/neogenin induces activation of RHOA-ROCK1/Rho-kinase signaling pathway through UNC5B-ARHGEF12/LARG-…
2	403260524	1.5	rho GTPase-activating protein 25 isoform 1	signaling, regulation	[67] GTPase activator for the Rho-type GTPases by converting them to an inactive GDP-bound state
2	403295355	1	seizure 6-like protein	signaling, regulation	[67] May contribute to specialized endoplasmic reticulum functions in neurons.; regulation of PKC signaling
2	403296256	1	semaphorin-6B	signaling, regulation
2	403281663	1	serine/threonine protein phosphatase PP1	signaling, regulation
3	403304032	1.33333	serine/threonine-protein kinase ATR	signaling, regulation
2	403289904	1	serine/threonine-protein kinase mTOR	signaling, regulation
5	403268371	1	serine/threonine-protein kinase PAK 2	signaling, regulation
2	403296675	1	serine/threonine-protein kinase receptor R3	signaling, regulation
2	403256193	2.5	serine/threonine-protein kinase RIO2	signaling, regulation
1	403277355	2	serine/threonine-protein kinase SBK1	signaling, regulation
2	403263208	1	serine/threonine-protein kinase SIK3	signaling, regulation
4	403281555	1.25	serine/threonine-protein kinase TAO3 isoform 1	signaling, regulation
2	403258807	1	serine/threonine-protein kinase tousled-like 1	signaling, regulation
2	403286492	1	serine/threonine-protein kinase WNK1 isoform 1	signaling, regulation
2	403286496	1.5	serine/threonine-protein kinase WNK1 isoform 1	signaling, regulation
2	403286498	1	serine/threonine-protein kinase WNK1 isoform 4	signaling, regulation
8	403307567	1.625	serine/threonine-protein phosphatase 2A 65 kDa regulatory subunit A alpha isoform isoform 1	signaling, regulation
2	403307569	3	serine/threonine-protein phosphatase 2A 65 kDa regulatory subunit A alpha isoform isoform 2	signaling, regulation
5	403298524	2.4	serine/threonine-protein phosphatase 2A activator isoform 1	signaling, regulation
2	403298526	1.5	serine/threonine-protein phosphatase 2A activator isoform 2	signaling, regulation
2	403255872	1	serine/threonine-protein phosphatase 2A catalytic subunit alpha isoform	signaling, regulation
3	403299071	1	serine/threonine-protein phosphatase 5 isoform 1	signaling, regulation
3	403299908	1	serine/threonine-protein phosphatase 6 catalytic subunit	signaling, regulation
3	403267347	1.33333	serine/threonine-protein phosphatase 6 regulatory ankyrin repeat subunit B	signaling, regulation
2	403301818	1.5	serine/threonine-protein phosphatase PP1-beta catalytic subunit	signaling, regulation
2	403287619	1	SH3 domain-binding glutamic acid-rich-like protein 3	signaling, regulation
9	403291609	1.11111	SH3 domain-binding glutamic acid-rich-like protein isoform 1	signaling, regulation
3	403264028	1	small ubiquitin-related modifier 2-like isoform 1	signaling, regulation	[67]Ubiquitin-like protein that can be covalently attached to proteins as a monomer or as a lysine-linked polymer. Covalent attachment via an isopeptide bond to its substrates requires prior activation by the E1 complex SAE1-SAE2 and linkage to the E2 enzyme UBE2I, and can be promoted by an E3 ligase such as PIAS1-4, RANBP2, CBX4 or ZNF451 (PubMed:26524494). This post-translational modification o…
1	403309457	3	small ubiquitin-related modifier 3-like, partial	signaling, regulation
5	403263198	1.2	T-cell surface glycoprotein CD3 epsilon chain	signaling, regulation
1	403296738	2	tensin-like C1 domain-containing phosphatase isoform 1	signaling, regulation
1	403277188	2	trinucleotide repeat-containing gene 6A protein isoform 1	signaling, regulation	[67] Plays a role in RNA-mediated gene silencing by both micro-RNAs (miRNAs) and short interfering RNAs (siRNAs). Required for miRNA-dependent repression of translation and for siRNA-dependent endonucleolytic cleavage of complementary mRNAs by argonaute family proteins. As scaffoldng protein associates with argonaute proteins bound to partially complementary mRNAs and simultaneously can recruit C…
3	403279233	2	ubiquitin-fold modifier 1-like	signaling, regulation
2	403285489	1	rod cGMP-specific 3',5'-cyclic phosphodiesterase subunit alpha	signaling, regulation	[67] This protein participates in processes of transmission and amplification of the visual signal. Necessary for the formation of a functional phosphodiesterase holoenzyme.
2	403286798	1	rod cGMP-specific 3',5'-cyclic phosphodiesterase subunit beta isoform 1	signaling, regulation
2	403257486	1	tetraspanin-33	signaling, regulation; trafficking	[67]Plays an important role in normal erythropoiesis (By similarity). It has a role in the differentiation of erythroid progenitors (By similarity). Regulates maturation and trafficking of the transmembrane metalloprotease ADAM10
2	403292560	1	bromodomain-containing protein 7	signaling, transcription	[67] Acts both as coactivator and as corepressor. May play a role in chromatin remodeling. Activator of the Wnt signaling pathway in a DVL1-dependent manner by negatively regulating the GSK3B phosphotransferase activity. Induces dephosphorylation of GSK3B at 'Tyr-216'. Down-regulates TRIM24-mediated activation of transcriptional activation by AR (By similarity). Transcriptional corepressor that d…
3	403280704	1.33333	beta-2-glycoprotein 1	signaling; apoptosis	[67] Binds to various kinds of negatively charged substances such as heparin, phospholipids, and dextran sulfate. May prevent activation of the intrinsic blood coagulation cascade by binding to phospholipids on the surface of damaged cells; GO - Biological process blood coagulation, intrinsic pathway Source: BHF-UCL negative regulation of angiogenesis Source: BHF-UCL negative regulation of blood …
1	403255507	2	c-Jun-amino-terminal kinase-interacting protein 1	signaling; apoptosis	[67] The JNK-interacting protein (JIP) group of scaffold proteins selectively mediates JNK signaling by aggregating specific components of the MAPK cascade to form a functional JNK signaling module. Required for JNK activation in response to excitotoxic stress. Cytoplasmic MAPK8IP1 causes inhibition of JNK-regulated activity by retaining JNK in the cytoplasm and inhibiting JNK phosphorylation of …
4	403291397	1	phosphatidylinositol 3,4,5-trisphosphate 5-phosphatase 1 isoform 1	signaling; growth
4	403254331	1.25	phosphatidylinositol 4-phosphate 3-kinase C2 domain-containing subunit alpha	signaling; growth
2	403269959	1	phosphatidylinositol 4,5-bisphosphate 3-kinase catalytic subunit alpha isoform	signaling; growth
9	403309092	2.77778	basigin	signaling; growth; metabolsim
1	403298877	2	phosphoprotein associated with glycosphingolipid-enriched microdomains 1	signaling; immune response; adhesion	[67] human protein: Negatively regulates TCR (T-cell antigen receptor)-mediated signaling in T-cells and FCER1 (high affinity immunoglobulin epsilon receptor)-mediated signaling in mast cells. Promotes CSK activation and recruitment to lipid rafts, which results in LCK inhibition. Inhibits immunological synapse formation by preventing dynamic arrangement of lipid raft proteins. May be involved in…
5	403261968	2	diphosphoinositol polyphosphate phosphohydrolase 1	signaling; metabolism	[67] Cleaves a beta-phosphate from the diphosphate groups in PP-InsP5 (diphosphoinositol pentakisphosphate) and [PP]2-InsP4 (bisdiphosphoinositol tetrakisphosphate), suggesting that it may play a role in signal transduction. InsP6 (inositol hexakisphophate) is not a substrate. Acts as a negative regulator of the ERK1/2 pathway. Also able to catalyze the hydrolysis of dinucleoside oligophosphates,…
1	403293317	3	neurochondrin	signaling; metabolism	[67] Probably involved in signal transduction, in the nervous system, via increasing cell surface localization of GRM5 and positively regulating its signaling (By similarity). Required for the spatial learning process. Acts as a negative regulator of Ca2+-calmodulin-dependent protein kinase 2 (CaMK2) phosphorylation. May play a role in modulating melanin-concentrating hormone-mediated functions v…
2	403259917	1	insulin-degrading enzyme	signaling; proteolysis	[67] Plays a role in the cellular breakdown of insulin, IAPP, glucagon, bradykinin, kallidin and other peptides, and thereby plays a role in intercellular peptide signaling. Degrades amyloid formed by APP and IAPP. May play a role in the degradation and clearance of naturally secreted amyloid beta-protein by neurons and microglia.
2	403258163	1	ras GTPase-activating-like protein IQGAP1	signaling; structural; cytoskeleton-actin
2	403296397	3.5	rab GDP dissociation inhibitor beta isoform 2	signaling; trafficking
6	403282920	2.16667	ran GTPase-activating protein 1 isoform 1	signaling; trafficking	[67] Inhibits GTP exchange on Ran. Forms a Ran-GTP-RANBP1 trimeric complex. Increase GTP hydrolysis induced by the Ran GTPase activating protein RANGAP1. May act in an intracellular signaling pathway which may control the progression through the cell cycle by regulating the transport of protein and nucleic acids across the nuclear membrane.
5	403266761	1.2	ran-specific GTPase-activating protein-like	signaling; trafficking	[67] Inhibits GTP exchange on Ran. Forms a Ran-GTP-RANBP1 trimeric complex. Increase GTP hydrolysis induced by the Ran GTPase activating protein RANGAP1. May act in an intracellular signaling pathway which may control the progression through the cell cycle by regulating the transport of protein and nucleic acids across the nuclear membrane.
6	403282935	1.83333	trinucleotide repeat-containing gene 6B protein isoform 1	signaling; transcription	[67] Plays a role in RNA-mediated gene silencing by both micro-RNAs (miRNAs) and short interfering RNAs (siRNAs). Required for miRNA-dependent translational repression and siRNA-dependent endonucleolytic cleavage of complementary mRNAs by argonaute family proteins. As scaffoldng protein associates with argonaute proteins bound to partially complementary mRNAs and simultaneously can recruit CCR4-N…
5	403257214	3.2	sorcin	signaling/regulation
2	403300640	1	amyloid beta A4 precursor protein-binding family B member 2 isoform 1	signaling, regulation; growth, cell cycle, proliferation; apoptosis; transcription	[67] May modulate the internalization of beta-amyloid precursor protein; GO - Biological process axon guidance Source: Ensembl cell cycle arrest Source: UniProtKB extracellular matrix organization Source: Ensembl intracellular signal transduction Source: UniProtKB negative regulation of apoptotic process Source: Ensembl negative regulation of cell growth Source: UniProtKB neuron migration Source:…
2	403295529	1	collagen alpha-1(X) chain	structural
1	403268621	2	collagen alpha-1(XII) chain isoform 1	structural
2	403289633	1	collagen alpha-6(IV) chain	structural
10	403293515	2.5	EGF-containing fibulin-like extracellular matrix protein 2	structural	[67] human protein: GO - Molecular function calcium ion binding Source: InterPro extracellular matrix structural constituent Source: ProtInc protein binding Source: IntAct transmembrane signaling receptor activity Source: InterPro GO - Biological process blood coagulation entrez: 283..>310 /region_name="EGF_CA" /note="Calcium-binding EGF-like domain, present in a large number of membrane-bound an…
10	403272418	2.8	glycophorin-A	structural
3	403280304	1.33333	glycophorin-C	structural
5	403256636	2	lamin-B1	structural
5	403274088	1.6	lamin-B2	structural
2	403265300	1	laminin subunit alpha-1	structural
2	403257537	1	laminin subunit beta-1	structural
2	403266353	1	laminin subunit gamma-1	structural
4	403287000	1	LETM1 and EF-hand domain-containing protein 1, mitochondrial	structural	[67] human protein: Crucial for the maintenance of mitochondrial tubular networks and for the assembly of the supercomplexes of the respiratory chain. Required for the maintenance of the tubular shape and cristae organization.1 Publication GO - Molecular function calcium ion binding Source: ProtInc protein binding Source: [67]KB GO - Biological process cristae formation Source: [67]KB
2	403288256	2	matrilin-3, partial	structural	[67] Major component of the extracellular matrix of cartilage and may play a role in the formation of extracellular filamentous networks.
2	403255455	1	otogelin	structural	[67] Glycoprotein specific to acellular membranes of the inner ear. May be required for the anchoring of the otoconial membranes and cupulae to the underlying neuroepithelia in the vestibule. May be involved in the organization and/or stabilization of the fibrillar network that compose the tectorial membrane in the cochlea. May play a role in mechanotransduction processes
2	403257614	1	outer dense fiber protein 2-like	structural	[67] GO - Cellular component centrosome
2	403261583	1	protein CutA isoform 1	structural	[67] May form part of a complex of membrane proteins attached to acetylcholinesterase (AChE).
1	403261587	2	protein CutA isoform 3	structural	[67] May form part of a complex of membrane proteins attached to acetylcholinesterase (AChE).
2	403301747	1	protocadherin Fat 3 isoform 1	structural	[67] May play a role in the interactions between neurites derived from specific subsets of neurons during development.
2	403299604	1	leucine-rich repeat and coiled-coil domain-containing protein 1	structural; growth	[67] Required for the organization of the mitotic spindle. Maintains the structural integrity of centrosomes during mitosis.
2	403284681	1	protein furry homolog-like	structural; signaling	[67] Plays a crucial role in the structural integrity of mitotic centrosomes and in the maintenance of spindle bipolarity by promoting PLK1 activity at the spindle poles in early mitosis. May function as a scaffold promoting the interaction between AURKA and PLK1, thereby enhancing AURKA-mediated PLK1 phosphorylation.
4	403288322	1.5	ADP-ribosylation factor 1	trafficking
2	403296537	1	ADP-ribosylation factor 3 isoform 1	trafficking
1	403296543	3	ADP-ribosylation factor 3 isoform 4	trafficking
2	403290980	1	ADP-ribosylation factor 4 isoform 1	trafficking
8	403256877	2.125	ADP-ribosylation factor 5	trafficking	[67] GTP-binding protein that functions as an allosteric activator of the cholera toxin catalytic subunit, an ADP-ribosyltransferase. Involved in protein trafficking; may modulate vesicle budding and uncoating within the Golgi apparatus.
2	403275336	2.5	amyloid protein-binding protein 2	trafficking	[67] May play a role in intracellular protein transport. May be involved in the translocation of APP along microtubules toward the cell surface
2	403295335	1.5	AP-1 complex subunit beta-1	trafficking
4	403274674	1	AP-1 complex subunit beta-1 isoform 1	trafficking	[67] Subunit of clathrin-associated adaptor protein complex 1 that plays a role in protein sorting in the late-Golgi/trans-Golgi network (TGN) and/or endosomes. The AP complexes mediate both the recruitment of clathrin to membranes and the recognition of sorting signals within the cytosolic tails of transmembrane cargo molecules.
2	403266710	1	arf-GAP domain and FG repeat-containing protein 1	trafficking
10	403274773	2.9	clathrin heavy chain 1	trafficking
3	403304219	1.33333	clathrin heavy chain 2	trafficking
5	403254300	1.2	coatomer subunit beta isoform 1	trafficking
1	403304096	2	coatomer subunit beta' isoform 2	trafficking
2	403291319	2	dynein heavy chain 1, axonemal, partial	trafficking
2	403292305	1	dynein heavy chain 10, axonemal	trafficking
2	403288083	1	dynein heavy chain 11, axonemal	trafficking
2	403274986	1	dynein heavy chain 2, axonemal	trafficking
3	403303118	1.33333	dynein heavy chain 6, axonemal	trafficking
3	403267243	1.33333	dynein heavy chain 7, axonemal	trafficking
1	403261992	2	dynein heavy chain 8, axonemal	trafficking
4	403275402	1	dynein heavy chain 9, axonemal	trafficking
3	403266610	1	dynein light chain 1, cytoplasmic-like, partial	trafficking
7	403279715	1	dynein light chain 2, cytoplasmic	trafficking
2	403290465	1	exocyst complex component 3-like protein	trafficking	[67] As part of the exocyst, may play a role in regulated exocytosis of insulin granules.
3	403282321	1	exportin-2 isoform 1	trafficking
9	403292317	3.11111	exportin-7	trafficking
5	403297087	1.2	extended synaptotagmin-1	trafficking
2	403278900	1	extended synaptotagmin-3	trafficking
1	403281093	2	general vesicular transport factor p115 isoform 1	trafficking	[67]General vesicular transport factor required for intercisternal transport in the Golgi stack; it is required for transcytotic fusion and/or subsequent binding of the vesicles to the target membrane. May well act as a vesicular anchor by interacting with the target membrane and holding the vesicular and target membranes in proximity
1	403281095	2	general vesicular transport factor p115 isoform 1	trafficking	transport
2	403298455	1	Golgi apparatus protein 1	trafficking
2	403260172	1	golgi-specific brefeldin A-resistance guanine nucleotide exchange factor 1	trafficking
2	403299729	1	golgin subfamily A member 2 isoform 1	trafficking
2	403278962	1	golgin subfamily A member 4	trafficking
7	403292200	3.28571	GTP-binding nuclear protein Ran	trafficking
3	403265639	1.33333	importin subunit alpha-4	trafficking
2	403293223	2.5	importin subunit alpha-7	trafficking
2	403285969	1	importin subunit alpha-8	trafficking
7	403279427	2.28571	importin subunit beta-1 isoform 1	trafficking
6	403279429	2.83333	importin subunit beta-1 isoform 2	trafficking
10	403272869	1.8	importin-5	trafficking
2	403278163	1	macrophage mannose receptor 1	trafficking	[67] Mediates the endocytosis of glycoproteins by macrophages. Binds both sulfated and non-sulfated polysaccharide chains. Acts as phagocytic receptor for bacteria, fungi and other pathogens.
2	403261910	1	mitochondrial import receptor subunit TOM6 homolog	trafficking	[67] A component of the complex responsible for the recognition and translocation of cytosolically synthesized mitochondrial preproteins.
4	403300756	1.75	NSFL1 cofactor p47 isoform 1	trafficking	[67] Reduces the ATPase activity of VCP. Necessary for the fragmentation of Golgi stacks during mitosis and for VCP-mediated reassembly of Golgi stacks after mitosis. May play a role in VCP-mediated formation of transitional endoplasmic reticulum (tER) (By similarity). Inhibits the activity of CTSL (in vitro) GO - Biological process autophagic vacuole assembly Source: GO_Central Golgi organizatio…
2	403300760	4	NSFL1 cofactor p47 isoform 2	trafficking	[67] Reduces the ATPase activity of VCP. Necessary for the fragmentation of Golgi stacks during mitosis and for VCP-mediated reassembly of Golgi stacks after mitosis. May play a role in VCP-mediated formation of transitional endoplasmic reticulum (tER) (By similarity). Inhibits the activity of CTSL (in vitro) GO - Biological process autophagic vacuole assembly Source: GO_Central Golgi organizatio…
1	403305960	2	nuclear pore complex protein Nup93 isoform 2	trafficking
2	403302803	1	nuclear pore membrane glycoprotein 210-like	trafficking
3	403274179	1	rab3 GTPase-activating protein catalytic subunit-like	trafficking
3	403277744	1.33333	rab3 GTPase-activating protein non-catalytic subunit	trafficking	[67] Function Regulatory subunit of a GTPase activating protein that has specificity for Rab3 subfamily (RAB3A, RAB3B, RAB3C and RAB3D). Rab3 proteins are involved in regulated exocytosis of neurotransmitters and hormones. Rab3 GTPase-activating complex specifically converts active Rab3-GTP to the inactive form Rab3-GDP. Required for normal eye and brain development. May participate in neurodevel…
4	403266081	1	ras-related protein Rab-14	trafficking
9	403260564	1.22222	ras-related protein Rab-1A	trafficking
5	403293572	1.2	ras-related protein Rab-1B	trafficking
2	403265499	1	ras-related protein Rab-5A	trafficking
5	403268248	2.2	ras-related protein Rab-7a	trafficking
2	403264421	1	ras-related protein Rab-8A isoform 1	trafficking
10	403280374	2.3	rho GDP-dissociation inhibitor 1 isoform 1	trafficking
2	403280376	4	rho GDP-dissociation inhibitor 1 isoform 2	trafficking
6	403286685	3.33333	rho GDP-dissociation inhibitor 2 isoform 1	trafficking
2	403291315	1	stabilin-1	trafficking	[67]Acts as a scavenger receptor for acetylated low density lipoprotein. Binds to both Gram-positive and Gram-negative bacteria and may play a role in defense against bacterial infection. When inhibited in endothelial tube formation assays, there is a marked decrease in cell-cell interactions, suggesting a role in angiogenesis. Involved in the delivery of newly synthesized CHID1/SI-CLP from the b…
5	403282075	1.2	syntaxin-7	trafficking
2	403298180	1	tetratricopeptide repeat protein 7B	trafficking	[67]Component of a complex required to localize phosphatidylinositol 4-kinase (PI4K) to the plasma membrane. The complex acts as a regulator of phosphatidylinositol 4-phosphate (PtdIns4P) synthesis. In the complex, plays a central role in bridging PI4KA to EFR3B and FAM126A, via direct interactions
2	403278682	1	trafficking kinesin-binding protein 1	trafficking
2	403294506	1	trafficking protein particle complex subunit 2-like	trafficking
2	403295559	1	transmembrane protein 106B	trafficking	[67]Involved in dendrite morphogenesis and maintenance by regulating lysosomal trafficking via its interaction with MAP6. May act by inhibiting retrograde transport of lysosomes along dendrites. Required for dendrite branching
5	403267372	1	transportin-1 isoform 1	trafficking	[67] Functions in nuclear protein import as nuclear transport receptor. Serves as receptor for nuclear localization signals (NLS) in cargo substrates. Is thought to mediate docking of the importin/substrate complex to the nuclear pore complex (NPC) through binding to nucleoporin and the complex is subsequently translocated through the pore by an energy requiring, Ran-dependent mechanism. At the n…
5	403256487	1	vacuolar protein sorting-associated protein 13A isoform 1	trafficking
1	403256489	2	vacuolar protein sorting-associated protein 13A isoform 2	trafficking
1	403289190	2	vacuolar protein sorting-associated protein 18 homolog	trafficking
5	403292616	1.2	vacuolar protein sorting-associated protein 35	trafficking
2	403275261	1	vacuolar protein sorting-associated protein 53 homolog	trafficking
5	403304412	2.2	vacuolar protein-sorting-associated protein 25 isoform 1	trafficking
2	403266510	1	vesicle-associated membrane protein 4 isoform 1	trafficking
4	403265337	1.25	vesicle-associated membrane protein-associated protein A	trafficking	[67] May play a role in vesicle trafficking
2	403265339	1.5	vesicle-associated membrane protein-associated protein B/C	trafficking
3	403306219	1	vesicle-fusing ATPase isoform 1	trafficking
2	403279107	1	WD repeat-containing protein 44 isoform 1	trafficking	[67] Downstream effector for RAB11. May be involved in vesicle recycling (By similarity)
10	403306707	4	transitional endoplasmic reticulum ATPase	trafficking; dna replic/repair
2	403258930	1	lymphocyte antigen 75 isoform 1	trafficking; growth	[67] Acts as an endocytic receptor to direct captured antigens from the extracellular space to a specialized antigen-processing compartment (By similarity). Causes reduced proliferation of B-lymphocytes.
2	403260407	1	dysferlin isoform 1	trafficking; signaling	[67] Key calcium ion sensor involved in the Ca2+-triggered synaptic vesicle-plasma membrane fusion. Plays a role in the sarcolemma repair mechanism of both skeletal muscle and cardiomyocytes that permits rapid resealing of membranes disrupted by mechanical stress
5	403268775	1.4	antigen peptide transporter 1	trafficking; transport	[67] Involved in the transport of antigens from the cytoplasm to the endoplasmic reticulum for association with MHC class I molecules. Also acts as a molecular scaffold for the final stage of MHC class I folding, namely the binding of peptide. Nascent MHC class I molecules associate with TAP via tapasin. Inhibited by the covalent attachment of herpes simplex virus ICP47 protein, which blocks the …
1	403279078	2	LIM domain only protein 7, partial	transcription, RNA processing	PLoS Genet. 7 (9), E1002293 (2011) LMO7 mediates cell-specific activation of the Rho-myocardin-relatedtranscription factor-serum response factor pathway and plays an important role in breast cancer cell migration
3	403287708	1	msx2-interacting protein	transcription, RNA processing	[67]May serve as a nuclear matrix platform that organizes and integrates transcriptional responses. In osteoblasts, supports transcription activation: synergizes with RUNX2 to enhance FGFR2-mediated activation of the osteocalcin FGF-responsive element (OCFRE) (By similarity). Has also been shown to be an essential corepressor protein, which probably regulates different key pathways such as the No…
5	403290297	1.2	activated RNA polymerase II transcriptional coactivator p15	transcription, RNA processing
2	403297770	2	calmodulin-binding transcription activator 1	transcription, RNA processing
2	403274932	1	DNA-directed RNA polymerase II subunit RPB1	transcription, RNA processing
3	403260387	2	early growth response protein 4	transcription, RNA processing
1	403274321	2	EP300-interacting inhibitor of differentiation 1 isoform 1	transcription, RNA processing	[67] Protein EP300-interacting inhibitor of differentiation 1 Gene EID1 Organism Homo sapiens (Human) Status Reviewed -Annotation score: -Experimental evidence at protein leveli Functioni Interacts with RB1 and EP300 and acts as a repressor of MYOD1 transactivation. Inhibits EP300 and CBP histone acetyltransferase activity. May be involved in coupling cell cycle exit to the transcriptional activa…
3	403257696	1.33333	far upstream element-binding protein 1 isoform 1	transcription, RNA processing
3	403307798	2.33333	helicase SKI2W isoform 2	transcription, RNA processing	[67] human protein: Helicase; has ATPase activity. Component of the SKI complex which is thought to be involved in exosome-mediated RNA decay and associates with transcriptionally active genes in a manner dependent on PAF1 complex (PAF1C).
5	403290028	1.2	heterogeneous nuclear ribonucleoprotein A/B	transcription, RNA processing
4	403255345	1.75	heterogeneous nuclear ribonucleoprotein A1-like	transcription, RNA processing
4	403258685	2	heterogeneous nuclear ribonucleoprotein A3	transcription, RNA processing
2	403264253	3.5	heterogeneous nuclear ribonucleoprotein C-like 1-like isoform 1	transcription, RNA processing
3	403264257	1.33333	heterogeneous nuclear ribonucleoprotein C-like 1-like isoform 3	transcription, RNA processing
3	403263350	2.66667	heterogeneous nuclear ribonucleoprotein D0 isoform 1	transcription, RNA processing
1	403263354	2	heterogeneous nuclear ribonucleoprotein D0 isoform 2	transcription, RNA processing
8	403276785	1.75	heterogeneous nuclear ribonucleoprotein F isoform 1	transcription, RNA processing
3	403307005	2	heterogeneous nuclear ribonucleoprotein H isoform 1	transcription, RNA processing
5	403298789	2	heterogeneous nuclear ribonucleoprotein H2 isoform 1	transcription, RNA processing
2	403273867	1.5	heterogeneous nuclear ribonucleoprotein H3 isoform 1	transcription, RNA processing
2	403273869	2	heterogeneous nuclear ribonucleoprotein H3 isoform 1	transcription, RNA processing
6	403300938	1.83333	heterogeneous nuclear ribonucleoprotein K isoform 1	transcription, RNA processing
4	403300940	4.25	heterogeneous nuclear ribonucleoprotein K isoform 4	transcription, RNA processing
4	403305233	2.75	heterogeneous nuclear ribonucleoprotein L	transcription, RNA processing
5	403296087	2.2	heterogeneous nuclear ribonucleoprotein M	transcription, RNA processing
4	403294667	1.75	heterogeneous nuclear ribonucleoprotein M-like	transcription, RNA processing
3	403261187	1.33333	heterogeneous nuclear ribonucleoprotein Q	transcription, RNA processing
2	403287392	1	heterogeneous nuclear ribonucleoprotein R isoform 1	transcription, RNA processing
5	403288344	1.8	heterogeneous nuclear ribonucleoprotein U	transcription, RNA processing
4	403287969	3.25	heterogeneous nuclear ribonucleoproteins A2/B1 isoform 1	transcription, RNA processing
4	403287971	1.75	heterogeneous nuclear ribonucleoproteins A2/B1 isoform 2	transcription, RNA processing
2	403279547	1	homeobox protein DLX-4	transcription, RNA processing
2	403280029	1.5	homeobox protein Hox-B4	transcription, RNA processing	[67] Sequence-specific transcription factor which is part of a developmental regulatory system that provides cells with specific positional identities on the anterior-posterior axis.
1	403264352	2	homeobox protein SIX1	transcription, RNA processing	[67] Transcription factor that is involved in the regulation of cell proliferation, apoptosis and embryonic development.
4	403302565	1.25	interleukin enhancer-binding factor 2	transcription, RNA processing	[67] Appears to function predominantly as a heterodimeric complex with ILF3. This complex may regulate transcription of the IL2 gene during T-cell activation. It can also promote the formation of stable DNA-dependent protein kinase holoenzyme complexes on DNA. Essential for the efficient reshuttling of ILF3 (isoform 1 and isoform 2) into the nucleus.
3	403285306	1.66667	matrin-3 isoform 1	transcription, RNA processing	[67] human matrin 3: May play a role in transcription or may interact with other nuclear matrix proteins to form the internal fibrogranular network. In association with the SFPQ-NONO heteromer may play a role in nuclear retention of defective RNAs.1 Publication
1	403284696	2	NF-X1-type zinc finger protein NFXL1 isoform 2	transcription, RNA processing
2	403282618	1	nuclear receptor coactivator 3	transcription, RNA processing	[67]Nuclear receptor coactivator that directly binds nuclear receptors and stimulates the transcriptional activities in a hormone-dependent fashion. Plays a central role in creating a multisubunit coactivator complex, which probably acts via remodeling of chromatin. Involved in the coactivation of different nuclear receptors, such as for steroids (GR and ER), retinoids (RARs and RXRs), thyroid ho…
5	403278071	2	nucleolin-like	transcription, RNA processing
3	403257817	1.33333	plasminogen activator inhibitor 1 RNA-binding protein-like isoform 1	transcription, RNA processing	[67] Has both helicase and E3 ubiquitin ligase activities. Possesses intrinsic ATP-dependent nucleosome-remodeling activity; This activity may be required for transcriptional activation or repression of specific target promoters (By similarity). These may include the SERPINE1 and HIV-1 promoters and the SV40 enhancer, to which this protein can bind directly. Plays a role in error-free postreplica…
2	403257819	1.5	plasminogen activator inhibitor 1 RNA-binding protein-like isoform 2	transcription, RNA processing	[67] Has both helicase and E3 ubiquitin ligase activities. Possesses intrinsic ATP-dependent nucleosome-remodeling activity; This activity may be required for transcriptional activation or repression of specific target promoters (By similarity). These may include the SERPINE1 and HIV-1 promoters and the SV40 enhancer, to which this protein can bind directly. Plays a role in error-free postreplica…
2	403257821	1	plasminogen activator inhibitor 1 RNA-binding protein-like isoform 3	transcription, RNA processing	[67] Has both helicase and E3 ubiquitin ligase activities. Possesses intrinsic ATP-dependent nucleosome-remodeling activity; This activity may be required for transcriptional activation or repression of specific target promoters (By similarity). These may include the SERPINE1 and HIV-1 promoters and the SV40 enhancer, to which this protein can bind directly. Plays a role in error-free postreplica…
5	403260495	1.8	poly(rC)-binding protein 1	transcription, RNA processing	[67] Single-stranded nucleic acid binding protein that binds preferentially to oligo dC.
5	403286483	2	poly(rC)-binding protein 1-like isoform 1	transcription, RNA processing	[67] Single-stranded nucleic acid binding protein that binds preferentially to oligo dC.
2	403297205	1	poly(rC)-binding protein 3 isoform 1	transcription, RNA processing
5	403305068	1.4	polyadenylate-binding protein 1	transcription, RNA processing
2	403292058	1	polyadenylate-binding protein 4 isoform 1	transcription, RNA processing
1	403254849	2	polyribonucleotide 5'-hydroxyl-kinase Clp1	transcription, RNA processing	[67]GO - Biological process mRNA 3'-end processing
1	403289682	2	PR domain zinc finger protein 1	transcription, RNA processing
3	403296595	1.33333	pre-mRNA-processing factor 40 homolog B isoform 1	transcription, RNA processing
2	403275283	1	pre-mRNA-processing-splicing factor 8	transcription, RNA processing
1	403283252	2	probable ATP-dependent RNA helicase DDX17	transcription, RNA processing
2	403303806	1	probable ATP-dependent RNA helicase DDX5 isoform 1	transcription, RNA processing
1	403303810	2	probable ATP-dependent RNA helicase DDX5 isoform 3	transcription, RNA processing
2	403292215	1	probable ATP-dependent RNA helicase DHX37	transcription, RNA processing
1	403279221	2	probable global transcription activator SNF2L1	transcription, RNA processing
2	403293105	1	protein argonaute-1	transcription, RNA processing	[67] Required for RNA-mediated gene silencing (RNAi). Binds to short RNAs such as microRNAs (miRNAs) or short interfering RNAs (siRNAs), and represses the translation of mRNAs which are complementary to them. Lacks endonuclease activity and does not appear to cleave target mRNAs. Also required for transcriptional gene silencing (TGS) of promoter regions which are complementary to bound short anti…
2	403266293	1	protein argonaute-2	transcription, RNA processing
1	403309171	2	protein CWC15 homolog	transcription, RNA processing	[60}Component of the PRP19-CDC5L complex that forms an integral part of the spliceosome and is required for activating pre-mRNA splicing
1	403257202	2	putative heterogeneous nuclear ribonucleoprotein A1-like 3-like	transcription, RNA processing
2	403287876	1.5	putative heterogeneous nuclear ribonucleoprotein A1-like 3-like	transcription, RNA processing
1	403283529	2	putative heterogeneous nuclear ribonucleoprotein A1-like 3-like isoform 2	transcription, RNA processing
2	403275456	1	retinoic acid-induced protein 1	transcription, RNA processing	[67] Transcriptional regulator of the circadian clock components: CLOCK, ARNTL/BMAL1, ARNTL2/BMAL2, PER1/3, CRY1/2, NR1D1/2 and RORA/C. Positively regulates the transcriptional activity of CLOCK a core component of the circadian clock. Regulates transcription through chromatin remodeling by interacting with other proteins in chromatin as well as proteins in the basic transcriptional machinery. Ma…
1	403281230	2	RNA-binding protein Raly isoform 1	transcription, RNA processing
2	403305278	1.5	rRNA 2'-O-methyltransferase fibrillarin	transcription, RNA processing	[67] Function S-adenosyl-L-methionine-dependent methyltransferase that has the ability to methylate both RNAs and proteins. Involved in pre-rRNA processing by catalyzing the site-specific 2'-hydroxyl methylation of ribose moieties in pre-ribosomal RNA. Site specificity is provided by a guide RNA that base pairs with the substrate. Methylation occurs at a characteristic distance from the sequence …
2	403259809	1	RRP12-like protein	transcription, RNA processing	[67] poly(A) RNA binding;
4	403294104	1.25	SAP domain-containing ribonucleoprotein-like isoform 1	transcription, RNA processing	[67] polyA rna binding; mRNA export from nucleus; ncbi- region_name="SAP" /note="Putative DNA-binding (bihelical) motif predicted to be involved in chromosomal organisation
5	403279712	1.8	serine/arginine-rich splicing factor 1	transcription, RNA processing
1	403257780	2	serine/arginine-rich splicing factor 11	transcription, RNA processing
5	403261702	1.6	serine/arginine-rich splicing factor 3	transcription, RNA processing
2	403269672	1	serine/arginine-rich splicing factor 7 isoform 1	transcription, RNA processing
1	403269674	2	serine/arginine-rich splicing factor 7 isoform 2	transcription, RNA processing
3	403261763	1.33333	small nuclear ribonucleoprotein E-like	transcription, RNA processing
4	403265201	1.25	small nuclear ribonucleoprotein Sm D1 isoform 1	transcription, RNA processing
1	403267451	2	small nuclear ribonucleoprotein Sm D2	transcription, RNA processing
2	403288352	1.5	small nuclear ribonucleoprotein Sm D2-like isoform 2	transcription, RNA processing
2	403307907	1.5	spliceosome RNA helicase DDX39B	transcription, RNA processing
5	403293319	1.4	splicing factor, proline- and glutamine-rich-like	transcription, RNA processing
4	403289910	1.25	TAR DNA-binding protein 43	transcription, RNA processing
4	403275313	1.25	TATA-binding protein-associated factor 2N	transcription, RNA processing
1	403279195	3	THO complex subunit 2	transcription, RNA processing	[67]Component the THO subcomplex of the TREX complex, which operates in coupling transcription elongation to mRNA export. The THO complex is recruited to transcribed genes and moves along the gene with the elongating polymerase during transcription.
3	403257012	1	transcription elongation factor B polypeptide 1-like	transcription, RNA processing
1	403260129	2	transcription factor 7-like 2	transcription, RNA processing
1	403261255	2	transcription factor EB	transcription, RNA processing
1	403282671	2	transcription initiation factor TFIID subunit 4	transcription, RNA processing
3	403308061	2	transcription intermediary factor 1-beta	transcription, RNA processing
2	403284428	1	transcription termination factor 2	transcription, RNA processing
2	403279167	1.5	transcriptional regulator Kaiso	transcription, RNA processing
1	403285971	2	transformation/transcription domain-associated protein isoform 1	transcription, RNA processing
2	403254583	1	tripartite motif-containing protein 44	transcription, RNA processing	[67] May play a role in the process of differentiation and maturation of neuronal cells. May regulate the activity of TRIM17 (By similarity);Miele A, Medina R, van Wijnen AJ, Stein GS and Stein JL. TITLE The interactome of the histone gene regulatory factor HiNF-P suggests novel cell cycle related roles in transcriptional control and RNA processing JOURNAL J. Cell. Biochem. 102 (1), 136-148 (2007)
2	403285873	1	TSC22 domain family protein 4	transcription, RNA processing	[67]Transcriptional repressor.
2	403299649	1	U2 small nuclear ribonucleoprotein A'	transcription, RNA processing
3	403301255	1.33333	U5 small nuclear ribonucleoprotein 200 kDa helicase	transcription, RNA processing
3	403280530	1	WW domain-binding protein 2 isoform 1	transcription, RNA processing	[67]chromatin DNA binding Source: [67]KB; RNA polymerase II core promoter sequence-specific DNA binding Source: [67]KB;RNA polymerase II transcription coactivator activity Source: [67]KB
2	403298406	1	zinc finger homeobox protein 3 isoform 1	transcription, RNA processing
2	403266864	1.5	zinc finger protein 142	transcription, RNA processing
3	403276755	1	zinc finger protein 22	transcription, RNA processing
1	403308249	2	zinc finger protein 284	transcription, RNA processing
1	403261335	3	zinc finger protein 318	transcription, RNA processing
2	403307631	1	zinc finger protein 350	transcription, RNA processing
3	403307118	1.66667	zinc finger protein 416	transcription, RNA processing
3	403266246	1	zinc finger protein 462	transcription, RNA processing
1	403259840	2	zinc finger protein 518A isoform 2	transcription, RNA processing
2	403296202	1	zinc finger protein 555	transcription, RNA processing
2	403296313	1	zinc finger protein 560	transcription, RNA processing
2	403292919	1	zinc finger protein 569	transcription, RNA processing
3	403258589	1	zinc finger protein 804A	transcription, RNA processing
2	403307583	1	zinc finger protein 836-like	transcription, RNA processing
2	403284508	1.5	zinc finger protein 839	transcription, RNA processing
2	403276406	1	zinc finger protein 862	transcription, RNA processing
2	403268939	1	zinc finger protein GLI1 isoform 1	transcription, RNA processing
2	403290295	1	zinc finger RNA-binding protein	transcription, RNA processing
2	403285063	1	putative transcriptional regulator encoded by LINC00473-like	transcription, RNA processing
2	403270350	1	peregrin isoform 2	transcription, RNA processing; histones	[67] GO - Biological process histone H3 acetylation Source: Ensembl positive regulation of transcription, DNA-templated Source: EnsemblInterProi IPR001487. Bromodomain. IPR018359. Bromodomain_CS. IPR019542. Enhancer_polycomb-like_N. IPR000313. PWWP_dom. IPR019786. Zinc_finger_PHD-type_CS. IPR007087. Znf_C2H2. IPR015880. Znf_C2H2-like. IPR011011. Znf_FYVE_PHD. IPR001965. Znf_PHD. IPR019787. Znf_PH…
1	403283463	2	ATPase family AAA domain-containing protein 2	transcription, RNA processing; histones; growth/cell cycle
6	403296075	1.16667	ELAV-like protein 1	transcription, RNA processing; metab	[67] human protein: RNA-binding protein that binds to the 3'-UTR region of mRNAs and increases their stability. Involved in embryonic stem cells (ESCs) differentiation: preferentially binds mRNAs that are not methylated by N6-methyladenosine (m6A), stabilizing them, promoting ESCs differentiation. Binds to poly-U elements and AU-rich elements (AREs) in the 3'-UTR of target mRNAs. Binds avidly to …
2	403296194	1	kelch-like ECH-associated protein 1	transcription, RNA processing; redox; proteolysis	[67] Acts as a substrate adapter protein for the E3 ubiquitin ligase complex formed by CUL3 and RBX1 and targets NFE2L2/NRF2 for ubiquitination and degradation by the proteasome, thus resulting in the suppression of its transcriptional activity and the repression of antioxidant response element-mediated detoxifying enzyme gene expression. Retains NFE2L2/NRF2 and may also retain BPTF in the cytoso…
3	403273515	1.66667	calcium-regulated heat stable protein 1 isoform 1	transcription, RNA processing; signaling	[67] Binds mRNA and regulates the stability of target mRNA. Binds single-stranded DNA (in vitro); GO - Biological process intracellular signal transduction Source: ProtInc regulation of mRNA stability Source: [67]KB regulation of transcription, DNA-templated Source: InterPro
2	403273523	1.5	calcium-regulated heat stable protein 1 isoform 5	transcription, RNA processing; signaling	[67] Binds mRNA and regulates the stability of target mRNA. Binds single-stranded DNA (in vitro); GO - Biological process intracellular signal transduction Source: ProtInc regulation of mRNA stability Source: [67]KB regulation of transcription, DNA-templated Source: InterPro
2	403293613	1.5	double-stranded RNA-specific adenosine deaminase	transcription, RNA processing; transl; sig
4	403296953	1.25	partner of Y14 and mago	transcription, RNA processing; translation	[67] Key regulator of the exon junction complex (EJC), a multiprotein complex that associates immediately upstream of the exon-exon junction on mRNAs and serves as a positional landmarks for the intron exon structure of genes and directs post-transcriptional processes in the cytoplasm such as mRNA export, nonsense-mediated mRNA decay (NMD) or translation. Acts as a EJC disassembly factor, allowin…
1	403287399	2	leucine zipper protein 1	transcription, RNA processing	[67] GO - Biological process artery development Source: Ensembl neural fold bending Source: Ensembl ventricular septum development; ncbi-Summary: This gene encodes a protein that contains a leucine zipper motif. The exact function of the encoded protein is not known. In mice this gene affects neural tube closure. Alternative splicing results in multiple transcript variants.
2	403267416	1	28S ribosomal protein S36, mitochondrial	translation
1	403299568	2	40S ribosomal protein S10-like	translation
5	403282096	1.4	40S ribosomal protein S12	translation
3	403254333	1.33333	40S ribosomal protein S13-like	translation
4	403285519	3.25	40S ribosomal protein S14 isoform 2	translation
1	403308145	3	40S ribosomal protein S15	translation
4	403302671	1.5	40S ribosomal protein S16-like isoform 1	translation
4	403296760	2	40S ribosomal protein S16-like isoform 1	translation
3	403258304	1	40S ribosomal protein S17-like isoform 1	translation
4	403261570	2.75	40S ribosomal protein S18	translation
1	403302924	4	40S ribosomal protein S18-like isoform 1	translation
3	403272317	1	40S ribosomal protein S19-like	translation
2	403297332	1.5	40S ribosomal protein S19-like	translation
1	403279925	2	40S ribosomal protein S2-like	translation
5	403260616	1.2	40S ribosomal protein S2-like isoform 1	translation
1	403280985	2	40S ribosomal protein S2-like isoform 1	translation
4	403282543	1.25	40S ribosomal protein S21	translation
5	403256341	1.2	40S ribosomal protein S23	translation
4	403263183	2.25	40S ribosomal protein S25	translation
4	403296955	1.25	40S ribosomal protein S26	translation
2	403296085	1	40S ribosomal protein S28	translation
4	403262289	2.25	40S ribosomal protein S3 isoform 1	translation
3	403262963	1	40S ribosomal protein S3a-like isoform 1	translation
2	403308090	1	40S ribosomal protein S4, X isoform	translation
4	403302644	1.75	40S ribosomal protein S4, X isoform-like isoform 1	translation
3	403308029	1	40S ribosomal protein S5	translation
6	403272691	1.16667	40S ribosomal protein S6	translation
2	403297256	1	40S ribosomal protein S7	translation
2	403274559	1.5	40S ribosomal protein S7-like	translation
3	403274848	1.33333	40S ribosomal protein S7-like	translation
4	403292111	2	40S ribosomal protein S8	translation
3	403272775	1.66667	40S ribosomal protein S8-like isoform 1	translation
2	403307281	1.5	40S ribosomal protein S9	translation
5	403258531	1.6	40S ribosomal protein SA-like	translation
2	403255983	1.5	40S ribosomal protein SA-like	translation
2	403282338	1	40S ribosomal protein SA-like	translation
1	403303819	2	40S ribosomal protein SA-like	translation
3	403300830	1.33333	40S ribosomal protein SA-like isoform 1	translation
5	403281827	3.6	60S acidic ribosomal protein P0	translation
4	403282009	1.5	60S acidic ribosomal protein P0-like	translation
2	403276803	1	60S acidic ribosomal protein P0-like isoform 2	translation
6	403305628	2.16667	60S acidic ribosomal protein P2	translation
5	403258111	1	60S ribosomal protein L11-like	translation
2	403299795	1.5	60S ribosomal protein L12	translation
4	403308310	2	60S ribosomal protein L13 isoform 1	translation
2	403253959	1	60S ribosomal protein L13a-like	translation
5	403289917	1.2	60S ribosomal protein L15-like	translation
3	403284327	1.33333	60S ribosomal protein L15-like	translation
3	403268105	1	60S ribosomal protein L17	translation
5	403259932	2	60S ribosomal protein L19-like isoform 1	translation
2	403260397	1.5	60S ribosomal protein L23-like	translation
1	403279909	2	60S ribosomal protein L23a	translation
3	403261837	1	60S ribosomal protein L23a-like	translation
1	403307138	3	60S ribosomal protein L23a-like	translation
3	403257089	1	60S ribosomal protein L26-like	translation
6	403282966	2.66667	60S ribosomal protein L3	translation
3	403273327	1.33333	60S ribosomal protein L3-like	translation
5	403275583	1	60S ribosomal protein L31-like	translation
2	403271724	1	60S ribosomal protein L36-like isoform 1	translation
4	403273028	1	60S ribosomal protein L4-like	translation
2	403276098	1.5	60S ribosomal protein L4-like	translation
1	403278303	2	60S ribosomal protein L4-like	translation
1	403303941	2	60S ribosomal protein L4-like	translation
3	403261164	1	60S ribosomal protein L5-like isoform 1	translation
5	403260551	1.4	60S ribosomal protein L6-like	translation
1	403264557	2	60S ribosomal protein L6-like	translation
3	403256696	1.33333	60S ribosomal protein L7-like	translation
1	403273012	2	60S ribosomal protein L7-like	translation
4	403263301	1	60S ribosomal protein L7a	translation
5	403298315	1.2	alanine--tRNA ligase, cytoplasmic	translation
3	403290213	1.33333	arginine--tRNA ligase, cytoplasmic	translation
2	403268030	1.5	asparagine--tRNA ligase, cytoplasmic	translation
5	403266627	2.6	ATP-dependent RNA helicase A	translation
4	403288124	1.25	ATP-dependent RNA helicase DDX1	translation
4	403302191	1.5	ATP-dependent RNA helicase DDX39A isoform 1	translation
3	403277478	1.33333	bifunctional glutamate/proline--tRNA ligase isoform 1	translation
2	403277480	1	bifunctional glutamate/proline--tRNA ligase isoform 2	translation
5	403268633	2.4	elongation factor 1-alpha 1	translation
7	403262996	1.85714	elongation factor 1-alpha 1-like isoform 1	translation
2	403295208	1	elongation factor 1-alpha 1-like isoform 1	translation
6	403257384	2.5	elongation factor 1-alpha 1-like isoform 1	translation
2	403295226	1.5	elongation factor 1-alpha 1-like isoform 9	translation
5	403282697	2.4	elongation factor 1-alpha 2	translation
7	403255088	2.42857	elongation factor 1-gamma	translation
10	403295889	3.5	elongation factor 2	translation
5	403277252	2	elongation factor Tu, mitochondrial	translation
6	403270121	1.66667	eukaryotic initiation factor 4A-II	translation
5	403280419	1.8	eukaryotic initiation factor 4A-III	translation
4	403278069	1	eukaryotic translation initiation factor 2 subunit 2-like	translation
2	403263661	3	eukaryotic translation initiation factor 2 subunit 3	translation
2	403303977	1	eukaryotic translation initiation factor 2-alpha kinase 3	translation
8	403259393	2.375	eukaryotic translation initiation factor 3 subunit A	translation
3	403295411	1.66667	eukaryotic translation initiation factor 3 subunit E isoform 1	translation
2	403293333	1	eukaryotic translation initiation factor 3 subunit I	translation
3	403283022	2	eukaryotic translation initiation factor 3 subunit L	translation
5	403296744	1.8	eukaryotic translation initiation factor 4B	translation
3	403285708	1.33333	eukaryotic translation initiation factor 4H	translation
2	403274912	1	eukaryotic translation initiation factor 5A-1 isoform 1	translation
3	403274914	1.33333	eukaryotic translation initiation factor 5A-1 isoform 1	translation
4	403265558	1	eukaryotic translation initiation factor 5A-2	translation
9	403281186	2.33333	eukaryotic translation initiation factor 6 isoform 1	translation
2	403291274	1	glutamine--tRNA ligase isoform 1	translation
2	403291276	1	glutamine--tRNA ligase isoform 1	translation
2	403281523	1	glutamyl-tRNA(Gln) amidotransferase subunit C, mitochondrial isoform 2	translation
3	403288052	1.33333	glycine--tRNA ligase	translation
4	403294641	1.75	isoleucine--tRNA ligase, cytoplasmic	translation
3	403285600	1	la-related protein 1 isoform 1	translation
2	403271851	1	la-related protein 1B	translation	Function RNA-binding protein that promotes translation of specific classes of mRNAs downstream of the mTORC1 complex. Associates with the mRNA 5'cap in an MTOR-dependent manner and associates with mRNAs containing a 5' terminal oligopyrimidine (5'TOP) motif, which is present in mRNAs encoding for ribosomal proteins and several components of the translation machinery. Associates with actively tran…
5	403269439	1.6	methionine--tRNA ligase, cytoplasmic	translation
5	403300789	2	nucleolar protein 56	translation
1	403287148	2	probable tRNA(His) guanylyltransferase	translation
5	403303596	1.2	regulator of nonsense transcripts 1	translation	[67] RNA-dependent helicase and ATPase required for nonsense-mediated decay (NMD) of mRNAs containing premature stop codons. Is recruited to mRNAs upon translation termination and undergoes a cycle of phosphorylation and dephosphorylation; its phosphorylation appears to be a key step in NMD. Recruited by release factors to stalled ribosomes together with the SMG1C protein kinase complex to form t…
3	403274020	1.33333	ribosomal L1 domain-containing protein 1	translation
2	403277747	1	RRP15-like protein	translation	[67] Ribosomal RNA-processing protein 15; wikipedia- A similar protein in budding yeast is a component of pre-60S ribosomal particles, and is required for the early maturation steps of the 60S subunit
9	403284158	1.22222	serine--tRNA ligase, cytoplasmic	translation
2	403290305	1	threonine--tRNA ligase, cytoplasmic isoform 1	translation
7	403301997	1.28571	tryptophan--tRNA ligase, cytoplasmic isoform 1	translation
7	403307819	1.14286	valine--tRNA ligase	translation
5	403288212	2	putative peptidyl-tRNA hydrolase PTRHD1	translation
1	403306211	2	116 kDa U5 small nuclear ribonucleoprotein component isoform 5	translation
5	403255639	2	neuroblast differentiation-associated protein AHNAK	translation; cytoskel-actin	[67] human protein: May be required for neuronal cell differentiation. GO - Molecular function poly(A) RNA binding Source: [67]KB protein binding Source: [67]KB S100 protein binding Source: [67] structural molecule activity conferring elasticity Source: [67] GO - Biological process protein oligomerization Source: [67] regulation of RNA splicing Source: [67] regulation of voltage-gated calcium cha…
2	403271599	1.5	ADP/ATP translocase 2-like isoform 3	transport
3	403255664	1.66667	ADP/ATP translocase 3	transport
1	403281048	2	afamin	transport	[67] Vitamin E binding protein. May transport vitamin E in body fluids under conditions where the lipoprotein system is not sufficient. May be involved in the regulation and transport of vitamin E at the blood-brain barrier.
5	403261477	3.6	ammonium transporter Rh type A	transport
9	403306300	4.11111	band 3 anion transport protein	transport
3	403307827	1	chloride intracellular channel protein 1 isoform 1	transport
2	403307829	1.5	chloride intracellular channel protein 1 isoform 1	transport
3	403284030	1	cysteine-rich protein 1	transport
2	403293432	1.5	EH domain-containing protein 1	transport
5	403307059	2	EH domain-containing protein 3	transport	[67] ATP- and membrane-binding protein that controls membrane reorganization/tubulation upon ATP hydrolysis (PubMed:25686250). In vitro causes tubulation of endocytic membranes (PubMed:24019528). Binding to phosphatidic acid induces its membrane tubulation activity (By similarity). Plays a role in endocytic transport. Involved in early endosome to recycling endosome compartment (ERC), retrograde …
2	403292076	1	gap junction alpha-9 protein isoform 1	transport	[67]One gap junction consists of a cluster of closely packed pairs of transmembrane channels, the connexons, through which materials of low MW diffuse from one cell to a neighboring cell.
10	403254832	1.6	large neutral amino acids transporter small subunit 3	transport
2	403270008	1.5	multidrug resistance-associated protein 5	transport
5	403280611	1.2	Na(+)/H(+) exchange regulatory cofactor NHE-RF1	transport
4	403295087	1	oxysterol-binding protein 2 isoform 1	transport	[67] Binds 7-ketocholesterol; GO - Biological process lipid transport
1	403295091	2	oxysterol-binding protein 2 isoform 3	transport
4	403294811	1.5	plasma membrane calcium-transporting ATPase 4 isoform 1	transport
2	403294813	1.5	plasma membrane calcium-transporting ATPase 4 isoform 2	transport
2	403278615	1	polycystic kidney disease protein 1-like 1	transport	[67]Component of a ciliary calcium channel that controls calcium concentration within primary cilia without affecting cytoplasmic calcium concentration.
1	403263821	2	polycystin-2, partial	transport	[67]Functions as a calcium permeable cation channel involved in fluid-flow mechanosensation by the primary cilium in renal epithelium.
1	403284769	2	probable phospholipid-transporting ATPase VD	transport
10	403281345	2.9	serum albumin	transport	[67] Serum albumin, the main protein of plasma, has a good binding capacity for water, Ca2+, Na+, K+, fatty acids, hormones, bilirubin and drugs. Its main function is the regulation of the colloidal osmotic pressure of blood. Major zinc transporter in plasma, typically binds about 80% of all plasma zinc
2	403272910	1	sodium leak channel non-selective protein	transport
1	403254449	2	sodium-coupled monocarboxylate transporter 2	transport
1	403286715	2	solute carrier family 15 member 5	transport
10	403291932	2.6	solute carrier family 2, facilitated glucose transporter member 1	transport
1	403256181	2	solute carrier organic anion transporter family member 4C1	transport
2	403256681	1	solute carrier organic anion transporter family member 6A1	transport
1	403271395	2	transient receptor potential cation channel subfamily M member 2 isoform 1	transport
2	403254433	1.5	vesicular glutamate transporter 2	transport
5	403255885	2.8	voltage-dependent anion-selective channel protein 1	transport
4	403297989	1	voltage-dependent anion-selective channel protein 2 isoform 1	transport
2	403297991	2	voltage-dependent anion-selective channel protein 2 isoform 2	transport
3	403303640	2	voltage-dependent anion-selective channel protein 3 isoform 1	transport
3	403277182	1.66667	voltage-dependent calcium channel gamma-3 subunit	transport
1	403266374	2	voltage-dependent R-type calcium channel subunit alpha-1E isoform 1	transport
1	403273606	2	voltage-dependent T-type calcium channel subunit alpha-1H, partial	transport
7	403288628	1.28571	V-type proton ATPase catalytic subunit A isoform 1	transport, metabolism
2	403288630	1.5	V-type proton ATPase catalytic subunit A isoform 2	transport, metabolism
7	403288953	1.14286	V-type proton ATPase subunit B, brain isoform	transport, metabolism
7	403260458	1.57143	V-type proton ATPase subunit B, kidney isoform	transport, metabolism
1	403304342	2	V-type proton ATPase subunit E 1	transport, metabolism
2	403256843	1	V-type proton ATPase subunit F isoform 2	transport, metabolism
2	403281924	1	serine incorporator 1	transport; metabolism	[67] enhances L-serine transport
2	403258464	2	vitamin B12 transport periplasmic protein BtuE-like	transport; metabolism
4	403262701	1.25	apolipoprotein A-I isoform 1	transport; metabolism; signaling	[67] Participates in the reverse transport of cholesterol from tissues to the liver for excretion by promoting cholesterol efflux from tissues and by acting as a cofactor for the lecithin cholesterol acyltransferase (LCAT). As part of the SPAP complex, activates spermatozoa motility;
2	403299394	1.5	apolipoprotein E	transport; metabolism; signaling
1	403298366	2	MARVEL domain-containing protein 3 isoform 1	transport; signaling	[67] As a component of tight junctions, plays a role in paracellular ion conductivity.GO - Molecular function mitogen-activated protein kinase kinase kinase binding
4	403265503	1.25	potassium voltage-gated channel subfamily H member 8	transport; signaling	[67] Pore-forming (alpha) subunit of voltage-gated potassium channel. Elicits a slowly activating, outward rectifying current. Channel properties may be modulated by cAMP and subunit assembly.
2	403288506	2	ryanodine receptor 2	transport; signaling

## Sheet: P vivax
Xrep	Accession	Avg. Xrep	Protein Description	Function	Annotation
5	PVP01_0812300.1	1.6	rhoptry associated adhesin	adhesion
10	PVP01_0703800.1	3.55556	high molecular weight rhoptry protein 3	adhesion
9	PVP01_0623100.1	3	Erythrocyte binding protein; Plasmodium exported protein	adhesion
6	PVP01_1255000.1	1.5	rhoptry neck protein 2	adhesion; hypothetical protein
10	PVP01_0517600.1	2.44444	rhoptry neck protein 5	adhesion; pathogenesis; surface	The Plasmodium vivax rhoptry neck protein 5 is expressed in the apical pole of Plasmodium vivax VCG-1 strain schizonts and binds to human reticulocytes.
6	PVP01_0107500.1	3.5	rhoptry-associated membrane antigen	adhesion	[70] P. falciparum: GO - Biological process single organismal cell-cell adhesion Source: GeneDB
5	PVP01_0623800.1	1	duffy binding protein	adhesion; pathogenesis	Plasmodium vivax Duffy binding protein peptides specifically bind to reticulocytes.
5	PVP01_0216900.1	3.2	knob-associated histidine-rich protein	adhesion?	[70] P falciparum: KAHRP might mimick human histidine-rich glycoproteins to anchor host thrombospondin or a parasite analog in a binding complex with the endothelial cell receptor.
5	PVP01_0423500.1	4	knob-associated histidine-rich protein	adhesion?
10	PVP01_1219600.1	2	MSP7-like protein	predicted adhesin [81]
9	PVP01_1032600.1	3.25	merozoite surface protein 8	predicted adhesin [81]
10	PVP01_1031600.1	2.88889	merozoite surface protein 3	predicted adhesin [81]
2	PVP01_1031500.1	3	merozoite surface protein 3	predicted adhesin [81]
10	PVP01_0601500.1	2.88889	Plasmodium exported protein (PHIST)	predicted adhesin [81]
8	PVP01_1147600.1	1.57143	Plasmodium exported protein, unknown function	predicted adhesin [81]
6	PVP01_0720400.1	1.6	conserved Plasmodium protein, unknown function	predicted adhesin [81]
8	PVP01_0728900.1	3.42857	merozoite surface protein 1	predicted adhesin [81]; pathogenesis; surface	GO:0009405	pathogenesis
10	PVP01_1201600.1	3.11111	Plasmodium exported protein, unknown function	predicted adhesin [81]; exported protein
9	PVP01_1470200.1	2.625	Plasmodium exported protein, unknown function	predicted adhesin [81]; exported protein
8	PVP01_0000130.1	1.42857	tryptophan-rich antigen	predicted adhesin [81]; surface
9	PVP01_0202200.1	2.625	tryptophan-rich protein	predicted adhesin [81]; surface
7	PVP01_0312100.1	1.85714	conserved Plasmodium protein, unknown function	predicted adhesin [81]
9	PVP01_0422800.1	3.5	Plasmodium exported protein (PHIST), unknown function	predicted adhesin [81]; exported protein
3	PVP01_0206500.1	1.66667	conserved Plasmodium protein, unknown function	predicted adhesin [81]
7	PVP01_0206700.1	1.14286	conserved Plasmodium protein, unknown function	predicted adhesin [81]
6	PVP01_1333500.1	2.16667	conserved Plasmodium protein, unknown function	predicted adhesin [81]
7	PVP01_0106700.1	2	conserved Plasmodium protein, unknown function	predicted adhesin [81]
3	PVP01_0903800.1	1.66667	hypothetical protein	predicted adhesin [81]
7	PVP01_0801000.1	2.33333	hypothetical protein	predicted adhesin [81]
7	PVP01_1026200.1	1	conserved Plasmodium protein, unknown function	predicted adhesin [81]
5	PVP01_1450000.1	1.6	conserved Plasmodium protein, unknown function	predicted adhesin [81]
7	PVP01_0620400.1	2.83333	hypothetical protein	predicted adhesin [81]
5	PVP01_1109300.1	2.2	conserved Plasmodium protein, unknown function	predicted adhesin [81]
9	PVP01_1238700.1	1.375	conserved Plasmodium protein, unknown function	predicted adhesin [81]
5	PVP01_1418300.1	1.2	conserved Plasmodium protein, unknown function	predicted adhesin [81]
5	PVP01_0707800.1	1.4	apoptosis-related protein	apoptosis
4	PVP01_1465600.1	1	bax inhibitor 1	apoptosis
5	PVP01_1344700.1	1.75	cytochrome c	apoptosis; metabolism
10	PVP01_1023000.1	2	translationally-controlled tumor protein homolog	apoptosis, cytoskeleton	[70] P. falciparum: Involved in calcium binding and microtubule stabilization. anti-apoptotic
2	PVP01_0408300.1	1	autophagy-related protein 11	autophagy
8	PVP01_0702100.1	2.42857	alpha tubulin 1	cytoskeleton
10	PVP01_0530800.1	2.88889	alpha tubulin 2	cytoskeleton
9	PVP01_0946100.1	1.5	dynamin-like protein	cytoskeleton	[70] P falciparum: GTPase; mitochondrial fission; microtubule binding	GTPase activity
2	PVP01_0215600.1	1.5	dynein heavy chain	cytoskeleton
2	PVP01_1301600.1	2	dynein heavy chain	cytoskeleton
2	PVP01_1315000.1	1	dynein-related AAA-type ATPase	cytoskeleton
2	PVP01_0610200.1	1	formin 2	cytoskeleton	Calcium ion binding; [70] human protein: Actin-binding protein that is involved in actin cytoskeleton assembly and reorganization
4	PVP01_1437800.1	1.25	formin 2	cytoskeleton
4	PVP01_0532000.1	2.25	glideosome associated protein with multiple membrane spans 2	cytoskeleton	[70] GO - Cellular component actomyosin, actin portion Source: GeneDB inner membrane complex
5	PVP01_1440900.1	1	glideosome-associated protein 45	cytoskeleton	predicted adhesin [81]
5	PVP01_0716400.1	1.25	glideosome-associated protein 50	cytoskeleton
4	PVP01_0803400.1	2	inner membrane complex protein 1c	cytoskeleton	A malaria membrane skeletal protein is essential for normal morphogenesis, motility, and infectivity of sporozoites.
5	PVP01_1462200.1	1	kinesin-13	cytoskeleton	GO:0007018	microtubule-based movement
3	PVP01_0820800.1	1.33333	kinesin-8	cytoskeleton	GO:0007018	microtubule-based movement
5	PVP01_1463500.1	2.25	myosin A tail domain interacting protein	cytoskeleton
4	PVP01_1212200.1	1	myosin A	cytoskeleton
5	PVP01_1135200.1	1.5	myosin E	cytoskeleton
2	PVP01_0836700.1	1	spindle pole body protein	cytoskeleton	GO:0000226	microtubule cytoskeleton organization
10	PVP01_0808400.1	3.55556	tubulin beta chain	cytoskeleton
8	PVP01_1463200.1	3.71429	actin	cytoskeleton-actin
10	PVP01_1336400.1	2	actin II	cytoskeleton-actin
9	PVP01_1030500.1	2.875	actin-depolymerizing factor 1	cytoskeleton-actin
5	PVP01_0911500.1	2.6	actin-like protein	cytoskeleton-actin
5	PVP01_1028800.1	1.2	actin-like protein	cytoskeleton-actin
3	PVP01_1326200.1	1.33333	actin-related protein	cytoskeleton-actin
10	PVP01_0730900.1	3.11111	profilin	cytoskeleton-actin
5	PVP01_1217900.1	2	nuclear movement protein	cytoskeleton, cell cycle	[70] yeast: Required for nuclear movement. May interact between microtubules and nuclei and/or may be involved in the generation of force used to move nuclei during interphase (By similarity)
4	PVP01_0834600.1	1.25	AP endonuclease (DNA-[apurinic or apyrimidinic site] lyase)	DNA replication, repair	GO:0006281	DNA repair
6	PVP01_1339700.1	2	DNA damage-inducible protein 1	DNA replication, repair
3	PVP01_1445300.1	1.33333	DNA helicase 60	DNA replication, repair
2	PVP01_0525700.1	1	DNA helicase MCM9	DNA replication, repair
2	PVP01_1144300.1	1	DNA helicase	DNA replication, repair
2	PVP01_1114400.1	1	DNA helicase	DNA replication, repair
5	PVP01_1405000.1	2.6	DNA ligase I	DNA replication, repair
5	PVP01_1321800.1	1.2	DNA mismatch repair protein MSH2	DNA replication, repair
8	PVP01_1028500.1	1.14286	DNA mismatch repair protein MSH6	DNA replication, repair
2	PVP01_1124200.1	1	DNA polymerase 1	DNA replication, repair
7	PVP01_0311300.1	1.71429	DNA polymerase alpha catalytic subunit A	DNA replication, repair
3	PVP01_0602200.1	1	DNA polymerase delta catalytic subunit	DNA replication, repair
2	PVP01_1119200.1	1	DNA polymerase epsilon catalytic subunit A	DNA replication, repair
5	PVP01_0811800.1	1.6	DNA repair protein RAD23	DNA replication, repair
6	PVP01_1331100.1	1.33333	DNA replication licensing factor MCM2	DNA replication, repair
8	PVP01_1006800.1	1.625	DNA replication licensing factor MCM3	DNA replication, repair
4	PVP01_1310900.1	1.25	DNA replication licensing factor MCM5	DNA replication, repair
5	PVP01_1116800.1	2	DNA replication licensing factor MCM6	DNA replication, repair
9	PVP01_0405400.1	2.875	replication factor C subunit 1	DNA replication, repair
3	PVP01_0407000.1	1	replication factor C subunit 2	DNA replication, repair
5	PVP01_1243600.1	1	replication factor C subunit 3	DNA replication, repair
3	PVP01_1458800.1	2	replication factor C subunit 4	DNA replication, repair
5	PVP01_0703200.1	1.75	replication protein A1, small fragment	DNA replication, repair
4	PVP01_1109800.1	1.25	RuvB-like helicase 3	DNA replication, repair	Novel RuvB nuclear ATPase is specific to intraerythrocytic mitosis during schizogony of Plasmodium falciparum.
10	PVP01_0922200.1	2.55556	exported protein 1	exported protein
10	PVP01_1235700.1	2.44444	exported protein 2	exported protein
4	PVP01_1201500.1	1	Plasmodium exported protein (PHIST), unknown function	exported protein
7	PVP01_0838200.1	1.57143	Plasmodium exported protein (PHIST), unknown function	exported protein
6	PVP01_1471900.1	1.83333	Plasmodium exported protein (PHIST), unknown function	exported protein
5	PVP01_0202600.1	3.6	Plasmodium exported protein (PHIST), unknown function	exported protein
5	PVP01_0504000.1	2.4	Plasmodium exported protein (PHIST), unknown function	exported protein
4	PVP01_0601700.1	1.5	Plasmodium exported protein (PHIST), unknown function	exported protein
4	PVP01_0623000.1	2.5	Plasmodium exported protein (PHIST), unknown function	exported protein
10	PVP01_0119200.1	3.44444	Plasmodium exported protein (PHIST), unknown function	exported protein
4	PVP01_0522700.1	1	Plasmodium exported protein (PHIST), unknown function	exported protein
10	PVP01_0503800.1	3.55556	Plasmodium exported protein (PHIST), unknown function	exported protein
3	PVP01_0601600.1	1	Plasmodium exported protein (PHIST), unknown function	exported protein
10	PVP01_0808600.1	1.22222	Plasmodium exported protein (PHIST), unknown function	exported protein
5	PVP01_1201400.1	1.25	Plasmodium exported protein (PHIST), unknown function	exported protein
8	PVP01_0001440.1	3.71429	plasmodium exported protein (PHIST), unknown function	exported protein
3	PVP01_0217200.1	1	Plasmodium exported protein, unknown function	exported protein
10	PVP01_0119400.1	2.44444	Plasmodium exported protein, unknown function	exported protein
5	PVP01_0119600.1	1.2	Plasmodium exported protein, unknown function	exported protein
5	PVP01_0201200.1	1	Plasmodium exported protein, unknown function	exported protein
8	PVP01_0216700.1	3.71429	Plasmodium exported protein, unknown function	exported protein
1	PVP01_0219200.1	2	Plasmodium exported protein, unknown function	exported protein
9	PVP01_0300700.1	3.5	Plasmodium exported protein, unknown function	exported protein
5	PVP01_0301500.1	1	Plasmodium exported protein, unknown function	exported protein
4	PVP01_0405100.1	1.25	Plasmodium exported protein, unknown function	exported protein
9	PVP01_0423000.1	3.75	Plasmodium exported protein, unknown function	exported protein
2	PVP01_0423400.1	1	Plasmodium exported protein, unknown function	exported protein
10	PVP01_0600900.1	1.66667	Plasmodium exported protein, unknown function	exported protein
10	PVP01_0601200.1	3.22222	Plasmodium exported protein, unknown function	exported protein
3	PVP01_0623500.1	1.66667	Plasmodium exported protein, unknown function	exported protein
6	PVP01_0735200.1	2.4	Plasmodium exported protein, unknown function	exported protein
10	PVP01_0735000.1	3.22222	Plasmodium exported protein, unknown function	exported protein
3	PVP01_0738500.1	1	Plasmodium exported protein, unknown function	exported protein
8	PVP01_0838100.1	1.42857	Plasmodium exported protein, unknown function	exported protein
4	PVP01_0838300.1	1	Plasmodium exported protein, unknown function	exported protein
10	PVP01_0801100.1	2.33333	Plasmodium exported protein, unknown function	exported protein
5	PVP01_0801200.1	3.4	Plasmodium exported protein, unknown function	exported protein
4	PVP01_0801500.1	1.25	Plasmodium exported protein, unknown function	exported protein
10	PVP01_0801600.1	2.77778	Plasmodium exported protein, unknown function	exported protein
3	PVP01_1034100.1	1	Plasmodium exported protein, unknown function	exported protein
10	PVP01_1147400.1	3.22222	Plasmodium exported protein, unknown function	exported protein
9	PVP01_1147500.1	2.5	Plasmodium exported protein, unknown function	exported protein
10	PVP01_1101300.1	3	Plasmodium exported protein, unknown function	exported protein
3	PVP01_1101500.1	1	Plasmodium exported protein, unknown function	exported protein
5	PVP01_1271600.1	1.6	Plasmodium exported protein, unknown function	exported protein
10	PVP01_1271400.1	3.44444	Plasmodium exported protein, unknown function	exported protein
9	PVP01_1402200.1	1.75	Plasmodium exported protein, unknown function	exported protein
10	PVP01_1402700.1	3.11111	Plasmodium exported protein, unknown function	exported protein
7	PVP01_1402800.1	2.85714	Plasmodium exported protein, unknown function	exported protein
5	PVP01_1400700.1	3	Plasmodium exported protein, unknown function	exported protein
5	PVP01_1469700.1	1.2	Plasmodium exported protein, unknown function	exported protein
9	PVP01_1470000.1	2.75	Plasmodium exported protein, unknown function	exported protein
8	PVP01_1471500.1	1.85714	Plasmodium exported protein, unknown function	exported protein
4	PVP01_1401300.1	1.33333	Plasmodium exported protein, unknown function	exported protein
6	PVP01_1401600.1	2.33333	Plasmodium exported protein, unknown function	exported protein
9	PVP01_1402100.1	3.22222	Plasmodium exported protein, unknown function	exported protein
4	PVP01_0004300.1	1.5	Plasmodium exported protein, unknown function	exported protein
1	PVP01_0008600.1	2	Plasmodium exported protein, unknown function	exported protein
1	PVP01_0007190.1	2	Plasmodium exported protein, unknown function	exported protein
5	PVP01_0119500.1	4	ring-exported protein 3	exported protein
7	PVP01_0317400.1	1.33333	secreted ookinete protein	exported protein
1	PVP01_0206300.1	2	secreted ookinete protein	exported protein check
5	PVP01_1223300.1	1	signal peptidase 21 kDa subunit	exported protein; proteolysis
9	PVP01_0702800.1	1.625	signal peptidase complex subunit 3	exported protein; proteolysis
5	PVP01_1315900.1	1.2	signal peptidase complex subunit SPC1	exported protein; proteolysis
3	PVP01_0819500.1	1	signal peptidase complex subunit SPC2	exported protein; proteolysis
3	PVP01_1249900.1	1.33333	signal peptide peptidase	exported protein; proteolysis
9	PVP01_1256900.1	2.125	signal recognition particle subunit SRP54	exported protein; proteolysis
4	PVP01_1127600.1	1.25	signal recognition particle subunit SRP68	exported protein; proteolysis
2	PVP01_1243100.1	1.5	cyclin homologue	growth, proliferation, cell cycle
10	PVP01_1110100.1	3.11111	proliferating cell nuclear antigen 1	growth, proliferation, cell cycle
10	PVP01_1321000.1	3.22222	proliferation-associated protein 2g4	growth, proliferation, cell cycle
1	PVP01_0521800.1	3	CDK-related kinase 3	growth, proliferation, cell cycle	E.C. 2.7.11.22	Cyclin-dependent kinase
3	PVP01_1438700.1	1	cell cycle associated protein	growth, proliferation, cell cycle
8	PVP01_1130100.1	3.71429	cell division cycle protein 48 homologue	growth, proliferation, cell cycle
5	PVP01_0207800.1	2	centrin-1	growth, proliferation, cell cycle	Centrins, cell cycle regulation proteins in human malaria parasite Plasmodium falciparum.
7	PVP01_1260400.1	1.33333	centrin-2	growth, proliferation, cell cycle
2	PVP01_1029300.1	1	centrosomal protein CEP120	growth, proliferation, cell cycle	A novel bipartite centrosome coordinates the apicomplexan cell cycle.
1	PVP01_0817800.1	2	D123 (regulator of eIF2)	growth, proliferation, cell cycle	GO:0007049	cell cycle
8	PVP01_0929800.1	3.71429	parasitophorous vacuolar protein 1	growth, proliferation, cell cycle	GO:0020003	symbiont-containing vacuole	Genetic evidence strongly support an essential role for PfPV1 in intra-erythrocytic growth of P. falciparum.
10	PVP01_0507600.1	2.66667	receptor for activated c kinase	growth, proliferation, cell cycle	Receptor for Activated C-Kinase 1 (PfRACK1) is required for Plasmodium falciparum intra-erythrocytic proliferation.
1	PVP01_0602300.1	2	rhoptry neck protein 12	growth, proliferation, cell cycle	RON12, a novel Plasmodium-specific rhoptry neck protein important for parasite proliferation.
10	PVP01_0909200.1	2.33333	casein kinase 2, alpha subunit	growth, proliferation, cell cycle; DNA repair
4	PVP01_0703100.1	2.25	bacterial histone-like protein	histones, chromatin, nucleosomes
1	PVP01_0905000.1	2	chromatin remodeling protein	histones, chromatin, nucleosomes
2	PVP01_0204600.1	1	bromodomain protein	histones, nucleosomes, chromatin	Bromodomains are found in many chromatin-associated proteins and in nuclear histone acetyltransferases. They interact specifically with acetylated lysine
3	PVP01_1452200.1	1	bromodomain protein	histones, nucleosomes, chromatin	Bromodomains are found in many chromatin-associated proteins and in nuclear histone acetyltransferases. They interact specifically with acetylated lysine
9	PVP01_0204400.1	3.25	chromatin assembly factor 1 protein WD40 domain	histones, nucleosomes, chromatin
5	PVP01_0609100.1	3	chromodomain-helicase-DNA-binding protein 1 homolog	histones, nucleosomes, chromatin
2	PVP01_1033200.1	1	chromosome assembly factor 1	histones, nucleosomes, chromatin
2	PVP01_1345700.1	1	condensin complex subunit 1	histones, nucleosomes, chromatin	[70] human protein Regulatory subunit of the condensin complex, a complex required for conversion of interphase chromatin into mitotic-like condense chromosomes.
5	PVP01_1016600.1	2	FACT complex subunit SPT16	histones, nucleosomes, chromatin	Experimentally controlled downregulation of the histone chaperone FACT in Plasmodium berghei reveals that it is critical to male gamete fertility.
2	PVP01_1265600.1	1	FACT complex subunit SSRP1	histones, nucleosomes, chromatin
6	PVP01_1439200.1	2	heterochromatin protein 1	histones, nucleosomes, chromatin
7	PVP01_1302200.1	2.5	high mobility group protein B1	histones, nucleosomes, chromatin
2	PVP01_1304900.1	2	high mobility group protein B3	histones, nucleosomes, chromatin
10	PVP01_0905900.1	3.33333	histone 2B	histones, nucleosomes, chromatin
5	PVP01_0724200.1	2.8	histone deacetylase 1	histones, nucleosomes, chromatin
5	PVP01_0111800.1	2.2	histone deacetylase complex subunit SAP18	histones, nucleosomes, chromatin
9	PVP01_0819300.1	2.125	histone H2A variant	histones, nucleosomes, chromatin
8	PVP01_1131700.1	2.28571	histone H2A	histones, nucleosomes, chromatin
8	PVP01_1423100.1	1.28571	histone H2B variant	histones, nucleosomes, chromatin
4	PVP01_1131600.1	2.33333	histone H3 variant	histones, nucleosomes, chromatin
5	PVP01_1138700.1	1	histone H3	histones, nucleosomes, chromatin
10	PVP01_0905800.1	2.55556	histone H4	histones, nucleosomes, chromatin
2	PVP01_1428800.1	1	histone-arginine methyltransferase CARM1	histones, nucleosomes, chromatin
2	PVP01_1439300.1	1	histone-lysine N-methyltransferase, H3 lysine-4 specific	histones, nucleosomes, chromatin
3	PVP01_1146100.1	1.33333	JmjC domain containing protein	histones, nucleosomes, chromatin
10	PVP01_0717400.1	3.33333	nucleosome assembly protein 1	histones, nucleosomes, chromatin
10	PVP01_1303000.1	2.66667	nucleosome assembly protein	histones, nucleosomes, chromatin
4	PVP01_1111000.1	2.25	protein arginine N-methyltransferase 5	histones, nucleosomes, chromatin	E.C. 2.1.1.125 Histone-arginine N-methyltransferase
1	PVP01_0111900.1	3	regulator of chromosome condensation	histones, nucleosomes, chromatin
2	PVP01_0718300.1	1	regulator of chromosome condensation	histones, nucleosomes, chromatin
3	PVP01_0303200.1	1.33333	SET domain protein	histones, nucleosomes, chromatin	E.C. 2.1.1.43 Histone-lysine N-methyltransferase
9	PVP01_0806500.1	3.5	single-strand telomeric DNA-binding protein GBP2	histones, nucleosomes, chromatin	GO:0000723	telomere maintenance
7	PVP01_1124900.1	1.57143	SNF2 helicase	histones, nucleosomes, chromatin	[70] GO - Biological process chromatin remodeling
2	PVP01_1338600.1	1	WD repeat-containing protein	histones, nucleosomes, chromatin	[70] P. falciparum protein: GO - Biological process nucleosome assembly Source: GO_Central
2	PVP01_1447000.1	1	WD repeat-containing protein	histones, nucleosomes, chromatin
10	PVP01_1434100.1	1.88889	10 kDa chaperonin	HSP, protein folding
8	PVP01_0517100.1	3.71429	14-3-3 protein	HSP, protein folding
5	PVP01_1221700.1	1.5	20 kDa chaperonin	HSP, protein folding
5	PVP01_1271300.1	1.25	40 kDa heat shock protein	HSP, protein folding
10	PVP01_1450300.1	3.44444	60 kDa chaperonin	HSP, protein folding
10	PVP01_0834000.1	2.44444	activator of Hsp90 ATPase	HSP, protein folding
6	PVP01_1220500.1	2.5	chaperone binding protein	HSP, protein folding
8	PVP01_0518700.1	1.28571	chaperone protein ClpB1	HSP, protein folding
10	PVP01_1253300.1	2.77778	co-chaperone p23	HSP, protein folding
6	PVP01_0909500.1	1.6	DnaJ domain containing protein	HSP, protein folding
8	PVP01_1310600.1	1.57143	DnaJ domain containing protein	HSP, protein folding
10	PVP01_0510500.1	3	DnaJ protein	HSP, protein folding
7	PVP01_0717500.1	2.66667	DnaJ protein	HSP, protein folding
2	PVP01_0937700.1	1.5	DnaJ protein	HSP, protein folding
4	PVP01_0943900.1	1.5	DnaJ protein	HSP, protein folding
3	PVP01_1010500.1	1	DnaJ protein	HSP, protein folding
4	PVP01_1233600.1	1	DnaJ protein	HSP, protein folding
5	PVP01_1335000.1	3.8	DnaJ protein	HSP, protein folding
4	PVP01_1408100.1	1.25	DnaJ protein	HSP, protein folding
9	PVP01_1440500.1	3.625	endoplasmin	HSP, protein folding
7	PVP01_0925300.1	2.57143	GrpE protein homolog, mitochondrial	HSP, protein folding
10	PVP01_0917400.1	2.88889	heat shock protein 101	HSP, protein folding
8	PVP01_0109100.1	3.71429	heat shock protein 110	HSP, protein folding
10	PVP01_1210600.1	2.77778	heat shock protein 110	HSP, protein folding
10	PVP01_0815700.1	2.88889	heat shock protein 60	HSP, protein folding
10	PVP01_0515400.1	3.77778	heat shock protein 70	HSP, protein folding
10	PVP01_0716300.1	3.22222	heat shock protein 70	HSP, protein folding
9	PVP01_0934800.1	3.5	heat shock protein 70	HSP, protein folding
10	PVP01_0108700.1	3.77778	heat shock protein 90	HSP, protein folding
9	PVP01_0918800.1	1.625	heat shock protein 90	HSP, protein folding
10	PVP01_1006300.1	1.77778	Hsc70-interacting protein	HSP, protein folding
10	PVP01_1311600.1	3.33333	HSP40, subfamily A	HSP, protein folding
9	PVP01_1315200.1	3.25	Hsp70/Hsp90 organizing protein	HSP, protein folding
10	PVP01_0916400.1	1.77778	peptidyl-prolyl cis-trans isomerase 11	HSP, protein folding
9	PVP01_1464500.1	2.5	peptidyl-prolyl cis-trans isomerase FKBP35	HSP, protein folding
10	PVP01_0818200.1	3	peptidyl-prolyl cis-trans isomerase	HSP, protein folding
3	PVP01_0314200.1	1	prefoldin subunit 3	HSP, protein folding
10	PVP01_0928900.1	1.55556	prefoldin subunit 5	HSP, protein folding
8	PVP01_0506500.1	3.71429	protein disulfide isomerase	HSP, protein folding
2	PVP01_0717800.1	1.5	protein disulfide isomerase	HSP, protein folding
5	PVP01_0934900.1	1	protein disulfide isomerase	HSP, protein folding
2	PVP01_1234200.1	1	protein disulfide-isomerase	HSP, protein folding
9	PVP01_0411800.1	1.625	protein SIS1	HSP, protein folding	GO:0006457	protein folding
2	PVP01_0205700.1	1.5	tubulin-specific chaperone a	HSP, protein folding
9	PVP01_0833400.1	3	T-complex protein 1 subunit beta	HSP, protein folding; cytoskeleton-actin
10	PVP01_0819900.1	3.44444	T-complex protein 1 subunit epsilon	HSP, protein folding; cytoskeleton-actin
9	PVP01_1447600.1	3.125	T-complex protein 1 subunit gamma	HSP, protein folding; cytoskeleton-actin
10	PVP01_0410900.1	2.33333	T-complex protein 1 subunit theta	HSP, protein folding; cytoskeleton-actin
9	PVP01_1140200.1	3.125	T-complex protein 1 subunit zeta	HSP, protein folding; cytoskeleton-actin
10	PVP01_0933000.1	2.88889	T-complex protein 1, alpha subunit	HSP, protein folding; cytoskeleton-actin
10	PVP01_1114100.1	2.88889	T-complex protein 1, delta subunit	HSP, protein folding; cytoskeleton-actin
10	PVP01_0832000.1	2.77778	T-complex protein 1, eta subunit	HSP, protein folding; cytoskeleton-actin
4	PVP01_0622400.1	1.25	antigen UB05	hypothetical protein
5	PVP01_0116300.1	1.6	cactin homolog	hypothetical protein	GO:0005515	protein binding
4	PVP01_1026400.1	1	cell differentiation protein	hypothetical protein
10	PVP01_0938300.1	1.55556	CLPTM1 domain-containing protein	hypothetical protein	GO:0016021	integral component of membrane
9	PVP01_0928300.1	1.75	CRAL/TRIO domain-containing protein	hypothetical protein
3	PVP01_1014100.1	1.33333	EELM2 domain-containing protein	hypothetical protein
5	PVP01_0518900.1	2.2	EF-hand calcium-binding domain-containing protein	hypothetical protein	GO:0005509	calcium ion binding
4	PVP01_1403000.1	1	gametocyte associated protein	hypothetical protein
3	PVP01_0811100.1	1.33333	inner membrane complex sub-compartment protein 1	hypothetical protein
3	PVP01_0926500.1	1	kelch domain-containing protein	hypothetical protein
3	PVP01_1210700.1	1.33333	krox-like protein	hypothetical protein
9	PVP01_1265900.1	3	KS1 protein precursor	hypothetical protein
10	PVP01_0405000.1	2.88889	liver stage antigen 3	hypothetical protein
9	PVP01_1435300.1	3.375	male development gene 1	hypothetical protein
2	PVP01_0526900.1	1	memo-like protein	hypothetical protein
10	PVP01_1314700.1	1.33333	mitochondrial acidic protein MAM33	hypothetical protein	[68] GO:0005759 mitochondrial matrix
3	PVP01_1407400.1	1	MORN repeat protein	hypothetical protein
6	PVP01_1331700.1	1.16667	NOT family protein	hypothetical protein
5	PVP01_0933100.1	2.4	nucleic acid binding protein	hypothetical protein
9	PVP01_1467200.1	3.75	osmiophilic body protein G377	hypothetical protein	Distinct properties of the egress-related osmiophilic bodies in male and female gametocytes of the rodent malaria parasite Plasmodium berghei.
4	PVP01_1230700.1	1	protein BCP1	hypothetical protein
2	PVP01_1144100.1	1	RAP protein	hypothetical protein
1	PVP01_1120600.1	2	RAP protein	hypothetical protein
7	PVP01_0916600.1	2.5	rhoptry neck protein 4	hypothetical protein
1	PVP01_1105600.1	2	rhoptry protein RHOP148	hypothetical protein
5	PVP01_0710900.1	1	SAP domain-containing protein	hypothetical protein
9	PVP01_0305600.1	2.625	sexual stage antigen s16	hypothetical protein	[68] eTRAMP domain; predicted signal peptide; 1 predicted TM domain
10	PVP01_0801700.1	3.33333	STP1 protein	hypothetical protein
2	PVP01_1137800.1	1	SWIB/MDM2 domain-containing protein	hypothetical protein
3	PVP01_0720100.1	1	tetratricopeptide repeat protein	hypothetical protein
4	PVP01_1328700.1	1	tetratricopeptide repeat protein	hypothetical protein
2	PVP01_1431300.1	2.5	tetratricopeptide repeat protein	hypothetical protein
4	PVP01_1459000.1	1.5	tetratricopeptide repeat protein	hypothetical protein
4	PVP01_0718200.1	1	TLD domain-containing protein	hypothetical protein	[68] BlastP to oxidation resistance protein 1; [68] lysosomal membrane
4	PVP01_1416300.1	1.25	zinc finger (CCCH type) protein	hypothetical protein	could be transcription, RNA processing, but zinc finger proteins can have other functions as well
4	PVP01_0529400.1	1.25	zinc finger protein	hypothetical protein
2	PVP01_0710600.1	1	zinc finger protein	hypothetical protein
5	PVP01_0807800.1	1	zinc finger protein	hypothetical protein
4	PVP01_1113400.1	1.5	zinc finger protein	hypothetical protein
2	PVP01_1256600.1	1	zinc finger protein	hypothetical protein
7	PVP01_1304600.1	2.83333	zinc finger protein	hypothetical protein
5	PVP01_1438400.1	1.5	zinc finger protein	hypothetical protein
2	PVP01_0519900.1	1	conserved Apicomplexan protein, unknown function	hypothetical protein
6	PVP01_0925800.1	1.2	conserved Apicomplexan protein, unknown function	hypothetical protein
9	PVP01_0906600.1	2	conserved Apicomplexan protein, unknown function	hypothetical protein
2	PVP01_0806700.1	1	conserved membrane protein, unknown function	hypothetical protein
1	PVP01_0213800.1	2	conserved Plasmodium membrane protein, unknown function	hypothetical protein
2	PVP01_0212100.1	1	conserved Plasmodium membrane protein, unknown function	hypothetical protein
3	PVP01_0939700.1	1	conserved Plasmodium protein, unknown function	hypothetical protein
3	PVP01_1243700.1	1	conserved Plasmodium protein, unknown function	hypothetical protein
3	PVP01_1467500.1	1	conserved Plasmodium protein, unknown function	hypothetical protein
2	PVP01_0117800.1	1	conserved Plasmodium protein, unknown function	hypothetical protein
2	PVP01_0528800.1	2	conserved Plasmodium protein, unknown function	hypothetical protein
2	PVP01_0731800.1	1	conserved Plasmodium protein, unknown function	hypothetical protein
2	PVP01_1014200.1	1	conserved Plasmodium protein, unknown function	hypothetical protein
2	PVP01_1028100.1	1	conserved Plasmodium protein, unknown function	hypothetical protein
2	PVP01_1208300.1	1.5	conserved Plasmodium protein, unknown function	hypothetical protein
2	PVP01_1258700.1	1	conserved Plasmodium protein, unknown function	hypothetical protein
2	PVP01_1433600.1	1.5	conserved Plasmodium protein, unknown function	hypothetical protein
2	PVP01_1457900.1	1.5	conserved Plasmodium protein, unknown function	hypothetical protein
1	PVP01_0815600.1	2	conserved Plasmodium protein, unknown function	hypothetical protein
7	PVP01_0102600.1	3.28571	conserved Plasmodium protein, unknown function	hypothetical protein
5	PVP01_0112800.1	1.8	conserved Plasmodium protein, unknown function	hypothetical protein
10	PVP01_0102700.1	2.77778	conserved Plasmodium protein, unknown function	hypothetical protein
1	PVP01_0104500.1	2	conserved Plasmodium protein, unknown function	hypothetical protein
1	PVP01_0107700.1	2	conserved Plasmodium protein, unknown function	hypothetical protein
2	PVP01_0108300.1	1	conserved Plasmodium protein, unknown function	hypothetical protein
1	PVP01_0110500.1	3	conserved Plasmodium protein, unknown function	hypothetical protein
1	PVP01_0115800.1	2	conserved Plasmodium protein, unknown function	hypothetical protein
6	PVP01_0209000.1	2	conserved Plasmodium protein, unknown function	hypothetical protein
5	PVP01_0216100.1	2	conserved Plasmodium protein, unknown function	hypothetical protein
2	PVP01_0213400.1	1	conserved Plasmodium protein, unknown function	hypothetical protein
5	PVP01_0309900.1	1.2	conserved Plasmodium protein, unknown function	hypothetical protein
4	PVP01_0319100.1	2	conserved Plasmodium protein, unknown function	hypothetical protein
3	PVP01_0302900.1	1	conserved Plasmodium protein, unknown function	hypothetical protein
2	PVP01_0306000.1	1	conserved Plasmodium protein, unknown function	hypothetical protein
2	PVP01_0310100.1	1.5	conserved Plasmodium protein, unknown function	hypothetical protein
2	PVP01_0311200.1	1.5	conserved Plasmodium protein, unknown function	hypothetical protein
1	PVP01_0311400.1	2	conserved Plasmodium protein, unknown function	hypothetical protein
10	PVP01_0316800.1	1.66667	conserved Plasmodium protein, unknown function	hypothetical protein
6	PVP01_0317100.1	1.8	conserved Plasmodium protein, unknown function	hypothetical protein
5	PVP01_0318900.1	1	conserved Plasmodium protein, unknown function	hypothetical protein
3	PVP01_0319800.1	1	conserved Plasmodium protein, unknown function	hypothetical protein
2	PVP01_0320400.1	1.5	conserved Plasmodium protein, unknown function	hypothetical protein
7	PVP01_0414000.1	1.57143	conserved Plasmodium protein, unknown function	hypothetical protein
6	PVP01_0421000.1	1.33333	conserved Plasmodium protein, unknown function	hypothetical protein
5	PVP01_0412500.1	1.6	conserved Plasmodium protein, unknown function	hypothetical protein
4	PVP01_0412400.1	2.25	conserved Plasmodium protein, unknown function	hypothetical protein
1	PVP01_0406400.1	2	conserved Plasmodium protein, unknown function	hypothetical protein
2	PVP01_0408500.1	1	conserved Plasmodium protein, unknown function	hypothetical protein
2	PVP01_0410100.1	1	conserved Plasmodium protein, unknown function	hypothetical protein
7	PVP01_0414700.1	1.33333	conserved Plasmodium protein, unknown function	hypothetical protein
3	PVP01_0416000.1	1.33333	conserved Plasmodium protein, unknown function	hypothetical protein
2	PVP01_0416400.1	1	conserved Plasmodium protein, unknown function	hypothetical protein
1	PVP01_0418200.1	2	conserved Plasmodium protein, unknown function	hypothetical protein
3	PVP01_0421700.1	1	conserved Plasmodium protein, unknown function	hypothetical protein
5	PVP01_0509500.1	3.2	conserved Plasmodium protein, unknown function	hypothetical protein
5	PVP01_0514700.1	1.2	conserved Plasmodium protein, unknown function	hypothetical protein
4	PVP01_0512900.1	2	conserved Plasmodium protein, unknown function	hypothetical protein
9	PVP01_0526400.1	2.375	conserved Plasmodium protein, unknown function	hypothetical protein
1	PVP01_0526800.1	2	conserved Plasmodium protein, unknown function	hypothetical protein
2	PVP01_0527400.1	1	conserved Plasmodium protein, unknown function	hypothetical protein
2	PVP01_0527500.1	1.5	conserved Plasmodium protein, unknown function	hypothetical protein
1	PVP01_0530100.1	3	conserved Plasmodium protein, unknown function	hypothetical protein
5	PVP01_0508400.1	1.4	conserved Plasmodium protein, unknown function	hypothetical protein
2	PVP01_0512100.1	1	conserved Plasmodium protein, unknown function	hypothetical protein
1	PVP01_0515300.1	2	conserved Plasmodium protein, unknown function	hypothetical protein
5	PVP01_0620600.1	1.2	conserved Plasmodium protein, unknown function	hypothetical protein
5	PVP01_0621300.1	2.4	conserved Plasmodium protein, unknown function	hypothetical protein
5	PVP01_0602700.1	1	conserved Plasmodium protein, unknown function	hypothetical protein
2	PVP01_0606300.1	1	conserved Plasmodium protein, unknown function	hypothetical protein
2	PVP01_0606900.1	1.5	conserved Plasmodium protein, unknown function	hypothetical protein
5	PVP01_0610000.1	1	conserved Plasmodium protein, unknown function	hypothetical protein
5	PVP01_0610500.1	1	conserved Plasmodium protein, unknown function	hypothetical protein
1	PVP01_0611200.1	2	conserved Plasmodium protein, unknown function	hypothetical protein
9	PVP01_0620800.1	3.125	conserved Plasmodium protein, unknown function	hypothetical protein
6	PVP01_0707500.1	1.16667	conserved Plasmodium protein, unknown function	hypothetical protein
4	PVP01_0732000.1	1	conserved Plasmodium protein, unknown function	hypothetical protein
4	PVP01_0732600.1	1.5	conserved Plasmodium protein, unknown function	hypothetical protein
10	PVP01_0724400.1	2.77778	conserved Plasmodium protein, unknown function	hypothetical protein
3	PVP01_0701900.1	1.33333	conserved Plasmodium protein, unknown function	hypothetical protein
1	PVP01_0733600.1	2	conserved Plasmodium protein, unknown function	hypothetical protein
10	PVP01_0734300.1	2.66667	conserved Plasmodium protein, unknown function	hypothetical protein
2	PVP01_0702700.1	1	conserved Plasmodium protein, unknown function	hypothetical protein
5	PVP01_0705800.1	1	conserved Plasmodium protein, unknown function	hypothetical protein
3	PVP01_0708700.1	1.33333	conserved Plasmodium protein, unknown function	hypothetical protein
3	PVP01_0711700.1	1.33333	conserved Plasmodium protein, unknown function	hypothetical protein
4	PVP01_0711800.1	1	conserved Plasmodium protein, unknown function	hypothetical protein
2	PVP01_0714800.1	1.5	conserved Plasmodium protein, unknown function	hypothetical protein
4	PVP01_0719100.1	1.25	conserved Plasmodium protein, unknown function	hypothetical protein
4	PVP01_0722700.1	1.25	conserved Plasmodium protein, unknown function	hypothetical protein
6	PVP01_0834900.1	1.4	conserved Plasmodium protein, unknown function	hypothetical protein
4	PVP01_0821800.1	2.25	conserved Plasmodium protein, unknown function	hypothetical protein
3	PVP01_0822800.1	1.33333	conserved Plasmodium protein, unknown function	hypothetical protein
2	PVP01_0802500.1	1	conserved Plasmodium protein, unknown function	hypothetical protein
3	PVP01_0830300.1	1	conserved Plasmodium protein, unknown function	hypothetical protein
7	PVP01_0831100.1	1.16667	conserved Plasmodium protein, unknown function	hypothetical protein
9	PVP01_0802700.1	2.25	conserved Plasmodium protein, unknown function	hypothetical protein
3	PVP01_0834700.1	1.33333	conserved Plasmodium protein, unknown function	hypothetical protein
5	PVP01_0803500.1	1.75	conserved Plasmodium protein, unknown function	hypothetical protein
2	PVP01_0813400.1	1	conserved Plasmodium protein, unknown function	hypothetical protein
9	PVP01_0814200.1	3	conserved Plasmodium protein, unknown function	hypothetical protein
1	PVP01_0814400.1	3	conserved Plasmodium protein, unknown function	hypothetical protein
10	PVP01_0816400.1	2.66667	conserved Plasmodium protein, unknown function	hypothetical protein
7	PVP01_0920600.1	3	conserved Plasmodium protein, unknown function	hypothetical protein
5	PVP01_0906100.1	3.2	conserved Plasmodium protein, unknown function	hypothetical protein
10	PVP01_0924100.1	2.33333	conserved Plasmodium protein, unknown function	hypothetical protein
2	PVP01_0925900.1	1	conserved Plasmodium protein, unknown function	hypothetical protein
2	PVP01_0928700.1	1.5	conserved Plasmodium protein, unknown function	hypothetical protein
3	PVP01_0934000.1	1.33333	conserved Plasmodium protein, unknown function	hypothetical protein
4	PVP01_0934700.1	1.75	conserved Plasmodium protein, unknown function	hypothetical protein
2	PVP01_0936900.1	1	conserved Plasmodium protein, unknown function	hypothetical protein
2	PVP01_0940500.1	1.5	conserved Plasmodium protein, unknown function	hypothetical protein
2	PVP01_0940900.1	1	conserved Plasmodium protein, unknown function	hypothetical protein
4	PVP01_0943500.1	1	conserved Plasmodium protein, unknown function	hypothetical protein
2	PVP01_0912900.1	1	conserved Plasmodium protein, unknown function	hypothetical protein
4	PVP01_0913800.1	1.66667	conserved Plasmodium protein, unknown function	hypothetical protein
9	PVP01_0917900.1	2.625	conserved Plasmodium protein, unknown function	hypothetical protein
2	PVP01_0918600.1	1.5	conserved Plasmodium protein, unknown function	hypothetical protein
7	PVP01_0920500.1	1.33333	conserved Plasmodium protein, unknown function	hypothetical protein
3	PVP01_0921700.1	1	conserved Plasmodium protein, unknown function	hypothetical protein
5	PVP01_1024700.1	1.6	conserved Plasmodium protein, unknown function	hypothetical protein
5	PVP01_1025100.1	2	conserved Plasmodium protein, unknown function	hypothetical protein
2	PVP01_1023900.1	1	conserved Plasmodium protein, unknown function	hypothetical protein
3	PVP01_1025400.1	1.33333	conserved Plasmodium protein, unknown function	hypothetical protein
3	PVP01_1028300.1	1.33333	conserved Plasmodium protein, unknown function	hypothetical protein
1	PVP01_1030100.1	2	conserved Plasmodium protein, unknown function	hypothetical protein
2	PVP01_1004800.1	1	conserved Plasmodium protein, unknown function	hypothetical protein
3	PVP01_1011500.1	1	conserved Plasmodium protein, unknown function	hypothetical protein
4	PVP01_1013500.1	2	conserved Plasmodium protein, unknown function	hypothetical protein
9	PVP01_1018300.1	1.875	conserved Plasmodium protein, unknown function	hypothetical protein
6	PVP01_1105100.1	3.16667	conserved Plasmodium protein, unknown function	hypothetical protein
6	PVP01_1142300.1	1.16667	conserved Plasmodium protein, unknown function	hypothetical protein
5	PVP01_1105700.1	1.6	conserved Plasmodium protein, unknown function	hypothetical protein
5	PVP01_1131300.1	3.2	conserved Plasmodium protein, unknown function	hypothetical protein
5	PVP01_1144400.1	3.5	conserved Plasmodium protein, unknown function	hypothetical protein
10	PVP01_1123500.1	3.11111	conserved Plasmodium protein, unknown function	hypothetical protein
2	PVP01_1102600.1	1	conserved Plasmodium protein, unknown function	hypothetical protein
4	PVP01_1125900.1	1	conserved Plasmodium protein, unknown function	hypothetical protein
4	PVP01_1128400.1	1	conserved Plasmodium protein, unknown function	hypothetical protein
2	PVP01_1130200.1	1	conserved Plasmodium protein, unknown function	hypothetical protein
10	PVP01_1131900.1	3.11111	conserved Plasmodium protein, unknown function	hypothetical protein
4	PVP01_1133500.1	1	conserved Plasmodium protein, unknown function	hypothetical protein
2	PVP01_1137600.1	1	conserved Plasmodium protein, unknown function	hypothetical protein
3	PVP01_1139600.1	1	conserved Plasmodium protein, unknown function	hypothetical protein
2	PVP01_1143700.1	1.5	conserved Plasmodium protein, unknown function	hypothetical protein
3	PVP01_1145300.1	1	conserved Plasmodium protein, unknown function	hypothetical protein
10	PVP01_1110200.1	2.88889	conserved Plasmodium protein, unknown function	hypothetical protein
3	PVP01_1113700.1	1	conserved Plasmodium protein, unknown function	hypothetical protein
10	PVP01_1101700.1	3	conserved Plasmodium protein, unknown function	hypothetical protein
9	PVP01_1250200.1	2.375	conserved Plasmodium protein, unknown function	hypothetical protein
5	PVP01_1210100.1	1.2	conserved Plasmodium protein, unknown function	hypothetical protein
5	PVP01_1211500.1	1.2	conserved Plasmodium protein, unknown function	hypothetical protein
5	PVP01_1247300.1	2.2	conserved Plasmodium protein, unknown function	hypothetical protein
5	PVP01_1247500.1	2.6	conserved Plasmodium protein, unknown function	hypothetical protein
4	PVP01_1253100.1	1.25	conserved Plasmodium protein, unknown function	hypothetical protein
3	PVP01_1204500.1	1	conserved Plasmodium protein, unknown function	hypothetical protein
3	PVP01_1202400.1	1.33333	conserved Plasmodium protein, unknown function	hypothetical protein
1	PVP01_1228700.1	2	conserved Plasmodium protein, unknown function	hypothetical protein
2	PVP01_1230600.1	1	conserved Plasmodium protein, unknown function	hypothetical protein
3	PVP01_1231000.1	1	conserved Plasmodium protein, unknown function	hypothetical protein
10	PVP01_1203000.1	2	conserved Plasmodium protein, unknown function	hypothetical protein
10	PVP01_1232700.1	1.33333	conserved Plasmodium protein, unknown function	hypothetical protein
2	PVP01_1234900.1	1	conserved Plasmodium protein, unknown function	hypothetical protein
4	PVP01_1237900.1	3	conserved Plasmodium protein, unknown function	hypothetical protein
2	PVP01_1242700.1	1	conserved Plasmodium protein, unknown function	hypothetical protein
2	PVP01_1244400.1	1.5	conserved Plasmodium protein, unknown function	hypothetical protein
2	PVP01_1205200.1	1	conserved Plasmodium protein, unknown function	hypothetical protein
10	PVP01_1249600.1	3.22222	conserved Plasmodium protein, unknown function	hypothetical protein
2	PVP01_1259800.1	1	conserved Plasmodium protein, unknown function	hypothetical protein
2	PVP01_1260500.1	1	conserved Plasmodium protein, unknown function	hypothetical protein
10	PVP01_1261300.1	2.33333	conserved Plasmodium protein, unknown function	hypothetical protein
5	PVP01_1268400.1	1	conserved Plasmodium protein, unknown function	hypothetical protein
6	PVP01_1269500.1	1	conserved Plasmodium protein, unknown function	hypothetical protein
7	PVP01_1208400.1	1.28571	conserved Plasmodium protein, unknown function	hypothetical protein
5	PVP01_1209000.1	1.25	conserved Plasmodium protein, unknown function	hypothetical protein
10	PVP01_1221300.1	1.55556	conserved Plasmodium protein, unknown function	hypothetical protein
4	PVP01_1225000.1	1.66667	conserved Plasmodium protein, unknown function	hypothetical protein
8	PVP01_1339600.1	2.42857	conserved Plasmodium protein, unknown function	hypothetical protein
5	PVP01_1304700.1	2.4	conserved Plasmodium protein, unknown function	hypothetical protein
5	PVP01_1319800.1	3	conserved Plasmodium protein, unknown function	hypothetical protein
5	PVP01_1329200.1	3.4	conserved Plasmodium protein, unknown function	hypothetical protein
5	PVP01_1339400.1	1.6	conserved Plasmodium protein, unknown function	hypothetical protein
5	PVP01_1340300.1	2.6	conserved Plasmodium protein, unknown function	hypothetical protein
2	PVP01_1310400.1	1	conserved Plasmodium protein, unknown function	hypothetical protein
2	PVP01_1322500.1	1.5	conserved Plasmodium protein, unknown function	hypothetical protein
5	PVP01_1323600.1	1.75	conserved Plasmodium protein, unknown function	hypothetical protein
8	PVP01_1325300.1	1.14286	conserved Plasmodium protein, unknown function	hypothetical protein
4	PVP01_1326600.1	1.33333	conserved Plasmodium protein, unknown function	hypothetical protein
3	PVP01_1329500.1	1	conserved Plasmodium protein, unknown function	hypothetical protein
4	PVP01_1331300.1	1.33333	conserved Plasmodium protein, unknown function	hypothetical protein
5	PVP01_1338200.1	1.25	conserved Plasmodium protein, unknown function	hypothetical protein
9	PVP01_1339300.1	2	conserved Plasmodium protein, unknown function	hypothetical protein
6	PVP01_1343900.1	1.4	conserved Plasmodium protein, unknown function	hypothetical protein
4	PVP01_1345600.1	1	conserved Plasmodium protein, unknown function	hypothetical protein
3	PVP01_1305400.1	1.33333	conserved Plasmodium protein, unknown function	hypothetical protein
6	PVP01_1305900.1	1	conserved Plasmodium protein, unknown function	hypothetical protein
1	PVP01_1309200.1	3	conserved Plasmodium protein, unknown function	hypothetical protein
3	PVP01_1314000.1	1.33333	conserved Plasmodium protein, unknown function	hypothetical protein
2	PVP01_1316100.1	1.5	conserved Plasmodium protein, unknown function	hypothetical protein
3	PVP01_1319400.1	1.66667	conserved Plasmodium protein, unknown function	hypothetical protein
9	PVP01_1321400.1	3.5	conserved Plasmodium protein, unknown function	hypothetical protein
6	PVP01_1405900.1	1.16667	conserved Plasmodium protein, unknown function	hypothetical protein
5	PVP01_1406800.1	2.8	conserved Plasmodium protein, unknown function	hypothetical protein
5	PVP01_1408600.1	2	conserved Plasmodium protein, unknown function	hypothetical protein
5	PVP01_1411800.1	3.2	conserved Plasmodium protein, unknown function	hypothetical protein
4	PVP01_1420500.1	1.25	conserved Plasmodium protein, unknown function	hypothetical protein
4	PVP01_1437300.1	1.25	conserved Plasmodium protein, unknown function	hypothetical protein
4	PVP01_1456000.1	1	conserved Plasmodium protein, unknown function	hypothetical protein
3	PVP01_1414800.1	1.5	conserved Plasmodium protein, unknown function	hypothetical protein
10	PVP01_1426900.1	3.22222	conserved Plasmodium protein, unknown function	hypothetical protein
5	PVP01_1427000.1	2	conserved Plasmodium protein, unknown function	hypothetical protein
9	PVP01_1428200.1	2.125	conserved Plasmodium protein, unknown function	hypothetical protein
10	PVP01_1428700.1	1.66667	conserved Plasmodium protein, unknown function	hypothetical protein
2	PVP01_1429600.1	1	conserved Plasmodium protein, unknown function	hypothetical protein
2	PVP01_1430900.1	1	conserved Plasmodium protein, unknown function	hypothetical protein
1	PVP01_1432700.1	2	conserved Plasmodium protein, unknown function	hypothetical protein
3	PVP01_1434200.1	1.66667	conserved Plasmodium protein, unknown function	hypothetical protein
2	PVP01_1436900.1	1	conserved Plasmodium protein, unknown function	hypothetical protein
2	PVP01_1440400.1	1	conserved Plasmodium protein, unknown function	hypothetical protein
2	PVP01_1443400.1	1	conserved Plasmodium protein, unknown function	hypothetical protein
2	PVP01_1445900.1	1	conserved Plasmodium protein, unknown function	hypothetical protein
1	PVP01_1446900.1	2	conserved Plasmodium protein, unknown function	hypothetical protein
7	PVP01_1447400.1	1.16667	conserved Plasmodium protein, unknown function	hypothetical protein
4	PVP01_1404700.1	2	conserved Plasmodium protein, unknown function	hypothetical protein
1	PVP01_1452300.1	2	conserved Plasmodium protein, unknown function	hypothetical protein
10	PVP01_1455500.1	1.55556	conserved Plasmodium protein, unknown function	hypothetical protein
2	PVP01_1457500.1	1	conserved Plasmodium protein, unknown function	hypothetical protein
2	PVP01_1458300.1	1	conserved Plasmodium protein, unknown function	hypothetical protein
2	PVP01_1459400.1	2	conserved Plasmodium protein, unknown function	hypothetical protein
2	PVP01_1465800.1	1	conserved Plasmodium protein, unknown function	hypothetical protein
9	PVP01_1466200.1	2.75	conserved Plasmodium protein, unknown function	hypothetical protein
2	PVP01_1469300.1	1	conserved Plasmodium protein, unknown function	hypothetical protein
10	PVP01_1406200.1	1.88889	conserved Plasmodium protein, unknown function	hypothetical protein
4	PVP01_1409400.1	2.5	conserved Plasmodium protein, unknown function	hypothetical protein
2	PVP01_1410000.1	1	conserved Plasmodium protein, unknown function	hypothetical protein
2	PVP01_1414700.1	1	conserved Plasmodium protein, unknown function	hypothetical protein
2	PVP01_1418500.1	1	conserved Plasmodium protein, unknown function	hypothetical protein
2	PVP01_1422100.1	1	conserved Plasmodium protein, unknown function	hypothetical protein
4	PVP01_1422800.1	1	conserved Plasmodium protein, unknown function	hypothetical protein
5	PVP01_0415400.1	1	conserved protein, unknown function	hypothetical protein
4	PVP01_0505300.1	1.25	conserved protein, unknown function	hypothetical protein
3	PVP01_0816900.1	1	conserved protein, unknown function	hypothetical protein
9	PVP01_1122800.1	1.25	conserved protein, unknown function	hypothetical protein
6	PVP01_1118900.1	2.33333	conserved protein, unknown function	hypothetical protein
3	PVP01_1305000.1	1	conserved protein, unknown function	hypothetical protein
7	PVP01_1301900.1	3.83333	conserved protein, unknown function	hypothetical protein
9	PVP01_1428900.1	2.75	conserved protein, unknown function	hypothetical protein
8	PVP01_1455800.1	2	conserved protein, unknown function	hypothetical protein
5	PVP01_0202000.1	1.2	hypothetical protein	hypothetical protein
5	PVP01_0423300.1	1.25	hypothetical protein	hypothetical protein
2	PVP01_0620700.1	1.5	hypothetical protein	hypothetical protein
5	PVP01_0620900.1	1	hypothetical protein	hypothetical protein
2	PVP01_0700100.1	1	hypothetical protein	hypothetical protein
6	PVP01_0925500.1	1.16667	hypothetical protein	hypothetical protein
3	PVP01_1030700.1	1.33333	hypothetical protein	hypothetical protein
9	PVP01_1201700.1	3.375	hypothetical protein	hypothetical protein
9	PVP01_1469500.1	3.375	hypothetical protein	hypothetical protein
9	PVP01_0004250.1	2.5	hypothetical protein	hypothetical protein
6	PVP01_1217500.1	3.5	1-deoxy-D-xylulose 5-phosphate synthase	metabolism
7	PVP01_0513600.1	2	2-oxoglutarate dehydrogenase E1 component, mitochondrial precursor	metabolism
10	PVP01_1413600.1	2.33333	2-oxoisovalerate dehydrogenase subunit alpha, mitochondrial	metabolism
4	PVP01_1029400.1	1.75	2-oxoisovalerate dehydrogenase subunit beta, mitochondrial	metabolism
2	PVP01_1458100.1	1	3-hydroxyisobutyryl-coenzyme A hydrolase	metabolism
4	PVP01_0936800.1	1	3-oxo-5-alpha-steroid 4-dehydrogenase	metabolism
5	PVP01_1424100.1	1.2	4-nitrophenylphosphatase	metabolism	PlasmoDB: Biological Process GO:0008152 metabolic process
9	PVP01_0713800.1	3.125	6-phosphofructokinase	metabolism
9	PVP01_1252300.1	2.375	6-phosphogluconate dehydrogenase, decarboxylating	metabolism
5	PVP01_1121700.1	2.2	acetyl-CoA synthetase	metabolism
4	PVP01_1319100.1	1.25	acid phosphatase	metabolism
2	PVP01_1212700.1	1	aconitate hydratase	metabolism
10	PVP01_1430300.1	1.44444	acyl-CoA binding protein	metabolism
10	PVP01_0409900.1	3.33333	acyl-CoA synthetase	metabolism
10	PVP01_1008700.1	3.44444	acyl-CoA synthetase	metabolism
5	PVP01_1130000.1	1.5	acyl-CoA synthetase	metabolism
5	PVP01_1456900.1	1	acyl-CoA synthetase	metabolism
9	PVP01_0614700.1	3.375	adenosine deaminase	metabolism
10	PVP01_1013000.1	2.77778	adenosylhomocysteinase	metabolism
10	PVP01_0808900.1	2.66667	adenylate kinase	metabolism
5	PVP01_0418500.1	1.8	adenylosuccinate lyase	metabolism
2	PVP01_1117300.1	1.5	adenylosuccinate synthetase	metabolism
8	PVP01_1461700.1	2	ADP-ribosylation factor GTPase-activating protein	metabolism	GO:0032312	regulation of ARF GTPase activity
9	PVP01_0710800.1	2.25	alkaline phosphatase	metabolism
3	PVP01_1225900.1	1	alpha/beta-hydrolase	metabolism	[70] GO - Biological process lipid metabolic process
1	PVP01_0705000.1	2	arginase	metabolism
8	PVP01_0830700.1	1.42857	asparagine synthetase [glutamine-hydrolyzing]	metabolism
4	PVP01_1210000.1	1.25	aspartate carbamoyltransferase	metabolism
6	PVP01_0407900.1	1.4	ATP synthase F1, alpha subunit	metabolism
10	PVP01_1453800.1	3.44444	ATP synthase subunit beta, mitochondrial	metabolism
4	PVP01_1412300.1	1.33333	ATP synthase subunit gamma, mitochondrial	metabolism
4	PVP01_0929100.1	1	ATP-dependent 6-phosphofructokinase	metabolism
7	PVP01_0526600.1	1.71429	bifunctional dihydrofolate reductase-thymidylate synthase	metabolism
2	PVP01_0114300.1	1	C-mannosyltransferase	metabolism
8	PVP01_1409200.1	2.14286	carbamoyl phosphate synthetase	metabolism
5	PVP01_1347000.1	2.8	choline kinase	metabolism
4	PVP01_1417500.1	1.25	choline-phosphate cytidylyltransferase	metabolism
4	PVP01_1121200.1	1.66667	choline/ethanolaminephosphotransferase	metabolism
6	PVP01_0607700.1	1	citrate synthase, mitochondrial	metabolism
3	PVP01_1338700.1	1.33333	CTP synthase	metabolism
7	PVP01_1339000.1	1.16667	cytidine diphosphate-diacylglycerol synthase	metabolism
8	PVP01_1267600.1	2.75	cytochrome b-c1 complex subunit Rieske	metabolism
4	PVP01_0716500.1	2.75	cytochrome b5-like heme/steroid binding protein	metabolism
4	PVP01_1110300.1	2.25	cytochrome c oxidase subunit 2	metabolism
6	PVP01_0726300.1	1.5	cytochrome c oxidase subunit 5B	metabolism
5	PVP01_1244100.1	1	cytochrome c1 precursor	metabolism
10	PVP01_0305700.1	1.77778	cytosolic glyoxalase II	metabolism
4	PVP01_1336300.1	1	deoxyhypusine synthase	metabolism
9	PVP01_0606800.1	3.125	deoxyribose-phosphate aldolase	metabolism
5	PVP01_0927800.1	1	deoxyuridine 5'-triphosphate nucleotidohydrolase	metabolism
5	PVP01_0729100.1	1.2	diacylglycerol kinase	metabolism
3	PVP01_1450400.1	1	dihydrolipoyl dehydrogenase, mitochondrial	metabolism
5	PVP01_1421600.1	2.4	dihydrolipoyllysine-residue succinyltransferase component of 2-oxoglutarate dehydrogenase complex	metabolism
4	PVP01_1233900.1	1.25	dihydroorotase	metabolism
8	PVP01_0810800.1	1.57143	dolichyl-phosphate-mannose protein mannosyltransferase	metabolism
5	PVP01_0821000.1	2.8	endonuclease/exonuclease/phosphatase family protein	metabolism	MetaCyc: dolichol and dolichyl phosphate biosynthesis
4	PVP01_0622100.1	1	enhancer of rudimentary homolog	metabolism	GO:0006221	pyrimidine nucleotide biosynthetic process
10	PVP01_0816000.1	3.77778	enolase	metabolism
5	PVP01_1324100.1	1.8	enoyl-CoA hydratase	metabolism
7	PVP01_0925200.1	1.83333	ethanolamine kinase	metabolism
5	PVP01_1207100.1	1.25	ethanolamine-phosphate cytidylyltransferase	metabolism
7	PVP01_0833800.1	1.33333	FAD-dependent glycerol-3-phosphate dehydrogenase	metabolism
3	PVP01_0316100.1	1.33333	ferrodoxin reductase-like protein	metabolism
9	PVP01_1262200.1	3.375	fructose 1,6-bisphosphate aldolase	metabolism
2	PVP01_0725800.1	1	fumarate hydratase	metabolism
5	PVP01_1253200.1	1	glucose-6-phosphate dehydrogenase-6-phosphogluconolactonase	metabolism
9	PVP01_1313500.1	3	glucose-6-phosphate isomerase	metabolism
8	PVP01_0118200.1	2.5	glutamate dehydrogenase	metabolism
5	PVP01_0721100.1	2.4	glutamine synthetase	metabolism
6	PVP01_0725200.1	1.5	glutamine-dependent NAD(+) synthetase	metabolism
10	PVP01_1244000.1	3.55556	glyceraldehyde-3-phosphate dehydrogenase	metabolism
9	PVP01_1203200.1	1.25	glycerol kinase	metabolism
9	PVP01_1431400.1	1.5	glycerol-3-phosphate 1-O-acyltransferase	metabolism
9	PVP01_1435000.1	2.125	glycerol-3-phosphate dehydrogenase	metabolism
5	PVP01_0914500.1	1.4	glyoxalase I	metabolism
8	PVP01_0812700.1	2.85714	GMP synthase [glutamine-hydrolyzing]	metabolism
3	PVP01_1432900.1	1.33333	GPI ethanolamine phosphate transferase 3	metabolism
4	PVP01_0727400.1	3	guanylate kinase	metabolism
10	PVP01_0618500.1	2.22222	haloacid dehalogenase-like hydrolase	metabolism
10	PVP01_1444300.1	3.11111	haloacid dehalogenase-like hydrolase	metabolism
10	PVP01_1444500.1	2.11111	haloacid dehalogenase-like hydrolase	metabolism
3	PVP01_0316500.1	1	Ham1-like protein	metabolism	E.C. 3.6.1.19 Nucleoside-triphosphate diphosphatase
10	PVP01_1125500.1	3	hexokinase	metabolism
10	PVP01_0420400.1	1.33333	hexose transporter	metabolism
8	PVP01_1429500.1	1.28571	hydroxymethyldihydropterin pyrophosphokinase-dihydropteroate synthase	metabolism
9	PVP01_0812500.1	3.125	hypoxanthine-guanine phosphoribosyltransferase	metabolism
5	PVP01_0823800.1	3	inorganic pyrophosphatase	metabolism
7	PVP01_0719200.1	1.5	inosine-5'-monophosphate dehydrogenase	metabolism
9	PVP01_1022200.1	3.5	inositol-3-phosphate synthase	metabolism
1	PVP01_0105700.1	2	inositol-phosphate phosphatase	metabolism
4	PVP01_1209100.1	1.66667	isocitrate dehydrogenase [NADP], mitochondrial	metabolism
9	PVP01_1229700.1	3.5	L-lactate dehydrogenase	metabolism
8	PVP01_1229400.1	2	lactate dehydrogenase	metabolism
2	PVP01_1318100.1	1.5	large subunit GTPase 1	metabolism
5	PVP01_0617900.1	2.2	leucine-rich repeat protein	metabolism	1-phosphatidylinositol-4-phosphate 5-kinase; MetaCyc: Lipid A-core biosynthesis
9	PVP01_0836500.1	1.125	lipoamide acyltransferase component of branched- chain alpha-keto acid dehydrogenase complex	metabolism
5	PVP01_1143000.1	1.75	long chain polyunsaturated fatty acid elongation enzyme	metabolism
5	PVP01_0305100.1	1.2	lysine decarboxylase	metabolism
8	PVP01_0110100.1	1.71429	lysophospholipase	metabolism
10	PVP01_1447500.1	2.88889	macrophage migration inhibitory factor	metabolism	E.C. 5.3.2.1 phenylpyruvate tautomerase
5	PVP01_0704800.1	1.6	Maf-like protein	metabolism	GO Molecular function nucleoside-triphosphate diphosphatase activity
10	PVP01_1131000.1	2	malate dehydrogenase	metabolism
7	PVP01_0118400.1	1.5	mannose-6-phosphate isomerase	metabolism
3	PVP01_1424600.1	1	mitochondrial ATP synthase F1, epsilon subunit	metabolism
5	PVP01_1312500.1	1	N-acetyltransferase	metabolism
4	PVP01_1420200.1	1	N(2),N(2)-dimethylguanosine tRNA methyltransferase	metabolism
9	PVP01_1314200.1	1.375	NAD(P)H-dependent glutamate synthase	metabolism
3	PVP01_1104500.1	1	NADH-cytochrome b5 reductase	metabolism
10	PVP01_1332400.1	2.11111	NADP-specific glutamate dehydrogenase	metabolism
5	PVP01_0819700.1	3.6	nicotinamidase	metabolism
10	PVP01_1120400.1	1.77778	nicotinate phosphoribosyltransferase	metabolism
10	PVP01_1205700.1	2.33333	nucleoside diphosphate hydrolase	metabolism
10	PVP01_1105500.1	1.33333	nucleoside diphosphate kinase	metabolism
10	PVP01_1140100.1	2.44444	ornithine aminotransferase	metabolism
3	PVP01_0932600.1	1	oxysterol-binding protein	metabolism
7	PVP01_1336900.1	2.14286	p1/s1 nuclease	metabolism	GO:0006308	DNA catabolic process
5	PVP01_0726400.1	3.2	phosphatidylserine decarboxylase	metabolism
10	PVP01_1212000.1	2.22222	phosphoenolpyruvate carboxykinase	metabolism
10	PVP01_1211800.1	3	phosphoethanolamine N-methyltransferase	metabolism
3	PVP01_0520000.1	1	phosphoglucomutase-2	metabolism
5	PVP01_0812600.1	3.4	phosphoglucomutase	metabolism
10	PVP01_0721000.1	3.22222	phosphoglycerate kinase	metabolism
9	PVP01_0829900.1	2.25	phosphoglycerate mutase	metabolism
9	PVP01_0920700.1	3.375	phosphoglycerate mutase	metabolism
5	PVP01_0712600.1	1	phospholipid or glycerol acyltransferase	metabolism
10	PVP01_1229500.1	3	phosphoribosylpyrophosphate synthetase	metabolism
5	PVP01_0505000.1	2	prolyl 4-hydroxylase subunit alpha	metabolism
10	PVP01_1020600.1	2.44444	purine nucleoside phosphorylase	metabolism
1	PVP01_1247200.1	2	pyridoxal 5'-phosphate synthase	metabolism
5	PVP01_1133100.1	1	pyridoxal kinase	metabolism
10	PVP01_1128300.1	2.77778	pyridoxine biosynthesis protein PDX1	metabolism
5	PVP01_0916800.1	2.4	pyridoxine biosynthesis protein PDX2	metabolism
8	PVP01_1114000.1	2.875	pyrroline carboxylate reductase	metabolism
10	PVP01_1122700.1	3.33333	pyruvate kinase	metabolism
9	PVP01_1312300.1	2.77778	ribonucleoside-diphosphate reductase large subunit	metabolism
5	PVP01_1343200.1	2	ribonucleoside-diphosphate reductase small chain	metabolism
2	PVP01_0934600.1	2.5	RNA (uracil-5-)methyltransferase	metabolism
4	PVP01_1022500.1	1.5	RNA pseudouridylate synthase	metabolism
3	PVP01_1320000.1	1.33333	rRNA (adenosine-2'-O-)-methyltransferase	metabolism
2	PVP01_0618200.1	1	S-adenosylmethionine decarboxylase/ornithine decarboxylase	metabolism
10	PVP01_0720700.1	2.44444	S-adenosylmethionine synthetase	metabolism
9	PVP01_1453700.1	1.75	serine hydroxymethyltransferase	metabolism
10	PVP01_0929700.1	1.33333	spermidine synthase	metabolism
3	PVP01_0927300.1	1	steryl ester hydrolase	metabolism	GO:0006629	lipid metabolic process
7	PVP01_1317800.1	1.66667	succinyl-CoA ligase [ADP-forming] subunit beta	metabolism
6	PVP01_1311800.1	1.2	succinyl-CoA ligase	metabolism
7	PVP01_0909300.1	2.28571	succinyl-CoA synthetase alpha subunit	metabolism
4	PVP01_1302800.1	1	threonylcarbamoyl-AMP synthase	metabolism
9	PVP01_1269800.1	2.375	trailer hitch homolog	metabolism	GO:0006402	mRNA catabolic process
10	PVP01_1138400.1	2.77778	transketolase	metabolism
8	PVP01_1267100.1	3.71429	triosephosphate isomerase	metabolism
8	PVP01_0203700.1	2.71429	UMP-CMP kinase	metabolism
9	PVP01_0837300.1	2.375	exportin-1	nucleocytoplasmic transport
4	PVP01_0708600.1	1	exportin-7	nucleocytoplasmic transport
5	PVP01_1416800.1	1.25	exportin-T	nucleocytoplasmic transport
9	PVP01_0731500.1	1.33333	importin alpha re-exporter	nucleocytoplasmic transport
9	PVP01_1425200.1	1.125	importin beta	nucleocytoplasmic transport
8	PVP01_0106200.1	1.625	importin-7	nucleocytoplasmic transport
1	PVP01_0106200.1	4	importin-7	nucleocytoplasmic transport
10	PVP01_1427800.1	2.22222	karyopherin alpha	nucleocytoplasmic transport
8	PVP01_1009900.1	3.71429	karyopherin beta	nucleocytoplasmic transport
1	PVP01_1026300.1	2	nuclear protein localization protein 4	nucleocytoplasmic transport
9	PVP01_1336600.1	1.375	nuclear transport factor 2	nucleocytoplasmic transport
4	PVP01_1118300.1	1	Ran-binding protein	nucleocytoplasmic transport
9	PVP01_0529000.1	2.75	ran-specific GTPase-activating protein 1	nucleocytoplasmic transport	GO:0006606	protein import into nucleus
5	PVP01_0934200.1	1.75	apical membrane antigen 1	pathogenesis; predicted adhesin [81]	GO:0009405	pathogenesis
2	PVP01_0504400.1	1	sporozoite invasion-associated protein 2	pathogenesis	Synthetic peptides from two Pf sporozoite invasion-associated proteins specifically interact with HeLa and HepG2 cells.
10	PVP01_0203200.1	1.11111	TatD-like deoxyribonuclease	pathogenesis; metabolism	GO:0009405 pathogenesis; GO:0006259 DNA metabolic process
3	PVP01_0613800.1	1	merozoite TRAP-like protein	pathogenesis; predicted adhesin [81]; surface	A conserved molecular motor drives cell invasion and gliding motility across malaria life cycle stages and other apicomplexan parasites; Semaphorin-7A is an erythrocyte receptor for P. falciparum merozoite-specific TRAP homolog, MTRAP. GO:0020009 microneme. Of the specialized secretory compartments identified in apicomplexans, micronemes discharge their contents first, during initial contact of t…
1	PVP01_0701200.1	2	reticulocyte binding protein 1a	pathogenesis; surface	GO:0020009	microneme
2	PVP01_0701100.1	1	reticulocyte binding protein 1b	pathogenesis; surface
2	PVP01_0800700.1	1	reticulocyte binding protein 2b	pathogenesis; surface
10	PVP01_1469200.1	3	rhoptry neck protein 3	pathogenesis; surface	[70] GO - Biological process entry into host cell
10	PVP01_1033400.1	1.33333	rhoptry-associated protein 2	pathogenesis; surface	[70] GO - Biological process entry into host cel
2	PVP01_0007000.1	1	PIR protein	PIR protein
1	PVP01_0119800.1	2	PIR protein	PIR protein
1	PVP01_0121700.1	2	PIR protein	PIR protein
10	PVP01_0201500.1	2.11111	PIR protein	PIR protein
10	PVP01_0201600.1	2.44444	PIR protein	PIR protein
8	PVP01_0201700.1	3.28571	PIR protein	PIR protein
10	PVP01_0201800.1	2	PIR protein	PIR protein
10	PVP01_0201900.1	2.88889	PIR protein	PIR protein
3	PVP01_0403500.1	1	PIR protein	PIR protein
4	PVP01_0403900.1	3.75	PIR protein	PIR protein
3	PVP01_0625000.1	1	PIR protein	PIR protein
3	PVP01_0624000.1	2	PIR protein	PIR protein
3	PVP01_0736900.1	1	PIR protein	PIR protein
1	PVP01_0839600.1	2	PIR protein	PIR protein
6	PVP01_0841000.1	1.33333	PIR protein	PIR protein
1	PVP01_0949700.1	2	PIR protein	PIR protein
1	PVP01_0950000.1	2	PIR protein	PIR protein
3	PVP01_1148700.1	1	PIR protein	PIR protein
1	PVP01_1149100.1	2	PIR protein	PIR protein
3	PVP01_1100200.1	1.5	PIR protein	PIR protein
6	PVP01_1272300.1	1.5	PIR protein	PIR protein
10	PVP01_1272400.1	2.33333	PIR protein	PIR protein
2	PVP01_1201300.1	1	PIR protein	PIR protein
4	PVP01_1471200.1	1.25	PIR protein	PIR protein
1	PVP01_1472500.1	2	PIR protein	PIR protein
1	PVP01_0000820.1	2	PIR protein	PIR protein
1	PVP01_0004010.1	2	PIR protein	PIR protein
5	PVP01_0004240.1	3	PIR protein	PIR protein
4	PVP01_0010640.1	2.25	PIR protein	PIR protein
1	PVP01_0005930.1	2	PIR protein	PIR protein
2	PVP01_0001500.1	1	PIR protein	PIR protein
1	PVP01_0007290.1	2	PIR protein	PIR protein
2	PVP01_0001710.1	1	PIR protein	PIR protein
3	PVP01_0007720.1	1	PIR protein	PIR protein
2	PVP01_0011150.1	1.5	PIR protein	PIR protein
3	PVP01_0004920.1	1	PIR protein	PIR protein
1	PVP01_0002330.1	2	PIR protein	PIR protein
1	PVP01_0002400.1	2	PIR protein	PIR protein
2	PVP01_0002130.1	2	PIR protein	PIR protein
2	PVP01_0008930.1	1	PIR protein	PIR protein
1	PVP01_0009220.1	2	PIR protein	PIR protein
1	PVP01_0003290.1	2	PIR protein	PIR protein
1	PVP01_0003360.1	2	PIR protein	PIR protein
1	PVP01_0003350.1	2	PIR protein	PIR protein
1	PVP01_0010240.1	2	PIR protein	PIR protein
10	PVP01_1407300.1	2.33333	26S protease regulatory subunit 10B	proteolysis
10	PVP01_0808100.1	2.66667	26S protease regulatory subunit 4	proteolysis
10	PVP01_0931200.1	2.77778	26S protease regulatory subunit 6A	proteolysis
9	PVP01_0520100.1	2.875	26S protease regulatory subunit 6B	proteolysis
10	PVP01_1412500.1	1.88889	26S protease regulatory subunit 7	proteolysis
9	PVP01_1466000.1	2.5	26S protease regulatory subunit 8	proteolysis
6	PVP01_0822300.1	1.6	26S proteasome non-ATPase regulatory subunit 9	proteolysis
6	PVP01_0603100.1	2.5	26S proteasome regulatory subunit p55	proteolysis
10	PVP01_0419200.1	2.55556	26S proteasome regulatory subunit RPN1	proteolysis
6	PVP01_0112600.1	1.6	26S proteasome regulatory subunit RPN10	proteolysis
8	PVP01_1103900.1	2.125	26S proteasome regulatory subunit RPN11	proteolysis
6	PVP01_0827900.1	1	26S proteasome regulatory subunit RPN12	proteolysis
9	PVP01_1240500.1	2.55556	26S proteasome regulatory subunit RPN2	proteolysis
10	PVP01_1216600.1	1.88889	26S proteasome regulatory subunit RPN3	proteolysis
10	PVP01_1346500.1	2	26S proteasome regulatory subunit RPN6	proteolysis
1	PVP01_0929900.1	4	26S proteasome regulatory subunit RPN7	proteolysis
6	PVP01_0711300.1	2	26S proteasome regulatory subunit RPN8	proteolysis
10	PVP01_0615600.1	2.22222	26S proteasome regulatory subunit RPN9	proteolysis
10	PVP01_1252600.1	3.11111	aminopeptidase P	proteolysis
5	PVP01_1451700.1	1.2	asparagine and aspartate rich protein 1	proteolysis	GO:0004842	ubiquitin-protein transferase activity
2	PVP01_1445000.1	1	ataxin-3	proteolysis	GO:0004843	ubiquitin-specific protease activity
2	PVP01_1119700.1	1	cullin-like protein	proteolysis	ubiquitin-dependent protein
2	PVP01_0917300.1	2.5	dipeptidyl aminopeptidase 1	proteolysis
7	PVP01_0104800.1	1.33333	E3 ubiquitin-protein ligase	proteolysis
9	PVP01_0107900.1	1.375	E3 ubiquitin-protein ligase	proteolysis; predicted adhesin [81]
9	PVP01_0508200.1	2.375	E3 ubiquitin-protein ligase	proteolysis
10	PVP01_1111200.1	3.22222	falcilysin	proteolysis
4	PVP01_1121400.1	1.33333	HECT-domain (ubiquitin-transferase)	proteolysis
8	PVP01_0710400.1	2.57143	inhibitor of cysteine proteases	proteolysis
10	PVP01_0918900.1	1.66667	insulinase	proteolysis
10	PVP01_1412800.1	3.11111	M1-family alanyl aminopeptidase	proteolysis
10	PVP01_1260800.1	3.11111	M17 leucyl aminopeptidase	proteolysis
5	PVP01_0731000.1	3.2	M18 aspartyl aminopeptidase	proteolysis
5	PVP01_1314900.1	1.8	methionine aminopeptidase 2	proteolysis
2	PVP01_1217700.1	1	mitochondrial intermediate peptidase	proteolysis
5	PVP01_0732300.1	1.25	mitochondrial-processing peptidase subunit beta	proteolysis
1	PVP01_1430700.1	2	peptidase family C50	proteolysis
10	PVP01_1340900.1	3.33333	plasmepsin IV	proteolysis
4	PVP01_0112200.1	1	plasmepsin X	proteolysis
10	PVP01_1311000.1	3.33333	polyubiquitin 5	proteolysis
3	PVP01_1269700.1	1.33333	proteasome subunit alpha type-1	proteolysis
8	PVP01_1140400.1	2.85714	proteasome subunit alpha type-2	proteolysis
8	PVP01_0823100.1	2.875	proteasome subunit alpha type-3	proteolysis
7	PVP01_1117900.1	3.66667	proteasome subunit alpha type-4	proteolysis
8	PVP01_0213100.1	3.14286	proteasome subunit alpha type-5	proteolysis
6	PVP01_0112900.1	1.8	proteasome subunit alpha type-6	proteolysis
10	PVP01_1117800.1	2	proteasome subunit alpha type-7	proteolysis
7	PVP01_1015600.1	1.33333	proteasome subunit beta type-1	proteolysis
4	PVP01_1235900.1	1	proteasome subunit beta type-2	proteolysis
10	PVP01_0206900.1	2.55556	proteasome subunit beta type-3	proteolysis
9	PVP01_0116400.1	2.77778	proteasome subunit beta type-4	proteolysis
1	PVP01_0116400.1	4	proteasome subunit beta type-4	proteolysis
9	PVP01_0811500.1	2	proteasome subunit beta type-5	proteolysis
6	PVP01_0730500.1	4	proteasome subunit beta type-6	proteolysis
9	PVP01_1226300.1	1.375	proteasome subunit beta type-7	proteolysis
4	PVP01_1026500.1	1.66667	subtilisin-like protease 1	proteolysis
10	PVP01_0706200.1	2.77778	subunit of proteaseome activator complex	proteolysis
1	PVP01_0210400.1	2	ubiquitin carboxyl-terminal hydrolase 1	proteolysis
5	PVP01_0520400.1	3.8	ubiquitin carboxyl-terminal hydrolase 13	proteolysis
8	PVP01_1006600.1	2.625	ubiquitin carboxyl-terminal hydrolase 14	proteolysis
5	PVP01_1017300.1	1.2	ubiquitin carboxyl-terminal hydrolase 2	proteolysis
9	PVP01_1246400.1	1.875	ubiquitin carboxyl-terminal hydrolase isozyme L3	proteolysis
5	PVP01_0212200.1	2.6	ubiquitin carboxyl-terminal hydrolase	proteolysis
10	PVP01_0914200.1	3	ubiquitin domain-containing protein DSK2	proteolysis
8	PVP01_0112100.1	2.71429	ubiquitin regulatory protein	proteolysis
4	PVP01_0703000.1	1	ubiquitin specific protease	proteolysis
5	PVP01_1346200.1	1	ubiquitin-40S ribosomal protein S27a	proteolysis
7	PVP01_1106100.1	2.33333	ubiquitin-60S ribosomal protein L40	proteolysis
9	PVP01_1444000.1	2.75	ubiquitin-activating enzyme E1	proteolysis
10	PVP01_1006700.1	2.33333	ubiquitin-conjugating enzyme E2 N	proteolysis
5	PVP01_0834500.1	1.25	ubiquitin-conjugating enzyme E2	proteolysis
6	PVP01_1303100.1	2	ubiquitin-conjugating enzyme E2	proteolysis
1	PVP01_0619000.1	2	ubiquitin-conjugating enzyme	proteolysis
5	PVP01_0719400.1	3.6	ubiquitin-conjugating enzyme	proteolysis
2	PVP01_1115600.1	1	ubiquitin-conjugating enzyme	proteolysis
6	PVP01_0720600.1	1.4	ubiquitin-like protein	proteolysis
2	PVP01_0932800.1	1.5	ubiquitin-like protein	proteolysis
2	PVP01_0920000.1	1	ubiquitin-protein ligase	proteolysis
4	PVP01_0939100.1	1.33333	ubiquitin-related modifier 1	proteolysis
10	PVP01_0733400.1	1.33333	UBX domain	proteolysis	[70] Human protein: ubiquitin binding protein
8	PVP01_0916000.1	2.71429	vivapain-2	proteolysis
5	PVP01_0916200.1	1.4	vivapain-2	proteolysis
5	PVP01_0916100.1	2.2	vivapain-3	proteolysis
8	PVP01_0417700.1	2.14286	serine-repeat antigen (SERA)	proteolysis; pathogenesis; trafficking	GO:0008234 cysteine-type peptidase activity. It may function at the red blood cell membrane, perhaps as a component that influences the invasion process. Exported antigen that accumulates in the parasitophorous vacuole.
10	PVP01_0417800.1	2.88889	serine-repeat antigen (SERA)	proteolysis; pathogenesis; trafficking
5	PVP01_0417900.1	1.6	serine-repeat antigen (SERA)	proteolysis; pathogenesis; trafficking
6	PVP01_0417100.1	1.8	serine-repeat antigen 1 (SERA)	proteolysis; pathogenesis; trafficking
10	PVP01_0417000.1	2.66667	serine-repeat antigen 3 (SERA)	proteolysis; pathogenesis; trafficking
8	PVP01_0416900.1	3	serine-repeat antigen 4 (SERA)	proteolysis; pathogenesis; trafficking
1	PVP01_0416900.1	2	serine-repeat antigen 4 (SERA)	proteolysis; pathogenesis; trafficking
10	PVP01_0417300.1	2.44444	serine-repeat antigen 4 (SERA)	proteolysis; pathogenesis; trafficking
6	PVP01_0417400.1	1.5	serine-repeat antigen 4 (SERA)	proteolysis; pathogenesis; trafficking
9	PVP01_0417200.1	3.75	serine-repeat antigen 5 (SERA)	proteolysis; pathogenesis; trafficking
10	PVP01_0417600.1	2.55556	serine-repeat antigen 5 (SERA)	proteolysis; pathogenesis; trafficking
7	PVP01_0118000.1	1.16667	1-cys peroxiredoxin	redox
4	PVP01_0214900.1	1	1-cys peroxiredoxin	redox
9	PVP01_0833900.1	3	glutaredoxin 1	redox
4	PVP01_1142100.1	1.66667	glutaredoxin-like protein	redox
10	PVP01_1311200.1	2.11111	glutathione peroxidase-like thioredoxin peroxidase	redox
10	PVP01_1329100.1	2.66667	glutathione reductase	redox
4	PVP01_1329600.1	1	glutathione S-transferase	redox
9	PVP01_1132300.1	1.375	malate:quinone oxidoreductase	redox
10	PVP01_0612400.1	3.22222	merozoite capping protein 1	redox	E.C. 1.11.1.15 peroxiredoxin
9	PVP01_1122000.1	3.25	protein DJ-1	redox
9	PVP01_1425500.1	2.125	superoxide dismutase [Fe]	redox
10	PVP01_1249700.1	2.88889	thioredoxin 1	redox
5	PVP01_1209700.1	2.5	thioredoxin 2	redox
10	PVP01_1268100.1	3.11111	thioredoxin peroxidase 1	redox
5	PVP01_1433800.1	2.25	thioredoxin peroxidase 2	redox
8	PVP01_0722300.1	3.28571	thioredoxin reductase	redox
2	PVP01_1329700.1	1	thioredoxin-like protein	redox
8	PVP01_1202300.1	2	thioredoxin-related protein	redox
10	PVP01_0905200.1	2.77778	thioredoxin	redox
6	PVP01_1224500.1	2.16667	thioredoxin	redox
2	PVP01_0109300.1	1	chloroquine resistance transporter	resistance
2	PVP01_1211100.1	1	kelch protein K13	resistance	[70] P falciparum: Genetic Analysis and Species Specific Amplification of the Artemisinin Resistance-Associated Kelch Propeller Domain in P. falciparum and P. vivax.
9	PVP01_1010900.1	3.75	multidrug resistance protein 1	resistance
7	PVP01_1259100.1	2.33333	multidrug resistance protein 2	resistance
5	PVP01_1466600.1	1	cutA	resistance; metabolism	[68] GO:0010038 response to metal ion; divalent cation tolerance protein
8	PVP01_0904500.1	2.14286	casein kinase II beta chain	signaling, regulation	[68] GO:0008605 protein kinase CK2 regulator activity; [68] Participates in Wnt signaling (By similarity). Plays a complex role in regulating the basal catalytic activity of the alpha subunit.
2	PVP01_0939600.1	1	beta-catenin-like protein 1	signaling, regulation
3	PVP01_1255300.1	1.33333	calcineurin subunit B	signaling, regulation
4	PVP01_0407500.1	1.75	calcium-dependent protein kinase 1	signaling, regulation
5	PVP01_0923700.1	1.8	calcium-dependent protein kinase 7	signaling, regulation
4	PVP01_1456200.1	1	calcyclin binding protein	signaling, regulation
6	PVP01_1315300.1	1.2	calmodulin	signaling, regulation
6	PVP01_1441300.1	1.6	CAMP-dependent protein kinase regulatory subunit	signaling, regulation
4	PVP01_1312900.1	1.75	cGMP-dependent protein kinase	signaling, regulation
3	PVP01_0917700.1	1.66667	deubiquinating/deneddylating enzyme	signaling, regulation
5	PVP01_0831200.1	1.2	dual specificity protein phosphatase	signaling, regulation
10	PVP01_0918300.1	2.66667	GTP-binding nuclear protein RAN/TC4	signaling, regulation
4	PVP01_1113000.1	1.25	GTP-binding protein	signaling, regulation
5	PVP01_0115600.1	1.2	GTPase-activating protein	signaling, regulation
4	PVP01_0702400.1	1.5	GTPase-activating protein	signaling, regulation
2	PVP01_1233700.1	1	GTPase-activating protein	signaling, regulation	GO:0032313	regulation of Rab GTPase activity
2	PVP01_0939400.1	1.5	guanylyl cyclase	signaling, regulation	GO:0035556	intracellular signal transduction
9	PVP01_1446800.1	3.375	merozoite surface protein 9	signaling, regulation	GO:0007165	signal transduction
5	PVP01_1018600.1	1.2	phosphatidylinositol 3-kinase	signaling, regulation
10	PVP01_0517800.1	2.66667	protein kinase c inhibitor-like protein	signaling, regulation
1	PVP01_1030400.1	2	protein kinase	signaling, regulation
5	PVP01_0820200.1	1.2	protein phosphatase inhibitor 2	signaling, regulation
10	PVP01_0939500.1	2.66667	protein phosphatase PPM2	signaling, regulation
10	PVP01_0935900.1	2.66667	protein phosphatase PPM8	signaling, regulation
5	PVP01_1308000.1	2.6	protein phosphatase	signaling, regulation
1	PVP01_0511300.1	2	serine/threonine protein kinase VPS15	signaling, regulation
3	PVP01_1262500.1	1	serine/threonine protein kinase	signaling, regulation
3	PVP01_0117400.1	1	serine/threonine protein phosphatase 2B catalytic subunit A	signaling, regulation
10	PVP01_1116400.1	1.55556	serine/threonine protein phosphatase 5	signaling, regulation
3	PVP01_1344900.1	1	serine/threonine protein phosphatase CPPED1	signaling, regulation
9	PVP01_1334500.1	2.375	serine/threonine protein phosphatase PP1	signaling, regulation
7	PVP01_1242200.1	2.16667	serine/threonine protein phosphatase UIS2	signaling, regulation
10	PVP01_0526200.1	2.55556	small GTP-binding protein sar1	signaling, regulation	GO:0007264	small GTPase mediated signal transduction
6	PVP01_1028200.1	1.8	small ubiquitin-related modifier	signaling, regulation
6	PVP01_1455100.1	1.2	SUMO-activating enzyme subunit 2	signaling, regulation
5	PVP01_0713500.1	1.4	SUMO-conjugating enzyme UBC9	signaling, regulation
4	PVP01_0319900.1	1.25	type 2A phosphatase-associated protein 42	signaling, regulation
2	PVP01_0709800.1	1	cysteine repeat modular protein 1	signaling, regulation; transport	[70] P. falciparum: GO - Biological process intracellular receptor signaling pathway Source: GeneDB intracellular transport Source: GeneDB	protein binding
10	PVP01_0937400.1	2.55556	casein kinase 1	signaling; trafficking; DNA repair; transcription
5	PVP01_1026000.1	1.4	6-cysteine protein	surface	GO:0009986	cell surface
9	PVP01_1020200.1	3.75	6-cysteine protein	surface	GO:0009986	cell surface
5	PVP01_1136400.1	3.2	6-cysteine protein	surface
9	PVP01_1208000.1	3.625	6-cysteine protein	surface
10	PVP01_1401400.1	2.88889	cytoadherence linked asexual protein, CLAG	surface	[134] Adhesion of mature asexual stage Plasmodium falciparum parasite-infected erythrocytes (iRBC) to the vascular endothelium is a critical event in the pathology of Plasmodium falciparum malaria. It has been suggested that the clag gene family is essential in cytoadherence to endothelial receptors. Primers used in PCR and RT-PCR assays allowed us to determine that the gene encoding CLAG 3 (GenB…
10	PVP01_0422600.1	3.33333	early transcribed membrane protein	surface	10.1371/journal.pone.0127500	Characterization of Plasmodium vivax Early Transcribed Membrane Protein 11.2 and Exported Protein 1; [70] symbiont-containing vacuole membrane
9	PVP01_0532300.1	3.625	early transcribed membrane protein	surface
4	PVP01_0618300.1	1.75	early transcribed membrane protein	surface
1	PVP01_0618300.1	2	early transcribed membrane protein	surface
10	PVP01_0004210.1	3	Early transcribed membrane protein	surface
3	PVP01_1031000.1	1.33333	merozoite surface protein 3	surface
4	PVP01_1031100.1	1	merozoite surface protein 3	surface
6	PVP01_1031700.1	2.66667	merozoite surface protein 3	surface
5	PVP01_1219300.1	1	MSP7-like protein	surface
5	PVP01_1219400.1	3	MSP7-like protein	surface
7	PVP01_1219700.1	1.5	MSP7-like protein	surface
6	PVP01_1220000.1	1.5	MSP7-like protein	surface
4	PVP01_1220200.1	1.25	MSP7-like protein	surface
3	PVP01_1220300.1	1	MSP7-like protein	surface
10	PVP01_1220400.1	2.55556	MSP7-like protein	surface
4	PVP01_1328200.1	1.5	surface protein P113	surface
4	PVP01_1469800.1	1	tryptophan-rich antigen	surface	GO:0046789	host cell surface receptor binding
6	PVP01_0000140.1	1.66667	tryptophan-rich antigen	surface
9	PVP01_0532900.1	2.25	tryptophan-rich antigen	surface
7	PVP01_0533100.1	3.28571	tryptophan-rich antigen	surface
1	PVP01_0533100.1	4	tryptophan-rich antigen	surface
10	PVP01_0948700.1	2.77778	tryptophan-rich antigen	surface
4	PVP01_0948800.1	1.25	tryptophan-rich antigen	surface
2	PVP01_1033800.1	1	tryptophan-rich antigen	surface
10	PVP01_1033900.1	2.77778	tryptophan-rich antigen	surface
3	PVP01_1201800.1	2	tryptophan-rich antigen	surface
9	PVP01_1469900.1	2.375	tryptophan-rich antigen	surface
5	PVP01_0000100.1	1.2	tryptophan-rich antigen	surface
3	PVP01_0000150.1	1.66667	tryptophan-rich antigen	surface
10	PVP01_0201100.1	1.55556	tryptophan-rich protein	surface
2	PVP01_0532700.1	1.5	tryptophan-rich protein	surface
1	PVP01_0504200.1	2	tryptophan-rich protein	surface
2	PVP01_0948900.1	1	tryptophan-rich protein	surface
10	PVP01_0949000.1	2.88889	tryptophan-rich protein	surface
3	PVP01_0000160.1	1	tryptophan-rich protein	surface
1	PVP01_0000170.1	4	tryptophan-rich protein	surface
7	PVP01_0000170.1	1	tryptophan-rich protein	surface
2	PVP01_0000210.1	1	tryptophan-rich protein	surface
5	PVP01_0210800.1	2.6	parasite-infected erythrocyte surface protein	surface; metabolism	[70] GO - Molecular function transferase activity, transferring glycosyl groups Source: InterPro
4	PVP01_0111400.1	2.25	AAA family ATPase, CDC48 subfamily	trafficking	Vesicle-fusing ATPase
10	PVP01_0606100.1	3	ADP-ribosylation factor	trafficking	GO:0006886	intracellular protein transport
5	PVP01_1005700.1	3.6	AP-1 complex subunit beta	trafficking	GO:0016192	vesicle-mediated transport	GO:0015031	protein transport	GO:0030131	clathrin adaptor complex
5	PVP01_1251400.1	3.6	AP-1 complex subunit gamma	trafficking
4	PVP01_0112300.1	1.25	AP-3 complex subunit delta	trafficking
4	PVP01_0702500.1	2.25	AP-4 complex subunit epsilon	trafficking
2	PVP01_1266300.1	1	clathrin coat assembly protein AP50	trafficking
10	PVP01_1437900.1	2	clathrin heavy chain	trafficking
8	PVP01_1319600.1	1.42857	coatamer protein, beta subunit	trafficking
10	PVP01_1142200.1	3.22222	coatomer alpha subunit	trafficking
5	PVP01_0704300.1	2	coatomer subunit beta	trafficking
5	PVP01_0935600.1	2.4	coatomer subunit delta	trafficking
10	PVP01_0112000.1	2.44444	coatomer subunit epsilon	trafficking
10	PVP01_0945800.1	2.11111	coatomer subunit gamma	trafficking
5	PVP01_0521900.1	1.8	coatomer subunit zeta	trafficking
3	PVP01_0836000.1	1	EH domain-containing protein	trafficking	GO:0006897	endocytosis
10	PVP01_0909400.1	3.22222	endoplasmic reticulum-resident calcium binding protein	trafficking
5	PVP01_1224100.1	1	ER lumen protein retaining receptor 1	trafficking
3	PVP01_1429100.1	1	ER membrane protein complex subunit 1	trafficking
3	PVP01_0309700.1	1.66667	exosome complex component RRP4	trafficking
1	PVP01_1258000.1	3	gamete egress and sporozoite traversal protein	trafficking	GO:0035891	exit from host cell	GO:0005783	endoplasmic reticulum
10	PVP01_1420800.1	3	golgi protein 1	trafficking
10	PVP01_0917000.1	1.11111	guanine nucleotide-exchange factor SEC12	trafficking	Plasmodium falciparum Sec24 marks transitional ER that exports a model cargo via a diacidic motif.
10	PVP01_0727900.1	3.33333	high molecular weight rhoptry protein 2	trafficking	GO:0030260	entry into host cell
3	PVP01_1316700.1	2.66667	HP12 protein homolog	trafficking	GO:0005802	trans-Golgi network
10	PVP01_0837200.1	1.33333	N-ethylmaleimide-sensitive fusion protein	trafficking	[68] GO:0006888 ER to Golgi vesicle-mediated transport
6	PVP01_1332800.1	2.4	protein SEY1	trafficking	E.C. 3.6.5.- Acting on GTP; involved in cellular and subcellular movement.
5	PVP01_1448900.1	4	protein transport protein SEC13	trafficking
5	PVP01_0820100.1	1.75	protein transport protein SEC22	trafficking
10	PVP01_0511700.1	2.33333	protein transport protein SEC23	trafficking
6	PVP01_1110900.1	1.4	protein transport protein Sec24A	trafficking
2	PVP01_0304500.1	1	protein transport protein Sec24B	trafficking
6	PVP01_0410800.1	1.6	protein transport protein SEC31	trafficking
9	PVP01_1208700.1	1.75	protein transport protein SEC61 subunit alpha	trafficking
9	PVP01_1264100.1	2.375	protein transport protein SEC7	trafficking
3	PVP01_0823400.1	1.33333	protein YOP1	trafficking	GO:0071786	endoplasmic reticulum tubular network organization
8	PVP01_1459900.1	2.25	rab GDP dissociation inhibitor beta	trafficking	[68] GO:0015031 protein transport; GO:0016192 vesicle-mediated transport; wiki: In molecular biology, the Rab GDP dissociation inhibitors (Rab GDIs) constitute a family of small GTPases that serve a regulatory role in vesicular membrane traffic. C-terminal geranylgeranylation is crucial for their membrane association and function.[1][2] This post-translational modification is catalysed by Rab ger…
1	PVP01_1238900.1	2	rab GTPase activator	trafficking	GO:0032313	regulation of Rab GTPase activity
5	PVP01_1421400.1	1	ras-related protein Rab-11A	trafficking	GO:0006886	intracellular protein transport
2	PVP01_0113100.1	1	ras-related protein Rab-18	trafficking
4	PVP01_1020100.1	1	ras-related protein Rab-1A	trafficking
6	PVP01_1021300.1	1.4	ras-related protein Rab-1B	trafficking
2	PVP01_1449300.1	1	ras-related protein Rab-2	trafficking
3	PVP01_1411600.1	1	ras-related protein Rab-5B	trafficking
3	PVP01_0945600.1	1	ras-related protein Rab-6	trafficking
1	PVP01_0945600.1	2	ras-related protein Rab-6	trafficking
5	PVP01_0701600.1	1.75	ras-related protein RAB7	trafficking
10	PVP01_1108100.1	1.88889	reticulon-like protein	trafficking	Identification of endoplasmic reticulum-shaping proteins in Plasmodium parasites.
10	PVP01_1338500.1	3.44444	rhoptry-associated protein 1	trafficking	GO:0020003	symbiont-containing vacuole
5	PVP01_0619100.1	2.2	Sec1 family protein	trafficking	GO:0006904	vesicle docking involved in exocytosis
3	PVP01_1106300.1	1	SNARE associated Golgi protein	trafficking
5	PVP01_1404100.1	1	SNARE protein	trafficking
10	PVP01_1255200.1	1.77778	sortilin	trafficking
3	PVP01_1135400.1	1	syntaxin binding protein	trafficking
5	PVP01_1028900.1	1.2	trafficking protein particle complex subunit 8	trafficking
10	PVP01_1268900.1	1.55556	translocation protein sec62	trafficking
9	PVP01_1419700.1	2.25	translocation protein SEC63	trafficking
9	PVP01_1313200.1	3.125	translocon component PTEX150	trafficking
10	PVP01_0906400.1	2	translocon component PTEX88	trafficking
6	PVP01_0530600.1	2.33333	transmembrane emp24 domain-containing protein	trafficking
3	PVP01_1410700.1	1	vacuolar protein sorting-associated protein 18	trafficking
5	PVP01_1342000.1	1.8	vacuolar protein sorting-associated protein 29	trafficking
2	PVP01_0911300.1	2	vacuolar protein sorting-associated protein 35	trafficking
5	PVP01_0212700.1	1.4	vacuolar protein sorting-associated protein 53	trafficking
4	PVP01_0519500.1	2.25	vacuolar protein sorting-associated protein 9	trafficking
5	PVP01_1448400.1	1	vacuolar transporter chaperone	trafficking
4	PVP01_0826100.1	1.25	vesicle transport v-SNARE protein	trafficking
10	PVP01_1267200.1	1.77778	vesicle-associated membrane protein	trafficking
4	PVP01_1113200.1	1	YOP1-like protein	trafficking	Identification of endoplasmic reticulum-shaping proteins in Plasmodium parasites.
10	PVP01_1033600.1	3.33333	skeleton-binding protein 1	trafficking; transport	GO:0000723 integral component of membrane; GO:0020036 Maurer's cleft;[70] GO Biological Process protein transport
2	PVP01_1466900.1	1.5	THO complex subunit 2	trafficking; transport	[70] P. falciparum: GO - Biological process mRNA export from nucleus
5	PVP01_1018100.1	1	BolA-like protein	transcription, RNA processing	GO:0030528 transcription regulator activity
5	PVP01_0209100.1	1	asparagine-rich antigen	transcription, RNA processing
10	PVP01_0911200.1	1.55556	asparagine-rich antigen	transcription, RNA processing; predicted adhesin [81]	[70] P. falciparum: deadenylation-dependent decapping of nuclear-transcribed mRNA
10	PVP01_1429700.1	2.88889	ATP-dependent RNA helicase DBP1	transcription, RNA processing
5	PVP01_1247900.1	1.4	ATP-dependent RNA helicase DBP5	transcription, RNA processing
7	PVP01_1012200.1	1.16667	ATP-dependent RNA helicase DDX1	transcription, RNA processing
5	PVP01_1015400.1	1.2	ATP-dependent RNA helicase DDX23	transcription, RNA processing
5	PVP01_0818600.1	1.2	ATP-dependent RNA helicase DDX42	transcription, RNA processing
10	PVP01_1261100.1	2.88889	ATP-dependent RNA helicase DDX5	transcription, RNA processing
10	PVP01_0819400.1	3.22222	ATP-dependent RNA helicase DDX6	transcription, RNA processing
5	PVP01_0701800.1	3.25	ATP-dependent RNA helicase DDX60	transcription, RNA processing
10	PVP01_0415000.1	3.11111	ATP-dependent RNA helicase UAP56	transcription, RNA processing
6	PVP01_1323200.1	1.4	basic transcription factor 3b	transcription, RNA processing
1	PVP01_0946400.1	2	bicoid-interacting protein BIN3	transcription, RNA processing	GO:0008168	methyltransferase activity; [70] probably RNA methyltransferase
3	PVP01_1014400.1	1	carbon catabolite repressor protein 4	transcription, RNA processing	Poly(A)-specific ribonuclease
2	PVP01_1429000.1	1	CCR4-associated factor 1	transcription, RNA processing	GO:0000289	nuclear-transcribed mRNA poly(A) tail shortening
4	PVP01_0904600.1	1.33333	CCR4-NOT transcription complex subunit 1	transcription, RNA processing
9	PVP01_1112500.1	1.875	CUGBP Elav-like family member 1	transcription, RNA processing	Molecular characterization of Plasmodium falciparum Bruno/CELF RNA binding proteins.
10	PVP01_1339100.1	3	CUGBP Elav-like family member 2	transcription, RNA processing	[70] human protein RNA-binding protein implicated in the regulation of several post-transcriptional events. Involved in pre-mRNA alternative splicing, mRNA translation and stability.
4	PVP01_0821900.1	2.25	DNA-directed RNA polymerase II subunit RPB1	transcription, RNA processing
10	PVP01_0409300.1	2.22222	DNA-directed RNA polymerase II subunit RPB2	transcription, RNA processing
6	PVP01_0721500.1	2	DNA-directed RNA polymerase II subunit RPB3	transcription, RNA processing
2	PVP01_1225500.1	1	DNA-directed RNA polymerase III subunit RPC1	transcription, RNA processing
2	PVP01_0926000.1	1	DNA-directed RNA polymerase	transcription, RNA processing
3	PVP01_0836900.1	1.66667	DNA-directed RNA polymerases I, II, and III subunit RPABC2	transcription, RNA processing
2	PVP01_0708400.1	1	helicase SKI2W	transcription, RNA processing	GO:0004004	ATP-dependent RNA helicase activity
1	PVP01_1031200.1	2	merozoite surface protein 3	transcription, RNA processing	E.C.3.6.4.13 RNA helicase
2	PVP01_1409900.1	1.5	mRNA-decapping enzyme 2	transcription, RNA processing	GO:0000290	deadenylation-dependent decapping of nuclear-transcribed mRNA
5	PVP01_0617200.1	1.4	mRNA-decapping enzyme subunit 1	transcription, RNA processing
5	PVP01_1146700.1	2.6	MYND finger protein	transcription, RNA processing	[70] GO - Biological process negative regulation of transcription from RNA polymerase II promoter Source: GeneDB
2	PVP01_0522000.1	1.5	nuclear cap-binding protein subunit 2	transcription, RNA processing	GO:0000398	mRNA splicing, via spliceosome
5	PVP01_1126400.1	2.2	nuclear polyadenylated RNA-binding protein NAB2	transcription, RNA processing
5	PVP01_0808500.1	1.2	nucleolar protein 5	transcription, RNA processing	[68] GO:0006364 rRNA processing
6	PVP01_0607100.1	1.33333	PHAX domain-containing protein	transcription, RNA processing	Structure and RNA recognition by the snRNA and snoRNA transport factor PHAX.
2	PVP01_1111100.1	1	poly(A)-binding protein	transcription, RNA processing
8	PVP01_0908100.1	2.42857	polyadenylate-binding protein-interacting protein 1	transcription, RNA processing
10	PVP01_1442500.1	3.11111	polyadenylate-binding protein	transcription, RNA processing
10	PVP01_1142400.1	1.33333	polypyrimidine tract-binding protein	transcription, RNA processing	GO:0043484	regulation of RNA splicing
10	PVP01_0811900.1	2.77778	PRE-binding protein	transcription, RNA processing	GO:0006355	regulation of transcription, DNA-templated
5	PVP01_0831600.1	3.6	pre-mRNA-processing factor 19	transcription, RNA processing
3	PVP01_0531000.1	2	pre-mRNA-splicing helicase BRR2	transcription, RNA processing
7	PVP01_0805200.1	1.33333	regulator of nonsense transcripts 1	transcription, RNA processing	[68] nonsense mRNA reducing factor 1-related
2	PVP01_1427500.1	1	RNA-binding protein (U1 snRNP-like)	transcription, RNA processing
5	PVP01_1333600.1	1.75	RNA-binding protein Nova-1	transcription, RNA processing
7	PVP01_0319600.1	1.14286	RNA-binding protein	transcription, RNA processing
3	PVP01_0722400.1	1	RNA-binding protein	transcription, RNA processing
2	PVP01_0802200.1	2	RNA-binding protein	transcription, RNA processing
5	PVP01_0804100.1	3.4	RNA-binding protein	transcription, RNA processing
5	PVP01_0820700.1	1.2	RNA-binding protein	transcription, RNA processing
3	PVP01_1120100.1	1	RNA-binding protein	transcription, RNA processing
4	PVP01_1342900.1	1.5	RNA-binding protein	transcription, RNA processing
7	PVP01_1427700.1	3.16667	RNA-binding protein	transcription, RNA processing; predicted adhesin [81]
2	PVP01_1421700.1	1.5	RNA-binding protein	transcription, RNA processing
10	PVP01_1016700.1	1.77778	serine/arginine-rich splicing factor 1	transcription, RNA processing
4	PVP01_1030600.1	1	serine/arginine-rich splicing factor 12	transcription, RNA processing
3	PVP01_0607600.1	1.33333	serine/arginine-rich splicing factor 4	transcription, RNA processing
3	PVP01_0926200.1	1	small nuclear ribonucleoprotein Sm D1	transcription, RNA processing
3	PVP01_0406500.1	1.33333	small nuclear ribonucleoprotein Sm D2	transcription, RNA processing
9	PVP01_0708300.1	2.375	small nuclear ribonucleoprotein Sm D3	transcription, RNA processing
1	PVP01_1246000.1	2	snRNA-activating protein complex subunit 3	transcription, RNA processing	[70] human protein Part of the SNAPc complex required for the transcription of both RNA polymerase II and III small-nuclear RNA genes.
5	PVP01_1232900.1	1.6	splicing factor 1	transcription, RNA processing
5	PVP01_1269400.1	2	splicing factor 3A subunit 1	transcription, RNA processing
4	PVP01_0723200.1	1.25	splicing factor 3A subunit 3	transcription, RNA processing
4	PVP01_0831300.1	1	splicing factor 3B subunit 1	transcription, RNA processing
5	PVP01_1238000.1	3.8	splicing factor U2AF large subunit	transcription, RNA processing
5	PVP01_0924500.1	1.2	splicing factor	transcription, RNA processing
8	PVP01_0807400.1	1.42857	transcription factor with AP2 domain(s)	transcription, RNA processing
4	PVP01_1135300.1	1.75	transcription factor with AP2 domain(s)	transcription, RNA processing
2	PVP01_0529800.1	1	transcription factor with AP2 domain(s)	transcription, RNA processing
1	PVP01_1440800.1	2	transcription factor with AP2 domain(s)	transcription, RNA processing
5	PVP01_0814700.1	1.5	transcriptional coactivator ADA2	transcription, RNA processing
3	PVP01_1255600.1	1	transcriptional regulatory protein sir2b	transcription, RNA processing
6	PVP01_1102300.1	1.33333	U2 small nuclear ribonucleoprotein A'	transcription, RNA processing	GO:0000398	mRNA splicing, via spliceosome
4	PVP01_0612200.1	1.25	U3 small nucleolar ribonucleoprotein protein MPP10	transcription, RNA processing	GO:0006364	rRNA processing
3	PVP01_1221100.1	1.33333	U3 small nucleolar RNA-associated protein 4	transcription, RNA processing	[70] human protein: May be a transcriptional regulator.
4	PVP01_1410300.1	2	U4/U6 small nuclear ribonucleoprotein PRP3	transcription, RNA processing	[70] GO - Biological process mRNA splicing, via spliceosome Source: GO_Central
7	PVP01_0803600.1	1.16667	U5 small nuclear ribonuclear protein	transcription, RNA processing	[70] GO - Biological process mRNA splicing, via spliceosome Source: GeneDB
7	PVP01_0514400.1	1	U6 snRNA-associated Sm-like protein LSm3	transcription, RNA processing	GO:0000398	mRNA splicing, via spliceosome
2	PVP01_0907800.1	1.5	U6 snRNA-associated Sm-like protein LSm4	transcription, RNA processing
5	PVP01_1308300.1	1.6	U6 snRNA-associated Sm-like protein LSm7	transcription, RNA processing
4	PVP01_0505100.1	1.25	U6 snRNA-associated Sm-like protein LSm8	transcription, RNA processing
10	PVP01_0937200.1	3.22222	tudor staphylococcal nuclease	transcription; metabolism
4	PVP01_0315400.1	1	40S ribosomal protein S10	translation
1	PVP01_0315400.1	4	40S ribosomal protein S10	translation
10	PVP01_0822500.1	2.88889	40S ribosomal protein S11	translation
10	PVP01_1017800.1	3.66667	40S ribosomal protein S11	translation
9	PVP01_0833100.1	3.375	40S ribosomal protein S12	translation
8	PVP01_1113100.1	2.28571	40S ribosomal protein S15	translation
10	PVP01_0823300.1	2.66667	40S ribosomal protein S15A	translation
7	PVP01_1426400.1	1.5	40S ribosomal protein S16	translation
10	PVP01_1459800.1	3	40S ribosomal protein S17	translation
10	PVP01_0926900.1	3.44444	40S ribosomal protein S18	translation
9	PVP01_0530900.1	2.375	40S ribosomal protein S19	translation
10	PVP01_1418700.1	3.66667	40S ribosomal protein S19	translation
10	PVP01_0611900.1	2.88889	40S ribosomal protein S2	translation
5	PVP01_0803300.1	1.25	40S ribosomal protein S20e	translation
7	PVP01_0944700.1	1	40S ribosomal protein S21	translation
8	PVP01_0833200.1	1.625	40S ribosomal protein S23	translation
6	PVP01_1014500.1	1.2	40S ribosomal protein S24	translation
9	PVP01_1327700.1	2.375	40S ribosomal protein S25	translation
5	PVP01_0407200.1	2.5	40S ribosomal protein S26	translation
2	PVP01_1409300.1	1	40S ribosomal protein S27	translation
7	PVP01_1245500.1	2	40S ribosomal protein S28e	translation
3	PVP01_0105900.1	1	40S ribosomal protein S29	translation
10	PVP01_1240900.1	3.22222	40S ribosomal protein S3	translation
10	PVP01_0817300.1	3.22222	40S ribosomal protein S3A	translation
10	PVP01_0906200.1	2.66667	40S ribosomal protein S4	translation
10	PVP01_0317300.1	3	40S ribosomal protein S5	translation
10	PVP01_1260000.1	2.66667	40S ribosomal protein S5	translation
10	PVP01_1212800.1	3	40S ribosomal protein S6	translation
9	PVP01_1403700.1	3	40S ribosomal protein S7	translation
10	PVP01_1340400.1	2.88889	40S ribosomal protein S8e	translation
9	PVP01_1013900.1	3	40S ribosomal protein S9	translation
2	PVP01_1135700.1	1	50S ribosomal protein L18	translation
9	PVP01_0903900.1	3.375	60S acidic ribosomal protein P1	translation
10	PVP01_0830600.1	3	60S acidic ribosomal protein P2	translation
10	PVP01_1265800.1	3.22222	60S ribosomal protein L1	translation
6	PVP01_1334600.1	1.2	60S ribosomal protein L10	translation
9	PVP01_0315300.1	2.77778	60S ribosomal protein L11a	translation
1	PVP01_0315300.1	4	60S ribosomal protein L11a	translation
10	PVP01_1017000.1	1.77778	60S ribosomal protein L12	translation
10	PVP01_0803800.1	2.88889	60S ribosomal protein L13	translation
9	PVP01_1426300.1	2.75	60S ribosomal protein L13	translation
9	PVP01_1317700.1	2	60S ribosomal protein L14	translation
10	PVP01_0522400.1	2.33333	60S ribosomal protein L15	translation
10	PVP01_1203300.1	3.33333	60S ribosomal protein L17	translation
7	PVP01_1213400.1	3.83333	60S ribosomal protein L18-2	translation
10	PVP01_1213600.1	3.22222	60S ribosomal protein L18a	translation
7	PVP01_1134600.1	2.33333	60S ribosomal protein L19	translation
10	PVP01_1017100.1	3.66667	60S ribosomal protein L2	translation
10	PVP01_1323300.1	2.88889	60S ribosomal protein L21	translation
3	PVP01_0512600.1	1	60S ribosomal protein L22	translation
8	PVP01_1231200.1	2.875	60S ribosomal protein L23	translation
8	PVP01_1222800.1	2.28571	60S ribosomal protein L23	translation
5	PVP01_1410100.1	2.25	60S ribosomal protein L24	translation
8	PVP01_0827400.1	2.28571	60S ribosomal protein L26	translation
10	PVP01_1246100.1	2.55556	60S ribosomal protein L27	translation
10	PVP01_1131200.1	2.66667	60S ribosomal protein L27a	translation
10	PVP01_0943200.1	2.66667	60S ribosomal protein L28	translation
5	PVP01_1246500.1	1.5	60S ribosomal protein L29	translation
10	PVP01_0612900.1	3.55556	60S ribosomal protein L3	translation
8	PVP01_0604600.1	1.71429	60S ribosomal protein L30e	translation
1	PVP01_1030200.1	3	60S ribosomal protein L31	translation
8	PVP01_0702300.1	1.71429	60S ribosomal protein L32	translation
6	PVP01_0111000.1	1.5	60S ribosomal protein L34	translation
7	PVP01_0925600.1	1.66667	60S ribosomal protein L35	translation
9	PVP01_0943300.1	2.375	60S ribosomal protein L35ae	translation
10	PVP01_0910700.1	2.33333	60S ribosomal protein L36	translation
2	PVP01_0106600.1	1.5	60S ribosomal protein L37	translation
7	PVP01_0414800.1	1.33333	60S ribosomal protein L37ae	translation
7	PVP01_0930700.1	1.57143	60S ribosomal protein L38	translation
10	PVP01_1026900.1	3.22222	60S ribosomal protein L4	translation
9	PVP01_1324800.1	3.125	60S ribosomal protein L5	translation
9	PVP01_1216500.1	1.875	60S ribosomal protein L6-2	translation
9	PVP01_1231500.1	3.22222	60S ribosomal protein L6	translation
10	PVP01_1324700.1	2.11111	60S ribosomal protein L7-3	translation
10	PVP01_0833000.1	2.22222	60S ribosomal protein L7	translation
10	PVP01_0930800.1	3.11111	60S ribosomal protein P0	translation
10	PVP01_1104300.1	2.88889	alanine--tRNA ligase	translation
7	PVP01_1437400.1	3.33333	arginine--tRNA ligase	translation
10	PVP01_0413100.1	2.55556	asparagine--tRNA ligase	translation
8	PVP01_0211800.1	1.85714	aspartate--tRNA ligase	translation
8	PVP01_1313800.1	1.14286	ataxin-2 like protein	translation
5	PVP01_0815300.1	1.75	cysteine--tRNA ligase	translation
5	PVP01_1461900.1	2.4	cytoplasmic translation machinery associated protein	translation; predicted adhesin [81]
2	PVP01_1266000.1	1	cytoplasmic tRNA 2-thiolation protein 2	translation
10	PVP01_1426100.1	3.66667	DNA/RNA-binding protein Alba 1	translation	mRNA binding; DNA binding; translation repressor activity; The PfAlba1 RNA-binding protein is an important regulator of translational timing in Plasmodium falciparum blood stages.
10	PVP01_1208500.1	3	DNA/RNA-binding protein Alba 2	translation
6	PVP01_0805900.1	2.2	DNA/RNA-binding protein Alba 3	translation
10	PVP01_1207300.1	3.33333	DNA/RNA-binding protein Alba 4	translation
9	PVP01_0820600.1	2.375	elongation factor 1 (EF-1)	translation
10	PVP01_1114800.1	3.77778	elongation factor 1-alpha	translation
10	PVP01_1216400.1	3.11111	elongation factor 1-gamma	translation
8	PVP01_0711600.1	3.14286	elongation factor 1B	translation
10	PVP01_1255900.1	3.66667	elongation factor 2	translation
5	PVP01_1223900.1	2.4	elongation factor Tu, mitochondrial precursor	translation
7	PVP01_0531200.1	1.83333	eukaryotic initiation factor 4A-III	translation
9	PVP01_1238100.1	3.625	eukaryotic initiation factor 4a	translation
6	PVP01_1413800.1	2.4	eukaryotic translation initation factor 4 gamma	translation
10	PVP01_0213700.1	1.66667	eukaryotic translation initiation factor 2 subunit alpha	translation
8	PVP01_0810700.1	1.57143	eukaryotic translation initiation factor 2 subunit beta	translation
9	PVP01_1338300.1	3.5	eukaryotic translation initiation factor 2 subunit gamma	translation
10	PVP01_1431600.1	3.44444	eukaryotic translation initiation factor 3 subunit A	translation
7	PVP01_1016300.1	2.33333	eukaryotic translation initiation factor 3 subunit B	translation
10	PVP01_1305300.1	2.55556	eukaryotic translation initiation factor 3 subunit C	translation
10	PVP01_0807600.1	3	eukaryotic translation initiation factor 3 subunit D	translation
10	PVP01_1005600.1	2.11111	eukaryotic translation initiation factor 3 subunit E	translation
8	PVP01_0716700.1	2.42857	eukaryotic translation initiation factor 3 subunit F	translation
10	PVP01_0519700.1	3	eukaryotic translation initiation factor 3 subunit G	translation
9	PVP01_0312600.1	3.375	eukaryotic translation initiation factor 3 subunit I	translation
10	PVP01_1137000.1	2.11111	eukaryotic translation initiation factor 3 subunit L	translation
5	PVP01_0527600.1	1.5	eukaryotic translation initiation factor 3 subunit M	translation
5	PVP01_0825000.1	1.5	eukaryotic translation initiation factor 4E	translation
10	PVP01_1303500.1	3	eukaryotic translation initiation factor 5A	translation
4	PVP01_1311500.1	1	eukaryotic translation initiation factor eIF2A	translation
5	PVP01_0604200.1	2.4	eukaryotic translation initiation factor subunit eIF2A	translation
2	PVP01_0704500.1	1	exoribonuclease II	translation	MetaCyc: tRNA processing
5	PVP01_0707900.1	1.4	exoribonuclease	translation	MetaCyc: tRNA processing
10	PVP01_1205600.1	2.22222	glutamate--tRNA ligase	translation
10	PVP01_1222900.1	2.77778	glutamine--tRNA ligase	translation
10	PVP01_1328500.1	2.22222	glycine--tRNA ligase	translation
9	PVP01_1261900.1	1.5	histidine--tRNA ligase	translation
10	PVP01_1221800.1	3	isoleucine--tRNA ligase	translation
3	PVP01_0416600.1	1.66667	KRR1 small subunit processome component	translation	GO:0042274	ribosomal small subunit biogenesis
3	PVP01_0506200.1	1	leucine--tRNA ligase	translation
9	PVP01_1126700.1	3	leucine--tRNA ligase	translation
9	PVP01_1204700.1	3	lysine--tRNA ligase	translation
9	PVP01_0620000.1	2.625	methionine--tRNA ligase	translation
4	PVP01_1461200.1	2	N-alpha-acetyltransferase 15, NatA auxiliary subunit	translation
8	PVP01_1127700.1	3.28571	nascent polypeptide-associated complex subunit alpha	translation	[68] region_name="EGD2" /note="Transcription factor homologous to NACalpha-BTF3; wiki: NACA prevents short recently synthesized (i.e., nascent) ribosome-associated polypeptides from inappropriate interactions with cytosolic proteins. NACA binds nascent-polypeptide domains emerging from ribosomes unless it contains a signal peptide which is fully exposed. Depletion of NACA from ribosomes carrying …
5	PVP01_0412600.1	1.8	peptide chain release factor subunit 1	translation
4	PVP01_0205300.1	1	phenylalanine--tRNA ligase alpha subunit	translation
2	PVP01_0904800.1	1	phenylalanine--tRNA ligase beta subunit	translation
10	PVP01_1432600.1	2.33333	proline--tRNA ligase	translation
4	PVP01_0405600.1	1.75	ribosome associated membrane protein RAMP4	translation
2	PVP01_1343000.1	1.5	ribosome biogenesis protein BOP1	translation
5	PVP01_1338000.1	3.2	ribosome maturation protein SBDS	translation
5	PVP01_1009500.1	2.75	ribosome-interacting GTPase 1	translation
2	PVP01_0511200.1	1	RWD domain-containing protein	translation	[70] P. falciparum: GO - Biological process cytoplasmic translation Source: GO_Central
10	PVP01_0313500.1	2.11111	serine--tRNA ligase	translation
9	PVP01_0926700.1	3	threonine--tRNA ligase	translation
5	PVP01_0924000.1	1.5	translation elongation factor EF-1, subunit alpha	translation
10	PVP01_1142000.1	2.55556	translation initiation factor IF-2	translation
5	PVP01_0706100.1	1.6	translation initiation factor SUI1	translation
3	PVP01_1460700.1	1	translation initiation factor SUI1	translation
2	PVP01_0711200.1	1	tRNA (adenine(58)-N(1))-methyltransferase non- catalytic subunit TRM6	translation
3	PVP01_0928000.1	1.33333	tRNA (guanine-N(7)-)-methyltransferase	translation
2	PVP01_1241500.1	1	tRNA 3'-trailer sequence RNase	translation
7	PVP01_1264700.1	1.14286	tRNA import protein tRIP	translation
4	PVP01_0104400.1	1.25	tRNA m5C-methyltransferase	translation
5	PVP01_0921100.1	1.2	tRNA nucleotidyltransferase	translation
3	PVP01_0906500.1	2.33333	tRNA-splicing ligase RtcB	translation
7	PVP01_1217800.1	2.83333	tryptophan--tRNA ligase	translation
10	PVP01_0112500.1	1.66667	tyrosine--tRNA ligase	translation
9	PVP01_1244900.1	3.25	valine--tRNA ligase	translation
5	PVP01_0922300.1	2.6	protein GCN20	transport	E.C. 3.6.3.- Acting on acid anhydrides; catalyzing transmembrane movement of substances.
10	PVP01_1103800.1	2.11111	ABC transporter E family member 1	transport
7	PVP01_1322800.1	1.33333	ABC transporter G family member 2	transport
10	PVP01_0621700.1	3.22222	ADP/ATP transporter on adenylate translocase	transport
3	PVP01_1120000.1	1	amino acid transporter	transport
1	PVP01_1307500.1	2	amino acid transporter	transport
2	PVP01_1238200.1	1	aminophospholipid transporter	transport
5	PVP01_0933600.1	1	aquaglyceroporin	transport
10	PVP01_0521500.1	2	arsenical pump-driving ATPase	transport
10	PVP01_0208500.1	2.88889	calcium-transporting ATPase	transport
5	PVP01_1425000.1	3.2	cation diffusion facilitator family protein	transport	[68] GO:0006812 cation transport
2	PVP01_0213500.1	1	cation transporting ATPase	transport
7	PVP01_0703300.1	1.57143	copper-transporting ATPase	transport
10	PVP01_0103700.1	3	erythrocyte membrane-associated antigen	transport	[70] GO - Molecular function- transporter activity Source: InterPro; Sequence similarities: Belongs to the MIP/aquaporin (TC 1.A.8) family.
3	PVP01_0530700.1	1.66667	erythrocyte membrane-associated antigen	transport
3	PVP01_0823500.1	1	formate-nitrite transporter	transport
3	PVP01_1011300.1	1	inner membrane complex protein	transport	GO:0015693	magnesium ion transport
5	PVP01_0207400.1	1.8	lipid/sterol:H+ symporter	transport
2	PVP01_1321100.1	1	major facilitator superfamily domain-containing protein	transport	GO:0055085	transmembrane transport
5	PVP01_0713100.1	1.2	major facilitator superfamily-related transporter	transport	GO:0055085	transmembrane transport
3	PVP01_1134800.1	1.33333	major facilitator superfamily-related transporter	transport	GO:0055085	transmembrane transport
9	PVP01_1301500.1	1.25	mitochondrial phosphate carrier protein	transport
9	PVP01_1311100.1	2	non-SERCA-type Ca2+ -transporting P-ATPase	transport
3	PVP01_0509900.1	1	nucleoside transporter 2	transport
3	PVP01_0318100.1	1.33333	Obg-like ATPase 1	transport	E.C. 3.6.3.- Acting on acid anhydrides; catalyzing transmembrane movement of substances.
8	PVP01_1203800.1	1.85714	phosphatidylinositol transfer protein	transport	GO:0006810	transport
5	PVP01_1003700.1	1.25	phosphoenolpyruvate/phosphate translocator	transport
2	PVP01_1441600.1	1	phospholipid-transporting ATPase	transport
2	PVP01_1119600.1	1	sec14-like cytosolic factor or phosphatidylinositol/phosphatidylcholine transfer protein	transport	[70] P. falciparum protein: GO - Biological process vesicle-mediated transport
5	PVP01_1213900.1	1	sodium-dependent phosphate transporter	transport
6	PVP01_1010100.1	2.5	transporter	transport
6	PVP01_1121800.1	2.5	transportin	transport
3	PVP01_1025700.1	1	triose phosphate transporter	transport
10	PVP01_1317400.1	2.88889	voltage-dependent anion-selective channel protein	transport	GO:0055085	transmembrane transport
10	PVP01_1250100.1	2.55556	V-type H(+)-translocating pyrophosphatase	transport, metabolism
8	PVP01_1014700.1	1.71429	V-type proton ATPase 16 kDa proteolipid subunit	transport, metabolism
9	PVP01_1412900.1	3	V-type proton ATPase catalytic subunit A	transport, metabolism
10	PVP01_0305500.1	2.66667	V-type proton ATPase subunit B	transport, metabolism
5	PVP01_0208700.1	3	V-type proton ATPase subunit C	transport, metabolism
5	PVP01_1212900.1	3.2	V-type proton ATPase subunit D	transport, metabolism
8	PVP01_0733200.1	1.42857	V-type proton ATPase subunit E	transport, metabolism
6	PVP01_1231400.1	1.16667	V-type proton ATPase subunit G	transport, metabolism
4	PVP01_1407500.1	1	V-type proton ATPase subunit H	transport, metabolism
5	PVP01_1441900.1	1.2	vacuolar iron transporter	transport, metabolism
9	PVP01_0113600.1	2.5	vacuolar proton translocating ATPase subunit A	transport, metabolism
7	PVP01_1242100.1	2.83333	vacuolar ATP synthase subunit d	transport, trafficking
3	PVP01_0210500.1	1.5	StAR-related lipid transfer protein	transport; metabolism	GO:0015914	phospholipid transport

## Sheet: mitochondrial proteins
	S. boliviensis
XRep	Accession	Avg Xrep	Protein Description	function		annotation
4	403292506	1.25	BCL2/adenovirus E1B 19 kDa protein-interacting protein 3-like	apoptosis	[68] Induces apoptosis. Interacts with viral and cellular anti-apoptosis proteins. Can overcome the suppressors BCL-2 and BCL-XL, although high levels of BCL-XL expression will inhibit apoptosis. Inhibits apoptosis induced by BNIP3. Involved in mitochondrial quality control via its interaction with SPATA18/MIEAP: in response to mitochondrial damage, participates in mitochondrial protein catabolic…
8	403285333	2.75	stress-70 protein, mitochondrial	apoptosis; HSP, protein folding	chaperone; response to toxic substances; controls cell proliferation; negative regulation of apoptosis [68]
7	403267213	2.14286	60 kDa heat shock protein, mitochondrial isoform 1	HSP, protein folding
2	403267217	4	60 kDa heat shock protein, mitochondrial isoform 3	HSP, protein folding
7	403273674	3.14286	heat shock protein 75 kDa, mitochondrial	HSP, protein folding
2	403294208	1	coiled-coil domain-containing protein 19, mitochondrial	hypothetical
4	403280067	1.25	complement component 1 Q subcomponent-binding protein, mitochondrial	immune response
2	403283270	1.5	2-amino-3-ketobutyrate coenzyme A ligase, mitochondrial-like	metabolism
2	403278483	1.5	2-oxoglutarate dehydrogenase, mitochondrial isoform 1	metabolism
2	403278485	1	2-oxoglutarate dehydrogenase, mitochondrial isoform 2	metabolism
5	403268100	1.4	3-ketoacyl-CoA thiolase, mitochondrial	metabolism
2	403262875	1.5	acetyl-CoA acetyltransferase, mitochondrial	metabolism
4	403283212	1.25	aconitate hydratase, mitochondrial	metabolism
5	403281645	1.8	aldehyde dehydrogenase, mitochondrial isoform 1	metabolism
3	403281647	2	aldehyde dehydrogenase, mitochondrial isoform 1	metabolism
1	403256913	2	alpha-aminoadipic semialdehyde synthase, mitochondrial	metabolism
6	403265000	2.33333	ATP synthase subunit alpha, mitochondrial isoform 1	metabolism
2	403265002	1.5	ATP synthase subunit alpha, mitochondrial isoform 2	metabolism
2	403265004	3	ATP synthase subunit alpha, mitochondrial isoform 3	metabolism
8	403297103	2.625	ATP synthase subunit beta, mitochondrial	metabolism
6	403280585	1.16667	ATP synthase subunit d, mitochondrial isoform 1	metabolism
1	403280587	2	ATP synthase subunit d, mitochondrial isoform 2	metabolism
3	403308177	1.33333	ATP synthase subunit delta, mitochondrial	metabolism
3	403296358	1	ATP synthase subunit gamma, mitochondrial isoform 1	metabolism
2	403296360	1.5	ATP synthase subunit gamma, mitochondrial isoform 1	metabolism
4	403271576	1.25	ATP synthase subunit O, mitochondrial	metabolism
9	403308360	2.66667	ATPase inhibitor, mitochondrial	metabolism
5	403268595	2.2	cytochrome b-c1 complex subunit 1, mitochondrial-like	metabolism
5	403277103	2	cytochrome b-c1 complex subunit 2, mitochondrial-like	metabolism
5	403301300	2	cytochrome c oxidase subunit 5B, mitochondrial-like	metabolism
5	403302934	1.2	cytochrome c1, heme protein, mitochondrial-like	metabolism
1	403305006	2	electron transfer flavoprotein subunit alpha, mitochondrial	metabolism
10	403288386	1.7	fumarate hydratase, mitochondrial	metabolism
5	403277265	3	glutamate dehydrogenase 1, mitochondrial, partial	metabolism
5	403273622	2.4	hydroxyacylglutathione hydrolase, mitochondrial	metabolism
2	403306853	1.5	isocitrate dehydrogenase [NAD] subunit gamma, mitochondrial	metabolism
3	403258199	2	isocitrate dehydrogenase [NADP], mitochondrial isoform 1	metabolism
3	403258201	2.33333	isocitrate dehydrogenase [NADP], mitochondrial isoform 2	metabolism
1	403271306	2	lipoyl synthase, mitochondrial isoform 1	metabolism
5	403285754	2.6	malate dehydrogenase, mitochondrial	metabolism
4	403267639	1.5	NAD(P) transhydrogenase, mitochondrial isoform 1	metabolism
5	403259324	1.2	ornithine aminotransferase, mitochondrial	metabolism
2	403300929	1	pantothenate kinase 2, mitochondrial	metabolism	[68]May be the master regulator of the CoA biosynthesis.
2	403282249	1.5	succinate dehydrogenase [ubiquinone] flavoprotein subunit, mitochondrial isoform 1	metabolism
4	403303083	1.25	succinyl-CoA ligase [ADP/GDP-forming] subunit alpha, mitochondrial	metabolism
2	403298968	1	succinyl-CoA ligase [GDP-forming] subunit beta, mitochondrial	metabolism
5	403288246	1	trifunctional enzyme subunit alpha, mitochondrial	metabolism
3	403288248	1.33333	trifunctional enzyme subunit beta, mitochondrial	metabolism
4	403274874	1.5	very long-chain specific acyl-CoA dehydrogenase, mitochondrial isoform 1	metabolism
1	403274876	3	very long-chain specific acyl-CoA dehydrogenase, mitochondrial isoform 2	metabolism
5	403300207	1.2	ATP-binding cassette sub-family B member 10, mitochondrial	metabolism, transport
4	403274874	1.5	very long-chain specific acyl-CoA dehydrogenase, mitochondrial isoform 1	metabolism
1	403274876	3	very long-chain specific acyl-CoA dehydrogenase, mitochondrial isoform 2	metabolism
5	403300207	1.2	ATP-binding cassette sub-family B member 10, mitochondrial	metabolism, transport
1	403295937	2	lon protease homolog, mitochondrial isoform 2	proteolysis
2	403294323	1	glutathione reductase, mitochondrial isoform 1	redox
9	403294125	1.33333	peroxiredoxin-5, mitochondrial	redox
2	403285046	1	superoxide dismutase [Mn], mitochondrial	redox
5	403259399	2.2	thioredoxin-dependent peroxide reductase, mitochondrial	redox
4	403287000	1	LETM1 and EF-hand domain-containing protein 1, mitochondrial	structural	[68] human protein: Crucial for the maintenance of mitochondrial tubular networks and for the assembly of the supercomplexes of the respiratory chain. Required for the maintenance of the tubular shape and cristae organization.1 Publication GO - Molecular function calcium ion binding Source: ProtInc protein binding Source: [68]KB GO - Biological process cristae formation Source: [68]KB
2	403261910	1	mitochondrial import receptor subunit TOM6 homolog	trafficking	[68] A component of the complex responsible for the recognition and translocation of cytosolically synthesized mitochondrial preproteins.
2	403267416	1	28S ribosomal protein S36, mitochondrial	translation
5	403277252	2	elongation factor Tu, mitochondrial	translation
2	403281523	1	glutamyl-tRNA(Gln) amidotransferase subunit C, mitochondrial isoform 2	translation
	P. vivax
XRep	Accession	Avg Xrep	Protein Description	function		annotation
7	PVP01_0925300.1	2.57143	GrpE protein homolog, mitochondrial	HSP, protein folding
10	PVP01_1314700.1	1.33333	mitochondrial acidic protein MAM33	hypothetical protein	[66] GO:0005759 mitochondrial matrix
7	PVP01_0513600.1	2	2-oxoglutarate dehydrogenase E1 component, mitochondrial precursor	metabolism
10	PVP01_1413600.1	2.33333	2-oxoisovalerate dehydrogenase subunit alpha, mitochondrial	metabolism
4	PVP01_1029400.1	1.75	2-oxoisovalerate dehydrogenase subunit beta, mitochondrial	metabolism
10	PVP01_1453800.1	3.44444	ATP synthase subunit beta, mitochondrial	metabolism
4	PVP01_1412300.1	1.33333	ATP synthase subunit gamma, mitochondrial	metabolism
6	PVP01_0607700.1	1	citrate synthase, mitochondrial	metabolism
3	PVP01_1450400.1	1	dihydrolipoyl dehydrogenase, mitochondrial	metabolism
4	PVP01_1209100.1	1.66667	isocitrate dehydrogenase [NADP], mitochondrial	metabolism
3	PVP01_1424600.1	1	mitochondrial ATP synthase F1, epsilon subunit	metabolism
2	PVP01_1217700.1	1	mitochondrial intermediate peptidase	proteolysis
5	PVP01_0732300.1	1.25	mitochondrial-processing peptidase subunit beta	proteolysis
5	PVP01_1223900.1	2.4	elongation factor Tu, mitochondrial precursor	translation
9	PVP01_1301500.1	1.25	mitochondrial phosphate carrier protein	transport
