# Supplementary material for: A large scale Plasmodium vivax- Saimiri boliviensis trophozoite-schizont transition proteome
Source: PLoS One. 2017 Aug 22;12(8):e0182561. doi: 10.1371/journal.pone.0182561 (PMC5567661; doi:10.1371/journal.pone.0182561)
Supplement: S6 Table — This table lists all Sequest-identified proteins containing at least one high confidence (Percolator posterior error probability of 0.01 or less) oxidized peptide, in trophozoite-schizont transition Proteomes 1 and 2. Proteins from both P. vivax and S. boliviensis are listed in layer 1, and details of peptide Sequest scores, and modifications of individual peptides, are listed in layer 2 for each proteome. Proteins containing only methionine oxidized to met sulfoxide, which can occur in solutions exposed to air, are excluded. Proteome 1 contains 52 oxidized S. boliviensis and 83 oxidized P. vivax proteins or subunits, Proteome 2 has 38 oxidized S. boliviensis and 86 oxidized P. vivax proteins or subunits; the combined proteome contains 74 different oxidized S. boliviensis and 143 different oxidized P. vivax proteins or subunits. (XLS) [file pone.0182561.s006.xls]

## Sheet: Proteome1
Accession	Description	ΣCoverage	Σ# Proteins	Σ# Unique Peptides	Σ# PSMs
403273168	hemoglobin subunit alpha-1-like [Saimiri boliviensis boliviensis]	88.03	1	12	20456
	Sequence	# PSMs	# Proteins	# Protein Groups	Protein Group Accessions	Modifications	MH+ [Da]	q-Value	PEP	XCorr A2	XCorr B2	XCorr C2	XCorr D2	ΔScore A2	ΔCn A2	Search Engine Rank A2	Charge A2	ΔScore B2	ΔCn B2	Search Engine Rank B2	Charge B2	ΔScore C2	ΔCn C2	Search Engine Rank C2	Charge C2	ΔScore D2	ΔCn D2	Search Engine Rank D2	Charge D2
	VGSHAGDYGAEALER	4713	1	1	403273168		1531.71	0	0.001818	4.21666	3.61098	4.31144	4.44656	1	0	1	3	1	0	1	2	1	0	1	3	1	0	1	3
	VADALGTAVAHVDDMPNALSALSDLHAHK	994	1	1	403273168	M15(Dioxidation)	2971.45	0	4.963e-06	4.18877		6.59744	6.50052	1	0	1	3					1	0	1	3	1	0	1	3
	TYFPHFDLSHGSAQVK	1354	1	1	403273168		1833.89	0	5.572e-13	3.29143	3.61188	3.47394	2.42666	1	0	1	2	1	0	1	2	1	0	1	2	1	0	1	3
	VGSHAGDYGAEALER	934	1	1	403273168	Y8(Oxidation)	1547.71	0	1.102e-06	3.28559	3.28414	3.49931	3.55828	1	0	1	2	1	0	1	2	1	0	1	2	1	0	1	2
	VGSHAGDYGAEALER	2014	1	1	403273168	Y8(Nitro)	1576.7	0	1.211e-06	3.19918	3.12542	3.79454	3.64106	1	0	1	2	1	0	1	2	1	0	1	2	1	0	1	2
	FLASVSTVLTSK	3510	1	1	403273168		1252.72	0	7.827e-06	3.13513	3.1398	3.4363	3.1882	1	0	1	2	1	0	1	2	1	0	1	2	1	0	1	2
	TYFPHFDLSHGSAQVK	661	1	1	403273168	Y2(Nitro)	1878.88	0	1.064e-05	3.00951	3.40224	3.6832	2.80718	1	0	1	2	1	0	1	2	1	0	1	2	1	0	1	2
	LRVDPVNFK	9	1	1	403273168		1087.63	0	0.008851	2.76004		2.10342		1	0	1	3					1	0	1	2
	VGSHAGDYGAEALER	388	1	1	403273168	H4(Dioxidation)	1563.72	0	2.521e-13	2.63541	3.8081	3.06057	3.20667	1	0	1	2	1	0	1	2	1	0	1	2	1	0	1	2
	TYFPHFDLSHGSAQVK	259	1	1	403273168	F3(Oxidation)	1849.89	0	3.451e-05	2.42147	2.80045	2.97795		1	0	1	2	1	0	1	2	1	0	1	2
	MFLSFPTTK	236	1	1	403273168	M1(Oxidation)	1087.55	0	0.0002122	2.34006	2.27445	2.15857	2.13473	1	0	1	2	1	0	1	2	1	0	1	2	1	0	1	2
	TYFPHFDLSHGSAQVK	161	1	1	403273168	H5(Dioxidation)	1865.88	0	5.314e-05	2.23507	2.25995	2.95232	3.48089	1	0	1	2	1	0	1	2	1	0	1	2	1	0	1	2
	MFLSFPTTK	25	1	1	403273168		1071.56	0	0.008478	2.12246		2.25871		1	0	1	2					1	0	1	2
	MFLSFPTTK	19	1	1	403273168	M1(Dioxidation)	1103.54	0	0.003792	2.01811			1.32438	1	0	1	2									1	0	1	2
	VADALGTAVAHVDDMPNALSALSDLHAHK	3461	1	1	403273168	M15(Oxidation)	2955.46	0	4.544e-09	1.70749	5.34658	6.65473	6.30851	1	0	1	2	1	0	1	3	1	0	1	3	1	0	1	3
	KVADALGTAVAHVDDMPNALSALSDLHAHK	588	1	1	403273168	M16(Oxidation)	3083.56	0	8.144e-08		5.0077	6.20763						1	0	1	3	1	0	1	3
	LLSHCLLVTLAAHHPAEFTPAVHASLDK	23	1	1	403273168	H4(Dioxidation); C5(Carbamidomethyl)	3080.59	0	2.73e-10		4.75149	4.09908						1	0	1	3	1	0	1	3
	LLSHCLLVTLAAHHPAEFTPAVHASLDK	2	1	1	403273168	C5(Carbamidomethyl)	3048.61	0	4.769e-12		4.07433							1	0	1	3
	TYFPHFDLSHGSAQVKGHGK	4	1	1	403273168	F3(Nitro)	2258.07	0	1.455e-11		3.73174							1	0	1	2
	LLSHCLLVTLAAHHPAEFTPAVHASLDK	7	1	1	403273168	H4(Dioxidation); C5(Carbamidomethyl); F18(Oxidation)	3096.6	0	1.38e-08		3.09977							1	0	1	3
	TYFPHFDLSHGSAQVK	59	1	1	403273168	Y2(Nitro); F6(Oxidation)	1894.87	0	5.559e-09		2.70957	2.39498						1	0	1	2	1	0	1	2
	FLASVSTVLTSK	181	1	1	403273168	F1(Oxidation)	1268.71	0	0.0001267		2.59335	2.55208	2.70242					1	0	1	2	1	0	1	2	1	0	1	2
	VGSHAGDYGAEALER	120	1	1	403273168	Y8(Trioxidation)	1579.7	0	0.001528		2.40327	2.54391	3.33068					1	0	1	2	1	0	1	2	1	0	1	3
	LLSHCLLVTLAAHHPAEFTPAVHASLDK	1	1	1	403273168	C5(Carbamidomethyl); H13(Oxidation); H14(Oxidation); F18(Dioxidation)	3112.58	0	6.409e-05		2.24928							1	0	1	4
	LLSHCLLVTLAAHHPAEFTPAVHASLDK	4	1	1	403273168	H4(Oxidation); C5(Carbamidomethyl)	3064.61	0	0.004166		2.01662	2.07576						1	0	1	4	1	0	1	4
	FLASVSTVLTSK	11	1	1	403273168	F1(Dioxidation)	1284.7	0	0.004061		1.84145	2.2142	2.02993					1	0	1	2	1	0	1	2	1	0	1	2
	KVADALGTAVAHVDDMPNALSALSDLHAHK	222	1	1	403273168	M16(Dioxidation)	3099.55	0	3.52247e-09			7.83368										1	0	1	3
	VADALGTAVAHVDDMPNALSALSDLHAHK	334	1	1	403273168	M15(Oxidation); H28(Dioxidation)	2987.45	0	2.359e-08			4.53769	5.98614									1	0	1	3	1	0	1	3
	KVADALGTAVAHVDDMPNALSALSDLHAHK	8	1	1	403273168	M16(Oxidation); H29(Dioxidation)	3115.53	0	0.001263			4.17509										1	0	1	3
	VADALGTAVAHVDDMPNALSALSDLHAHKLR	11	1	1	403273168	M15(Oxidation); H28(Dioxidation)	3256.63	0	0.0005749			4.1498										1	0	1	3
	VADALGTAVAHVDDMPNALSALSDLHAHK	18	1	1	403273168		2939.45	0	0.0002057			4.01046										1	0	1	3
	KVADALGTAVAHVDDMPNALSALSDLHAHK	1	1	1	403273168		3067.54	0	0.001449			3.76908										1	0	1	3
	VADALGTAVAHVDDMPNALSALSDLHAHKLR	8	1	1	403273168	M15(Oxidation)	3224.65	0	0.0009174			3.72653										1	0	1	3
	VADALGTAVAHVDDMPNALSALSDLHAHK	46	1	1	403273168	M15(Dioxidation); H26(Oxidation); H28(Oxidation)	3003.46	0	9.424e-06			3.36979	4.92469									1	0	1	3	1	0	1	3
	TYFPHFDLSHGSAQVK	7	1	1	403273168	Y2(Trioxidation)	1881.88	0	0.0001139			3.04165	1.5256									1	0	1	2	1	0	1	2
	VADALGTAVAHVDDMPNALSALSDLHAHKLR	1	1	1	403273168	M15(Oxidation); H26(Dioxidation); H28(Dioxidation)	3288.66	0	0.0071			2.78434										1	0	1	3
	FLASVSTVLTSKYR	9	1	1	403273168		1571.88	0	0.001441			2.71184										1	0	1	2
	VGSHAGDYGAEALER	28	1	1	403273168	Y8(NO2_OH)	1592.69	0	5.768e-06			2.54565	2.59474									1	0	1	2	1	0	1	2
	VADALGTAVAHVDDMPNALSALSDLHAHK	6	1	1	403273168	H11(NO2_OH); M15(Oxidation)	3016.45	0	0.002341			2.18344	3.09177									1	0	1	3	1	0	1	3
	VADALGTAVAHVDDMPNALSALSDLHAHK	1	1	1	403273168	M15(Oxidation); H26(Dioxidation); H28(Dioxidation)	3019.45	0	0.006869				3.02126													1	0	1	3
	VGSHAGDYGAEALER	15	1	1	403273168	H4(Oxidation); Y8(Trioxidation)	1595.69	0	0.0007768				2.153													1	0	1	2
	MFLSFPTTK	1	1	1	403273168	M1(Oxidation); F5(Dioxidation)	1119.54	0.001	0.005424	1.73153				1	0	1	2
	VDPVNFK	1	1	1	403273168		818.441	0.001	0.009498	1.10579				1	0	1	2
	TYFPHFDLSHGSAQVKGHGK	1	1	1	403273168		2213.09	0.001	0.007469		2.34909							1	0	1	2
403262069	hemoglobin subunit delta [Saimiri boliviensis boliviensis]	81.63	2	7	9696
	Sequence	# PSMs	# Proteins	# Protein Groups	Protein Group Accessions	Modifications	MH+ [Da]	q-Value	PEP	XCorr A2	XCorr B2	XCorr C2	XCorr D2	ΔScore A2	ΔCn A2	Search Engine Rank A2	Charge A2	ΔScore B2	ΔCn B2	Search Engine Rank B2	Charge B2	ΔScore C2	ΔCn C2	Search Engine Rank C2	Charge C2	ΔScore D2	ΔCn D2	Search Engine Rank D2	Charge D2
	FFESFGDLSSAAAVMGNPK	813	1	1	403262069	M15(Oxidation)	1990.93	0	1.013e-07	4.44303	4.6569	4.41311	4.83566	1	0	1	2	1	0	1	2	1	0	1	2	1	0	1	2
	VLGAFSDGLTHLDNLK	3071	2	2	403262067;403262069		1699.91	0	1.388e-05	3.73799	3.75936	4.0835	3.81865	1	0	1	2	1	0	1	2	1	0	1	2	1	0	1	2
	VVAGVATALAHK	298	1	1	403262069		1136.68	0	3.185e-05	3.1969	3.01101	3.31606	2.83445	1	0	1	2	1	0	1	2	1	0	1	2	1	0	1	2
	VNVDEVGGEALGR	394	1	1	403262069		1314.66	0	1.131e-07	3.12416	3.25321	2.75295	3.03189	1	0	1	2	1	0	1	2	1	0	1	2	1	0	1	2
	GTFAQLSELHCDK	134	2	2	403262067;403262069	H10(Oxidation); C11(Carbamidomethyl)	1521.7	0	2.409e-06	3.11343		2.62208	2.75561	1	0	1	2					1	0	1	2	1	0	1	2
	GTFAQLSELHCDK	903	2	2	403262067;403262069	C11(Carbamidomethyl)	1505.71	0	4.178e-05	3.09563	2.70413	3.02299	3.27707	1	0	1	2	1	0	1	2	1	0	1	2	1	0	1	2
	VLGAFSDGLTHLDNLK	98	2	2	403262067;403262069	F5(Oxidation)	1715.9	0	4.916e-06	2.98004	2.52012	3.47031	3.42925	1	0	1	2	1	0	1	2	1	0	1	2	1	0	1	2
	KVLGAFSDGLTHLDNLK	908	2	2	403262067;403262069		1828	0	5.74e-06	2.77855	3.02417	4.65561	2.71034	1	0	1	2	1	0	1	2	1	0	1	3	1	0	1	3
	GTFAQLSELHCDK	506	2	2	403262067;403262069	H10(Dioxidation); C11(Carbamidomethyl)	1537.7	0	0.0009771	2.75967	2.22162	2.76722	2.80974	1	0	1	2	1	0	1	2	1	0	1	2	1	0	1	2
	LHVDPENFR	427	4	3	403309549;403262067;403262069		1126.56	0	2.223e-05	2.58768	1.78363	2.01941	1.97262	1	0	1	3	1	0	1	2	1	0	1	2	1	0	1	2
	EFTPQVQAAFQK	1086	1	1	403262069	F10(Oxidation)	1409.71	0	0.001331	2.40177	2.43881	2.04827	2.46576	1	0	1	2	1	0	1	2	1	0	1	2	1	0	1	2
	SAVAALWSK	14	1	1	403262069		932.527	0	0.001965	2.3878		2.53874		1	0	1	2					1	0	1	2
	LLVVYPWTQR	274	4	3	403309549;403262067;403262069	W7(Oxidation)	1290.72	0	0.003243	2.33571	1.99831	2.1808	2.28696	1	0	1	2	1	0	1	2	1	0	1	2	1	0	1	2
	EFTPQVQAAFQK	244	1	1	403262069	F10(Dioxidation)	1425.7	0	0.0009186	2.26661	2.19889	1.15486	2.16743	1	0	1	2	1	0	1	2	1	0	1	2	1	0	1	2
	LLVVYPWTQR	48	4	3	403309549;403262067;403262069	W7(Dioxidation)	1306.72	0	0.0007583	2.23742	1.98092	2.27994	2.59602	1	0	1	2	1	0	1	2	1	0	1	2	1	0	1	2
	VLGAFSDGLTHLDNLK	48	2	2	403262067;403262069	H11(Dioxidation)	1731.89	0	3.312e-09	2.15094	3.37194	3.35047	2.36546	1	0	1	2	1	0	1	2	1	0	1	2	1	0	1	2
	GTFAQLSELHCDK	7	2	2	403262067;403262069		1448.68	0	0.001882	2.07655			2.05831	1	0	1	2									1	0	1	2
	GTFAQLSELHCDK	176	2	2	403262067;403262069	C11(Trioxidation)	1496.67	0	0.0003527	2.06913	2.59216	2.94081	2.87297	1	0	1	2	1	0	1	2	1	0	1	2	1	0	1	2
	LLVVYPWTQR	73	4	3	403309549;403262067;403262069		1274.73	0	0.002026	1.90453		2.1489	2.16371	1	0	1	2					1	0	1	2	1	0	1	2
	LHVDPENFR	9	4	3	403309549;403262067;403262069	F8(Oxidation)	1142.56	0	0.009132	1.87286		1.82821	2.00541	1	0	1	2					1	0	1	2	1	0	1	2
	EFTPQVQAAFQK	9	1	1	403262069		1393.71	0	0.003547	1.72313		1.57976		1	0	1	2					1	0	1	2
	EFTPQVQAAFQK	19	1	1	403262069	F10(NO2_OH)	1454.69	0	0.0005729	1.15764	1.67315	1.96805	1.81074	1	0	1	2	1	0	1	2	1	0	1	2	1	0	1	2
	FFESFGDLSSAAAVMGNPK	79	1	1	403262069	M15(Dioxidation)	2006.91	0	7.578e-13		3.57812	3.56396	2.7623					1	0	1	2	1	0	1	2	1	0	1	2
	VVAGVATALAHKYH	4	1	1	403262069		1436.8	0	0.0001829		2.69171							1	0	1	2
	SAVAALWSK	3	1	1	403262069	W7(Dioxidation)	964.509	0	6.609e-05		2.44912							1	0	1	2
	VVAGVATALAHKYH	8	1	1	403262069	Y13(Oxidation)	1452.79	0	0.000799		1.79034		2.77672					1	0	1	2					1	0	1	2
	EFTPQVQAAFQK	1	1	1	403262069	F2(Dioxidation); F10(Oxidation)	1441.7	0	0.002638		1.39001							1	0	1	2
	KVLGAFSDGLTHLDNLK	3	2	2	403262067;403262069	F6(Oxidation)	1843.99	0	4.09e-06			3.75294										1	0	1	2
	VLGAFSDGLTHLDNLK	2	2	2	403262067;403262069	H11(Nitro)	1744.89	0	0.0001312			2.36375										1	0	1	2
	KVLGAFSDGLTHLDNLK	4	2	2	403262067;403262069	H12(Dioxidation)	1859.99	0	5.128e-06			1.96372	3.52297									1	0	1	2	1	0	1	2
	LLVVYPWTQR	11	4	3	403309549;403262067;403262069	W7(Trioxidation)	1322.71	0	0.007229			1.93728	2.40934									1	0	1	2	1	0	1	2
	VLGAFSDGLTHLDNLK	4	2	2	403262067;403262069	F5(NO2_OH)	1760.9	0	0.001002			1.79238	3.08245									1	0	1	2	1	0	1	2
	LHVDPENFR	3	4	3	403309549;403262067;403262069	F8(Dioxidation)	1158.56	0	0.008755			1.74519	1.69076									1	0	1	2	1	0	1	2
	NFGKEFTPQVQAAFQK	1	1	1	403262069		1839.94	0	0.0003688				3.28731													1	0	1	2
	GTFAQLSELHCDK	1	2	2	403262067;403262069	C11(Dioxidation)	1480.67	0	0.004283				2.11821													1	0	1	2
	LLVVYPWTQR	9	4	3	403309549;403262067;403262069	Y5(Nitro)	1319.71	0	0.002961				1.99352													1	0	1	2
	LLVVYPWTQR	1	4	3	403309549;403262067;403262069	Y5(Oxidation); W7(NO2_OH)	1351.7	0	0.003606				1.94632													1	0	1	2
	LLVVYPWTQR	1	4	3	403309549;403262067;403262069	W7(NO2_OH)	1335.71	0.001	0.004632	1.70862				1	0	1	2
	GTFAQLSELHCDK	1	2	2	403262067;403262069	F3(Oxidation); H10(Dioxidation); C11(Carbamidomethyl)	1553.7	0.001	0.008532		1.75522							1	0	1	2
	VVAGVATALAHK	1	1	1	403262069	H11(Nitro)	1181.66	0.001	0.007897		1.50427							1	0	1	2
403262067	hemoglobin subunit beta [Saimiri boliviensis boliviensis]	80.27	2	8	19785
	Sequence	# PSMs	# Proteins	# Protein Groups	Protein Group Accessions	Modifications	MH+ [Da]	q-Value	PEP	XCorr A2	XCorr B2	XCorr C2	XCorr D2	ΔScore A2	ΔCn A2	Search Engine Rank A2	Charge A2	ΔScore B2	ΔCn B2	Search Engine Rank B2	Charge B2	ΔScore C2	ΔCn C2	Search Engine Rank C2	Charge C2	ΔScore D2	ΔCn D2	Search Engine Rank D2	Charge D2
	FFESFGDLSTPDAVMNNPK	3767	1	1	403262067	M15(Oxidation)	2131.97	0	5.678e-07	4.27814	4.13916	4.01064	4.2928	1	0	1	2	1	0	1	2	1	0	1	2	1	0	1	2
	FFESFGDLSTPDAVMNNPK	1235	1	1	403262067	M15(Dioxidation)	2147.96	0	3.301e-14	4.25338	4.36819	3.86715	4.2211	1	0	1	2	1	0	1	2	1	0	1	2	1	0	1	2
	VLGAFSDGLTHLDNLK	3071	2	2	403262067;403262069		1699.91	0	1.388e-05	3.73799	3.75936	4.0835	3.81865	1	0	1	2	1	0	1	2	1	0	1	2	1	0	1	2
	VNVEDVGGEALGR	3263	1	1	403262067		1314.67	0	8.475e-10	3.42371	3.54405	3.28729	3.33121	1	0	1	2	1	0	1	2	1	0	1	2	1	0	1	2
	VVAGVANALAHK	3503	1	1	403262067		1149.67	0	3.045e-13	3.39168	3.07612	3.11511	3.02366	1	0	1	2	1	0	1	2	1	0	1	2	1	0	1	2
	GTFAQLSELHCDK	134	2	2	403262067;403262069	H10(Oxidation); C11(Carbamidomethyl)	1521.7	0	2.409e-06	3.11343		2.62208	2.75561	1	0	1	2					1	0	1	2	1	0	1	2
	GTFAQLSELHCDK	903	2	2	403262067;403262069	C11(Carbamidomethyl)	1505.71	0	4.178e-05	3.09563	2.70413	3.02299	3.27707	1	0	1	2	1	0	1	2	1	0	1	2	1	0	1	2
	VLGAFSDGLTHLDNLK	98	2	2	403262067;403262069	F5(Oxidation)	1715.9	0	4.916e-06	2.98004	2.52012	3.47031	3.42925	1	0	1	2	1	0	1	2	1	0	1	2	1	0	1	2
	AAVTALWGK	364	1	1	403262067		916.525	0	3.811e-08	2.91664		2.51028	2.6092	1	0	1	2					1	0	1	2	1	0	1	2
	KVLGAFSDGLTHLDNLK	908	2	2	403262067;403262069		1828	0	5.74e-06	2.77855	3.02417	4.65561	2.71034	1	0	1	2	1	0	1	2	1	0	1	3	1	0	1	3
	GTFAQLSELHCDK	506	2	2	403262067;403262069	H10(Dioxidation); C11(Carbamidomethyl)	1537.7	0	0.0009771	2.75967	2.22162	2.76722	2.80974	1	0	1	2	1	0	1	2	1	0	1	2	1	0	1	2
	LHVDPENFR	427	4	3	403309549;403262067;403262069		1126.56	0	2.223e-05	2.58768	1.78363	2.01941	1.97262	1	0	1	3	1	0	1	2	1	0	1	2	1	0	1	2
	LLVVYPWTQR	274	4	3	403309549;403262067;403262069	W7(Oxidation)	1290.72	0	0.003243	2.33571	1.99831	2.1808	2.28696	1	0	1	2	1	0	1	2	1	0	1	2	1	0	1	2
	AAVTALWGK	121	1	1	403262067	W7(Oxidation)	932.519	0	0.001647	2.33207	2.06532	2.36911	2.65133	1	0	1	2	1	0	1	2	1	0	1	2	1	0	1	2
	LLVVYPWTQR	48	4	3	403309549;403262067;403262069	W7(Dioxidation)	1306.72	0	0.0007583	2.23742	1.98092	2.27994	2.59602	1	0	1	2	1	0	1	2	1	0	1	2	1	0	1	2
	AAVTALWGK	167	1	1	403262067	W7(Dioxidation)	948.514	0	1.215e-05	2.15097	2.6481	2.40277	2.41794	1	0	1	2	1	0	1	2	1	0	1	2	1	0	1	2
	VLGAFSDGLTHLDNLK	48	2	2	403262067;403262069	H11(Dioxidation)	1731.89	0	3.312e-09	2.15094	3.37194	3.35047	2.36546	1	0	1	2	1	0	1	2	1	0	1	2	1	0	1	2
	GTFAQLSELHCDK	7	2	2	403262067;403262069		1448.68	0	0.001882	2.07655			2.05831	1	0	1	2									1	0	1	2
	GTFAQLSELHCDK	176	2	2	403262067;403262069	C11(Trioxidation)	1496.67	0	0.0003527	2.06913	2.59216	2.94081	2.87297	1	0	1	2	1	0	1	2	1	0	1	2	1	0	1	2
	LLVVYPWTQR	73	4	3	403309549;403262067;403262069		1274.73	0	0.002026	1.90453		2.1489	2.16371	1	0	1	2					1	0	1	2	1	0	1	2
	LHVDPENFR	9	4	3	403309549;403262067;403262069	F8(Oxidation)	1142.56	0	0.009132	1.87286		1.82821	2.00541	1	0	1	2					1	0	1	2	1	0	1	2
	EFTPQVQAAYQK	18	1	1	403262067	Y10(Dioxidation)	1441.7	0	0.001116	1.72804	1.75621		1.39684	1	0	1	2	1	0	1	2					1	0	1	2
	VVAGVANALAHKYH	162	1	1	403262067	Y13(Oxidation)	1465.79	0	9.871e-05		3.28348		3.53838					1	0	1	2					1	0	1	2
	VVAGVANALAHKYH	74	1	1	403262067		1449.8	0	2.973e-08		3.16082	3.05327	2.52335					1	0	1	2	1	0	1	2	1	0	1	2
	VVAGVANALAHK	134	1	1	403262067	H11(Oxidation)	1165.66	0	2.059e-06		2.89064	2.77841	2.66155					1	0	1	2	1	0	1	2	1	0	1	2
	VVAGVANALAHKYH	11	1	1	403262067	Y13(Oxidation); H14(Oxidation)	1481.78	0	1.606e-05		2.77727							1	0	1	2
	VVAGVANALAHKYH	11	1	1	403262067	Y13(Nitro)	1494.78	0	0.0001753		2.61225	3.0223						1	0	1	2	1	0	1	2
	FFESFGDLSTPDAVMNNPK	18	1	1	403262067	F5(Dioxidation); M15(Oxidation)	2163.96	0	1.941e-05		2.39417	2.81384	2.31523					1	0	1	2	1	0	1	2	1	0	1	2
	VVAGVANALAHK	51	1	1	403262067	H11(Dioxidation)	1181.66	0	0.002388		2.37293	2.50251	2.17011					1	0	1	2	1	0	1	2	1	0	1	2
	AAVTALWGK	21	1	1	403262067	W7(Trioxidation)	964.51	0	0.002749		1.33524	2.17376	2.043					1	0	1	2	1	0	1	2	1	0	1	2
	FFESFGDLSTPDAVMNNPK	100	1	1	403262067		2115.97	0	5.091e-07			4.3014	2.94507									1	0	1	2	1	0	1	2
	KVLGAFSDGLTHLDNLK	3	2	2	403262067;403262069	F6(Oxidation)	1843.99	0	4.09e-06			3.75294										1	0	1	2
	FFESFGDLSTPDAVMNNPKVK	2	1	1	403262067		2343.13	0	0.00245			3.15689										1	0	1	2
	FFESFGDLSTPDAVMNNPKVK	21	1	1	403262067	M15(Oxidation)	2359.13	0	9.842e-06			2.8563	3.18001									1	0	1	2	1	0	1	2
	VVAGVANALAHKYH	4	1	1	403262067	Y13(NO2_OH)	1510.78	0	0.004886			2.56669										1	0	1	2
	VLGAFSDGLTHLDNLK	2	2	2	403262067;403262069	H11(Nitro)	1744.89	0	0.0001312			2.36375										1	0	1	2
	KVLGAFSDGLTHLDNLK	4	2	2	403262067;403262069	H12(Dioxidation)	1859.99	0	5.128e-06			1.96372	3.52297									1	0	1	2	1	0	1	2
	LLVVYPWTQR	11	4	3	403309549;403262067;403262069	W7(Trioxidation)	1322.71	0	0.007229			1.93728	2.40934									1	0	1	2	1	0	1	2
	AAVTALWGK	2	1	1	403262067	W7(Nitro)	961.511	0	0.001605			1.92308										1	0	1	2
	VLGAFSDGLTHLDNLK	4	2	2	403262067;403262069	F5(NO2_OH)	1760.9	0	0.001002			1.79238	3.08245									1	0	1	2	1	0	1	2
	LHVDPENFR	3	4	3	403309549;403262067;403262069	F8(Dioxidation)	1158.56	0	0.008755			1.74519	1.69076									1	0	1	2	1	0	1	2
	FFESFGDLSTPDAVMNNPKVK	9	1	1	403262067	M15(Dioxidation)	2375.12	0	2.076e-06				3.73594													1	0	1	2
	AAVTALWGKVNVEDVGGEALGR	3	1	1	403262067		2212.19	0	7.054e-05				3.46313													1	0	1	2
	VVAGVANALAHKYH	1	1	1	403262067	Y13(Trioxidation)	1497.78	0	0.00337				2.27688													1	0	1	2
	GTFAQLSELHCDK	1	2	2	403262067;403262069	C11(Dioxidation)	1480.67	0	0.004283				2.11821													1	0	1	2
	LLVVYPWTQR	9	4	3	403309549;403262067;403262069	Y5(Nitro)	1319.71	0	0.002961				1.99352													1	0	1	2
	LLVVYPWTQR	1	4	3	403309549;403262067;403262069	Y5(Oxidation); W7(NO2_OH)	1351.7	0	0.003606				1.94632													1	0	1	2
	LLVVYPWTQR	1	4	3	403309549;403262067;403262069	W7(NO2_OH)	1335.71	0.001	0.004632	1.70862				1	0	1	2
	FFESFGDLSTPDAVMNNPK	1	1	1	403262067	F1(Oxidation); F2(Oxidation); M15(Dioxidation)	2179.96	0.001	0.004408	1.51112				1	0	1	2
	GTFAQLSELHCDK	1	2	2	403262067;403262069	F3(Oxidation); H10(Dioxidation); C11(Carbamidomethyl)	1553.7	0.001	0.008532		1.75522							1	0	1	2
PVP01_1244000.1	PVP01_1244000.1 | gene=PVP01_1244000 | organism=Plasmodium_vivax_P01 | gene_product=glyceraldehyde-3-phosphate dehydrogenase, putative | transcript_product=glyceraldehyde-3-phosphate dehydrogenase, putative | location=PvP01_12_v1:1802460-1803841(-) | protein_length=337 | sequence_SO=chromosome | SO=protein_coding	74.18	1	20	1088
	Sequence	# PSMs	# Proteins	# Protein Groups	Protein Group Accessions	Modifications	MH+ [Da]	q-Value	PEP	XCorr A2	XCorr B2	XCorr C2	XCorr D2	ΔScore A2	ΔCn A2	Search Engine Rank A2	Charge A2	ΔScore B2	ΔCn B2	Search Engine Rank B2	Charge B2	ΔScore C2	ΔCn C2	Search Engine Rank C2	Charge C2	ΔScore D2	ΔCn D2	Search Engine Rank D2	Charge D2
	VLHDNFGIVEGLMTTVHASTANQLVVDGPSK	2	1	1	PVP01_1244000.1	M13(Oxidation)	3265.63	0	6.695e-09	4.59948				1	0	1	3
	QLIVSNASCTTNCLSPIAK	10	1	1	PVP01_1244000.1	C9(Carbamidomethyl); C13(Carbamidomethyl)	2077.04	0	1.165e-15	4.16273		3.25141		1	0	1	2					1	0	1	2
	CALSNIIPASTGAAK	25	1	1	PVP01_1244000.1	C1(Carbamidomethyl)	1473.77	0	2.571e-09	3.1913	1.85076	3.0018		1	0	1	2	1	0	1	2	1	0	1	2
	VPIGTVSVVDLVCR	81	1	1	PVP01_1244000.1	C13(Carbamidomethyl)	1513.85	0	3.302e-05	2.66265	2.50887	2.88996	2.91691	1	0	1	2	1	0	1	2	1	0	1	3	1	0	1	2
	VLDLAVHITK	396	1	1	PVP01_1244000.1		1108.67	0	0.0001475	2.52187	2.30922	2.97088	2.46785	1	0	1	2	1	0	1	2	1	0	1	2	1	0	1	2
	DDTPIYVMGINHDK	2	1	1	PVP01_1244000.1		1617.76	0	1.948e-07	2.45127		2.23347		1	0	1	2					1	0	1	2
	DDTPIYVMGINHDK	11	1	1	PVP01_1244000.1	M8(Oxidation)	1633.76	0	0.002409	2.28571			2.18222	1	0	1	2									1	0	1	2
	AGLALNDNFFK	37	1	1	PVP01_1244000.1		1209.63	0	0.0005391	2.2417		2.49849	2.17357	1	0	1	2					1	0	1	2	1	0	1	2
	YDSIHGVFPAEVTPGDGCFTVGNK	2	1	1	PVP01_1244000.1	C18(Carbamidomethyl); F19(Dioxidation)	2599.18	0	5.547e-05	2.21711				1	0	1	2
	SDIEVVAVNDPFMDIK	19	1	1	PVP01_1244000.1	M13(Oxidation)	1807.88	0	6.721e-06	2.05816	1.94223	3.38679	3.24718	1	0	1	2	1	0	1	2	1	0	1	2	1	0	1	2
	YEEIAAQMK	87	1	1	PVP01_1244000.1	M8(Oxidation)	1098.51	0	0.001885	1.91746	2.13851	1.81689	1.84506	1	0	1	2	1	0	1	2	1	0	1	2	1	0	1	2
	VIMSAPPKDDTPIYVMGINHDK	14	1	1	PVP01_1244000.1	M3(Oxidation); M16(Oxidation)	2473.21	0	0.001033	1.4613		2.23517	3.12436	1	0	1	2					1	0	1	2	1	0	1	3
	YEEIAAQMK	8	1	1	PVP01_1244000.1	M8(Dioxidation)	1114.52	0	0.004094		1.9627							1	0	1	2
	VIMSAPPK	18	1	1	PVP01_1244000.1	M3(Oxidation)	858.475	0	0.00719		1.92654		1.98166					1	0	1	2					1	0	1	2
	GILGYTEDEVVSQDFVHDK	172	1	1	PVP01_1244000.1		2151.03	0	0.0001115			3.6831	3.75637									1	0	1	2	1	0	1	2
	YDSIHGVFPAEVTPGDGCFTVGNK	29	1	1	PVP01_1244000.1	C18(Carbamidomethyl)	2567.19	0	2.954e-05			3.40311	3.84106									1	0	1	2	1	0	1	2
	YEIDVVCESTGVFLTK	42	1	1	PVP01_1244000.1	C7(Carbamidomethyl)	1859.91	0	8.086e-05			3.35341										1	0	1	2
	YDSIHGVFPAEVTPGDGCFTVGNKK	1	1	1	PVP01_1244000.1	C18(Carbamidomethyl)	2695.28	0	0.003557			3.2181										1	0	1	3
	GILGYTEDEVVSQDFVHDKR	19	1	1	PVP01_1244000.1		2307.13	0	0.0008039			3.06544										1	0	1	2
	IFVHSEKDPAQIPWGK	7	1	1	PVP01_1244000.1	W14(Oxidation)	1867.97	0	0.004666			2.94131										1	0	1	2
	IFVHSEKDPAQIPWGK	6	1	1	PVP01_1244000.1	W14(Dioxidation)	1883.96	0	0.0005164			2.89482										1	0	1	2
	GILGYTEDEVVSQDFVHDKR	47	1	1	PVP01_1244000.1	Y5(Nitro)	2352.12	0	0.003708			2.85738										1	0	1	2
	DDTPIYVMGINHDKYDPK	2	1	1	PVP01_1244000.1	M8(Oxidation)	2136.99	0	0.005829			2.01313	1.88032									1	0	1	2	1	0	1	2
	GILGYTEDEVVSQDFVHDK	27	1	1	PVP01_1244000.1	Y5(Nitro)	2196.01	0	8.85e-06			2.0128	3.64304									1	0	1	2	1	0	1	2
	YEEIAAQMK	1	1	1	PVP01_1244000.1		1082.52	0	0.004913			1.95726										1	0	1	2
	SDIEVVAVNDPFMDIK	1	1	1	PVP01_1244000.1		1791.88	0	0.00793			1.74407										1	0	1	2
	LGINGFGR	1	1	1	PVP01_1244000.1		833.464	0	0.002169			1.63933										1	0	1	2
	IVSWYDNEWGYSNR	15	1	1	PVP01_1244000.1	W9(Oxidation)	1804.8	0	7.195e-05				3.13479													1	0	1	2
	YDSIHGVFPAEVTPGDGCFTVGNK	2	1	1	PVP01_1244000.1	C18(Carbamidomethyl); F19(Oxidation)	2583.18	0	0.00376				2.77695													1	0	1	3
	IVSWYDNEWGYSNR	2	1	1	PVP01_1244000.1		1788.8	0	0.004227				2.64073													1	0	1	2
	GILGYTEDEVVSQDFVHDK	1	1	1	PVP01_1244000.1	Y5(Oxidation)	2167.02	0	0.000821				1.68393													1	0	1	2
	YEIDVVCESTGVFLTK	1	1	1	PVP01_1244000.1	Y1(Oxidation); C7(Carbamidomethyl)	1875.9	0.001	0.00696		1.12331							1	0	1	2
403309549	hemoglobin subunit gamma-like, partial [Saimiri boliviensis boliviensis]	66.94	2	5	908
	Sequence	# PSMs	# Proteins	# Protein Groups	Protein Group Accessions	Modifications	MH+ [Da]	q-Value	PEP	XCorr A2	XCorr B2	XCorr C2	XCorr D2	ΔScore A2	ΔCn A2	Search Engine Rank A2	Charge A2	ΔScore B2	ΔCn B2	Search Engine Rank B2	Charge B2	ΔScore C2	ΔCn C2	Search Engine Rank C2	Charge C2	ΔScore D2	ΔCn D2	Search Engine Rank D2	Charge D2
	VNVEDAGGETLGR	13	1	1	403309549		1316.64	0	2.47e-10	3.29963	3.50544	3.28158		1	0	1	2	1	0	1	2	1	0	1	2
	FFDSFGSLSSPSAIMGNPK	18	1	1	403309549	M15(Oxidation)	2004.94	0	4.479e-15	2.87701		2.48129		1	0	1	2					1	0	1	2
	LHVDPENFR	427	4	3	403309549;403262067;403262069		1126.56	0	2.223e-05	2.58768	1.78363	2.01941	1.97262	1	0	1	3	1	0	1	2	1	0	1	2	1	0	1	2
	AAITSLWAK	8	1	1	403309549		960.551	0	0.0003536	2.40324		2.24555		1	0	1	2					1	0	1	2
	LLVVYPWTQR	274	4	3	403309549;403262067;403262069	W7(Oxidation)	1290.72	0	0.003243	2.33571	1.99831	2.1808	2.28696	1	0	1	2	1	0	1	2	1	0	1	2	1	0	1	2
	LLVVYPWTQR	48	4	3	403309549;403262067;403262069	W7(Dioxidation)	1306.72	0	0.0007583	2.23742	1.98092	2.27994	2.59602	1	0	1	2	1	0	1	2	1	0	1	2	1	0	1	2
	VLTSLGEAIK	6	1	1	403309549		1030.61	0	0.003931	1.9832	2.23398			1	0	1	2	1	0	1	2
	LLVVYPWTQR	73	4	3	403309549;403262067;403262069		1274.73	0	0.002026	1.90453		2.1489	2.16371	1	0	1	2					1	0	1	2	1	0	1	2
	LHVDPENFR	9	4	3	403309549;403262067;403262069	F8(Oxidation)	1142.56	0	0.009132	1.87286		1.82821	2.00541	1	0	1	2					1	0	1	2	1	0	1	2
	LLVVYPWTQR	11	4	3	403309549;403262067;403262069	W7(Trioxidation)	1322.71	0	0.007229			1.93728	2.40934									1	0	1	2	1	0	1	2
	LHVDPENFR	3	4	3	403309549;403262067;403262069	F8(Dioxidation)	1158.56	0	0.008755			1.74519	1.69076									1	0	1	2	1	0	1	2
	GTFGQLSELHCDK	6	1	1	403309549	C11(Carbamidomethyl)	1491.69	0	0.0009357				2.32866													1	0	1	2
	LLVVYPWTQR	9	4	3	403309549;403262067;403262069	Y5(Nitro)	1319.71	0	0.002961				1.99352													1	0	1	2
	LLVVYPWTQR	1	4	3	403309549;403262067;403262069	Y5(Oxidation); W7(NO2_OH)	1351.7	0	0.003606				1.94632													1	0	1	2
	LLVVYPWTQR	1	4	3	403309549;403262067;403262069	W7(NO2_OH)	1335.71	0.001	0.004632	1.70862				1	0	1	2
	FFDSFGSLSSPSAIMGNPK	1	1	1	403309549	M15(Dioxidation)	2020.93	0.001	0.005352	1.47285				1	0	1	2
403287204	actin, cytoplasmic 1 [Saimiri boliviensis boliviensis]	65.33	5	8	942
	Sequence	# PSMs	# Proteins	# Protein Groups	Protein Group Accessions	Modifications	MH+ [Da]	q-Value	PEP	XCorr A2	XCorr B2	XCorr C2	XCorr D2	ΔScore A2	ΔCn A2	Search Engine Rank A2	Charge A2	ΔScore B2	ΔCn B2	Search Engine Rank B2	Charge B2	ΔScore C2	ΔCn C2	Search Engine Rank C2	Charge C2	ΔScore D2	ΔCn D2	Search Engine Rank D2	Charge D2
	DLYANTVLSGGTTMYPGIADR	195	3	1	403287204	M14(Oxidation)	2231.07	0	3.562e-16	3.84349	2.95609	3.79489	3.69512	1	0	1	2	1	0	1	2	1	0	1	2	1	0	1	2
	LCYVALDFEQEMATAASSSSLEK	114	2	1	403287204	C2(Carbamidomethyl); Y3(Oxidation); M12(Oxidation)	2582.17	0	0.0002993	3.56761	3.44286	3.60308		1	0	1	2	1	0	1	2	1	0	1	2
	VAPEEHPVLLTEAPLNPK	176	2	1	403287204		1954.07	0	6.441e-12	3.54598	2.98477	3.37313	3.17644	1	0	1	3	1	0	1	2	1	0	1	2	1	0	1	2
	SYELPDGQVITIGNER	79	8	2	403260369;403287204		1790.9	0	2.116e-06	3.16859		3.41309	2.3356	1	0	1	2					1	0	1	2	1	0	1	2
	YPIEHGIVTNWDDMEK	8	4	3	403287204;PVP01_1336400.1 ;PVP01_1463200.1	M14(Oxidation)	1962.89	0	2.078e-05	2.87355		3.07676	2.82562	1	0	1	2					1	0	1	2	1	0	1	2
	KDLYANTVLSGGTTMYPGIADR	35	3	1	403287204	M15(Oxidation)	2359.16	0	7.707e-08	2.63915		3.92276	4.20598	1	0	1	2					1	0	1	2	1	0	1	2
	GYSFTTTAER	20	2	1	403287204		1132.53	0	1.758e-06	2.35434	2.14005	2.26228		1	0	1	2	1	0	1	2	1	0	1	2
	AGFAGDDAPR	121	6	2	403260369;403287204		976.452	0	0.003882	2.23503	2.37201	2.37985	2.10439	1	0	1	2	1	0	1	2	1	0	1	2	1	0	1	2
	DSYVGDEAQSK	9	6	2	403260369;403287204		1198.52	0	0.003809	2.06368	1.90545		1.72445	1	0	1	2	1	0	1	2					1	0	1	2
	EITALAPSTMK	1	6	2	403260369;403287204		1161.62	0	0.003373	1.72503				1	0	1	2
	EITALAPSTMK	49	6	2	403260369;403287204	M10(Oxidation)	1177.61	0	3.025e-06	1.66995	2.10547	1.94311		1	0	1	2	1	0	1	2	1	0	1	2
	HQGVMVGMGQK	5	6	2	403260369;403287204	M5(Dioxidation); M8(Dioxidation)	1235.55	0	1.729e-05		1.83992							1	0	1	2
	AGFAGDDAPR	3	6	2	403260369;403287204	F3(Oxidation)	992.444	0	0.005917		1.31976		1.73547					1	0	1	2					1	0	1	2
	AVFPSIVGRPR	4	5	2	403260369;403287204		1198.71	0	0.009874		1.31595		1.62654					1	0	1	2					1	0	1	2
	HQGVMVGMGQK	1	6	2	403260369;403287204	M5(Oxidation); M8(Dioxidation)	1219.55	0	2.082e-05		1.22948							1	0	1	2
	TTGIVMDSGDGVTHTVPIYEGYALPHAILR	91	3	1	403287204	H14(Oxidation)	3199.61	0	7.04e-06			4.3238	5.24069									1	0	1	3	1	0	1	3
	DLYANTVLSGGTTMYPGIADR	4	3	1	403287204	M14(Dioxidation)	2247.06	0	6.231e-05			3.2217	2.9116									1	0	1	2	1	0	1	2
	TTGIVMDSGDGVTHTVPIYEGYALPHAILR	3	3	1	403287204	M6(Oxidation); Y22(Nitro)	3244.6	0	0.00304			2.95907										1	0	1	3
	YPIEHGIVTNWDDMEK	2	4	3	403287204;PVP01_1336400.1 ;PVP01_1463200.1	W11(Dioxidation); M14(Oxidation)	1994.88	0	0.000667			2.71623										1	0	1	2
	CPEALFQPSFLGMESCGIHETTFNSIMK	9	2	1	403287204	C1(Carbamidomethyl); M13(Oxidation); C16(Carbamidomethyl); M27(Oxidation)	3263.46	0	0.002637			2.675	3.2255									1	0	1	3	1	0	1	3
	YPIEHGIVTNWDDMEK	2	4	3	403287204;PVP01_1336400.1 ;PVP01_1463200.1	W11(Oxidation); M14(Oxidation)	1978.88	0	0.001639			2.482										1	0	1	2
	QEYDESGPSIVHR	4	2	1	403287204		1516.7	0	0.003654			1.88991										1	0	1	2
	HQGVMVGMGQK	1	6	2	403260369;403287204	M5(Oxidation)	1187.57	0	0.002506			1.32179										1	0	1	2
	KDLYANTVLSGGTTMYPGIADR	2	3	1	403287204	M15(Dioxidation)	2375.15	0	0.001481				3.58455													1	0	1	3
	DLTDYLMK	2	8	2	403260369;403287204		998.486	0.001	0.004792	1.64387				1	0	1	2
	IIAPPER	2	6	2	403260369;403287204		795.473	0.001	0.008796	1.32467				1	0	1	2
PVP01_0816000.1	PVP01_0816000.1 | gene=PVP01_0816000 | organism=Plasmodium_vivax_P01 | gene_product=enolase, putative | transcript_product=enolase, putative | location=PvP01_08_v1:703699-705643(+) | protein_length=446 | sequence_SO=chromosome | SO=protein_coding	59.42	3	17	1001
	Sequence	# PSMs	# Proteins	# Protein Groups	Protein Group Accessions	Modifications	MH+ [Da]	q-Value	PEP	XCorr A2	XCorr B2	XCorr C2	XCorr D2	ΔScore A2	ΔCn A2	Search Engine Rank A2	Charge A2	ΔScore B2	ΔCn B2	Search Engine Rank B2	Charge B2	ΔScore C2	ΔCn C2	Search Engine Rank C2	Charge C2	ΔScore D2	ΔCn D2	Search Engine Rank D2	Charge D2
	IEESLGSNALFAGEK	104	1	1	PVP01_0816000.1		1564.79	0	2.257e-14	3.81324	3.58941	3.51511	2.16016	1	0	1	2	1	0	1	2	1	0	1	2	1	0	1	2
	DVQIVGDDLLVTNPTR	16	1	1	PVP01_0816000.1		1754.93	0	3.263e-12	3.45311	2.38893	2.91598	3.41599	1	0	1	2	1	0	1	2	1	0	1	2	1	0	1	2
	IAMDVAASEFYQADTK	101	1	1	PVP01_0816000.1	M3(Oxidation)	1775.82	0	2.38e-14	3.44407	4.09095	2.76185	2.79277	1	0	1	2	1	0	1	2	1	0	1	2	1	0	1	2
	AAVPSGASTGIYEALELR	373	5	3	PVP01_0816000.1 ;403272224;403279766		1804.95	0	2.816e-15	3.39667	3.76601	3.68494	3.65667	1	0	1	3	1	0	1	2	1	0	1	2	1	0	1	2
	IDNMMVEELDGSK	2	1	1	PVP01_0816000.1		1480.67	0	1.215e-09	3.01327				1	0	1	2
	YGIDATNVGDEGGFAPNILNANEALDLLVSAIK	2	1	1	PVP01_0816000.1		3374.72	0	0.0004517	2.30676		3.42083		1	0	1	2					1	0	1	3
	IAMDVAASEFYQADTK	1	1	1	PVP01_0816000.1		1759.82	0	0.001895	1.82652				1	0	1	2
	IDNMMVEELDGSK	18	1	1	PVP01_0816000.1	M4(Oxidation); M5(Oxidation)	1512.66	0	0.000181	1.23023	2.17214	2.78032		1	0	1	2	1	0	1	2	1	0	1	2
	IAMDVAASEFYQADTK	5	1	1	PVP01_0816000.1	M3(Dioxidation)	1791.81	0	2.481e-11		3.04439							1	0	1	2
	GNPTVEVDLETNVGIFR	126	1	1	PVP01_0816000.1		1859.95	0	6.989e-05		2.77035	3.58727						1	0	1	2	1	0	1	2
	YGAEVYHTLK	128	1	1	PVP01_0816000.1		1180.6	0	0.0006307		2.10275	2.77165	3.12424					1	0	1	2	1	0	1	2	1	0	1	2
	SGETEDVFIADLVVALR	6	1	1	PVP01_0816000.1		1833.96	0	1.087e-05		2.01138							1	0	1	2
	ACNALLLK	1	1	1	PVP01_0816000.1	C2(Carbamidomethyl)	902.515	0	0.004441		1.5847							1	0	1	2
	YLAQLAGK	6	1	1	PVP01_0816000.1		863.499	0	0.0009265		1.29152	2.04882						1	0	1	2	1	0	1	2
	VNQIGSITEAIEACLLSQK	2	1	1	PVP01_0816000.1	C14(Carbamidomethyl)	2074.08	0	2.965e-06			3.75166										1	0	1	2
	KNDQMVLPVPCLNVINGGSHAGNK	3	1	1	PVP01_0816000.1	M5(Oxidation); C11(Carbamidomethyl)	2578.29	0	0.003865			3.62166										1	0	1	3
	LSFQEFMIVPVGAPNFK	70	1	1	PVP01_0816000.1	M7(Oxidation)	1940	0	6.401e-05			3.19301	3.69054									1	0	1	2	1	0	1	2
	LSFQEFMIVPVGAPNFK	8	1	1	PVP01_0816000.1	M7(Dioxidation)	1956	0	0.002531			2.99362										1	0	1	2
	TGAELVNLYIDMVK	14	1	1	PVP01_0816000.1	M12(Oxidation)	1581.82	0	0.0001127			2.7424	3.08671									1	0	1	2	1	0	1	2
	YGAEVYHTLK	4	1	1	PVP01_0816000.1	Y6(Oxidation)	1196.6	0	0.004052			2.63925										1	0	1	2
	KIDNMMVEELDGSK	2	1	1	PVP01_0816000.1	M5(Dioxidation); M6(Oxidation)	1656.75	0	0.001656			2.30923										1	0	1	2
	KIDNMMVEELDGSK	4	1	1	PVP01_0816000.1	M5(Oxidation); M6(Oxidation)	1640.75	0	0.007922			2.27043										1	0	1	2
	NINEHIAPK	2	1	1	PVP01_0816000.1		1035.56	0	0.005392			2.0402										1	0	1	2
	NDWGVMVSHR	3	1	1	PVP01_0816000.1	W3(Oxidation); M6(Oxidation)	1232.55	0	0.005048				1.55308													1	0	1	2
PVP01_0721000.1	PVP01_0721000.1 | gene=PVP01_0721000 | organism=Plasmodium_vivax_P01 | gene_product=phosphoglycerate kinase, putative | transcript_product=phosphoglycerate kinase, putative | location=PvP01_07_v1:911180-912430(+) | protein_length=416 | sequence_SO=chromosome | SO=protein_coding	54.57	1	20	497
	Sequence	# PSMs	# Proteins	# Protein Groups	Protein Group Accessions	Modifications	MH+ [Da]	q-Value	PEP	XCorr A2	XCorr B2	XCorr C2	XCorr D2	ΔScore A2	ΔCn A2	Search Engine Rank A2	Charge A2	ΔScore B2	ΔCn B2	Search Engine Rank B2	Charge B2	ΔScore C2	ΔCn C2	Search Engine Rank C2	Charge C2	ΔScore D2	ΔCn D2	Search Engine Rank D2	Charge D2
	GAISIVGGGDTASLVEQQQK	61	1	1	PVP01_0721000.1		1958.02	0	2.031e-16	3.88885	4.2844	3.56318		1	0	1	2	1	0	1	2	1	0	1	2
	IGDSLFDEAGSK	41	1	1	PVP01_0721000.1		1238.59	0	6.211e-08	2.39262	2.60721	1.73668		1	0	1	2	1	0	1	2	1	0	1	2
	ALENPQRPLLAILGGAK	53	1	1	PVP01_0721000.1		1761.04	0	0.0001283	2.15477		3.54192	3.27472	1	0	1	2					1	0	1	2	1	0	1	2
	ELPGVVALSSK	24	1	1	PVP01_0721000.1		1099.64	0	0.001559	2.1111	1.93549	1.50468		1	0	1	2	1	0	1	2	1	0	1	2
	VDFNVPIENGVIK	4	1	1	PVP01_0721000.1		1443.79	0	0.0001636	1.96391		2.44238		1	0	1	2					1	0	1	2
	ITATLPTIHHLK	105	1	1	PVP01_0721000.1		1344.8	0	0.0003799		2.24398	2.67686	2.64093					1	0	1	2	1	0	1	2	1	0	1	2
	IVNEIMEK	1	1	1	PVP01_0721000.1	M6(Dioxidation)	1007.51	0	0.001532		2.03222							1	0	1	2
	VVTDEEGIEDK	5	1	1	PVP01_0721000.1		1233.58	0	0.0006958		1.99464	1.87131						1	0	1	2	1	0	1	2
	IVNEIMEK	11	1	1	PVP01_0721000.1	M6(Oxidation)	991.514	0	0.00388		1.99383	2.51953						1	0	1	2	1	0	1	2
	KGAISIVGGGDTASLVEQQQK	3	1	1	PVP01_0721000.1		2086.12	0	2.165e-07			4.2887										1	0	1	2
	KNEISHVSTGGGASLELLEGK	43	1	1	PVP01_0721000.1		2126.11	0	4.907e-07			4.22781										1	0	1	2
	TIIWNGPQGVFEMPNFAK	33	1	1	PVP01_0721000.1	M13(Oxidation)	2065.02	0	1.686e-05			3.80167										1	0	1	2
	FHVEEEGKGVDAAGNK	14	1	1	PVP01_0721000.1		1686.81	0	8.28e-05			3.62302										1	0	1	2
	LGDVFINDAFGTAHR	80	1	1	PVP01_0721000.1		1632.82	0	2.332e-05			2.98873	2.91451									1	0	1	2	1	0	1	2
	NVEIYLPVDFK	8	1	1	PVP01_0721000.1		1336.72	0	0.006375			2.86819	2.1287									1	0	1	2	1	0	1	2
	SIENYKDVILSSK	1	1	1	PVP01_0721000.1		1495.8	0	0.006302			2.78032										1	0	1	2
	NEISHVSTGGGASLELLEGK	2	1	1	PVP01_0721000.1		1998.02	0	0.0001336			2.42261										1	0	1	2
	WMGLDAGPK	1	1	1	PVP01_0721000.1	M2(Oxidation)	990.473	0	0.007085			1.83744										1	0	1	2
	IVNEIMEK	1	1	1	PVP01_0721000.1		975.518	0	0.008503			1.49984										1	0	1	2
	VADKFDNNANTK	1	1	1	PVP01_0721000.1		1336.65	0	0.006823			1.47864										1	0	1	2
	FHVEEEGK	3	3	3	403291654;PVP01_0721000.1 ;403261487		974.458	0	0.006366			1.33665	1.67191									1	0	1	2	1	0	1	2
	VVTDEEGIEDKWMGLDAGPK	1	1	1	PVP01_0721000.1	M13(Oxidation)	2205.04	0.001	0.004647	1.68322				1	0	1	2
	FQNELTK	1	1	1	PVP01_0721000.1		879.457	0.001	0.006042		1.59556							1	0	1	2
PVP01_1122700.1	PVP01_1122700.1 | gene=PVP01_1122700 | organism=Plasmodium_vivax_P01 | gene_product=pyruvate kinase, putative | transcript_product=pyruvate kinase, putative | location=PvP01_11_v1:1002220-1004510(-) | protein_length=511 | sequence_SO=chromosome | SO=protein_coding	52.64	1	18	258
	Sequence	# PSMs	# Proteins	# Protein Groups	Protein Group Accessions	Modifications	MH+ [Da]	q-Value	PEP	XCorr A2	XCorr B2	XCorr C2	XCorr D2	ΔScore A2	ΔCn A2	Search Engine Rank A2	Charge A2	ΔScore B2	ΔCn B2	Search Engine Rank B2	Charge B2	ΔScore C2	ΔCn C2	Search Engine Rank C2	Charge C2	ΔScore D2	ΔCn D2	Search Engine Rank D2	Charge D2
	IENIEGIINFDK	4	1	1	PVP01_1122700.1		1404.74	0	2.961e-05	2.66831		3.03008		1	0	1	2					1	0	1	2
	AEVTDVANAVLDGTDCVMLSGETAGGK	11	1	1	PVP01_1122700.1	C16(Carbamidomethyl); M18(Dioxidation)	2712.24	0	7.378e-07	2.56629				1	0	1	2
	VGSFQGTDNVLR	19	1	1	PVP01_1122700.1		1292.66	0	0.003212	2.04788	2.23677	2.61543		1	0	1	2	1	0	1	2	1	0	1	2
	VLETHDDHVITEVLNSATIGEK	89	1	1	PVP01_1122700.1		2420.24	0	6.444e-07		3.87389	4.01879	5.19915					1	0	1	2	1	0	1	2	1	0	1	2
	FPVEAVTIMSK	38	1	1	PVP01_1122700.1	M9(Oxidation)	1237.65	0	2.406e-06		2.85318	2.54145						1	0	1	2	1	0	1	2
	NSTTGASLQSAANITLR	23	1	1	PVP01_1122700.1		1704.88	0	1.331e-08		2.4306							1	0	1	2
	VDLPVIGEK	14	1	1	PVP01_1122700.1		969.561	0	0.0002157		2.29815							1	0	1	2
	FNFSHGSHDDHK	18	1	1	PVP01_1122700.1		1427.61	0	0.0009793		2.16564							1	0	1	2
	FPVEAVTIMSK	1	1	1	PVP01_1122700.1	M9(Dioxidation)	1253.65	0	1.366e-05		1.99258							1	0	1	2
	GDLGMEISPEK	3	1	1	PVP01_1122700.1	M5(Oxidation)	1191.56	0	3.06e-05		1.90316							1	0	1	2
	ILAESDGIMIAR	3	1	1	PVP01_1122700.1	M9(Oxidation)	1304.69	0	1.3e-05		1.7189							1	0	1	2
	EEVAGATNLMK	2	1	1	PVP01_1122700.1	M10(Oxidation)	1178.57	0	0.001985		1.2841	2.07568						1	0	1	2	1	0	1	2
	LLYQSLVGAIDTPISVQEAVAR	5	1	1	PVP01_1122700.1		2343.29	0	1.614e-05			3.84611										1	0	1	2
	THIVCTLGPACK	10	1	1	PVP01_1122700.1	C5(Carbamidomethyl); C11(Carbamidomethyl)	1356.68	0	0.001953			2.46604	2.37153									1	0	1	2	1	0	1	2
	ILAESDGIMIAR	1	1	1	PVP01_1122700.1		1288.7	0	0.001625			2.37407										1	0	1	2
	FPVEAVTIMSK	1	1	1	PVP01_1122700.1		1221.65	0	0.0006651			2.08354										1	0	1	2
	AQEQRPNALLGMLLDTK	4	1	1	PVP01_1122700.1	M12(Oxidation)	1914.01	0	0.004246			2.03016										1	0	1	2
	SVETLVQLIDAGMNICR	1	1	1	PVP01_1122700.1	M13(Oxidation); C16(Carbamidomethyl)	1934.97	0	0.003829			1.71929										1	0	1	2
	YKPSCTILALSASDSTVR	4	1	1	PVP01_1122700.1	C5(Carbamidomethyl)	1969	0	5.638e-07				3.6283													1	0	1	2
	LVTDYEFLGDETCIACSYK	4	1	1	PVP01_1122700.1	C13(Carbamidomethyl); C16(Carbamidomethyl)	2284.02	0	0.0002151				2.80467													1	0	1	2
	YKPSCTILALSASDSTVR	2	1	1	PVP01_1122700.1	Y1(Oxidation); C5(Carbamidomethyl)	1985	0	0.002566				1.67971													1	0	1	2
	NMNLPNVK	1	1	1	PVP01_1122700.1	M2(Oxidation)	945.484	0.001	0.006913		1.64119							1	0	1	2
403308988	triosephosphate isomerase [Saimiri boliviensis boliviensis]	49.1	1	5	43
	Sequence	# PSMs	# Proteins	# Protein Groups	Protein Group Accessions	Modifications	MH+ [Da]	q-Value	PEP	XCorr A2	XCorr B2	XCorr C2	XCorr D2	ΔScore A2	ΔCn A2	Search Engine Rank A2	Charge A2	ΔScore B2	ΔCn B2	Search Engine Rank B2	Charge B2	ΔScore C2	ΔCn C2	Search Engine Rank C2	Charge C2	ΔScore D2	ΔCn D2	Search Engine Rank D2	Charge D2
	SNVSDAVAQSTR	24	1	1	403308988		1234.6	0	4.456e-05	2.72687	2.76188	3.01669	2.74969	1	0	1	2	1	0	1	2	1	0	1	2	1	0	1	2
	IIYGGSVTGATCK	2	1	1	403308988	C12(Carbamidomethyl)	1326.68	0	0.0005783	2.12996		2.16566		1	0	1	2					1	0	1	2
	VVLAYEPVWAIGTGK	7	1	1	403308988		1602.89	0	8.244e-05			3.11943										1	0	1	2
	ELASQPDVDGFLVGGASLKPEFVDIINAK	1	1	1	403308988		3029.57	0	0.008086			2.6394										1	0	1	2
	VVLAYEPVWAIGTGK	1	1	1	403308988	W9(Oxidation)	1618.89	0	0.002524			2.50106										1	0	1	2
	HVFGESDELIGQK	8	1	1	403308988		1458.72	0	3.916e-05			1.6536	2.31775									1	0	1	2	1	0	1	2
PVP01_1022200.1	PVP01_1022200.1 | gene=PVP01_1022200 | organism=Plasmodium_vivax_P01 | gene_product=inositol-3-phosphate synthase, putative | transcript_product=inositol-3-phosphate synthase, putative | location=PvP01_10_v1:938702-940763(+) | protein_length=622 | sequence_SO=chromosome | SO=protein_coding	46.95	1	19	257
	Sequence	# PSMs	# Proteins	# Protein Groups	Protein Group Accessions	Modifications	MH+ [Da]	q-Value	PEP	XCorr A2	XCorr B2	XCorr C2	XCorr D2	ΔScore A2	ΔCn A2	Search Engine Rank A2	Charge A2	ΔScore B2	ΔCn B2	Search Engine Rank B2	Charge B2	ΔScore C2	ΔCn C2	Search Engine Rank C2	Charge C2	ΔScore D2	ΔCn D2	Search Engine Rank D2	Charge D2
	GGSPGASGIVPSAQSTISNPINVGGDYQLAHTIEK	12	1	1	PVP01_1022200.1		3422.72	0	5.833e-10	4.06379		3.592	3.45334	1	0	1	3					1	0	1	3	1	0	1	3
	ANEHMYADEEEEAVLSSK	6	1	1	PVP01_1022200.1		2051.89	0	2.359e-15	3.58133				1	0	1	2
	EVSGAASGASGAGGQVTLSCK	40	1	1	PVP01_1022200.1	C20(Carbamidomethyl)	1893.9	0	4.524e-16	3.54795	2.60697			1	0	1	2	1	0	1	2
	ANEHMYADEEEEAVLSSK	21	1	1	PVP01_1022200.1	M5(Oxidation)	2067.89	0	1.888e-05	2.83791		3.73976	3.16549	1	0	1	2					1	0	1	2	1	0	1	2
	GDSLLSTSTDVTDLEADYAYAEAIENQK	42	1	1	PVP01_1022200.1		3019.39	0	3.575e-05		3.2697	3.67901						1	0	1	2	1	0	1	2
	VFEQDLVEK	29	1	1	PVP01_1022200.1		1106.58	0	0.001173		2.76766							1	0	1	2
	ANYLGSVFLSSNVR	5	1	1	PVP01_1022200.1		1526.81	0	0.006277		1.89767	1.96322						1	0	1	2	1	0	1	2
	APAGSSAYGK	9	1	1	PVP01_1022200.1		908.447	0	1.41e-05		1.82701		1.75482					1	0	1	2					1	0	1	2
	SIVSYNHLGNNDGK	2	1	1	PVP01_1022200.1		1517.73	0	6.586e-05		1.75624							1	0	1	2
	NIPHIEGVNDTYENILLACK	23	1	1	PVP01_1022200.1	C19(Carbamidomethyl)	2313.17	0	0.002846			3.27082	3.14719									1	0	1	2	1	0	1	2
	AIDEYISEIFMNGK	45	1	1	PVP01_1022200.1	M11(Oxidation)	1645.78	0	0.000195			3.0625	3.14412									1	0	1	2	1	0	1	2
	IICGLPVDDHLDLPYML	1	1	1	PVP01_1022200.1	C3(Carbamidomethyl); M16(Oxidation)	1999.97	0	0.005717			2.99707										1	0	1	2
	VNNILVGSNK	2	1	1	PVP01_1022200.1		1057.6	0	0.001233			2.6668	1.51424									1	0	1	2	1	0	1	2
	TNNLDEVIVLWSGNTEK	3	1	1	PVP01_1022200.1		1931.98	0	0.003488			2.61427										1	0	1	2
	APAGSSAYGKEDGLEVK	6	1	1	PVP01_1022200.1		1678.83	0	9.594e-05			2.59946										1	0	1	2
	KEDENFVYASYEHVEAQVQK	1	1	1	PVP01_1022200.1		2413.13	0	0.002561			2.25467										1	0	1	2
	GIFIVGNDLK	2	1	1	PVP01_1022200.1		1075.62	0	0.008135			2.07932	1.77293									1	0	1	2	1	0	1	2
	LEILEQVR	1	1	1	PVP01_1022200.1		999.586	0	0.007187			1.89713										1	0	1	2
	ANEHMYADEEEEAVLSSK	1	1	1	PVP01_1022200.1	M5(Dioxidation)	2083.88	0	2.169e-07				3.34087													1	0	1	2
	ANEHMYADEEEEAVLSSK	3	1	1	PVP01_1022200.1	M5(Oxidation); Y6(Nitro)	2112.87	0	3.473e-05				2.70091													1	0	1	2
	YVPYVGDDKK	2	1	1	PVP01_1022200.1		1183.6	0	0.006556				1.35349													1	0	1	2
	GNFIAANQQK	1	1	1	PVP01_1022200.1		1090.56	0.001	0.006248		1.90829							1	0	1	2
PVP01_1114800.1	PVP01_1114800.1 | gene=PVP01_1114800 | organism=Plasmodium_vivax_P01 | gene_product=elongation factor 1-alpha, putative | transcript_product=elongation factor 1-alpha, putative | location=PvP01_11_v1:631642-632973(-) | protein_length=443 | sequence_SO=chromosome | SO=protein_coding	45.82	3	14	2099
	Sequence	# PSMs	# Proteins	# Protein Groups	Protein Group Accessions	Modifications	MH+ [Da]	q-Value	PEP	XCorr A2	XCorr B2	XCorr C2	XCorr D2	ΔScore A2	ΔCn A2	Search Engine Rank A2	Charge A2	ΔScore B2	ΔCn B2	Search Engine Rank B2	Charge B2	ΔScore C2	ΔCn C2	Search Engine Rank C2	Charge C2	ΔScore D2	ΔCn D2	Search Engine Rank D2	Charge D2
	AGMVLNFAPSAVVSECK	70	1	1	PVP01_1114800.1	M3(Oxidation); C16(Carbamidomethyl)	1795.87	0	1.784e-16	3.74871	3.63252	3.73323	2.90144	1	0	1	2	1	0	1	2	1	0	1	2	1	0	1	2
	EVLEEARPGDNIGFNVK	46	1	1	PVP01_1114800.1		1886.96	0	8.083e-05	3.2315	3.12122	3.19331	3.52743	1	0	1	2	1	0	1	2	1	0	1	2	1	0	1	2
	TLIEALDTMEPPK	227	1	1	PVP01_1114800.1	M9(Oxidation)	1473.75	0	6.452e-09	3.10516	3.28852	2.53436		1	0	1	2	1	0	1	2	1	0	1	2
	KPMVVETFTEYPPLGR	111	1	1	PVP01_1114800.1	M3(Oxidation)	1879.97	0	8.502e-05	2.80827		3.11586	3.23957	1	0	1	2					1	0	1	2	1	0	1	2
	SGDSALVSLEPK	31	1	1	PVP01_1114800.1		1202.63	0	6.214e-07	2.08673	2.87001	2.0898		1	0	1	2	1	0	1	2	1	0	1	2
	FTAQVIILNHPGEIK	815	1	1	PVP01_1114800.1		1679.95	0	9.575e-07		3.62203	3.9959	4.17523					1	0	1	2	1	0	1	2	1	0	1	2
	VDFIPISGFEGDNLIEK	74	1	1	PVP01_1114800.1		1892.97	0	1.505e-07		3.51727	3.81319	3.17631					1	0	1	2	1	0	1	2	1	0	1	2
	TLIEALDTMEPPK	17	1	1	PVP01_1114800.1	M9(Dioxidation)	1489.74	0	2.41e-08		3.00133							1	0	1	2
	IGGIGTVPVGR	123	7	2	PVP01_1114800.1 ;403257384		1025.61	0	7.199e-11		2.92714	2.54031						1	0	1	2	1	0	1	2
	RPYDKPLR	20	1	1	PVP01_1114800.1		1044.59	0	8.223e-05		2.63157							1	0	1	2
	YFFTVIDAPGHK	8	1	1	PVP01_1114800.1	Y1(Nitro)	1439.7	0	8.487e-06		2.57928							1	0	1	2
	RPYDKPLR	6	1	1	PVP01_1114800.1	Y3(Oxidation)	1060.59	0	0.001379		2.10692							1	0	1	2
	RPYDKPLR	5	1	1	PVP01_1114800.1	Y3(Nitro)	1089.58	0	0.003945		1.9375	2.28021						1	0	1	2	1	0	1	2
	AGMVLNFAPSAVVSECK	1	1	1	PVP01_1114800.1	M3(Dioxidation); C16(Trioxidation)	1802.83	0	2.546e-07		1.86683							1	0	1	2
	FLNIDSK	1	1	1	PVP01_1114800.1		836.451	0	0.00375		1.38258							1	0	1	2
	VGYQADKVDFIPISGFEGDNLIEK	237	1	1	PVP01_1114800.1		2654.33	0	9.25e-06			3.55297	4.60305									1	0	1	3	1	0	1	3
	AGMVLNFAPSAVVSECK	1	1	1	PVP01_1114800.1	C16(Carbamidomethyl)	1779.88	0	0.0002713			2.96213										1	0	1	2
	YFFTVIDAPGHK	285	1	1	PVP01_1114800.1		1394.71	0	9.801e-05			2.76065	2.9911									1	0	1	2	1	0	1	2
	NMITGTSQADVALLVVPAEVGGFEGAFSK	3	1	1	PVP01_1114800.1	M2(Oxidation)	2924.48	0	0.001046			2.41199										1	0	1	2
	EHALLAFTLGVK	6	1	1	PVP01_1114800.1	F7(Oxidation)	1314.74	0	0.0004159			2.40131										1	0	1	2
	KPMVVETFTEYPPLGR	1	1	1	PVP01_1114800.1	M3(Dioxidation)	1895.96	0	0.0001992				2.46777													1	0	1	2
	YFFTVIDAPGHK	4	1	1	PVP01_1114800.1	F2(Oxidation)	1410.71	0	0.008781				2.40045													1	0	1	2
	STTTGHIIYK	7	1	1	PVP01_1114800.1		1120.6	0	0.005271				2.15295													1	0	1	2
PVP01_0920700.1	PVP01_0920700.1 | gene=PVP01_0920700 | organism=Plasmodium_vivax_P01 | gene_product=phosphoglycerate mutase, putative | transcript_product=phosphoglycerate mutase, putative | location=PvP01_09_v1:901992-903179(+) | protein_length=250 | sequence_SO=chromosome | SO=protein_coding	45.6	1	11	120
	Sequence	# PSMs	# Proteins	# Protein Groups	Protein Group Accessions	Modifications	MH+ [Da]	q-Value	PEP	XCorr A2	XCorr B2	XCorr C2	XCorr D2	ΔScore A2	ΔCn A2	Search Engine Rank A2	Charge A2	ΔScore B2	ΔCn B2	Search Engine Rank B2	Charge B2	ΔScore C2	ΔCn C2	Search Engine Rank C2	Charge C2	ΔScore D2	ΔCn D2	Search Engine Rank D2	Charge D2
	FDVVYTSVLK	16	1	1	PVP01_0920700.1		1170.64	0	2.025e-06	2.60915		2.05434	2.30885	1	0	1	2					1	0	1	2	1	0	1	2
	AITTTWNVLK	1	1	1	PVP01_0920700.1		1146.65	0	0.00282	2.39056				1	0	1	2
	WPGHNVVYK	1	1	1	PVP01_0920700.1	W1(Oxidation)	1115.56	0	0.001195	1.82994				1	0	1	2
	DTLPFTECLK	6	1	1	PVP01_0920700.1	C8(Carbamidomethyl)	1223.6	0	0.003905	1.64432				1	0	1	2
	VLVSAHGNSLR	9	1	1	PVP01_0920700.1		1152.65	0	0.0004745		2.15403	2.30902	2.30407					1	0	1	2	1	0	1	2	1	0	1	2
	SYDIPPPK	6	1	1	PVP01_0920700.1		916.478	0	0.002327		1.86654	1.50545						1	0	1	2	1	0	1	2
	FTGWTDVPLSEQGEQEAIAAGNYLK	23	1	1	PVP01_0920700.1		2724.32	0	0.0001311			3.68877										1	0	1	2
	FTGWTDVPLSEQGEQEAIAAGNYLK	12	1	1	PVP01_0920700.1	F1(Oxidation)	2740.32	0	0.0004946			3.0837										1	0	1	2
	HYYLLDSEELK	37	1	1	PVP01_0920700.1		1409.69	0	0.0002168			2.66347	2.51561									1	0	1	2	1	0	1	2
	HYYLLDSEELKK	2	1	1	PVP01_0920700.1	Y3(Nitro)	1582.77	0	0.00093			2.62316										1	0	1	2
	MDEVANQGK	4	1	1	PVP01_0920700.1	M1(Oxidation)	1007.45	0	0.0007142				2.32327													1	0	1	2
	MDEVANQGK	1	1	1	PVP01_0920700.1		991.452	0	0.005995				1.76701													1	0	1	2
	HYGSLQGLNK	2	1	1	PVP01_0920700.1		1116.58	0	0.008275				1.69173													1	0	1	2
403291258	glutathione peroxidase 1 [Saimiri boliviensis boliviensis]	44.83	1	4	32
	Sequence	# PSMs	# Proteins	# Protein Groups	Protein Group Accessions	Modifications	MH+ [Da]	q-Value	PEP	XCorr A2	XCorr B2	XCorr C2	XCorr D2	ΔScore A2	ΔCn A2	Search Engine Rank A2	Charge A2	ΔScore B2	ΔCn B2	Search Engine Rank B2	Charge B2	ΔScore C2	ΔCn C2	Search Engine Rank C2	Charge C2	ΔScore D2	ΔCn D2	Search Engine Rank D2	Charge D2
	FLVGPDGVPVR	2	1	1	403291258		1155.65	0	0.00143	2.16702		2.26282		1	0	1	2					1	0	1	2
	EALPAPSDDATALMTDPK	1	1	1	403291258		1842.88	0	1.645e-07	1.84685				1	0	1	2
	EALPAPSDDATALMTDPK	3	1	1	403291258	M14(Oxidation)	1858.87	0	1.956e-10		2.04899							1	0	1	2
	EALPAPSDDATALMTDPK	3	1	1	403291258	M14(Dioxidation)	1874.87	0	0.0005121		1.68144							1	0	1	2
	GLVVLGFPCNQFGHQENAK	21	1	1	403291258	C9(Carbamidomethyl)	2115.05	0	0.0001271			2.10303	2.77567									1	0	1	2	1	0	1	2
	YVRPGGGFEPNFMLFEK	2	1	1	403291258	M13(Oxidation)	2003.97	0	0.009442				2.67063													1	0	1	2
403299538	carbonic anhydrase 1 isoform 1 [Saimiri boliviensis boliviensis]	44.83	1	8	440
	Sequence	# PSMs	# Proteins	# Protein Groups	Protein Group Accessions	Modifications	MH+ [Da]	q-Value	PEP	XCorr A2	XCorr B2	XCorr C2	XCorr D2	ΔScore A2	ΔCn A2	Search Engine Rank A2	Charge A2	ΔScore B2	ΔCn B2	Search Engine Rank B2	Charge B2	ΔScore C2	ΔCn C2	Search Engine Rank C2	Charge C2	ΔScore D2	ΔCn D2	Search Engine Rank D2	Charge D2
	LYPIANGNNQSPIDIK	26	1	1	403299538		1756.93	0	2.115e-05	3.18927	2.85072	3.28021		1	0	1	2	1	0	1	2	1	0	1	2
	HDSSLKPLSVSYNPATAK	190	1	1	403299538		1914.99	0	1.073e-05	2.86382	2.04352	3.36315	4.22879	1	0	1	2	1	0	1	2	1	0	1	2	1	0	1	3
	ESISVSSEQLAQFR	122	1	1	403299538		1580.79	0	5.269e-08	2.62449	2.78872	2.05134	2.34505	1	0	1	2	1	0	1	2	1	0	1	2	1	0	1	2
	VLDALPAIK	17	1	1	403299538		939.591	0	2.312e-06	1.9704	2.70497			1	0	1	2	1	0	1	2
	YSSIAEAISK	12	1	1	403299538		1068.56	0	8.65e-06		2.0052	1.96725						1	0	1	2	1	0	1	2
	ADGLAIIGVLLK	2	1	1	403299538		1182.75	0	9.911e-06		1.70936	2.36884						1	0	1	2	1	0	1	2
	NEYGSEHTVDGVK	15	1	1	403299538		1434.65	0	0.0001788		1.61193	3.06411	2.47489					1	0	1	2	1	0	1	2	1	0	1	2
	HDSSLKPLSVSYNPATAK	3	1	1	403299538	Y12(Nitro)	1959.98	0	0.004032			2.42829	2.28142									1	0	1	2	1	0	1	2
	SLLSNVEGDNPVPIQHNNRPTQPVK	52	1	1	403299538		2753.44	0	0.001113			1.55767	3.46959									1	0	1	2	1	0	1	3
	HDSSLKPLSVSYNPATAK	1	1	1	403299538	Y12(Oxidation)	1930.99	0	0.009292				2.11034													1	0	1	2
PVP01_1262200.1	PVP01_1262200.1 | gene=PVP01_1262200 | organism=Plasmodium_vivax_P01 | gene_product=fructose 1,6-bisphosphate aldolase, putative | transcript_product=fructose 1,6-bisphosphate aldolase, putative | location=PvP01_12_v1:2562434-2563909(+) | protein_length=369 | sequence_SO=chromosome | SO=protein_coding	44.72	1	16	283
	Sequence	# PSMs	# Proteins	# Protein Groups	Protein Group Accessions	Modifications	MH+ [Da]	q-Value	PEP	XCorr A2	XCorr B2	XCorr C2	XCorr D2	ΔScore A2	ΔCn A2	Search Engine Rank A2	Charge A2	ΔScore B2	ΔCn B2	Search Engine Rank B2	Charge B2	ΔScore C2	ΔCn C2	Search Engine Rank C2	Charge C2	ΔScore D2	ΔCn D2	Search Engine Rank D2	Charge D2
	LPAEVAEEIATTAK	97	1	1	PVP01_1262200.1		1442.77	0	4.258e-15	3.84633	3.78866	3.62834	3.65739	1	0	1	2	1	0	1	2	1	0	1	2	1	0	1	2
	NEAGVPLVNLLHDEGIIPGIK	2	1	1	PVP01_1262200.1		2198.22	0	2.737e-11	3.57604		3.40267		1	0	1	2					1	0	1	2
	ALQASVLNTWK	7	1	1	PVP01_1262200.1		1230.68	0	2.815e-08	3.26135		2.72506		1	0	1	2					1	0	1	2
	FDNINVENTIENR	9	1	1	PVP01_1262200.1		1577.76	0	6.274e-11	2.96155		2.72849		1	0	1	2					1	0	1	2
	GGAGGADAGASLYEK	40	1	1	PVP01_1262200.1		1323.62	0	8.538e-07	2.9489	2.84267	3.14083	3.35525	1	0	1	2	1	0	1	2	1	0	1	2	1	0	1	2
	TNTQDIGFLTVR	19	1	1	PVP01_1262200.1		1364.72	0	0.0007157	2.65676		2.6934	2.22786	1	0	1	2					1	0	1	2	1	0	1	2
	AEANSLATYGK	9	1	1	PVP01_1262200.1		1124.56	0	0.001211	1.63749	2.42169	2.64331	2.40766	1	0	1	2	1	0	1	2	1	0	1	2	1	0	1	2
	STQGLDGLAER	27	1	1	PVP01_1262200.1		1146.56	0	8.151e-05		2.58516							1	0	1	2
	AVLVIDPVK	11	1	1	PVP01_1262200.1		953.604	0	9.612e-05		2.54204	2.36269						1	0	1	2	1	0	1	2
	GILAADESTQTIK	12	1	1	PVP01_1262200.1		1346.72	0	0.0002435		2.28375							1	0	1	2
	GKPTDLSIQETAWGLAR	9	1	1	PVP01_1262200.1		1842.98	0	4.666e-05			3.47917										1	0	1	2
	YKGGAGGADAGASLYEK	1	1	1	PVP01_1262200.1		1614.78	0	2.764e-05			2.88015										1	0	1	2
	RAEANSLATYGK	2	1	1	PVP01_1262200.1		1280.66	0	0.004514			2.64181										1	0	1	2
	RFDNINVENTIENR	24	1	1	PVP01_1262200.1		1733.86	0	0.0009707			2.62942	3.49611									1	0	1	2	1	0	1	2
	NAPLKLPAEVAEEIATTAK	8	1	1	PVP01_1262200.1		1966.09	0	0.001428			2.53867										1	0	1	2
	GGAGGADAGASLYEK	4	1	1	PVP01_1262200.1	Y13(Oxidation)	1339.62	0	0.0007452			1.80563	2.21098									1	0	1	2	1	0	1	2
	GKPTDLSIQETAWGLAR	1	1	1	PVP01_1262200.1	W13(Oxidation)	1858.98	0	0.0009083				2.3923													1	0	1	2
	YASICQQNK	1	1	1	PVP01_1262200.1	C5(Carbamidomethyl)	1111.52	0.001	0.004782	1.62763				1	0	1	2
PVP01_0909400.1	PVP01_0909400.1 | gene=PVP01_0909400 | organism=Plasmodium_vivax_P01 | gene_product=endoplasmic reticulum-resident calcium binding protein, putative | transcript_product=endoplasmic reticulum-resident calcium binding protein, putative | location=PvP01_09_v1:498657-499691(-) | protein_length=344 | sequence_SO=chromosome | SO=protein_coding	44.48	1	9	463
	Sequence	# PSMs	# Proteins	# Protein Groups	Protein Group Accessions	Modifications	MH+ [Da]	q-Value	PEP	XCorr A2	XCorr B2	XCorr C2	XCorr D2	ΔScore A2	ΔCn A2	Search Engine Rank A2	Charge A2	ΔScore B2	ΔCn B2	Search Engine Rank B2	Charge B2	ΔScore C2	ΔCn C2	Search Engine Rank C2	Charge C2	ΔScore D2	ΔCn D2	Search Engine Rank D2	Charge D2
	VYFDPSNETGSINLTEVK	54	1	1	PVP01_0909400.1		2012.98	0	9.699e-13	3.63715	3.61454	3.40823		1	0	1	2	1	0	1	2	1	0	1	2
	LAVTSLTDYGDILR	45	1	1	PVP01_0909400.1		1536.83	0	1.106e-05		2.9249	3.63729	2.75485					1	0	1	2	1	0	1	2	1	0	1	2
	KDDDVALDDFNFFDTNK	24	1	1	PVP01_0909400.1		2018.9	0	4.224e-07			4.84526	4.39301									1	0	1	2	1	0	1	2
	ALDDLTNLNDEQVNDILGLDIK	109	1	1	PVP01_0909400.1		2441.24	0	4.738e-06			4.5719										1	0	1	2
	DTIFEGKPITLDLWNEK	18	1	1	PVP01_0909400.1		2019.05	0	2.372e-05			3.43626	2.96591									1	0	1	2	1	0	1	2
	LNINEVGLLIDPMKDEELK	43	1	1	PVP01_0909400.1	M13(Oxidation)	2199.16	0	0.0001301			3.40258	3.20888									1	0	1	2	1	0	1	2
	DGFISLPELNEAFSQNLDAK	164	1	1	PVP01_0909400.1		2208.09	0	5.633e-07			3.33749										1	0	1	2
	VITEEELTAWSNYVK	3	1	1	PVP01_0909400.1		1781.9	0	0.0001563			2.96088										1	0	1	2
	FQIVDKDKDNK	1	1	1	PVP01_0909400.1		1349.71	0	0.003912			2.79695										1	0	1	2
	LNINEVGLLIDPMKDEELK	2	1	1	PVP01_0909400.1	M13(Dioxidation)	2215.16	0	0.003699				2.59023													1	0	1	2
PVP01_1229700.1	PVP01_1229700.1 | gene=PVP01_1229700 | organism=Plasmodium_vivax_P01 | gene_product=L-lactate dehydrogenase | transcript_product=L-lactate dehydrogenase | location=PvP01_12_v1:1184828-1185778(-) | protein_length=316 | sequence_SO=chromosome | SO=protein_coding	43.35	1	15	498
	Sequence	# PSMs	# Proteins	# Protein Groups	Protein Group Accessions	Modifications	MH+ [Da]	q-Value	PEP	XCorr A2	XCorr B2	XCorr C2	XCorr D2	ΔScore A2	ΔCn A2	Search Engine Rank A2	Charge A2	ΔScore B2	ΔCn B2	Search Engine Rank B2	Charge B2	ΔScore C2	ΔCn C2	Search Engine Rank C2	Charge C2	ΔScore D2	ΔCn D2	Search Engine Rank D2	Charge D2
	IIGLGGVLDTSR	117	1	1	PVP01_1229700.1		1200.69	0	1.164e-14	3.21285	2.42	2.77346	2.90846	1	0	1	2	1	0	1	2	1	0	1	2	1	0	1	2
	ITDEEVEGIFDR	48	1	1	PVP01_1229700.1		1422.68	0	2.618e-10	3.16097	2.81865	2.91349	2.82011	1	0	1	2	1	0	1	2	1	0	1	2	1	0	1	2
	ALDTSHSNVMAYSNCK	9	1	1	PVP01_1229700.1	M10(Oxidation); C15(Carbamidomethyl)	1813.79	0	2.043e-05	2.9609		3.55695		1	0	1	2					1	0	1	2
	DVNALIVGAHGNK	53	1	1	PVP01_1229700.1		1307.71	0	1.326e-05	2.85904	2.9196	3.0927	3.51672	1	0	1	2	1	0	1	2	1	0	1	2	1	0	1	2
	NLGDVVMFDVVK	7	1	1	PVP01_1229700.1	M7(Oxidation)	1351.7	0	8.107e-05	2.80101		3.12517	2.11783	1	0	1	2					1	0	1	2	1	0	1	2
	TKFDEAVAETKR	7	1	1	PVP01_1229700.1		1394.73	0	0.007264	2.75916		2.46358		1	0	1	3					1	0	1	2
	VTGSNSYDDLK	60	1	1	PVP01_1229700.1		1198.56	0	0.001452	2.39811	2.38296	2.56063	2.46644	1	0	1	2	1	0	1	2	1	0	1	2	1	0	1	2
	GADVVIVTAGFTK	24	1	1	PVP01_1229700.1		1277.71	0	6.98e-06		2.54483		3.71353					1	0	1	2					1	0	1	2
	FDEAVAETK	10	1	1	PVP01_1229700.1		1009.49	0	2.398e-05		2.45284	1.4658	1.77327					1	0	1	2	1	0	1	2	1	0	1	2
	DDLLPLNNK	5	1	1	PVP01_1229700.1		1041.56	0	0.004412		2.20338							1	0	1	2
	VTGSNSYDDLK	5	1	1	PVP01_1229700.1	Y7(Oxidation)	1214.55	0	6.98e-05		2.10632		1.53047					1	0	1	2					1	0	1	2
	IMIEIGGHIK	21	1	1	PVP01_1229700.1	M2(Oxidation)	1126.63	0	0.00211		1.44507	2.13883	2.16546					1	0	1	2	1	0	1	2	1	0	1	2
	YITVGGIPLQEFINNK	55	1	1	PVP01_1229700.1		1805.98	0	4.394e-07			3.72067	3.35663									1	0	1	2	1	0	1	2
	KITDEEVEGIFDR	7	1	1	PVP01_1229700.1		1550.77	0	5.136e-05			3.08824	2.57006									1	0	1	2	1	0	1	2
	YITVGGIPLQEFINNKK	54	1	1	PVP01_1229700.1		1934.08	0	2.698e-06			2.84134	3.08075									1	0	1	2	1	0	1	2
	NLGDVVMFDVVK	4	1	1	PVP01_1229700.1		1335.7	0	0.0001868			2.7638										1	0	1	2
	ALDTSHSNVMAYSNCK	1	1	1	PVP01_1229700.1	C15(Carbamidomethyl)	1797.79	0	0.0005225			2.62883										1	0	1	2
	TKFDEAVAETK	10	1	1	PVP01_1229700.1		1238.63	0	0.00197			2.33785	2.27304									1	0	1	2	1	0	1	2
	VTGSNSYDDLK	1	1	1	PVP01_1229700.1	Y7(Nitro)	1243.54	0.001	0.005425		1.40449							1	0	1	2
PVP01_1463200.1	PVP01_1463200.1 | gene=PVP01_1463200 | organism=Plasmodium_vivax_P01 | gene_product=actin | transcript_product=actin | location=PvP01_14_v1:2720583-2721713(+) | protein_length=376 | sequence_SO=chromosome | SO=protein_coding	39.89	1	9	148
	Sequence	# PSMs	# Proteins	# Protein Groups	Protein Group Accessions	Modifications	MH+ [Da]	q-Value	PEP	XCorr A2	XCorr B2	XCorr C2	XCorr D2	ΔScore A2	ΔCn A2	Search Engine Rank A2	Charge A2	ΔScore B2	ΔCn B2	Search Engine Rank B2	Charge B2	ΔScore C2	ΔCn C2	Search Engine Rank C2	Charge C2	ΔScore D2	ΔCn D2	Search Engine Rank D2	Charge D2
	SYELPDGNIITVGNER	38	1	1	PVP01_1463200.1		1776.88	0	8.614e-16	3.56262		3.14238	3.20292	1	0	1	2					1	0	1	2	1	0	1	2
	AAPEEHPVLLTEAPLNPK	38	1	1	PVP01_1463200.1		1926.03	0	0.0004425	3.00562		2.89215	2.85165	1	0	1	2					1	0	1	2	1	0	1	2
	YPIEHGIVTNWDDMEK	8	4	3	403287204;PVP01_1336400.1 ;PVP01_1463200.1	M14(Oxidation)	1962.89	0	2.078e-05	2.87355		3.07676	2.82562	1	0	1	2					1	0	1	2	1	0	1	2
	CPEALFQPSFLGK	2	1	1	PVP01_1463200.1	C1(Carbamidomethyl)	1493.75	0	0.0008722	2.44704				1	0	1	2
	DAFVGDEAQTK	5	1	1	PVP01_1463200.1		1180.55	0	0.0007661	2.17588	1.65343	1.9867		1	0	1	2	1	0	1	2	1	0	1	2
	EAAGIHTTTFNSIK	3	1	1	PVP01_1463200.1		1489.77	0	0.0001048	1.84133		2.67004	1.89309	1	0	1	2					1	0	1	2	1	0	1	2
	NPGIMVGMEEK	3	1	1	PVP01_1463200.1	M5(Oxidation); M8(Oxidation)	1236.56	0	2.253e-06		2.35538							1	0	1	2
	AGVAGDDAPR	8	1	1	PVP01_1463200.1		928.445	0	3.79e-05		2.25102		1.52138					1	0	1	2					1	0	1	2
	DITTLAPSTMK	24	1	1	PVP01_1463200.1	M10(Oxidation)	1193.61	0	4.599e-07		2.16174							1	0	1	2
	NPGIMVGMEEK	1	1	1	PVP01_1463200.1	M5(Dioxidation); M8(Dioxidation)	1268.55	0	4.513e-06		2.09009							1	0	1	2
	TTGIVLDSGDGVSHTVPIYEGYALPHAIMR	14	1	1	PVP01_1463200.1	M29(Oxidation)	3185.61	0	0.0001273			3.7813	4.52073									1	0	1	3	1	0	1	3
	YPIEHGIVTNWDDMEK	2	4	3	403287204;PVP01_1336400.1 ;PVP01_1463200.1	W11(Dioxidation); M14(Oxidation)	1994.88	0	0.000667			2.71623										1	0	1	2
	YPIEHGIVTNWDDMEK	2	4	3	403287204;PVP01_1336400.1 ;PVP01_1463200.1	W11(Oxidation); M14(Oxidation)	1978.88	0	0.001639			2.482										1	0	1	2
403277380	histone H3.3 isoform 1 [Saimiri boliviensis boliviensis]	39.71	12	1	32
	Sequence	# PSMs	# Proteins	# Protein Groups	Protein Group Accessions	Modifications	MH+ [Da]	q-Value	PEP	XCorr A2	XCorr B2	XCorr C2	XCorr D2	ΔScore A2	ΔCn A2	Search Engine Rank A2	Charge A2	ΔScore B2	ΔCn B2	Search Engine Rank B2	Charge B2	ΔScore C2	ΔCn C2	Search Engine Rank C2	Charge C2	ΔScore D2	ΔCn D2	Search Engine Rank D2	Charge D2
	FQSAAIGALQEASEAYLVGLFEDTNLCAIHAK	1	1	1	403277380	F21(Oxidation); C27(Carbamidomethyl)	3453.7	0	0.001544	3.24982				1	0	1	3
	YRPGTVALR	26	13	3	403277380;403308699;PVP01_1131600.1		1032.59	0	0.007987	1.91194	1.95461	1.70876	2.09379	1	0	1	2	1	0	1	2	1	0	1	2	1	0	1	2
	YRPGTVALR	2	13	3	403277380;403308699;PVP01_1131600.1	Y1(Nitro)	1077.58	0	0.003002		1.6955		1.60346					1	0	1	2					1	0	1	2
	YRPGTVALR	1	13	3	403277380;403308699;PVP01_1131600.1	Y1(Oxidation)	1048.59	0	0.009478				1.65762													1	0	1	2
	DIQLAR	1	12	3	403277380;403308699;PVP01_1131600.1		715.41	0.001	0.007624	1.28846				1	0	1	2
	STELLIR	1	9	2	403277380;403308699		831.493	0.001	0.004737	1.15226				1	0	1	2
403270721	histone H2B type 1-like [Saimiri boliviensis boliviensis]	38.89	14	5	333
	Sequence	# PSMs	# Proteins	# Protein Groups	Protein Group Accessions	Modifications	MH+ [Da]	q-Value	PEP	XCorr A2	XCorr B2	XCorr C2	XCorr D2	ΔScore A2	ΔCn A2	Search Engine Rank A2	Charge A2	ΔScore B2	ΔCn B2	Search Engine Rank B2	Charge B2	ΔScore C2	ΔCn C2	Search Engine Rank C2	Charge C2	ΔScore D2	ΔCn D2	Search Engine Rank D2	Charge D2
	LLLPGELAK	17	13	1	403270721		953.604	0	0.0003119	2.08253	1.53171			1	0	1	2	1	0	1	2
	AMGIMNSFVNDIFER	291	13	1	403270721	M2(Oxidation); M5(Oxidation)	1775.81	0	1.705e-05		2.39935	3.47094	3.41038					1	0	1	2	1	0	1	2	1	0	1	2
	LLLPGELAKHAVSEGTK	9	13	1	403270721		1763.01	0	1.428e-05			2.76249	2.98743									1	0	1	2	1	0	1	2
	AMGIMNSFVNDIFER	6	13	1	403270721	M2(Dioxidation); M5(Dioxidation)	1807.8	0	0.0005113				2.68797													1	0	1	2
	KESYSVYVYK	9	9	1	403270721		1265.64	0	0.002208				2.47014													1	0	1	2
	IAGEASR	1	11	1	403270721		703.374	0.001	0.009527		1.41754							1	0	1	2
PVP01_1447500.1	PVP01_1447500.1 | gene=PVP01_1447500 | organism=Plasmodium_vivax_P01 | gene_product=macrophage migration inhibitory factor, putative | transcript_product=macrophage migration inhibitory factor, putative | location=PvP01_14_v1:2067572-2068193(+) | protein_length=116 | sequence_SO=chromosome | SO=protein_coding	38.79	1	4	8
	Sequence	# PSMs	# Proteins	# Protein Groups	Protein Group Accessions	Modifications	MH+ [Da]	q-Value	PEP	XCorr A2	XCorr B2	XCorr C2	XCorr D2	ΔScore A2	ΔCn A2	Search Engine Rank A2	Charge A2	ΔScore B2	ΔCn B2	Search Engine Rank B2	Charge B2	ΔScore C2	ΔCn C2	Search Engine Rank C2	Charge C2	ΔScore D2	ΔCn D2	Search Engine Rank D2	Charge D2
	DCSAQNFAFNGSLFG	3	1	1	PVP01_1447500.1	C2(Carbamidomethyl)	1634.69	0	1.088e-05	2.40115				1	0	1	2
	ILASTLNVK	2	1	1	PVP01_1447500.1		958.593	0	0.002706		1.90495							1	0	1	2
	VTSLGGINK	1	1	1	PVP01_1447500.1		888.515	0	0.0007363		1.50294							1	0	1	2
	FGGSHDGFCFVR	1	1	1	PVP01_1447500.1	C9(Carbamidomethyl)	1385.61	0	0.007361			1.99974										1	0	1	2
	DCSAQNFAFNGSLFG	1	1	1	PVP01_1447500.1	C2(Carbamidomethyl); F7(Oxidation)	1650.68	0.001	0.008008	1.78973				1	0	1	2
403269554	calmodulin isoform 1 [Saimiri boliviensis boliviensis]	36.91	3	2	23
	Sequence	# PSMs	# Proteins	# Protein Groups	Protein Group Accessions	Modifications	MH+ [Da]	q-Value	PEP	XCorr A2	XCorr B2	XCorr C2	XCorr D2	ΔScore A2	ΔCn A2	Search Engine Rank A2	Charge A2	ΔScore B2	ΔCn B2	Search Engine Rank B2	Charge B2	ΔScore C2	ΔCn C2	Search Engine Rank C2	Charge C2	ΔScore D2	ΔCn D2	Search Engine Rank D2	Charge D2
	EADIDGDGQVNYEEFVQMMTAK	8	2	1	403269554	M18(Dioxidation)	2522.08	0	1.433e-08	3.18885				1	0	1	2
	VFDKDGNGYISAAELR	11	2	1	403269554		1754.87	0	1.181e-06			3.20138	3.34598									1	0	1	2	1	0	1	2
	EAFSLFDKDGDGTITTK	4	3	2	403269554;PVP01_1315300.1		1844.9	0	0.001066			2.74985	2.28784									1	0	1	2	1	0	1	2
PVP01_0108700.1	PVP01_0108700.1 | gene=PVP01_0108700 | organism=Plasmodium_vivax_P01 | gene_product=heat shock protein 90, putative | transcript_product=heat shock protein 90, putative | location=PvP01_01_v1:420718-423613(+) | protein_length=748 | sequence_SO=chromosome | SO=protein_coding	36.5	1	20	619
	Sequence	# PSMs	# Proteins	# Protein Groups	Protein Group Accessions	Modifications	MH+ [Da]	q-Value	PEP	XCorr A2	XCorr B2	XCorr C2	XCorr D2	ΔScore A2	ΔCn A2	Search Engine Rank A2	Charge A2	ΔScore B2	ΔCn B2	Search Engine Rank B2	Charge B2	ΔScore C2	ΔCn C2	Search Engine Rank C2	Charge C2	ΔScore D2	ΔCn D2	Search Engine Rank D2	Charge D2
	TNNTLTIEDSGIGMTK	3	1	1	PVP01_0108700.1		1694.83	0	2.401e-14	3.49916				1	0	1	2
	NDLINNLGTIAR	38	1	1	PVP01_0108700.1		1313.72	0	5.779e-10	3.26388		3.12341	1.95569	1	0	1	2					1	0	1	2	1	0	1	2
	KPEEVTNEEYASFYK	302	1	1	PVP01_0108700.1		1833.86	0	1.661e-05	3.01297		3.70816	3.56982	1	0	1	2					1	0	1	2	1	0	1	2
	TNNTLTIEDSGIGMTK	55	1	1	PVP01_0108700.1	M14(Oxidation)	1710.82	0	5.07e-05	3.00551	2.91251	2.56066	3.40345	1	0	1	2	1	0	1	2	1	0	1	2	1	0	1	2
	SLTNDWEDHLAVK	1	3	3	403261934;403286372;PVP01_0108700.1		1527.74	0	3.723e-08	2.92393				1	0	1	2
	VEDVTEELENAEK	40	1	1	PVP01_0108700.1		1504.7	0	2.669e-09	2.58118	3.56811	2.36399	2.57789	1	0	1	2	1	0	1	2	1	0	1	2	1	0	1	2
	ELISNASDALDK	21	2	1	PVP01_0108700.1		1275.64	0	2.58e-06	2.57782	2.52909			1	0	1	2	1	0	1	2
	NNDDEQYVWESAAGGSFTVTK	5	1	1	PVP01_0108700.1		2318.02	0	0.00372	2.56656				1	0	1	2
	LSAEPEFFIR	6	1	1	PVP01_0108700.1		1208.63	0	2.059e-08	2.34413		2.28336		1	0	1	2					1	0	1	2
	YEAITDTQK	8	1	1	PVP01_0108700.1		1068.53	0	0.003543	2.32179	2.44389			1	0	1	2	1	0	1	2
	HPIITALK	4	1	1	PVP01_0108700.1		892.562	0	0.002271	1.91101			2.07047	1	0	1	2									1	0	1	2
	LGLSIDEEENNDIELPPLEETIDATDSK	3	1	1	PVP01_0108700.1		3099.48	0	5.262e-08		2.95136							1	0	1	2
	SGDEMIGLK	1	1	1	PVP01_0108700.1	M5(Dioxidation)	981.457	0	4.672e-05		2.5528							1	0	1	2
	SGDEMIGLK	27	1	1	PVP01_0108700.1	M5(Oxidation)	965.457	0	0.0002486		2.16984	2.11217	2.11271					1	0	1	2	1	0	1	2	1	0	1	2
	TNNTLTIEDSGIGMTK	4	1	1	PVP01_0108700.1	M14(Dioxidation)	1726.82	0	8.895e-06		1.97123							1	0	1	2
	DIYYITGESINAVSNSPFLEALTK	3	1	1	PVP01_0108700.1		2645.32	0	0.00239			3.31412										1	0	1	2
	KHSEFISFPIK	3	1	1	PVP01_0108700.1		1332.73	0	0.001932			2.28314										1	0	1	2
	HSEFISFPIK	20	1	1	PVP01_0108700.1		1204.64	0	0.001556			2.06964	2.74989									1	0	1	2	1	0	1	2
	HFSVEGQLEFK	5	1	1	PVP01_0108700.1		1320.66	0	0.0003651			1.92198										1	0	1	2
	EGLDIDDSEEAKK	1	1	1	PVP01_0108700.1		1448.68	0	0.003791			1.82414										1	0	1	2
	LGIHEDNANR	40	1	1	PVP01_0108700.1		1138.56	0	0.001416			1.78529	2.32457									1	0	1	2	1	0	1	2
	GFEVIYMVDPIDEYAVQQLK	20	1	1	PVP01_0108700.1	M7(Oxidation)	2373.18	0	2.413e-05				4.07496													1	0	1	2
	KPEEVTNEEYASFYK	6	1	1	PVP01_0108700.1	Y10(Oxidation)	1849.85	0	0.0003493				2.72226													1	0	1	2
	IRYEAITDTQK	1	1	1	PVP01_0108700.1		1337.71	0	0.006229				2.19351													1	0	1	2
	CLDMFSELAENKDNYK	2	1	1	PVP01_0108700.1	C1(Carbamidomethyl); M4(Oxidation)	1992.86	0	0.007764				2.06961													1	0	1	2
PVP01_0806500.1	PVP01_0806500.1 | gene=PVP01_0806500 | organism=Plasmodium_vivax_P01 | gene_product=single-strand telomeric DNA-binding protein GBP2, putative | transcript_product=single-strand telomeric DNA-binding protein GBP2, putative | location=PvP01_08_v1:283268-284886(+) | protein_length=250 | sequence_SO=chromosome | SO=protein_coding	36.4	1	6	21
	Sequence	# PSMs	# Proteins	# Protein Groups	Protein Group Accessions	Modifications	MH+ [Da]	q-Value	PEP	XCorr A2	XCorr B2	XCorr C2	XCorr D2	ΔScore A2	ΔCn A2	Search Engine Rank A2	Charge A2	ΔScore B2	ΔCn B2	Search Engine Rank B2	Charge B2	ΔScore C2	ΔCn C2	Search Engine Rank C2	Charge C2	ΔScore D2	ΔCn D2	Search Engine Rank D2	Charge D2
	VYVGNLPWK	4	1	1	PVP01_0806500.1		1075.59	0	0.0007395	1.80801				1	0	1	2
	GCGIVEYATYEEAQEAINSLNDSK	2	1	1	PVP01_0806500.1	C2(Carbamidomethyl); Y7(Oxidation)	2677.2	0	7.535e-08		2.54405							1	0	1	2
	EVTGTVIMESEYDAK	8	1	1	PVP01_0806500.1	M8(Oxidation)	1687.77	0	0.0003391		1.93912							1	0	1	2
	NAIDALNFCNFDGYILK	5	1	1	PVP01_0806500.1	C9(Carbamidomethyl)	1987.97	0	3.662e-05			3.27252										1	0	1	2
	VDIFEDTQGR	1	1	1	PVP01_0806500.1		1179.56	0	0.0003897			2.4444										1	0	1	2
	NCTLIVYNLPPQSTWK	1	1	1	PVP01_0806500.1	C2(Carbamidomethyl)	1933.99	0	0.002524				1.5802													1	0	1	2
PVP01_0415000.1	PVP01_0415000.1 | gene=PVP01_0415000 | organism=Plasmodium_vivax_P01 | gene_product=ATP-dependent RNA helicase UAP56, putative | transcript_product=ATP-dependent RNA helicase UAP56, putative | location=PvP01_04_v1:609730-611288(+) | protein_length=473 | sequence_SO=chromosome | SO=protein_coding	36.36	1	11	158
	Sequence	# PSMs	# Proteins	# Protein Groups	Protein Group Accessions	Modifications	MH+ [Da]	q-Value	PEP	XCorr A2	XCorr B2	XCorr C2	XCorr D2	ΔScore A2	ΔCn A2	Search Engine Rank A2	Charge A2	ΔScore B2	ΔCn B2	Search Engine Rank B2	Charge B2	ΔScore C2	ΔCn C2	Search Engine Rank C2	Charge C2	ΔScore D2	ΔCn D2	Search Engine Rank D2	Charge D2
	EMNNSAGSNNIGGDLTNGSGASK	3	1	1	PVP01_0415000.1	M2(Oxidation)	2210.95	0	5.91e-05	1.78493	1.53485			1	0	1	2	1	0	1	2
	GTLDNSLLNNNNK	1	1	1	PVP01_0415000.1		1416.71	0	3.246e-05		2.30003							1	0	1	2
	LHGLLQHYVK	1	1	1	PVP01_0415000.1		1207.69	0	0.001178		1.55837							1	0	1	2
	AISESGFEHPSEVQQETIPAAITGTDILCQAK	4	1	1	PVP01_0415000.1	C29(Carbamidomethyl)	3427.67	0	0.0001016			3.04725										1	0	1	3
	FLQNPVEIFIDDEAK	119	1	1	PVP01_0415000.1		1777.89	0	6.355e-05			2.94928										1	0	1	2
	LLTECNFPSIAIHGGLDQQER	20	1	1	PVP01_0415000.1	C5(Carbamidomethyl)	2398.19	0	0.0001912			2.90964	3.1033									1	0	1	3	1	0	1	3
	MFKEEGIPHIIIGTPGR	2	1	1	PVP01_0415000.1	F2(Oxidation)	1911.02	0	0.003964			2.46769										1	0	1	2
	EEGIPHIIIGTPGR	2	1	1	PVP01_0415000.1		1488.82	0	0.0002015			2.19862	2.38861									1	0	1	2	1	0	1	2
	ILVSTDLFGR	1	1	1	PVP01_0415000.1		1120.64	0	0.006248			1.86595										1	0	1	2
	VNIVINYDMPENSDSYLHR	3	1	1	PVP01_0415000.1	M9(Oxidation)	2295.08	0	2.878e-05				3.54762													1	0	1	2
	GSYATVHTGGFK	2	1	1	PVP01_0415000.1		1224.6	0	0.003907				1.71788													1	0	1	2
PVP01_0930800.1	PVP01_0930800.1 | gene=PVP01_0930800 | organism=Plasmodium_vivax_P01 | gene_product=60S ribosomal protein P0, putative | transcript_product=60S ribosomal protein P0, putative | location=PvP01_09_v1:1335060-1336007(+) | protein_length=315 | sequence_SO=chromosome | SO=protein_coding	35.87	1	9	137
	Sequence	# PSMs	# Proteins	# Protein Groups	Protein Group Accessions	Modifications	MH+ [Da]	q-Value	PEP	XCorr A2	XCorr B2	XCorr C2	XCorr D2	ΔScore A2	ΔCn A2	Search Engine Rank A2	Charge A2	ΔScore B2	ΔCn B2	Search Engine Rank B2	Charge B2	ΔScore C2	ΔCn C2	Search Engine Rank C2	Charge C2	ΔScore D2	ΔCn D2	Search Engine Rank D2	Charge D2
	DMVENPEAYAAAAPVAAAAADAPK	20	1	1	PVP01_0930800.1	M2(Oxidation)	2330.09	0	5.804e-17	3.46759	4.84076	3.13867		1	0	1	2	1	0	1	2	1	0	1	2
	VLDITDEDILAK	4	1	1	PVP01_0930800.1		1344.73	0	1.061e-09	2.71216		2.55063		1	0	1	2					1	0	1	2
	DMVENPEAYAAAAPVAAAAADAPK	8	1	1	PVP01_0930800.1	M2(Dioxidation)	2346.08	0	1.979e-11		4.13573							1	0	1	2
	NLQAVPQIEK	1	1	1	PVP01_0930800.1		1139.64	0	0.002462		2.40895							1	0	1	2
	GVANIAALSR	6	1	1	PVP01_0930800.1		971.565	0	0.0002446		2.36007	2.80569						1	0	1	2	1	0	1	2
	VTASSATLLQK	5	1	1	PVP01_0930800.1		1118.64	0	0.0002092		2.19711	2.0809						1	0	1	2	1	0	1	2
	TVYDDGVIYDAK	6	1	1	PVP01_0930800.1		1358.66	0	4.493e-06		2.03906							1	0	1	2
	IKDMVENPEAYAAAAPVAAAAADAPK	1	1	1	PVP01_0930800.1	M4(Oxidation)	2571.28	0	0.0003652			2.75219										1	0	1	2
	GQIEIQEHVHLIK	1	1	1	PVP01_0930800.1		1543.86	0	0.00543			2.63314										1	0	1	2
	SIGVLTEASYPHVFVEAFK	85	1	1	PVP01_0930800.1		2094.08	0	5.62e-06				4.41653													1	0	1	2
PVP01_0716300.1	PVP01_0716300.1 | gene=PVP01_0716300 | organism=Plasmodium_vivax_P01 | gene_product=heat shock protein 70, putative | transcript_product=heat shock protein 70, putative | location=PvP01_07_v1:727938-730337(+) | protein_length=652 | sequence_SO=chromosome | SO=protein_coding	35.43	1	18	372
	Sequence	# PSMs	# Proteins	# Protein Groups	Protein Group Accessions	Modifications	MH+ [Da]	q-Value	PEP	XCorr A2	XCorr B2	XCorr C2	XCorr D2	ΔScore A2	ΔCn A2	Search Engine Rank A2	Charge A2	ΔScore B2	ΔCn B2	Search Engine Rank B2	Charge B2	ΔScore C2	ΔCn C2	Search Engine Rank C2	Charge C2	ΔScore D2	ΔCn D2	Search Engine Rank D2	Charge D2
	DAENWLSNNSNADAEALK	10	1	1	PVP01_0716300.1		1961.88	0	3.221e-14	3.65685		3.08554		1	0	1	2					1	0	1	2
	TTFAPEQISAMVLEK	10	1	1	PVP01_0716300.1	M11(Oxidation)	1680.86	0	3.513e-05	2.96053		3.19067		1	0	1	2					1	0	1	2
	DAGTIAGLNIVR	13	1	1	PVP01_0716300.1		1199.67	0	4.655e-08	2.93384		2.39456	1.54238	1	0	1	2					1	0	1	2	1	0	1	2
	ITPSYVSFVDGER	18	1	1	PVP01_0716300.1		1469.73	0	0.0005363	2.61862		2.57478	2.63986	1	0	1	2					1	0	1	2	1	0	1	2
	TLLPYEIVNQEGKPNIR	71	1	1	PVP01_0716300.1		1984.09	0	2.203e-06	2.58738		3.51332	3.57232	1	0	1	2					1	0	1	2	1	0	1	2
	NAVVTVPAYFNDAQR	5	1	1	PVP01_0716300.1		1664.84	0	8.217e-05	2.4214		2.57583		1	0	1	2					1	0	1	2
	FEELNDDLFR	2	1	1	PVP01_0716300.1		1297.61	0	0.0014	2.39565			2.04798	1	0	1	2									1	0	1	2
	FELTGIPPAQR	7	1	1	PVP01_0716300.1		1228.67	0	9.841e-08	2.38645		2.1293		1	0	1	2					1	0	1	2
	LEATLHPTQTVFDVK	11	1	1	PVP01_0716300.1		1698.91	0	5.073e-05	2.22284		3.12671	2.76311	1	0	1	2					1	0	1	2	1	0	1	2
	NNLDNYLQNMK	6	1	1	PVP01_0716300.1		1366.64	0	0.004801	2.16167		2.13168		1	0	1	2					1	0	1	2
	VEILNNELGNR	5	1	1	PVP01_0716300.1		1270.68	0	0.003649	1.9196	1.97415			1	0	1	2	1	0	1	2
	NNLDNYLQNMK	5	1	1	PVP01_0716300.1	M10(Oxidation)	1382.64	0	0.0005685		2.49429	2.06576						1	0	1	2	1	0	1	2
	DAENWLSNNSNADAEALK	1	1	1	PVP01_0716300.1	W5(Dioxidation)	1993.87	0	5.423e-07		2.27727							1	0	1	2
	LKDVEAVCQPIIVK	3	1	1	PVP01_0716300.1	C8(Carbamidomethyl)	1611.92	0	4.33e-05			3.46978										1	0	1	2
	SQTFSTYQDNQPAVLIQVFEGER	104	1	1	PVP01_0716300.1		2657.29	0	9.95e-05			3.10478	3.71322									1	0	1	2	1	0	1	2
	AKFEELNDDLFR	13	1	1	PVP01_0716300.1		1496.74	0	0.001129			2.85769										1	0	1	2
	TTFAPEQISAMVLEK	2	1	1	PVP01_0716300.1		1664.86	0	9.589e-05			2.5894										1	0	1	2
	NGILHVEAEDK	1	1	1	PVP01_0716300.1		1224.62	0	0.001562			1.41575										1	0	1	2
	SKIDEIVLVGGSTR	68	1	1	PVP01_0716300.1		1473.83	0	6.44e-06				3.87958													1	0	1	2
	KFDDQEVVR	16	1	1	PVP01_0716300.1		1135.58	0	0.008174				2.39511													1	0	1	2
	EFFNGKEPNR	1	1	1	PVP01_0716300.1		1237.6	0	0.008993				2.2308													1	0	1	2
403254548	catalase [Saimiri boliviensis boliviensis]	35.1	1	15	158
	Sequence	# PSMs	# Proteins	# Protein Groups	Protein Group Accessions	Modifications	MH+ [Da]	q-Value	PEP	XCorr A2	XCorr B2	XCorr C2	XCorr D2	ΔScore A2	ΔCn A2	Search Engine Rank A2	Charge A2	ΔScore B2	ΔCn B2	Search Engine Rank B2	Charge B2	ΔScore C2	ΔCn C2	Search Engine Rank C2	Charge C2	ΔScore D2	ΔCn D2	Search Engine Rank D2	Charge D2
	FSTVAGESGSADTVR	13	1	1	403254548		1483.7	0	2.768e-12	2.92797	2.41769	2.74743		1	0	1	2	1	0	1	2	1	0	1	2
	NAIHTFVQSGSHLAAR	26	1	1	403254548		1708.89	0	4.69e-06		3.14614	3.2399						1	0	1	2	1	0	1	2
	ADVLTTGAGNPVGDK	53	1	1	403254548		1414.72	0	8.289e-08		2.80856	2.55977						1	0	1	2	1	0	1	2
	DAQLFIQK	12	1	1	403254548		962.524	0	0.00113		2.57776							1	0	1	2
	FNTAVDDNVTQVR	8	1	1	403254548		1478.73	0	0.000139		2.47116	2.76786	2.34021					1	0	1	2	1	0	1	2	1	0	1	2
	LNVITAGPR	7	1	1	403254548		940.557	0	0.005713		2.15293	2.18495						1	0	1	2	1	0	1	2
	NLSVEDAAR	2	1	1	403254548		974.491	0	0.0008253		1.8104							1	0	1	2
	HMNGYGSHTFK	2	1	1	403254548	M2(Dioxidation)	1310.56	0	0.0003212		1.73667							1	0	1	2
	GAGAFGYFEVTHDITK	15	1	1	403254548		1712.83	0	4.321e-05			3.40067	2.77204									1	0	1	2	1	0	1	2
	LVNANGEAVYCK	2	1	1	403254548	C11(Carbamidomethyl)	1337.65	0	0.0003059			2.14098										1	0	1	2
	DPLLFPSFIHSQK	4	1	1	403254548		1528.82	0	0.002549			2.01791	2.81536									1	0	1	2	1	0	1	2
	LGPNYLQIPVNCPYR	1	1	1	403254548	C12(Carbamidomethyl)	1803.93	0	0.001012			1.98277										1	0	1	2
	AFYVNVLNEEQR	7	1	1	403254548		1481.74	0	0.000111				3.09668													1	0	1	2
	NFSEVHPDYGTR	4	1	1	403254548		1421.65	0	0.001139				1.99008													1	0	1	2
	LFSYPDTHR	1	1	1	403254548		1135.55	0	0.008377				1.39238													1	0	1	2
	LGPNYLQIPVNCPYR	1	1	1	403254548	C12(Carbamidomethyl); Y14(Oxidation)	1819.92	0.001	0.005356	1.37917				1	0	1	2
PVP01_0812500.1	PVP01_0812500.1 | gene=PVP01_0812500 | organism=Plasmodium_vivax_P01 | gene_product=hypoxanthine-guanine phosphoribosyltransferase, putative | transcript_product=hypoxanthine-guanine phosphoribosyltransferase, putative | location=PvP01_08_v1:530548-531731(-) | protein_length=233 | sequence_SO=chromosome | SO=protein_coding	34.76	1	6	41
	Sequence	# PSMs	# Proteins	# Protein Groups	Protein Group Accessions	Modifications	MH+ [Da]	q-Value	PEP	XCorr A2	XCorr B2	XCorr C2	XCorr D2	ΔScore A2	ΔCn A2	Search Engine Rank A2	Charge A2	ΔScore B2	ΔCn B2	Search Engine Rank B2	Charge B2	ΔScore C2	ΔCn C2	Search Engine Rank C2	Charge C2	ΔScore D2	ΔCn D2	Search Engine Rank D2	Charge D2
	IPNNPGAGENALEPIYIK	8	1	1	PVP01_0812500.1		1910.01	0	7.087e-14	3.59253		2.86201		1	0	1	2					1	0	1	2
	IEIVSEDLSCLK	23	1	1	PVP01_0812500.1	C10(Carbamidomethyl)	1405.73	0	6.494e-10	3.14508			2.39724	1	0	1	2									1	0	1	2
	HLYVEHYVR	2	1	1	PVP01_0812500.1	Y3(Nitro); Y7(Nitro)	1305.6	0	0.001054		1.96004							1	0	1	2
	DLDHLCLVNDEGIK	2	1	1	PVP01_0812500.1	C6(Carbamidomethyl)	1640.8	0	0.0007685			2.94099										1	0	1	2
	DDDGYDIDTFLIPDHYK	2	1	1	PVP01_0812500.1		2041.91	0	0.003969			2.75283										1	0	1	2
	NEEFHVICLLK	4	1	1	PVP01_0812500.1	C8(Carbamidomethyl)	1401.72	0	0.0008456			2.27592										1	0	1	2
PVP01_0515400.1	PVP01_0515400.1 | gene=PVP01_0515400 | organism=Plasmodium_vivax_P01 | gene_product=heat shock protein 70, putative | transcript_product=heat shock protein 70, putative | location=PvP01_05_v1:641615-643687(-) | protein_length=690 | sequence_SO=chromosome | SO=protein_coding	34.49	1	16	882
	Sequence	# PSMs	# Proteins	# Protein Groups	Protein Group Accessions	Modifications	MH+ [Da]	q-Value	PEP	XCorr A2	XCorr B2	XCorr C2	XCorr D2	ΔScore A2	ΔCn A2	Search Engine Rank A2	Charge A2	ΔScore B2	ΔCn B2	Search Engine Rank B2	Charge B2	ΔScore C2	ΔCn C2	Search Engine Rank C2	Charge C2	ΔScore D2	ΔCn D2	Search Engine Rank D2	Charge D2
	IINEPTAAAIAYGLHK	36	1	1	PVP01_0515400.1		1681.93	0	1.296e-06	3.25974	1.58599	4.15022	3.69627	1	0	1	2	1	0	1	2	1	0	1	2	1	0	1	2
	DAGTIAGLNVMR	11	2	2	PVP01_0515400.1 ;403299826		1217.63	0	1.204e-11	2.84937		2.68017		1	0	1	2					1	0	1	2
	ATAGDTHLGGEDFDNR	112	4	2	PVP01_0515400.1 ;403307812		1675.73	0	6.484e-05	2.81688		3.0131	2.79536	1	0	1	2					1	0	1	2	1	0	1	2
	TTPSYVAFTDTER	39	5	3	PVP01_0515400.1 ;403262505;403307812		1487.7	0	0.0001623	2.49584	2.13561	1.97373		1	0	1	2	1	0	1	2	1	0	1	2
	NAVITVPAYFNDSQR	127	2	2	PVP01_0515400.1 ;403285333		1694.85	0	8.466e-08	2.4695	1.25215	2.31655	2.0802	1	0	1	2	1	0	1	2	1	0	1	2	1	0	1	2
	NENVDIIANDQGNR	52	1	1	PVP01_0515400.1		1571.73	0	3.351e-09	2.27424	3.73755			1	0	1	2	1	0	1	2
	FTESSVQSDMK	48	1	1	PVP01_0515400.1	M10(Oxidation)	1274.56	0	0.0002773	2.20275	2.50955	2.27153	2.68119	1	0	1	2	1	0	1	2	1	0	1	2	1	0	1	2
	SGVDEKPMIEVSYQGEK	1	1	1	PVP01_0515400.1	M8(Dioxidation)	1927.89	0	1.312e-05	1.97829				1	0	1	2
	SGVDEKPMIEVSYQGEK	8	1	1	PVP01_0515400.1	M8(Oxidation)	1911.9	0	6.945e-06	1.92394		2.72808	2.82265	1	0	1	2					1	0	1	2	1	0	1	2
	LFHPEEISSMVLQK	37	1	1	PVP01_0515400.1	M10(Oxidation)	1673.86	0	9.523e-06	1.89285		2.6812	2.91779	1	0	1	2					1	0	1	2	1	0	1	2
	LFHPEEISSMVLQK	4	1	1	PVP01_0515400.1	M10(Dioxidation)	1689.85	0	3.323e-05	1.74568			2.41554	1	0	1	2									1	0	1	2
	MKENAEAFLGK	12	1	1	PVP01_0515400.1	M1(Oxidation)	1253.62	0	0.00204	1.70969		2.65574	2.47289	1	0	1	2					1	0	1	2	1	0	1	2
	EAESVCAPIMSK	20	1	1	PVP01_0515400.1	C6(Carbamidomethyl); M10(Oxidation)	1337.61	0	0.001682	1.45758	2.23984	2.39195		1	0	1	2	1	0	1	2	1	0	1	2
	LQPAEIETCMK	3	1	1	PVP01_0515400.1	C9(Carbamidomethyl); M10(Oxidation)	1335.63	0	7.422e-05	1.24902	1.80477			1	0	1	2	1	0	1	2
	DAGTIAGLNVMR	43	2	2	PVP01_0515400.1 ;403299826	M11(Oxidation)	1233.63	0	3.396e-09		3.13295	2.45088						1	0	1	2	1	0	1	2
	SVHEVVLVGGSTR	138	1	1	PVP01_0515400.1		1339.74	0	5.144e-05		2.94645	2.66674	3.07451					1	0	1	2	1	0	1	2	1	0	1	2
	NPENTVFDAK	27	1	1	PVP01_0515400.1		1134.54	0	0.0007236		2.44234	2.21753						1	0	1	2	1	0	1	2
	FTESSVQSDMK	2	1	1	PVP01_0515400.1	M10(Dioxidation)	1290.55	0	0.002014		2.09238							1	0	1	2
	ENAEAFLGK	14	1	1	PVP01_0515400.1		978.491	0	0.001514		1.78148	1.80859						1	0	1	2	1	0	1	2
	SQIFTTYADNQPGVLIQVYEGER	44	1	1	PVP01_0515400.1		2628.3	0	1.827e-05			3.83512	4.047									1	0	1	2	1	0	1	2
	LFHPEEISSMVLQK	2	1	1	PVP01_0515400.1		1657.86	0	0.0006518			2.59167										1	0	1	2
	FHLDGIPPAPR	96	1	1	PVP01_0515400.1		1219.66	0	0.0002134			2.35264	2.56777									1	0	1	2	1	0	1	2
	ATAGDTHLGGEDFDNR	2	4	2	PVP01_0515400.1 ;403307812	H7(Oxidation)	1691.73	0	0.002647			2.11515										1	0	1	2
	LVNFCVEDFKR	1	1	1	PVP01_0515400.1	C5(Carbamidomethyl)	1426.71	0	0.00701			2.08871										1	0	1	2
	LVNFCVEDFK	1	1	1	PVP01_0515400.1	C5(Carbamidomethyl)	1270.62	0	0.002932			1.78397										1	0	1	2
	LSPEEIDR	2	1	1	PVP01_0515400.1		958.484	0.001	0.007094	1.23117	1.21171			1	0	1	2	1	0	1	2
PVP01_1201600.1	PVP01_1201600.1 | gene=PVP01_1201600 | organism=Plasmodium_vivax_P01 | gene_product=Plasmodium exported protein, unknown function | transcript_product=Plasmodium exported protein, unknown function | location=PvP01_12_v1:60968-62073(-) | protein_length=298 | sequence_SO=chromosome | SO=protein_coding	34.23	1	9	97
	Sequence	# PSMs	# Proteins	# Protein Groups	Protein Group Accessions	Modifications	MH+ [Da]	q-Value	PEP	XCorr A2	XCorr B2	XCorr C2	XCorr D2	ΔScore A2	ΔCn A2	Search Engine Rank A2	Charge A2	ΔScore B2	ΔCn B2	Search Engine Rank B2	Charge B2	ΔScore C2	ΔCn C2	Search Engine Rank C2	Charge C2	ΔScore D2	ΔCn D2	Search Engine Rank D2	Charge D2
	AEAIVDAGAQALNGLK	44	1	1	PVP01_1201600.1		1540.84	0	5.506e-06	3.12121	3.29994	3.50062		1	0	1	2	1	0	1	2	1	0	1	2
	EGYLAYEDYSPR	6	1	1	PVP01_1201600.1		1462.65	0	4.836e-07	2.27192		2.17494		1	0	1	2					1	0	1	2
	TLDLYFEK	5	1	1	PVP01_1201600.1		1028.53	0	0.002702	1.43325				1	0	1	2
	DDEFESTTVENENEEDAEEQK	2	1	1	PVP01_1201600.1		2486.98	0	2.498e-10		3.029							1	0	1	2
	ASLPYSNAVDK	7	1	1	PVP01_1201600.1		1164.59	0	0.0001164		2.313							1	0	1	2
	LMDVLDAGNK	26	1	1	PVP01_1201600.1	M2(Oxidation)	1091.54	0	4.761e-05		2.27816	1.91252						1	0	1	2	1	0	1	2
	LMDVLDAGNK	2	1	1	PVP01_1201600.1	M2(Dioxidation)	1107.54	0	0.0001202		2.11543							1	0	1	2
	KLMDVLDAGNKK	1	1	1	PVP01_1201600.1	M3(Oxidation)	1347.73	0	0.006876				1.65235													1	0	1	2
	LMDVLDAGNK	1	1	1	PVP01_1201600.1		1075.54	0.001	0.004587	2.31659				1	0	1	2
	SGCSGSSCETFCSK	1	1	1	PVP01_1201600.1	C3(Carbamidomethyl); C8(Carbamidomethyl); C12(Carbamidomethyl)	1553.57	0.001	0.006692	2.14773				1	0	1	2
	LLLSGHYK	2	1	1	PVP01_1201600.1		930.541	0.001	0.004684	1.80989				1	0	1	2
PVP01_0818200.1	PVP01_0818200.1 | gene=PVP01_0818200 | organism=Plasmodium_vivax_P01 | gene_product=peptidyl-prolyl cis-trans isomerase, putative | transcript_product=peptidyl-prolyl cis-trans isomerase, putative | location=PvP01_08_v1:789722-790234(+) | protein_length=170 | sequence_SO=chromosome | SO=protein_coding	34.12	1	4	20
	Sequence	# PSMs	# Proteins	# Protein Groups	Protein Group Accessions	Modifications	MH+ [Da]	q-Value	PEP	XCorr A2	XCorr B2	XCorr C2	XCorr D2	ΔScore A2	ΔCn A2	Search Engine Rank A2	Charge A2	ΔScore B2	ΔCn B2	Search Engine Rank B2	Charge B2	ΔScore C2	ΔCn C2	Search Engine Rank C2	Charge C2	ΔScore D2	ΔCn D2	Search Engine Rank D2	Charge D2
	IVFELFSDITPR	1	1	1	PVP01_0818200.1		1436.78	0	9.218e-07		2.74576							1	0	1	2
	VIEGMNVVR	12	1	1	PVP01_0818200.1	M5(Oxidation)	1032.56	0	0.0001487		2.13664	1.71208						1	0	1	2	1	0	1	2
	RPVVVTNCGEM	5	1	1	PVP01_0818200.1	C8(Carbamidomethyl); M11(Oxidation)	1277.6	0	0.001768			2.62488										1	0	1	2
	VIEGMNVVR	1	1	1	PVP01_0818200.1		1016.56	0	0.001652			1.93299										1	0	1	2
	IIPQFMCQGGDITHGNGSGGESIYGR	1	1	1	PVP01_0818200.1	F5(Oxidation); C7(Carbamidomethyl)	2767.25	0	0.006964				1.02822													1	0	1	3
PVP01_0506500.1	PVP01_0506500.1 | gene=PVP01_0506500 | organism=Plasmodium_vivax_P01 | gene_product=protein disulfide isomerase, putative | transcript_product=protein disulfide isomerase, putative | location=PvP01_05_v1:285877-287443(+) | protein_length=482 | sequence_SO=chromosome | SO=protein_coding	33.61	1	11	121
	Sequence	# PSMs	# Proteins	# Protein Groups	Protein Group Accessions	Modifications	MH+ [Da]	q-Value	PEP	XCorr A2	XCorr B2	XCorr C2	XCorr D2	ΔScore A2	ΔCn A2	Search Engine Rank A2	Charge A2	ΔScore B2	ΔCn B2	Search Engine Rank B2	Charge B2	ΔScore C2	ΔCn C2	Search Engine Rank C2	Charge C2	ΔScore D2	ΔCn D2	Search Engine Rank D2	Charge D2
	HATNTPISVEGVPDLEDGTAEEL	30	1	1	PVP01_0506500.1		2394.14	0	3.149e-10	3.57979		3.30456	2.91567	1	0	1	2					1	0	1	2	1	0	1	2
	ASLGLNEFPGLAYQSSEGR	16	1	1	PVP01_0506500.1		1995.98	0	3.523e-06	2.79959		3.14076		1	0	1	2					1	0	1	2
	LIPEYNEAANMLAEK	1	1	1	PVP01_0506500.1		1705.85	0	1.839e-09	2.3506				1	0	1	2
	LIPEYNEAANMLAEK	2	1	1	PVP01_0506500.1	M11(Dioxidation)	1737.85	0	1.021e-07		2.94563							1	0	1	2
	THFVLLNIPEYADHAR	10	1	1	PVP01_0506500.1		1895.98	0	2.206e-07		2.92502	2.91255						1	0	1	2	1	0	1	2
	LIPEYNEAANMLAEK	15	1	1	PVP01_0506500.1	M11(Oxidation)	1721.85	0	0.008508		2.80753	2.88325						1	0	1	2	1	0	1	2
	MDGTLNETPIK	4	1	1	PVP01_0506500.1	M1(Oxidation)	1234.6	0	0.003415		2.06603	2.16479						1	0	1	2	1	0	1	2
	YDSIIVAK	2	1	1	PVP01_0506500.1		908.51	0	0.003369		1.70931							1	0	1	2
	VPLSEFVSTESFPLFGEINTENYR	1	1	1	PVP01_0506500.1		2775.34	0	0.0009325			3.49388										1	0	1	2
	KLEPVYEDLGR	23	1	1	PVP01_0506500.1		1318.7	0	0.003215			2.4941	2.81091									1	0	1	2	1	0	1	2
	VVVGNSFIDVVLK	15	1	1	PVP01_0506500.1		1388.82	0	0.000494			2.30069										1	0	1	2
	SEPIPEDDKAAPVK	1	1	1	PVP01_0506500.1		1495.77	0	0.00293			2.0838										1	0	1	2
	GFVDFLNK	1	1	1	PVP01_0506500.1		939.494	0	0.007248			1.58578										1	0	1	2
PVP01_0833100.1	PVP01_0833100.1 | gene=PVP01_0833100 | organism=Plasmodium_vivax_P01 | gene_product=40S ribosomal protein S12, putative | transcript_product=40S ribosomal protein S12, putative | location=PvP01_08_v1:1419315-1419938(+) | protein_length=143 | sequence_SO=chromosome | SO=protein_coding	32.87	1	4	9
	Sequence	# PSMs	# Proteins	# Protein Groups	Protein Group Accessions	Modifications	MH+ [Da]	q-Value	PEP	XCorr A2	XCorr B2	XCorr C2	XCorr D2	ΔScore A2	ΔCn A2	Search Engine Rank A2	Charge A2	ΔScore B2	ΔCn B2	Search Engine Rank B2	Charge B2	ΔScore C2	ΔCn C2	Search Engine Rank C2	Charge C2	ΔScore D2	ΔCn D2	Search Engine Rank D2	Charge D2
	NIPLFMVENDSK	2	1	1	PVP01_0833100.1	M6(Oxidation)	1422.7	0	2.399e-05	1.79371		1.66408		1	0	1	2					1	0	1	2
	DYLMQQQNQPAAAA	1	1	1	PVP01_0833100.1	Y2(Oxidation); M4(Oxidation)	1580.7	0	0.0001403		1.91225							1	0	1	2
	DLGQWVGLFK	5	1	1	PVP01_0833100.1		1162.63	0	0.0005816			2.15568										1	0	1	2
	TVFDHTTAIQK	1	1	1	PVP01_0833100.1		1260.66	0	0.009187			1.92766										1	0	1	2
PVP01_0119200.1	PVP01_0119200.1 | gene=PVP01_0119200 | organism=Plasmodium_vivax_P01 | gene_product=Plasmodium exported protein (PHIST), unknown function | transcript_product=Plasmodium exported protein (PHIST), unknown function | location=PvP01_01_v1:882453-884809(+) | protein_length=710 | sequence_SO=chromosome | SO=protein_coding	31.97	1	17	942
	Sequence	# PSMs	# Proteins	# Protein Groups	Protein Group Accessions	Modifications	MH+ [Da]	q-Value	PEP	XCorr A2	XCorr B2	XCorr C2	XCorr D2	ΔScore A2	ΔCn A2	Search Engine Rank A2	Charge A2	ΔScore B2	ΔCn B2	Search Engine Rank B2	Charge B2	ΔScore C2	ΔCn C2	Search Engine Rank C2	Charge C2	ΔScore D2	ΔCn D2	Search Engine Rank D2	Charge D2
	VIDENMPYPPNGPFR	6	1	1	PVP01_0119200.1		1745.83	0	9.673e-13	3.28581				1	0	1	2
	AELQEQMTEEELNSK	147	1	1	PVP01_0119200.1	M7(Oxidation)	1794.81	0	1.424e-10	2.95546	3.79593	3.07644		1	0	1	2	1	0	1	2	1	0	1	2
	SEQIAAMNYEEQFHQGPR	36	1	1	PVP01_0119200.1	M7(Oxidation)	2150.96	0	9.252e-06	2.95158		2.61698	3.42209	1	0	1	2					1	0	1	2	1	0	1	2
	MQEYIMQYSQYLQK	19	1	1	PVP01_0119200.1	M1(Oxidation); M6(Oxidation)	1884.85	0	1.913e-06	2.93965		2.41465	4.33449	1	0	1	2					1	0	1	2	1	0	1	2
	VIDENMPYPPNGPFR	6	1	1	PVP01_0119200.1	M6(Oxidation)	1761.83	0	0.0004455	2.81941		3.24261		1	0	1	2					1	0	1	2
	AELQEQMTEEELNSK	4	1	1	PVP01_0119200.1		1778.81	0	1.117e-09	2.79267		2.62099		1	0	1	2					1	0	1	2
	RPPVPGPHGGPGGR	152	1	1	PVP01_0119200.1		1337.72	0	1.466e-09	2.7536	3.18148	3.09566		1	0	1	3	1	0	1	3	1	0	1	2
	WQEEEDMYNPR	2	1	1	PVP01_0119200.1	M7(Oxidation)	1512.61	0	5.975e-05	2.61071				1	0	1	2
	NTYHNVHPIPAYDDQR	14	1	1	PVP01_0119200.1		1939.9	0	2.991e-05	2.606	2.61312	2.69585		1	0	1	3	1	0	1	2	1	0	1	2
	LEMEDDAFGSR	38	1	1	PVP01_0119200.1	M3(Oxidation)	1285.54	0	0.0004092	2.37498	2.69111	2.77973		1	0	1	2	1	0	1	2	1	0	1	2
	GGNPDYYDER	2	1	1	PVP01_0119200.1		1185.48	0	0.0004187	2.00745				1	0	1	2
	TLLLPTPIR	23	1	1	PVP01_0119200.1		1023.66	0	0.0002802	1.87257				1	0	1	2
	AELQEQMTEEELNSK	79	1	1	PVP01_0119200.1	M7(Dioxidation)	1810.8	0	1.362e-09		3.47992							1	0	1	2
	LEMEDDAFGSR	2	1	1	PVP01_0119200.1	M3(Dioxidation)	1301.53	0	0.001219		2.66441							1	0	1	2
	MGSANPFNVPPR	119	1	1	PVP01_0119200.1	M1(Oxidation)	1302.63	0	2.559e-05		2.49663	2.23611						1	0	1	2	1	0	1	2
	FGPPGGPGK	11	1	1	PVP01_0119200.1		813.425	0	2.928e-06		2.10658		1.69784					1	0	1	2					1	0	1	2
	RPPVPGPHGGPGGR	8	1	1	PVP01_0119200.1	H8(Oxidation)	1353.71	0	0.0002377		2.00622							1	0	1	2
	HDDQFFDEGR	232	1	1	PVP01_0119200.1		1265.52	0	0.0001296		1.87743	2.59906	2.38169					1	0	1	2	1	0	1	2	1	0	1	2
	NTYHNVHPIPAYDDQR	3	1	1	PVP01_0119200.1	H4(Nitro)	1984.89	0	0.0006797			3.22984										1	0	1	2
	SEQIAAMNYEEQFHQGPR	2	1	1	PVP01_0119200.1		2134.96	0	1.055e-05			2.98712										1	0	1	2
	NTYHNVHPIPAYDDQR	11	1	1	PVP01_0119200.1	Y3(Nitro); Y12(Nitro)	2029.87	0	0.0008356			2.95302										1	0	1	2
	GDFQDFYAFVSK	8	1	1	PVP01_0119200.1		1423.65	0	0.0006241			2.82193	2.55731									1	0	1	2	1	0	1	2
	SEQIAAMNYEEQFHQGPR	1	1	1	PVP01_0119200.1	M7(Dioxidation)	2166.95	0	0.001067			2.42459										1	0	1	2
	AHYNMTDELIK	13	1	1	PVP01_0119200.1	M5(Oxidation)	1350.64	0	0.003382			2.28286	2.22862									1	0	1	2	1	0	1	2
	HGPHGDNEQLPFGCTR	2	1	1	PVP01_0119200.1	F12(Dioxidation); C14(Carbamidomethyl)	1853.8	0	0.002346			1.74154										1	0	1	2
	DDKDNVIRPDQPAPVKPDGDDTGK	1	1	1	PVP01_0119200.1		2592.25	0	0.008305				2.18563													1	0	1	3
	LEMEDDAFGSR	1	1	1	PVP01_0119200.1		1269.54	0.001	0.004055	1.75975				1	0	1	2
PVP01_1238100.1	PVP01_1238100.1 | gene=PVP01_1238100 | organism=Plasmodium_vivax_P01 | gene_product=eukaryotic initiation factor 4a, putative | transcript_product=eukaryotic initiation factor 4a, putative | location=PvP01_12_v1:1503914-1505456(-) | protein_length=398 | sequence_SO=chromosome | SO=protein_coding	31.66	1	12	112
	Sequence	# PSMs	# Proteins	# Protein Groups	Protein Group Accessions	Modifications	MH+ [Da]	q-Value	PEP	XCorr A2	XCorr B2	XCorr C2	XCorr D2	ΔScore A2	ΔCn A2	Search Engine Rank A2	Charge A2	ΔScore B2	ΔCn B2	Search Engine Rank B2	Charge B2	ΔScore C2	ΔCn C2	Search Engine Rank C2	Charge C2	ΔScore D2	ΔCn D2	Search Engine Rank D2	Charge D2
	VLVTTDLLAR	19	1	1	PVP01_1238100.1		1100.67	0	9.585e-05	2.47162		2.79748	2.55085	1	0	1	2					1	0	1	2	1	0	1	2
	GIKPILNGYDTIGQAQSGTGK	4	1	1	PVP01_1238100.1		2118.12	0	2.715e-06	1.61598		3.51501		1	0	1	2					1	0	1	2
	KKVDILTQEMHNR	2	1	1	PVP01_1238100.1	M10(Dioxidation)	1643.85	0	1.307e-07		2.91824							1	0	1	2
	KKVDILTQEMHNR	1	1	1	PVP01_1238100.1	M10(Oxidation)	1627.86	0	0.0002498		2.24002							1	0	1	2
	VYDMIDK	2	1	1	PVP01_1238100.1	M4(Oxidation)	899.42	0	0.004518		1.40654							1	0	1	2
	LFILDEADEMLSR	15	1	1	PVP01_1238100.1	M10(Oxidation)	1567.77	0	3.092e-05			3.12331	2.56835									1	0	1	2	1	0	1	2
	KVDILTQEMHNR	2	1	1	PVP01_1238100.1	M9(Dioxidation)	1515.76	0	0.001488			2.56479										1	0	1	2
	VVLALGDYLK	1	1	1	PVP01_1238100.1		1090.65	0	0.001207			2.25719										1	0	1	2
	GIYSYGFEKPSAIQQR	62	1	1	PVP01_1238100.1		1843.94	0	1.25e-05			2.25298	3.29073									1	0	1	2	1	0	1	2
	CHACVGGTVVR	1	1	1	PVP01_1238100.1	C1(Carbamidomethyl); C4(Carbamidomethyl)	1215.57	0	0.008069			1.96649										1	0	1	2
	KGVAINFVTNDDK	1	1	1	PVP01_1238100.1		1420.74	0	0.0003061				2.29535													1	0	1	2
	GVAINFVTNDDKEKDK	1	1	1	PVP01_1238100.1		1792.91	0	0.003187				2.16489													1	0	1	2
	ELAQQIQK	1	3	1	PVP01_1238100.1		957.544	0.001	0.007781		1.50964							1	0	1	2
403303160	glyceraldehyde-3-phosphate dehydrogenase [Saimiri boliviensis boliviensis]	31.64	7	7	63
	Sequence	# PSMs	# Proteins	# Protein Groups	Protein Group Accessions	Modifications	MH+ [Da]	q-Value	PEP	XCorr A2	XCorr B2	XCorr C2	XCorr D2	ΔScore A2	ΔCn A2	Search Engine Rank A2	Charge A2	ΔScore B2	ΔCn B2	Search Engine Rank B2	Charge B2	ΔScore C2	ΔCn C2	Search Engine Rank C2	Charge C2	ΔScore D2	ΔCn D2	Search Engine Rank D2	Charge D2
	VPTANVSVVDLTCR	18	3	1	403303160	C13(Carbamidomethyl)	1530.8	0	9.382e-06	2.22179	1.99374			1	0	1	2	1	0	1	2
	GALQNIIPASTGAAK	9	2	1	403303160		1411.79	0	0.0003413		2.34283	2.80353						1	0	1	2	1	0	1	2
	LVINGNPITIFQER	27	4	1	403303160		1613.9	0	6.904e-05			2.9498	3.08294									1	0	1	2	1	0	1	2
	VVDLMSHMASK	1	4	1	403303160		1217.6	0	0.0002692			2.73042										1	0	1	2
	VIISAPSADAPMFVMGVNHEK	3	2	1	403303160	M12(Oxidation); M15(Oxidation)	2245.1	0	3.632e-05			2.53499										1	0	1	2
	IVSNASCTTNCLAPLAK	1	3	1	403303160	C7(Carbamidomethyl); C11(Carbamidomethyl)	1819.91	0	0.002539			2.52824										1	0	1	2
	VVDLMSHMASK	1	4	1	403303160	M5(Oxidation); M8(Oxidation)	1249.59	0	0.002612			2.44315										1	0	1	2
	LISWYDNEFGYSNR	3	4	1	403303160	W4(Oxidation)	1779.8	0	0.0004425				2.84457													1	0	1	2
403299544	carbonic anhydrase 2 [Saimiri boliviensis boliviensis]	31.54	1	6	108
	Sequence	# PSMs	# Proteins	# Protein Groups	Protein Group Accessions	Modifications	MH+ [Da]	q-Value	PEP	XCorr A2	XCorr B2	XCorr C2	XCorr D2	ΔScore A2	ΔCn A2	Search Engine Rank A2	Charge A2	ΔScore B2	ΔCn B2	Search Engine Rank B2	Charge B2	ΔScore C2	ΔCn C2	Search Engine Rank C2	Charge C2	ΔScore D2	ΔCn D2	Search Engine Rank D2	Charge D2
	AAQQPDGLAVLGIFLK	2	1	1	403299544		1640.93	0	2.108e-05	3.1848		3.65723		1	0	1	2					1	0	1	2
	YDPSLKPLSVSYDQATSR	5	1	1	403299544		2027.01	0	8.988e-06	3.12561		1.90788		1	0	1	3					1	0	1	2
	ILNNGHSFNVEFDDSQDK	44	1	1	403299544		2078.95	0	2.037e-06	2.47502		3.75012	4.37185	1	0	1	2					1	0	1	2	1	0	1	2
	VVDVLDSIK	46	1	1	403299544		987.572	0	1.822e-08	2.35411	2.46395	1.729	1.60707	1	0	1	2	1	0	1	2	1	0	1	2	1	0	1	2
	EPISVSSEQMLK	1	1	1	403299544		1347.69	0	0.003806	1.75343				1	0	1	2
	EPISVSSEQMLK	8	1	1	403299544	M10(Oxidation)	1363.68	0	0.000531		1.77227							1	0	1	2
	GGPLDGTYR	1	1	1	403299544		935.46	0	0.009003			1.94743										1	0	1	2
	YDPSLKPLSVSYDQATSR	1	1	1	403299544	Y12(Nitro)	2071.99	0	0.004816				1.30646													1	0	1	2
PVP01_0815700.1	PVP01_0815700.1 | gene=PVP01_0815700 | organism=Plasmodium_vivax_P01 | gene_product=heat shock protein 60, putative | transcript_product=heat shock protein 60, putative | location=PvP01_08_v1:692390-694405(-) | protein_length=580 | sequence_SO=chromosome | SO=protein_coding	31.38	1	15	84
	Sequence	# PSMs	# Proteins	# Protein Groups	Protein Group Accessions	Modifications	MH+ [Da]	q-Value	PEP	XCorr A2	XCorr B2	XCorr C2	XCorr D2	ΔScore A2	ΔCn A2	Search Engine Rank A2	Charge A2	ΔScore B2	ΔCn B2	Search Engine Rank B2	Charge B2	ΔScore C2	ΔCn C2	Search Engine Rank C2	Charge C2	ΔScore D2	ΔCn D2	Search Engine Rank D2	Charge D2
	ELDSVQTDNYDQR	7	1	1	PVP01_0815700.1		1582.7	0	0.0002273	2.83748	1.82879	2.45544		1	0	1	2	1	0	1	2	1	0	1	2
	LDDPDVVSYLGK	5	1	1	PVP01_0815700.1		1320.67	0	0.0002221	2.51273		2.74088		1	0	1	2					1	0	1	2
	NIGQLIADTMK	5	1	1	PVP01_0815700.1	M10(Oxidation)	1219.63	0	5.471e-06	1.71848	2.2198	2.02301		1	0	1	2	1	0	1	2	1	0	1	2
	YVNMIESGIIDPTK	15	1	1	PVP01_0815700.1	M4(Oxidation)	1595.8	0	4.71e-09		3.1952	2.79925						1	0	1	2	1	0	1	2
	AGDGTTTATILAR	2	1	1	PVP01_0815700.1		1247.66	0	4.156e-12		2.7471							1	0	1	2
	VGGISEVEVNEIK	9	1	1	PVP01_0815700.1		1372.73	0	2.826e-08		2.55453							1	0	1	2
	AVDSGMNPMDLLR	2	1	1	PVP01_0815700.1	M6(Oxidation); M9(Oxidation)	1450.67	0	1.792e-07		2.53364							1	0	1	2
	LANLGAQMVK	1	1	1	PVP01_0815700.1	M8(Oxidation)	1060.58	0	0.0002749		2.19732							1	0	1	2
	TLQHELEIVEGIK	23	1	1	PVP01_0815700.1		1508.83	0	8.319e-05		1.8312	3.24392	2.96889					1	0	1	2	1	0	1	2	1	0	1	2
	AVDSGMNPMDLLR	1	1	1	PVP01_0815700.1	M6(Oxidation); M9(Dioxidation)	1466.66	0	0.0009927		1.74668							1	0	1	2
	VELDKPYILIHEK	2	1	1	PVP01_0815700.1		1596.9	0	0.003649			2.54452										1	0	1	2
	VGGISEVEVNEIKDR	5	1	1	PVP01_0815700.1		1643.86	0	0.004017			2.33035	2.17817									1	0	1	2	1	0	1	2
	ALVHDIAVMTGAK	1	1	1	PVP01_0815700.1		1325.72	0	0.0008432			1.85276										1	0	1	2
	DSTLIMEGEGK	1	1	1	PVP01_0815700.1	M6(Oxidation)	1195.55	0	0.001651			1.81101										1	0	1	2
	QIAENAGHEGSVVAGNILK	1	1	1	PVP01_0815700.1		1907	0	0.009132			1.80522										1	0	1	2
	NCNIGFNAQEGK	4	1	1	PVP01_0815700.1	C2(Carbamidomethyl)	1351.61	0	0.002356			1.56466										1	0	1	2
PVP01_1435300.1	PVP01_1435300.1 | gene=PVP01_1435300 | organism=Plasmodium_vivax_P01 | gene_product=male development gene 1, putative | transcript_product=male development gene 1, putative | location=PvP01_14_v1:1491858-1492724(-) | protein_length=288 | sequence_SO=chromosome | SO=protein_coding	31.25	1	5	36
	Sequence	# PSMs	# Proteins	# Protein Groups	Protein Group Accessions	Modifications	MH+ [Da]	q-Value	PEP	XCorr A2	XCorr B2	XCorr C2	XCorr D2	ΔScore A2	ΔCn A2	Search Engine Rank A2	Charge A2	ΔScore B2	ΔCn B2	Search Engine Rank B2	Charge B2	ΔScore C2	ΔCn C2	Search Engine Rank C2	Charge C2	ΔScore D2	ΔCn D2	Search Engine Rank D2	Charge D2
	SNENSGVNDNSLSTEWSEK	1	1	1	PVP01_1435300.1		2096.9	0	7.206e-14	2.63954				1	0	1	2
	EAMGSTSAVDLK	25	1	1	PVP01_1435300.1	M3(Oxidation)	1224.58	0	1.286e-05		2.10538	1.60177						1	0	1	2	1	0	1	2
	NEGDLDEVKDYLADELASK	7	1	1	PVP01_1435300.1		2124	0	1.441e-06			3.95437										1	0	1	2
	AADILNSNIEESLKPLLSNSSFASLK	1	1	1	PVP01_1435300.1		2761.46	0	0.001968			2.9454										1	0	1	2
	IFYDLENMDDQDKK	1	1	1	PVP01_1435300.1	M8(Oxidation)	1789.79	0	0.005633			2.62872										1	0	1	2
	IFYDLENMDDQDKK	1	1	1	PVP01_1435300.1	M8(Dioxidation)	1805.79	0	0.001381				2.68083													1	0	1	2
PVP01_1222800.1	PVP01_1222800.1 | gene=PVP01_1222800 | organism=Plasmodium_vivax_P01 | gene_product=60S ribosomal protein L23, putative | transcript_product=60S ribosomal protein L23, putative | location=PvP01_12_v1:891314-892118(-) | protein_length=139 | sequence_SO=chromosome | SO=protein_coding	30.94	1	3	74
	Sequence	# PSMs	# Proteins	# Protein Groups	Protein Group Accessions	Modifications	MH+ [Da]	q-Value	PEP	XCorr A2	XCorr B2	XCorr C2	XCorr D2	ΔScore A2	ΔCn A2	Search Engine Rank A2	Charge A2	ΔScore B2	ΔCn B2	Search Engine Rank B2	Charge B2	ΔScore C2	ΔCn C2	Search Engine Rank C2	Charge C2	ΔScore D2	ΔCn D2	Search Engine Rank D2	Charge D2
	LPAASLGDMVLATVK	43	1	1	PVP01_1222800.1	M9(Oxidation)	1501.84	0	2.283e-10		3.7298	3.21874						1	0	1	2	1	0	1	2
	LPAASLGDMVLATVK	10	1	1	PVP01_1222800.1	M9(Dioxidation)	1517.83	0	2.949e-09		3.29791							1	0	1	2
	VLNAIITR	14	1	1	PVP01_1222800.1		899.573	0	5.458e-05		2.19759	1.65987						1	0	1	2	1	0	1	2
	ITLSLPVGALINCCDNSGGK	7	1	1	PVP01_1222800.1	C13(Carbamidomethyl); C14(Carbamidomethyl)	2089.05	0	0.000448			2.84541										1	0	1	2
403262505	heat shock cognate 71 kDa protein [Saimiri boliviensis boliviensis]	30.9	2	13	455
	Sequence	# PSMs	# Proteins	# Protein Groups	Protein Group Accessions	Modifications	MH+ [Da]	q-Value	PEP	XCorr A2	XCorr B2	XCorr C2	XCorr D2	ΔScore A2	ΔCn A2	Search Engine Rank A2	Charge A2	ΔScore B2	ΔCn B2	Search Engine Rank B2	Charge B2	ΔScore C2	ΔCn C2	Search Engine Rank C2	Charge C2	ΔScore D2	ΔCn D2	Search Engine Rank D2	Charge D2
	IINEPTAAAIAYGLDK	24	4	2	403262505;403299826		1659.9	0	8.028e-13	3.91042	3.56646	3.70134		1	0	1	2	1	0	1	2	1	0	1	2
	DAGTIAGLNVLR	10	1	1	403262505		1199.68	0	0.0001971	2.71701		2.79296		1	0	1	2					1	0	1	2
	TTPSYVAFTDTER	39	5	3	PVP01_0515400.1 ;403262505;403307812		1487.7	0	0.0001623	2.49584	2.13561	1.97373		1	0	1	2	1	0	1	2	1	0	1	2
	VEIIANDQGNR	8	5	3	403262505;403299826;403307812		1228.63	0	6.37e-06	2.43013	2.2745	2.3753	1.98439	1	0	1	2	1	0	1	2	1	0	1	2	1	0	1	2
	STAGDTHLGGEDFDNR	16	2	1	403262505		1691.73	0	6.959e-05	2.30364		2.49424		1	0	1	2					1	0	1	2
	IINEPTAAAIAYGLDKK	8	2	1	403262505		1787.98	0	0.008893	2.04384		2.4221		1	0	1	2					1	0	1	2
	TVTNAVVTVPAYFNDSQR	8	1	1	403262505		1982	0	0.0003205	1.44331	1.81469	2.54186		1	0	1	2	1	0	1	2	1	0	1	2
	FDDAVVQSDMK	7	1	1	403262505	M10(Oxidation)	1270.56	0	1.153e-06		2.9401	2.32926						1	0	1	2	1	0	1	2
	NQVAMNPTNTVFDAK	9	1	1	403262505	M5(Oxidation)	1665.79	0	1.857e-07		2.93064	2.62034						1	0	1	2	1	0	1	2
	FDDAVVQSDMK	1	1	1	403262505	M10(Dioxidation)	1286.56	0	0.002669		1.9254							1	0	1	2
	EIAEAYLGK	2	1	1	403262505		993.532	0	0.002406		1.87335							1	0	1	2
	SINPDEAVAYGAAVQAAILSGDK	303	1	1	403262505		2260.15	0	4.843e-08			4.20028										1	0	1	2
	SFYPEEVSSMVLTK	3	1	1	403262505	M10(Oxidation)	1632.78	0	0.0002643			2.29569										1	0	1	2
	QTQTFTTYSDNQPGVLIQVYEGER	1	1	1	403262505		2774.35	0	0.0002701				2.98723													1	0	1	2
	SQIHDIVLVGGSTR	12	1	1	403262505		1481.81	0	5.183e-05				2.67648													1	0	1	2
	MVNHFIAEFK	2	1	1	403262505	M1(Oxidation)	1251.62	0	0.00672				2.20631													1	0	1	2
	LLQDFFNGK	2	3	1	403262505		1081.57	0.001	0.004643	1.90736				1	0	1	2
PVP01_1453800.1	PVP01_1453800.1 | gene=PVP01_1453800 | organism=Plasmodium_vivax_P01 | gene_product=ATP synthase subunit beta, mitochondrial, putative | transcript_product=ATP synthase subunit beta, mitochondrial, putative | location=PvP01_14_v1:2347551-2349194(+) | protein_length=547 | sequence_SO=chromosome | SO=protein_coding	30.35	1	9	62
	Sequence	# PSMs	# Proteins	# Protein Groups	Protein Group Accessions	Modifications	MH+ [Da]	q-Value	PEP	XCorr A2	XCorr B2	XCorr C2	XCorr D2	ΔScore A2	ΔCn A2	Search Engine Rank A2	Charge A2	ΔScore B2	ΔCn B2	Search Engine Rank B2	Charge B2	ΔScore C2	ΔCn C2	Search Engine Rank C2	Charge C2	ΔScore D2	ΔCn D2	Search Engine Rank D2	Charge D2
	IPSAVGYQPTLSTDLGALQER	22	1	1	PVP01_1453800.1		2216.16	0	1.937e-07	2.8889		3.58302		1	0	1	2					1	0	1	2
	AALVYGQMNEPPGAR	1	1	1	PVP01_1453800.1	M8(Oxidation)	1589.78	0	9.457e-09		3.0458							1	0	1	2
	TIAMDATDGLVR	6	1	1	PVP01_1453800.1	M4(Oxidation)	1278.64	0	2.942e-06		2.40626							1	0	1	2
	TIAMDATDGLVR	1	1	1	PVP01_1453800.1	M4(Dioxidation)	1294.63	0	1.375e-05		1.60831							1	0	1	2
	EPPLFTDQSTEPALLITGIK	15	1	1	PVP01_1453800.1		2170.17	0	1.055e-05			3.1044										1	0	1	2
	FTQAGSEVSALLGR	1	2	2	PVP01_1453800.1 ;403297103		1435.76	0	0.0002355			2.87549										1	0	1	2
	NVQQILQDYK	1	1	1	PVP01_1453800.1		1248.66	0	0.006543			2.17939										1	0	1	2
	SIAELGIYPAVDPLDSTSR	5	1	1	PVP01_1453800.1		2004.04	0	0.0007048			2.16236										1	0	1	2
	IGLFGGAGVGK	1	1	1	PVP01_1453800.1		975.564	0	0.002057			2.01841										1	0	1	2
	FLSQPFAVAEVFTGKPGR	7	1	1	PVP01_1453800.1		1951.05	0	4.712e-06				3.20005													1	0	1	2
	TVLIMELINNVAK	1	1	1	PVP01_1453800.1	M5(Oxidation)	1473.83	0	0.004681				2.2646													1	0	1	2
	VALTGLTVAEYFR	1	2	2	PVP01_1453800.1 ;403297103		1439.79	0	0.005319				1.5102													1	0	1	2
403270730	histone H1.4-like [Saimiri boliviensis boliviensis]	28.77	4	6	199
	Sequence	# PSMs	# Proteins	# Protein Groups	Protein Group Accessions	Modifications	MH+ [Da]	q-Value	PEP	XCorr A2	XCorr B2	XCorr C2	XCorr D2	ΔScore A2	ΔCn A2	Search Engine Rank A2	Charge A2	ΔScore B2	ΔCn B2	Search Engine Rank B2	Charge B2	ΔScore C2	ΔCn C2	Search Engine Rank C2	Charge C2	ΔScore D2	ΔCn D2	Search Engine Rank D2	Charge D2
	ALAAAGYDVEK	125	3	1	403270730		1107.57	0	2.979e-07	2.34106	2.74514	2.69569	2.29851	1	0	1	2	1	0	1	2	1	0	1	2	1	0	1	2
	ASGPPVSELITK	54	3	1	403270730		1198.67	0	3.446e-06	2.14625	2.57122			1	0	1	2	1	0	1	2
	KAASGEAKPK	1	3	2	403270730;403308670		986.562	0	0.0003676		2.25909							1	0	1	2
	SGVSLAALK	13	3	1	403270730		845.509	0	6.816e-06		2.13625							1	0	1	2
	ALAAAGYDVEK	1	3	1	403270730	Y7(Oxidation)	1123.56	0	0.004271		1.72553							1	0	1	2
	GTGASGSFK	1	5	2	403270730;403308670		811.395	0	0.004406		1.62836							1	0	1	2
	KASGPPVSELITK	2	3	1	403270730		1326.77	0	0.00144			3.08146	2.6206									1	0	1	2	1	0	1	2
	SGVSLAALKK	1	3	1	403270730		973.605	0	0.009921			1.89226										1	0	1	2
	KPAAAAGAKK	1	1	1	403270730		912.562	0.001	0.00896		2.4144							1	0	1	2
403294193	spectrin alpha chain, erythrocyte [Saimiri boliviensis boliviensis]	27.74	1	46	337
	Sequence	# PSMs	# Proteins	# Protein Groups	Protein Group Accessions	Modifications	MH+ [Da]	q-Value	PEP	XCorr A2	XCorr B2	XCorr C2	XCorr D2	ΔScore A2	ΔCn A2	Search Engine Rank A2	Charge A2	ΔScore B2	ΔCn B2	Search Engine Rank B2	Charge B2	ΔScore C2	ΔCn C2	Search Engine Rank C2	Charge C2	ΔScore D2	ΔCn D2	Search Engine Rank D2	Charge D2
	GTQLYEANQQLQFENNAEDLQR	3	1	1	403294193		2609.22	0	6.936e-12	3.60043				1	0	1	2
	DTEDEEAWIQETEPSAASTYLGK	6	1	1	403294193		2570.14	0	2.153e-08	2.93612				1	0	1	2
	NQAEACQQQQSAPVEGAAGEQR	6	1	1	403294193	C6(Carbamidomethyl)	2357.06	0	2.866e-05	2.76105				1	0	1	2
	EKEPIVDNTNYGADEEAAGALLK	14	1	1	403294193		2447.19	0	3.049e-05	2.45259		3.07939		1	0	1	2					1	0	1	2
	MVEEGHFAAEDVASR	1	1	1	403294193	M1(Oxidation)	1663.73	0	1.754e-05	2.28719				1	0	1	2
	DLQGVQNLLK	2	1	1	403294193		1127.64	0	0.003388	2.16358				1	0	1	2
	FQSAAETGEALLDASHEASDEVR	7	1	1	403294193		2433.12	0	6.438e-07	1.86161		2.91806	3.94548	1	0	1	2					1	0	1	2	1	0	1	2
	TAAINADELPTDVAGGVVLLDR	51	1	1	403294193		2210.17	0	1.762e-07		2.69429	3.77027						1	0	1	2	1	0	1	2
	AAVGQEEIQLR	5	1	1	403294193		1213.65	0	1.208e-08		2.35529							1	0	1	2
	VQNVCAQGEDILNK	2	1	1	403294193	C5(Carbamidomethyl)	1587.78	0	0.002745		2.06545	2.89215						1	0	1	2	1	0	1	2
	NQLIAAQHSQSK	6	1	1	403294193		1324.7	0	0.002903		2.01678	2.331						1	0	1	2	1	0	1	2
	SYEDPTNIQGK	1	1	1	403294193		1251.59	0	0.000302		1.8832							1	0	1	2
	ADQVDGIINLGNSLIER	17	1	1	403294193		1826.96	0	0.0002706		1.77421	2.96483	2.07291					1	0	1	2	1	0	1	2	1	0	1	2
	SLSSAADLQR	1	1	1	403294193		1047.54	0	0.0002644		1.65167							1	0	1	2
	DLASAGNLLK	1	1	1	403294193		1001.56	0	0.0003036		1.59932							1	0	1	2
	QEAFLENEDLGNSLGSAEALLQK	33	1	1	403294193		2476.22	0	2.09e-05			3.79948										1	0	1	2
	DLNTLAADLLSSGTFNVDQITEK	1	1	1	403294193		2465.22	0	4.484e-05			3.63455										1	0	1	2
	AEENLSEPVHCVSLNEIR	3	1	1	403294193	C11(Carbamidomethyl)	2096.01	0	1.122e-05			3.62426										1	0	1	2
	CQALSAADPGSDLFSVQALQR	4	1	1	403294193	C1(Carbamidomethyl)	2234.09	0	1.033e-07			3.53765										1	0	1	2
	SSDEIENAFQALAEGK	16	1	1	403294193		1708.8	0	1.146e-05			3.49008										1	0	1	2
	KGDVLTLLSSINK	12	1	1	403294193		1387.82	0	5.089e-05			3.33691	3.55166									1	0	1	2	1	0	1	2
	HQVILENIASHEPR	15	1	1	403294193		1642.87	0	5.995e-06			3.31512										1	0	1	2
	DHEDFLASLAGAQADFK	10	1	1	403294193		1834.86	0	9.657e-06			3.29469	4.70435									1	0	1	2	1	0	1	2
	MELNEAWDDLQGR	1	1	1	403294193	M1(Oxidation)	1592.7	0	6.438e-05			3.17836										1	0	1	2
	LIDDDHYDSENIAAIR	5	1	1	403294193		1859.88	0	1.277e-05			3.09708										1	0	1	2
	VADDLLFEGLLTPEGAQIR	7	1	1	403294193		2057.09	0	9.064e-06			3.07669										1	0	1	2
	FLNVQDLAAAHHEK	7	1	1	403294193		1592.82	0	1.328e-05			3.02944										1	0	1	2
	SDDEGLLDSLETLMK	4	1	1	403294193	M14(Oxidation)	1681.79	0	0.0007477			3.02215										1	0	1	2
	DLVASEGLFHSHK	29	1	1	403294193		1439.73	0	0.0001872			3.02189	3.15483									1	0	1	2	1	0	1	2
	ITDLEHFAER	5	1	1	403294193		1230.61	0	0.0003317			2.74562	1.69769									1	0	1	2	1	0	1	2
	KFEDFQVDLAAR	12	1	1	403294193		1438.74	0	0.0005855			2.6762	2.4062									1	0	1	2	1	0	1	2
	VDEVNQYANECAEK	2	1	1	403294193	C11(Carbamidomethyl)	1668.72	0	0.0006605			2.59276										1	0	1	2
	VESLNQNMESLR	3	1	1	403294193	M8(Oxidation)	1435.69	0	0.0007748			2.59242										1	0	1	2
	QESLVSQFEALKEPLATR	2	1	1	403294193		2046.09	0	0.00397			2.52112										1	0	1	2
	QQAFEEELADNEILLK	1	1	1	403294193		1889.97	0	0.001533			2.36122										1	0	1	2
	MQHNLEQQIQAK	2	1	1	403294193		1467.74	0	0.00242			2.32703										1	0	1	2
	WEQLLEASAVHR	1	1	1	403294193		1438.75	0	0.005781			2.20833										1	0	1	2
	HQTFANEVYGR	3	1	1	403294193		1321.63	0	0.000983			2.00205										1	0	1	2
	MQHNLEQQIQAK	2	1	1	403294193	M1(Oxidation)	1483.73	0	0.003172			1.9065										1	0	1	2
	LTVSHPSDAPEIQQMK	1	1	1	403294193		1780.9	0	0.002859			1.84289										1	0	1	2
	SFEAEVQAK	3	1	1	403294193		1008.5	0	0.006145			1.81774										1	0	1	2
	TGQEMIDGDHYASDHVATR	15	1	1	403294193	M5(Oxidation)	2118.93	0	7.203e-05				2.83624													1	0	1	2
	LEESYHLQVFK	4	1	1	403294193		1392.72	0	0.0007495				2.64189													1	0	1	2
	HGLLESAVTAR	5	1	1	403294193		1153.63	0	0.001239				2.46766													1	0	1	2
	HQLLETEMMAR	1	1	1	403294193	M8(Oxidation); M9(Oxidation)	1390.65	0	0.005874				2.18923													1	0	1	2
	AEELFMEFAHK	4	1	1	403294193	M6(Oxidation)	1367.63	0	0.001495				2.12156													1	0	1	2
	KHQLLETEMMAR	1	1	1	403294193	M9(Dioxidation); M10(Dioxidation)	1550.73	0.001	0.005134		2.19738							1	0	1	2
PVP01_1020200.1	PVP01_1020200.1 | gene=PVP01_1020200 | organism=Plasmodium_vivax_P01 | gene_product=6-cysteine protein | transcript_product=6-cysteine protein | location=PvP01_10_v1:876065-878529(-) | protein_length=731 | sequence_SO=chromosome | SO=protein_coding	27.5	1	17	184
	Sequence	# PSMs	# Proteins	# Protein Groups	Protein Group Accessions	Modifications	MH+ [Da]	q-Value	PEP	XCorr A2	XCorr B2	XCorr C2	XCorr D2	ΔScore A2	ΔCn A2	Search Engine Rank A2	Charge A2	ΔScore B2	ΔCn B2	Search Engine Rank B2	Charge B2	ΔScore C2	ΔCn C2	Search Engine Rank C2	Charge C2	ΔScore D2	ΔCn D2	Search Engine Rank D2	Charge D2
	ISGNEIGFQYLASK	34	1	1	PVP01_1020200.1		1526.79	0	3.931e-13	3.40334		2.98657	2.46911	1	0	1	2					1	0	1	2	1	0	1	2
	YYCDVNYDDLTVEGEDR	4	1	1	PVP01_1020200.1	C3(Carbamidomethyl)	2125.86	0	5.531e-08	3.30578				1	0	1	2
	ICAYAGDESNCDR	10	1	1	PVP01_1020200.1	C2(Carbamidomethyl); C11(Carbamidomethyl)	1530.6	0	3.057e-05	2.73229		2.89355		1	0	1	2					1	0	1	2
	YDSSLEPVNIVHR	2	1	1	PVP01_1020200.1		1528.77	0	0.001866	2.2203				1	0	1	2
	ITLGIICPVNK	4	1	1	PVP01_1020200.1	C7(Carbamidomethyl)	1227.71	0	0.004033	2.20433				1	0	1	2
	EPILGVDFSR	7	1	1	PVP01_1020200.1		1132.6	0	0.0003789	2.03293				1	0	1	2
	LHFYHPNMDK	16	1	1	PVP01_1020200.1	M8(Dioxidation)	1333.6	0	0.0001102		2.31904							1	0	1	2
	GYYVAPLSDGK	11	1	1	PVP01_1020200.1		1169.59	0	0.0026		2.279							1	0	1	2
	LHFYHPNMDK	3	1	1	PVP01_1020200.1	M8(Oxidation)	1317.61	0	0.004229		1.78054							1	0	1	2
	NNFILDNTDVNQSVVNLFPK	61	1	1	PVP01_1020200.1		2291.17	0	6.331e-05			4.19435										1	0	1	2
	CFLEHFVNFK	2	1	1	PVP01_1020200.1	C1(Carbamidomethyl)	1340.65	0	0.001112			2.50637										1	0	1	2
	ETYTYVLSHTGTVK	8	1	1	PVP01_1020200.1		1598.81	0	5.129e-05			2.32445	2.81308									1	0	1	2	1	0	1	2
	LHFYHPNMDK	1	1	1	PVP01_1020200.1	Y4(Nitro); M8(Dioxidation)	1378.58	0	0.003147			2.13374										1	0	1	2
	GNLFPLDNK	1	1	1	PVP01_1020200.1		1017.54	0	0.009488			2.08757										1	0	1	2
	IENVYEYSNFK	1	1	1	PVP01_1020200.1		1405.66	0	0.0009968			2.08193										1	0	1	2
	DSQGYLTIYPK	1	1	1	PVP01_1020200.1		1284.65	0	0.006321			1.77787										1	0	1	2
	VDDYYYIFK	14	1	1	PVP01_1020200.1		1225.58	0	0.007586				2.49402													1	0	1	2
	SVGAEYHR	2	1	1	PVP01_1020200.1		918.442	0	0.009381				1.91978													1	0	1	2
	HTTYESLVPK	1	1	1	PVP01_1020200.1		1174.61	0	0.00643				1.91368													1	0	1	2
	LHFYHPNMDK	1	1	1	PVP01_1020200.1	Y4(Oxidation); M8(Dioxidation)	1349.59	0.001	0.006568		1.86467							1	0	1	2
PVP01_1467200.1	PVP01_1467200.1 | gene=PVP01_1467200 | organism=Plasmodium_vivax_P01 | gene_product=osmiophilic body protein G377, putative | transcript_product=osmiophilic body protein G377, putative | location=PvP01_14_v1:2860265-2868007(-) | protein_length=2580 | sequence_SO=chromosome | SO=protein_coding	27.44	2	55	583
	Sequence	# PSMs	# Proteins	# Protein Groups	Protein Group Accessions	Modifications	MH+ [Da]	q-Value	PEP	XCorr A2	XCorr B2	XCorr C2	XCorr D2	ΔScore A2	ΔCn A2	Search Engine Rank A2	Charge A2	ΔScore B2	ΔCn B2	Search Engine Rank B2	Charge B2	ΔScore C2	ΔCn C2	Search Engine Rank C2	Charge C2	ΔScore D2	ΔCn D2	Search Engine Rank D2	Charge D2
	EAQEENTADENHADVYAR	4	1	1	PVP01_1467200.1		2061.89	0	2.507e-06	3.15393				1	0	1	2
	ENPQFATELLGGIK	10	1	1	PVP01_1467200.1		1516.81	0	2.197e-10	2.92674		2.4522		1	0	1	2					1	0	1	2
	FANDHVQEQLNIQLGR	32	1	1	PVP01_1467200.1		1881.96	0	0.0001361	2.92494		2.92266	2.68744	1	0	1	2					1	0	1	2	1	0	1	2
	YFSGALFDDNTR	12	1	1	PVP01_1467200.1		1405.64	0	8.43e-09	2.92235		2.65765	2.12257	1	0	1	2					1	0	1	2	1	0	1	2
	ELLNDVDQINYDIDEAR	12	1	1	PVP01_1467200.1		2034.97	0	1.008e-05	2.89067		3.49648	2.96277	1	0	1	2					1	0	1	2	1	0	1	2
	LTTEVFSIPK	7	1	1	PVP01_1467200.1		1134.64	0	0.002667	2.52195	1.59286			1	0	1	2	1	0	1	2
	TDLQLFIK	31	1	1	PVP01_1467200.1		977.568	0	0.001516	2.36563		2.43193		1	0	1	2					1	0	1	2
	EALNAEIATLK	20	1	1	PVP01_1467200.1		1172.65	0	1.681e-06	2.33172	2.41904			1	0	1	2	1	0	1	2
	LDEIFPELYK	3	1	1	PVP01_1467200.1		1266.66	0	1.594e-05	2.21955				1	0	1	2
	TFNEDVLFYK	14	1	1	PVP01_1467200.1		1275.63	0	0.001429	2.1926		2.43524	2.35236	1	0	1	2					1	0	1	2	1	0	1	2
	VNIFLMPSYPTK	2	1	1	PVP01_1467200.1	M6(Oxidation)	1425.75	0	0.0007105	2.17172		2.93998		1	0	1	2					1	0	1	2
	VMQDLAPSYDEAEYTK	5	1	1	PVP01_1467200.1	M2(Oxidation)	1875.83	0	3.808e-08	2.08287	2.46149	2.40568		1	0	1	2	1	0	1	2	1	0	1	2
	DLFDEQSFK	4	1	1	PVP01_1467200.1		1128.52	0	0.0006512	2.00749				1	0	1	2
	NVTDGNYQSMLQDNPHFK	5	1	1	PVP01_1467200.1	M10(Oxidation)	2123.95	0	0.001172	1.99611		2.85718	2.68138	1	0	1	2					1	0	1	2	1	0	1	2
	APSYADELGGATDEK	6	1	1	PVP01_1467200.1		1523.69	0	5.149e-13	1.81307	3.17197	2.4231		1	0	1	2	1	0	1	2	1	0	1	2
	EEITFDELNQK	5	1	1	PVP01_1467200.1		1365.65	0	0.003035	1.76509	1.74446			1	0	1	2	1	0	1	2
	AEMVYNNSYDAAK	15	1	1	PVP01_1467200.1	M3(Oxidation)	1491.64	0	0.0001739	1.61977	2.50464	2.21095	2.63912	1	0	1	2	1	0	1	2	1	0	1	2	1	0	1	2
	HVNIINAITHPNFTER	63	1	1	PVP01_1467200.1		1875.98	0	2.998e-14		3.90058	3.58029						1	0	1	2	1	0	1	2
	GVDSGFQVVAEIEAK	35	1	1	PVP01_1467200.1		1548.79	0	8.85e-06		3.24544	3.8052						1	0	1	2	1	0	1	2
	ADIDTQLDK	3	1	1	PVP01_1467200.1		1018.51	0	2.806e-05		2.24136							1	0	1	2
	VYNIVEVK	38	1	1	PVP01_1467200.1		963.544	0	0.002548		2.1302							1	0	1	2
	LIHHLFSR	2	1	1	PVP01_1467200.1		1022.59	0	0.001932		1.88109							1	0	1	2
	MLLQTLTK	3	1	1	PVP01_1467200.1	M1(Oxidation)	963.556	0	0.004603		1.68547	1.53414						1	0	1	2	1	0	1	2
	GPPLTLFDKEELTSLK	60	1	1	PVP01_1467200.1		1787.98	0	8.753e-06			4.36333	4.22852									1	0	1	2	1	0	1	2
	VYYLHNNVDITPVEEK	23	1	1	PVP01_1467200.1		1932.98	0	7.343e-06			3.40894	4.08607									1	0	1	2	1	0	1	2
	APSDQVNSPYAVISGTIANFMDANNEEAASFR	2	1	1	PVP01_1467200.1	F20(Oxidation)	3402.56	0	0.001324			3.3472										1	0	1	2
	MLNILQSPFVQHPEK	6	1	1	PVP01_1467200.1	M1(Oxidation)	1796.94	0	3.826e-05			3.21544										1	0	1	2
	VIAENIPDTLEDAIQIVPPYLIYK	2	1	1	PVP01_1467200.1		2727.46	0	0.003983			3.08667										1	0	1	2
	VATSSPDHFMSPYYHVQDYTEEER	4	1	1	PVP01_1467200.1	M10(Oxidation)	2904.24	0	0.0002156			3.0067										1	0	1	3
	VLLDYSVLPFK	1	1	1	PVP01_1467200.1		1293.74	0	0.0001369			2.9318										1	0	1	2
	NVTDGNYQSMLQDNPHFK	2	1	1	PVP01_1467200.1		2107.96	0	0.0002574			2.76861										1	0	1	2
	IGSSHGDLPNAQNMDK	11	1	1	PVP01_1467200.1	M14(Oxidation)	1699.78	0	0.004935			2.60905										1	0	1	2
	YHIINTQDYLR	58	1	1	PVP01_1467200.1		1435.74	0	0.0001987			2.58671	2.51761									1	0	1	2	1	0	1	2
	LHIDALVPLSDK	6	1	1	PVP01_1467200.1		1320.75	0	0.007274			2.5262	2.8555									1	0	1	2	1	0	1	2
	MPPSYIFNMGYK	1	1	1	PVP01_1467200.1	M1(Oxidation); M9(Oxidation)	1479.67	0	0.0005373			2.18733										1	0	1	2
	MDAIDHLEK	3	1	1	PVP01_1467200.1	M1(Oxidation)	1087.51	0	0.00177			2.05819										1	0	1	2
	QSSLSYDAILEVLK	1	1	1	PVP01_1467200.1		1565.84	0	0.002784			2.03835										1	0	1	2
	EIVTNIENEEHKR	2	1	1	PVP01_1467200.1		1610.81	0	0.007895			2.03474										1	0	1	2
	MPPSYIFNMGYK	1	1	1	PVP01_1467200.1	M1(Oxidation)	1463.68	0	0.006074			1.72659										1	0	1	2
	ASLTCLEK	1	1	1	PVP01_1467200.1	C5(Carbamidomethyl)	921.472	0	0.00936			1.71355										1	0	1	2
	IGSSHGDLPNAQNMDK	2	1	1	PVP01_1467200.1	M14(Dioxidation)	1715.76	0	0.001975			1.63237										1	0	1	2
	LLEGSLASYK	1	1	1	PVP01_1467200.1		1080.59	0	0.002916			1.63062										1	0	1	2
	GEDGMYTITAGLIMQNFK	1	1	1	PVP01_1467200.1	Y6(Oxidation); M14(Oxidation)	2020.94	0	0.006423			1.59266										1	0	1	2
	LAEFIDSR	1	1	1	PVP01_1467200.1		950.496	0	0.009269			1.44053										1	0	1	2
	LSISSYNYR	1	1	1	PVP01_1467200.1		1102.55	0	0.005974			1.37906										1	0	1	2
	IYPHFASTYDFLSMK	13	1	1	PVP01_1467200.1	M14(Oxidation)	1835.87	0	1.088e-05				3.34355													1	0	1	3
	DLNFVISDSEKDPPETVK	1	1	1	PVP01_1467200.1		2033.01	0	4.796e-05				2.93953													1	0	1	2
	SLFQENLHLK	3	1	1	PVP01_1467200.1		1228.67	0	0.006561				2.35222													1	0	1	2
	KENPQFATELLGGIK	1	1	1	PVP01_1467200.1		1644.9	0	0.0004114				2.28992													1	0	1	2
	YSPANLLSYGRPFK	4	1	1	PVP01_1467200.1		1612.85	0	0.0003374				2.26488													1	0	1	2
	ITTSVDDLFYMK	7	1	1	PVP01_1467200.1	Y10(Oxidation)	1448.7	0	0.005933				2.25272													1	0	1	2
	ENETPESYYYTNSINILHDQMK	3	1	1	PVP01_1467200.1	M21(Oxidation)	2705.2	0	0.005568				2.10809													1	0	1	2
	VYYLHNNVDITPVEEK	1	1	1	PVP01_1467200.1	Y3(Oxidation)	1948.96	0	0.002212				2.06822													1	0	1	2
	NYLTHLGFTMK	12	1	1	PVP01_1467200.1	M10(Oxidation)	1340.67	0	0.001826				2.00988													1	0	1	2
	NYLTHLGFTMK	1	1	1	PVP01_1467200.1	M10(Dioxidation)	1356.66	0	0.002118				1.88283													1	0	1	2
	YLLHPDNK	4	1	1	PVP01_1467200.1		999.526	0	0.003112				1.8398													1	0	1	2
	DFLAESNLR	1	1	1	PVP01_1467200.1		1064.54	0.001	0.004605	1.9842				1	0	1	2
	LNHLFTK	5	2	1	PVP01_1467200.1		872.499	0.001	0.006166	1.9189				1	0	1	2
	EYQAGLAEEK	2	1	1	PVP01_1467200.1		1137.54	0.001	0.005828		1.92232							1	0	1	2
	VYNIVEVK	3	1	1	PVP01_1467200.1	Y2(Oxidation)	979.546	0.001	0.009036		1.8588							1	0	1	2
	YFALNSLGK	1	1	1	PVP01_1467200.1		1012.55	0.001	0.006575		1.42861							1	0	1	2
PVP01_1323300.1	PVP01_1323300.1 | gene=PVP01_1323300 | organism=Plasmodium_vivax_P01 | gene_product=60S ribosomal protein L21, putative | transcript_product=60S ribosomal protein L21, putative | location=PvP01_13_v1:1047412-1047897(+) | protein_length=161 | sequence_SO=chromosome | SO=protein_coding	27.33	1	3	5
	Sequence	# PSMs	# Proteins	# Protein Groups	Protein Group Accessions	Modifications	MH+ [Da]	q-Value	PEP	XCorr A2	XCorr B2	XCorr C2	XCorr D2	ΔScore A2	ΔCn A2	Search Engine Rank A2	Charge A2	ΔScore B2	ΔCn B2	Search Engine Rank B2	Charge B2	ΔScore C2	ΔCn C2	Search Engine Rank C2	Charge C2	ΔScore D2	ΔCn D2	Search Engine Rank D2	Charge D2
	RQPEGPKPAAMIK	1	1	1	PVP01_1323300.1	M11(Dioxidation)	1454.78	0	3.485e-05		2.64607							1	0	1	2
	FLENINYGDYVDIVCDSTQQK	1	1	1	PVP01_1323300.1	C15(Carbamidomethyl)	2521.17	0	0.005013			2.50698										1	0	1	2
	GMPFNFYHGR	3	1	1	PVP01_1323300.1	M2(Oxidation)	1241.55	0	0.004341				2.0795													1	0	1	2
403260369	actin, gamma-enteric smooth muscle [Saimiri boliviensis boliviensis]	26.86	5	1	299
	Sequence	# PSMs	# Proteins	# Protein Groups	Protein Group Accessions	Modifications	MH+ [Da]	q-Value	PEP	XCorr A2	XCorr B2	XCorr C2	XCorr D2	ΔScore A2	ΔCn A2	Search Engine Rank A2	Charge A2	ΔScore B2	ΔCn B2	Search Engine Rank B2	Charge B2	ΔScore C2	ΔCn C2	Search Engine Rank C2	Charge C2	ΔScore D2	ΔCn D2	Search Engine Rank D2	Charge D2
	SYELPDGQVITIGNER	79	8	2	403260369;403287204		1790.9	0	2.116e-06	3.16859		3.41309	2.3356	1	0	1	2					1	0	1	2	1	0	1	2
	YPIEHGIITNWDDMEK	8	4	1	403260369	M14(Oxidation)	1976.91	0	0.005339	2.62045			2.22996	1	0	1	2									1	0	1	2
	YPIEHGIITNWDDMEK	11	4	1	403260369	M14(Dioxidation)	1992.91	0	0.002775	2.29397		2.2825	1.97328	1	0	1	2					1	0	1	2	1	0	1	2
	AGFAGDDAPR	121	6	2	403260369;403287204		976.452	0	0.003882	2.23503	2.37201	2.37985	2.10439	1	0	1	2	1	0	1	2	1	0	1	2	1	0	1	2
	DSYVGDEAQSK	9	6	2	403260369;403287204		1198.52	0	0.003809	2.06368	1.90545		1.72445	1	0	1	2	1	0	1	2					1	0	1	2
	EITALAPSTMK	1	6	2	403260369;403287204		1161.62	0	0.003373	1.72503				1	0	1	2
	EITALAPSTMK	49	6	2	403260369;403287204	M10(Oxidation)	1177.61	0	3.025e-06	1.66995	2.10547	1.94311		1	0	1	2	1	0	1	2	1	0	1	2
	HQGVMVGMGQK	5	6	2	403260369;403287204	M5(Dioxidation); M8(Dioxidation)	1235.55	0	1.729e-05		1.83992							1	0	1	2
	AGFAGDDAPR	3	6	2	403260369;403287204	F3(Oxidation)	992.444	0	0.005917		1.31976		1.73547					1	0	1	2					1	0	1	2
	AVFPSIVGRPR	4	5	2	403260369;403287204		1198.71	0	0.009874		1.31595		1.62654					1	0	1	2					1	0	1	2
	HQGVMVGMGQK	1	6	2	403260369;403287204	M5(Oxidation); M8(Dioxidation)	1219.55	0	2.082e-05		1.22948							1	0	1	2
	YPIEHGIITNWDDMEK	1	4	1	403260369	W11(Dioxidation); M14(Dioxidation)	2024.9	0	0.004985			2.01854										1	0	1	2
	YPIEHGIITNWDDMEK	2	4	1	403260369	W11(Dioxidation); M14(Oxidation)	2008.9	0	0.004552			1.72434										1	0	1	2
	HQGVMVGMGQK	1	6	2	403260369;403287204	M5(Oxidation)	1187.57	0	0.002506			1.32179										1	0	1	2
	DLTDYLMK	2	8	2	403260369;403287204		998.486	0.001	0.004792	1.64387				1	0	1	2
	IIAPPER	2	6	2	403260369;403287204		795.473	0.001	0.008796	1.32467				1	0	1	2
PVP01_0801700.1	PVP01_0801700.1 | gene=PVP01_0801700 | organism=Plasmodium_vivax_P01 | gene_product=STP1 protein | transcript_product=STP1 protein | location=PvP01_08_v1:90326-91903(+) | protein_length=448 | sequence_SO=chromosome | SO=protein_coding	26.79	1	7	76
	Sequence	# PSMs	# Proteins	# Protein Groups	Protein Group Accessions	Modifications	MH+ [Da]	q-Value	PEP	XCorr A2	XCorr B2	XCorr C2	XCorr D2	ΔScore A2	ΔCn A2	Search Engine Rank A2	Charge A2	ΔScore B2	ΔCn B2	Search Engine Rank B2	Charge B2	ΔScore C2	ΔCn C2	Search Engine Rank C2	Charge C2	ΔScore D2	ΔCn D2	Search Engine Rank D2	Charge D2
	ELSPDGEEFYNPDGTINPAVLSR	11	1	1	PVP01_0801700.1		2520.2	0	6.369e-05	3.52852		3.56604		1	0	1	2					1	0	1	2
	TVDDSDDASSSSSGSEGK	2	1	1	PVP01_0801700.1		1730.68	0	2.273e-15		3.10332							1	0	1	2
	ENLPDEIDVENLTK	8	1	1	PVP01_0801700.1		1628.8	0	0.0002096		2.3875							1	0	1	2
	HLPNNFNFLNTYQPPPNVNK	14	1	1	PVP01_0801700.1		2368.19	0	1.307e-05			2.8611	2.959									1	0	1	2	1	0	1	2
	NEYYAFYPVKPNK	16	1	1	PVP01_0801700.1		1632.81	0	0.001547			2.68402	3.13259									1	0	1	2	1	0	1	2
	IESLDYLSLFK	8	1	1	PVP01_0801700.1		1327.72	0	0.0003992			2.15255										1	0	1	2
	TQVISDFISNFNDLNSVSKPR	16	1	1	PVP01_0801700.1		2381.21	0	3.851e-06				3.74923													1	0	1	2
	NEYYAFYPVKPNK	1	1	1	PVP01_0801700.1	Y7(Nitro)	1677.79	0	0.001132				2.42204													1	0	1	2
PVP01_0530900.1	PVP01_0530900.1 | gene=PVP01_0530900 | organism=Plasmodium_vivax_P01 | gene_product=40S ribosomal protein S19, putative | transcript_product=40S ribosomal protein S19, putative | location=PvP01_05_v1:1314022-1314876(+) | protein_length=172 | sequence_SO=chromosome | SO=protein_coding	26.74	1	5	50
	Sequence	# PSMs	# Proteins	# Protein Groups	Protein Group Accessions	Modifications	MH+ [Da]	q-Value	PEP	XCorr A2	XCorr B2	XCorr C2	XCorr D2	ΔScore A2	ΔCn A2	Search Engine Rank A2	Charge A2	ΔScore B2	ΔCn B2	Search Engine Rank B2	Charge B2	ΔScore C2	ΔCn C2	Search Engine Rank C2	Charge C2	ΔScore D2	ΔCn D2	Search Engine Rank D2	Charge D2
	LLEPVPFVR	4	1	1	PVP01_0530900.1		1069.64	0	0.004155	1.69339		1.83079		1	0	1	2					1	0	1	2
	GVAPNHTSLASGK	15	1	1	PVP01_0530900.1		1238.65	0	4.901e-07		2.91647	2.2974						1	0	1	2	1	0	1	2
	RGVAPNHTSLASGK	1	1	1	PVP01_0530900.1		1394.75	0	1.219e-07		2.66864							1	0	1	2
	GVAPNHTSLASGK	1	1	1	PVP01_0530900.1	H6(Dioxidation)	1270.64	0	0.001428		1.51622							1	0	1	2
	LYLSPDIGVGFLR	24	1	1	PVP01_0530900.1		1449.81	0	8.929e-05			2.70515										1	0	1	2
	GENAINNFAR	5	1	1	PVP01_0530900.1		1105.54	0	0.001722			2.6689										1	0	1	2
PVP01_0614700.1	PVP01_0614700.1 | gene=PVP01_0614700 | organism=Plasmodium_vivax_P01 | gene_product=adenosine deaminase, putative | transcript_product=adenosine deaminase, putative | location=PvP01_06_v1:620120-621211(+) | protein_length=363 | sequence_SO=chromosome | SO=protein_coding	26.17	1	8	34
	Sequence	# PSMs	# Proteins	# Protein Groups	Protein Group Accessions	Modifications	MH+ [Da]	q-Value	PEP	XCorr A2	XCorr B2	XCorr C2	XCorr D2	ΔScore A2	ΔCn A2	Search Engine Rank A2	Charge A2	ΔScore B2	ΔCn B2	Search Engine Rank B2	Charge B2	ΔScore C2	ΔCn C2	Search Engine Rank C2	Charge C2	ΔScore D2	ΔCn D2	Search Engine Rank D2	Charge D2
	VAESQELIDMVK	11	1	1	PVP01_0614700.1	M10(Dioxidation)	1393.69	0	2.839e-06		2.35092							1	0	1	2
	VAESQELIDMVK	4	1	1	PVP01_0614700.1	M10(Oxidation)	1377.69	0	1.401e-05		2.25549							1	0	1	2
	NIDLSQMSK	1	1	1	PVP01_0614700.1	M7(Oxidation)	1051.51	0	0.0004397		1.98693							1	0	1	2
	VADIFHDYEVIEDLAK	1	1	1	PVP01_0614700.1		1876.94	0	3.645e-05			3.54864										1	0	1	2
	ADFVGFDHGGHEVDLK	10	1	1	PVP01_0614700.1		1742.81	0	0.0002664			3.00439										1	0	1	2
	YNLDIELIHQAIVK	2	1	1	PVP01_0614700.1		1668.93	0	0.0005071			2.09245	2.18602									1	0	1	2	1	0	1	2
	YKEGVVLMEFR	1	1	1	PVP01_0614700.1	M8(Oxidation)	1386.71	0	0.006502				2.16573													1	0	1	2
	YSPTFVAFK	2	1	1	PVP01_0614700.1		1059.55	0.001	0.00915	1.71493				1	0	1	2
	SFMDSNIK	2	1	1	PVP01_0614700.1	M3(Oxidation)	957.436	0.001	0.006686		1.52142							1	0	1	2
PVP01_1315200.1	PVP01_1315200.1 | gene=PVP01_1315200 | organism=Plasmodium_vivax_P01 | gene_product=Hsp70/Hsp90 organizing protein, putative | transcript_product=Hsp70/Hsp90 organizing protein, putative | location=PvP01_13_v1:700803-702482(-) | protein_length=559 | sequence_SO=chromosome | SO=protein_coding	25.76	1	8	28
	Sequence	# PSMs	# Proteins	# Protein Groups	Protein Group Accessions	Modifications	MH+ [Da]	q-Value	PEP	XCorr A2	XCorr B2	XCorr C2	XCorr D2	ΔScore A2	ΔCn A2	Search Engine Rank A2	Charge A2	ΔScore B2	ΔCn B2	Search Engine Rank B2	Charge B2	ΔScore C2	ΔCn C2	Search Engine Rank C2	Charge C2	ΔScore D2	ΔCn D2	Search Engine Rank D2	Charge D2
	LIEYPSALEDVMK	2	1	1	PVP01_1315200.1	M12(Oxidation)	1523.77	0	2.68e-05		2.18646							1	0	1	2
	SMADPEIQQIISDPQFQIILQR	8	1	1	PVP01_1315200.1	M2(Oxidation)	2586.33	0	0.0006487			3.28815										1	0	1	2
	AAENMEYINHINTIIQNDANLK	1	1	1	PVP01_1315200.1	M5(Oxidation)	2545.24	0	0.001487			3.03304										1	0	1	2
	FDEAVTHFSNAIK	3	1	1	PVP01_1315200.1		1478.73	0	0.0003993			2.8119										1	0	1	2
	AYKEENQNYPNELLNTIK	7	1	1	PVP01_1315200.1		2181.08	0	0.0002584			2.57931	3.68907									1	0	1	2	1	0	1	3
	FEEALNEYDQAIQINPNDIMYHYNK	1	1	1	PVP01_1315200.1	Y23(Oxidation)	3088.41	0	0.001262				2.9666													1	0	1	3
	NDPQDHVLHSNLSGAYASMGR	1	1	1	PVP01_1315200.1	Y16(Nitro); M19(Oxidation)	2330.03	0	0.005489				1.96719													1	0	1	2
	NDPQDHVLHSNLSGAYASMGR	4	1	1	PVP01_1315200.1	M19(Oxidation)	2285.04	0	0.005131				1.84052													1	0	1	2
	FYEALESANK	1	1	1	PVP01_1315200.1		1171.56	0.001	0.006072		1.62947							1	0	1	2
403306300	band 3 anion transport protein [Saimiri boliviensis boliviensis]	25.71	1	15	379
	Sequence	# PSMs	# Proteins	# Protein Groups	Protein Group Accessions	Modifications	MH+ [Da]	q-Value	PEP	XCorr A2	XCorr B2	XCorr C2	XCorr D2	ΔScore A2	ΔCn A2	Search Engine Rank A2	Charge A2	ΔScore B2	ΔCn B2	Search Engine Rank B2	Charge B2	ΔScore C2	ΔCn C2	Search Engine Rank C2	Charge C2	ΔScore D2	ΔCn D2	Search Engine Rank D2	Charge D2
	IPPDSEATLVLVGR	61	1	1	403306300		1466.82	0	1.869e-06	3.37414	2.48305	3.09614	3.61238	1	0	1	2	1	0	1	2	1	0	1	2	1	0	1	2
	LQEAAELEAVELPVPVR	43	1	1	403306300		1863.03	0	1.588e-14	3.05453	2.54906	2.65273		1	0	1	2	1	0	1	2	1	0	1	2
	VDAYVAQSR	59	1	1	403306300		1008.51	0	1.116e-05	2.39676	2.55611	2.10679	1.99256	1	0	1	2	1	0	1	2	1	0	1	2	1	0	1	2
	ASTPGAAAQIQEVK	92	1	1	403306300		1370.73	0	2.759e-05	2.39407	3.19097	3.26342		1	0	1	2	1	0	1	2	1	0	1	2
	NLELQCLDADDAK	3	1	1	403306300	C6(Carbamidomethyl)	1504.69	0	1.891e-05	2.21023	2.45488			1	0	1	2	1	0	1	2
	YQLSPAKPDSSFYK	24	1	1	403306300		1630.82	0	0.0001158	1.95065		2.47777	2.98198	1	0	1	2					1	0	1	2	1	0	1	2
	GTVLLDLQETSLAGVANQLLDR	3	1	1	403306300		2326.24	0	0.0009967	1.33206	3.1883	3.41096		1	0	1	2	1	0	1	2	1	0	1	2
	ALLLIHSHAGELEVLGGVKPAVLTR	1	1	1	403306300		2593.52	0	1.726e-10		3.56591							1	0	1	3
	SVTHANALTVMGK	29	1	1	403306300	M11(Oxidation)	1344.69	0	1.039e-08		3.12825	2.56438	2.33741					1	0	1	2	1	0	1	2	1	0	1	2
	AAATLMSER	20	1	1	403306300	M6(Oxidation)	965.472	0	0.0006856		2.2372		2.37162					1	0	1	2					1	0	1	2
	ILLLLKPPK	10	1	1	403306300		1034.73	0	0.002681		1.99692	1.96344						1	0	1	2	1	0	1	2
	APSGILEK	1	1	1	403306300		814.468	0	0.001654		1.46543							1	0	1	2
	GLDLNGGLGGPEGPDDPLQQTGQFFGGLVR	1	1	1	403306300		3011.48	0	0.001149			3.22598										1	0	1	2
	SGDPSQPLLPQHPSLETQLFCEQGDGDAEGR	3	1	1	403306300	C21(Carbamidomethyl)	3365.54	0	0.001435			2.62715										1	0	1	3
	IFQDHPLR	25	1	1	403306300		1025.55	0	0.003832			2.28245	2.42862									1	0	1	2	1	0	1	2
	SVTHANALTVMGK	2	1	1	403306300		1328.7	0	0.001973			2.24093										1	0	1	2
	YQLSPAKPDSSFYK	1	1	1	403306300	Y13(Oxidation)	1646.81	0	0.004211				2.12217													1	0	1	2
	SVTHANALTVMGK	1	1	1	403306300	M11(Dioxidation)	1360.69	0.001	0.005568		1.58292							1	0	1	2
PVP01_1101700.1	PVP01_1101700.1 | gene=PVP01_1101700 | organism=Plasmodium_vivax_P01 | gene_product=conserved Plasmodium protein, unknown function | transcript_product=conserved Plasmodium protein, unknown function | location=PvP01_11_v1:85325-86134(-) | protein_length=196 | sequence_SO=chromosome | SO=protein_coding	25.51	1	3	90
	Sequence	# PSMs	# Proteins	# Protein Groups	Protein Group Accessions	Modifications	MH+ [Da]	q-Value	PEP	XCorr A2	XCorr B2	XCorr C2	XCorr D2	ΔScore A2	ΔCn A2	Search Engine Rank A2	Charge A2	ΔScore B2	ΔCn B2	Search Engine Rank B2	Charge B2	ΔScore C2	ΔCn C2	Search Engine Rank C2	Charge C2	ΔScore D2	ΔCn D2	Search Engine Rank D2	Charge D2
	GLFSGLMGSSSDDDSSVAEEK	41	1	1	PVP01_1101700.1	M7(Oxidation)	2133.91	0	4.506e-17	3.94745	3.75255	3.39503	3.39373	1	0	1	2	1	0	1	2	1	0	1	2	1	0	1	2
	YSTFEVTFDEK	13	1	1	PVP01_1101700.1		1365.62	0	0.0003501	2.08069			2.1494	1	0	1	2									1	0	1	2
	GAAKPVEGAPAGECPCQR	1	1	1	PVP01_1101700.1	C14(Carbamidomethyl); C16(Carbamidomethyl)	1854.86	0	0.0002972	1.42889				1	0	1	2
	GLFSGLMGSSSDDDSSVAEEK	35	1	1	PVP01_1101700.1	M7(Dioxidation)	2149.89	0	2.442e-11		3.70175							1	0	1	2
PVP01_1201700.1	PVP01_1201700.1 | gene=PVP01_1201700 | organism=Plasmodium_vivax_P01 | gene_product=hypothetical protein | transcript_product=hypothetical protein | location=PvP01_12_v1:67053-67652(+) | protein_length=142 | sequence_SO=chromosome | SO=protein_coding	25.35	1	3	90
	Sequence	# PSMs	# Proteins	# Protein Groups	Protein Group Accessions	Modifications	MH+ [Da]	q-Value	PEP	XCorr A2	XCorr B2	XCorr C2	XCorr D2	ΔScore A2	ΔCn A2	Search Engine Rank A2	Charge A2	ΔScore B2	ΔCn B2	Search Engine Rank B2	Charge B2	ΔScore C2	ΔCn C2	Search Engine Rank C2	Charge C2	ΔScore D2	ΔCn D2	Search Engine Rank D2	Charge D2
	VETEPDDIDYGK	2	1	1	PVP01_1201700.1		1380.62	0	0.0008667	1.73149			2.04249	1	0	1	2									1	0	1	2
	FYQTVVHR	5	1	1	PVP01_1201700.1	Y2(Nitro)	1094.54	0	0.002158		2.33568							1	0	1	2
	FYQTVVHR	47	1	1	PVP01_1201700.1		1049.55	0	0.005627		1.78346	1.6536	2.08771					1	0	1	2	1	0	1	2	1	0	1	2
	LISSIFGFDEEDIDSR	36	1	1	PVP01_1201700.1		1842.88	0	2.468e-06			3.70291	2.39816									1	0	1	2	1	0	1	2
PVP01_1255900.1	PVP01_1255900.1 | gene=PVP01_1255900 | organism=Plasmodium_vivax_P01 | gene_product=elongation factor 2, putative | transcript_product=elongation factor 2, putative | location=PvP01_12_v1:2295092-2297590(-) | protein_length=832 | sequence_SO=chromosome | SO=protein_coding	25.24	1	18	254
	Sequence	# PSMs	# Proteins	# Protein Groups	Protein Group Accessions	Modifications	MH+ [Da]	q-Value	PEP	XCorr A2	XCorr B2	XCorr C2	XCorr D2	ΔScore A2	ΔCn A2	Search Engine Rank A2	Charge A2	ΔScore B2	ΔCn B2	Search Engine Rank B2	Charge B2	ΔScore C2	ΔCn C2	Search Engine Rank C2	Charge C2	ΔScore D2	ΔCn D2	Search Engine Rank D2	Charge D2
	VENLYEGPMDDEAANAIR	4	1	1	PVP01_1255900.1		2006.91	0	1.227e-15	3.72287				1	0	1	2
	VENLYEGPMDDEAANAIR	16	1	1	PVP01_1255900.1	M9(Oxidation)	2022.89	0	1.774e-11	3.68916	3.65989			1	0	1	2	1	0	1	2
	IQAHLPVAESFGFTSALR	96	1	1	PVP01_1255900.1		1944.04	0	2.124e-07	3.13933		3.68694	3.35068	1	0	1	2					1	0	1	2	1	0	1	2
	AFPLAEGLPEDIDKNK	7	1	1	PVP01_1255900.1		1756.91	0	0.000183	2.30298		3.00679	2.04089	1	0	1	2					1	0	1	2	1	0	1	2
	LMGDIQVYPEK	1	1	1	PVP01_1255900.1		1292.66	0	3.699e-07	2.11071				1	0	1	2
	ETVTEESSMTCLGK	7	1	1	PVP01_1255900.1	M9(Oxidation); C11(Carbamidomethyl)	1587.68	0	0.0006148	1.84334	2.0111	3.10088		1	0	1	2	1	0	1	2	1	0	1	2
	LWGNSFYDAK	1	1	1	PVP01_1255900.1		1200.57	0	0.001943	1.28949				1	0	1	2
	VENLYEGPMDDEAANAIR	2	1	1	PVP01_1255900.1	M9(Dioxidation)	2038.9	0	9.146e-12		3.41568							1	0	1	2
	LMGDIQVYPEK	4	1	1	PVP01_1255900.1	M2(Oxidation)	1308.65	0	3.144e-05		2.49345	2.33617						1	0	1	2	1	0	1	2
	STLTDSLVSK	2	1	1	PVP01_1255900.1		1050.57	0	2.598e-05		2.11936							1	0	1	2
	NMSVIAHVDHGK	34	2	2	PVP01_1255900.1 ;403295889	M2(Oxidation)	1323.65	0	0.0001799		2.10523	2.70021	2.50312					1	0	1	2	1	0	1	2	1	0	1	2
	VFSGTVATGQK	8	1	1	PVP01_1255900.1		1094.58	0	0.001031		2.07415	1.98227						1	0	1	2	1	0	1	2
	VEMPQLDNYLDK	2	1	1	PVP01_1255900.1	M3(Oxidation)	1480.7	0	0.002351		1.9007							1	0	1	2
	GIVISEDQK	1	1	1	PVP01_1255900.1		988.531	0	0.002061		1.80262							1	0	1	2
	ETVTEESSMTCLGK	1	1	1	PVP01_1255900.1	M9(Dioxidation); C11(Carbamidomethyl)	1603.68	0	0.0004746		1.72048							1	0	1	2
	MLTNIGVELK	1	1	1	PVP01_1255900.1	M1(Oxidation)	1133.62	0	0.001665		1.63352							1	0	1	2
	IKPVLHVNK	3	1	1	PVP01_1255900.1		1047.67	0	0.00313		1.30474	1.25268						1	0	1	2	1	0	1	2
	AFPLAEGLPEDIDK	1	1	1	PVP01_1255900.1		1514.78	0	0.0003953			2.9774										1	0	1	2
	VEMPQLDNYLDKL	2	1	1	PVP01_1255900.1	M3(Oxidation)	1593.79	0	0.0004044			2.91798										1	0	1	2
	STGISMYFEHDLEDGEGK	11	1	1	PVP01_1255900.1	M6(Oxidation)	2030.87	0	0.0008986			2.65283										1	0	1	2
	STGISMYFEHDLEDGEGK	2	1	1	PVP01_1255900.1	M6(Dioxidation)	2046.87	0	2.281e-05			2.35811	3.03842									1	0	1	2	1	0	1	2
	NMSVIAHVDHGK	1	2	2	PVP01_1255900.1 ;403295889	M2(Dioxidation)	1339.64	0	0.005739			1.77557										1	0	1	2
	EGVLCEENMR	1	1	1	PVP01_1255900.1	C5(Carbamidomethyl); M9(Oxidation)	1252.53	0	0.007913			1.28987										1	0	1	2
	IQGPHYVPGEK	45	1	1	PVP01_1255900.1		1224.64	0	0.003116				2.3112													1	0	1	2
	GAGQIMPACK	1	1	1	PVP01_1255900.1	M6(Oxidation); C9(Carbamidomethyl)	1048.49	0	0.009373				1.12279													1	0	1	2
PVP01_1125500.1	PVP01_1125500.1 | gene=PVP01_1125500 | organism=Plasmodium_vivax_P01 | gene_product=hexokinase, putative | transcript_product=hexokinase, putative | location=PvP01_11_v1:1109511-1110992(-) | protein_length=493 | sequence_SO=chromosome | SO=protein_coding	24.75	1	8	52
	Sequence	# PSMs	# Proteins	# Protein Groups	Protein Group Accessions	Modifications	MH+ [Da]	q-Value	PEP	XCorr A2	XCorr B2	XCorr C2	XCorr D2	ΔScore A2	ΔCn A2	Search Engine Rank A2	Charge A2	ΔScore B2	ΔCn B2	Search Engine Rank B2	Charge B2	ΔScore C2	ΔCn C2	Search Engine Rank C2	Charge C2	ΔScore D2	ΔCn D2	Search Engine Rank D2	Charge D2
	AENLIIIPADDGSGK	1	1	1	PVP01_1125500.1		1512.79	0	0.0001105	1.8282				1	0	1	2
	GAAITAAVVSQSSSIK	7	1	1	PVP01_1125500.1		1489.82	0	3.057e-10		2.76428							1	0	1	2
	SAALAAAAIAAIAK	23	1	1	PVP01_1125500.1		1212.73	0	8.314e-06		2.57526	2.99326						1	0	1	2	1	0	1	2
	HATASQLFDHFAER	8	1	1	PVP01_1125500.1		1629.78	0	0.0003575			3.07796										1	0	1	2
	FMVNVLQSASSEK	1	1	1	PVP01_1125500.1	F1(Oxidation)	1455.72	0	0.0005691			2.94536										1	0	1	2
	SDSFNSELGSVVLNDTSPNFEESR	5	1	1	PVP01_1125500.1		2630.19	0	2.893e-05			2.8953										1	0	1	2
	MISGAYLGEIVR	2	1	1	PVP01_1125500.1	M1(Oxidation)	1324.69	0	0.0002133			2.46846	1.78939									1	0	1	2	1	0	1	2
	GTYYAIDFGGTNFR	5	1	1	PVP01_1125500.1		1581.74	0	0.004611				2.5367													1	0	1	2
PVP01_1440500.1	PVP01_1440500.1 | gene=PVP01_1440500 | organism=Plasmodium_vivax_P01 | gene_product=endoplasmin, putative | transcript_product=endoplasmin, putative | location=PvP01_14_v1:1723317-1725761(-) | protein_length=814 | sequence_SO=chromosome | SO=protein_coding	24.45	1	17	118
	Sequence	# PSMs	# Proteins	# Protein Groups	Protein Group Accessions	Modifications	MH+ [Da]	q-Value	PEP	XCorr A2	XCorr B2	XCorr C2	XCorr D2	ΔScore A2	ΔCn A2	Search Engine Rank A2	Charge A2	ΔScore B2	ΔCn B2	Search Engine Rank B2	Charge B2	ΔScore C2	ΔCn C2	Search Engine Rank C2	Charge C2	ΔScore D2	ΔCn D2	Search Engine Rank D2	Charge D2
	NILSITDTGIGMTK	21	1	1	PVP01_1440500.1	M12(Oxidation)	1479.77	0	2.121e-12	3.16344	3.60215		2.80864	1	0	1	2	1	0	1	2					1	0	1	2
	IDDLDPAIFETK	2	1	1	PVP01_1440500.1		1376.7	0	8.073e-07	3.06361	2.21548			1	0	1	2	1	0	1	2
	GVVDSDDLPLNVSR	8	2	1	PVP01_1440500.1		1485.76	0	2.153e-08	2.53741	2.45755	1.95262		1	0	1	2	1	0	1	2	1	0	1	2
	EDLINNLGTIAK	17	1	1	PVP01_1440500.1		1300.71	0	1.714e-05	2.47728	2.39047	2.04326		1	0	1	2	1	0	1	2	1	0	1	2
	INVNNADQIK	5	1	1	PVP01_1440500.1		1128.6	0	0.0001989	1.57839	2.20773	2.09993		1	0	1	2	1	0	1	2	1	0	1	2
	ELISNAADALEK	24	1	1	PVP01_1440500.1		1273.66	0	1.109e-06		2.73475							1	0	1	2
	ALIDVISDTLR	11	1	1	PVP01_1440500.1		1215.7	0	2.784e-05		2.3709	3.12651	2.81909					1	0	1	2	1	0	1	2	1	0	1	2
	FHEEINIDDEIQKQDAAPEAAPK	4	1	1	PVP01_1440500.1		2608.25	0	0.0003687			3.41873	3.29945									1	0	1	3	1	0	1	3
	LMDIIVNSLYTQK	1	1	1	PVP01_1440500.1	M2(Oxidation)	1553.83	0	0.0002966			2.86103										1	0	1	2
	ILEINPDHPIMIDLLK	10	1	1	PVP01_1440500.1	M11(Oxidation)	1890.04	0	0.002765			2.69714	2.46293									1	0	1	2	1	0	1	2
	SGTSNFLEAISK	3	1	1	PVP01_1440500.1		1253.64	0	0.003543			2.38991										1	0	1	2
	SISLDTYVENMKPDQK	1	1	1	PVP01_1440500.1	M11(Oxidation)	1883.91	0	0.006788			2.12987										1	0	1	2
	FHEEINIDDEIQK	1	1	1	PVP01_1440500.1		1629.78	0	0.00672			1.75453										1	0	1	2
	TGCYEDDINR	1	1	1	PVP01_1440500.1	C3(Carbamidomethyl)	1242.51	0	0.00432			1.73345										1	0	1	2
	FIYYASGDSYEYLSK	5	1	1	PVP01_1440500.1		1805.83	0	1.388e-06				3.83282													1	0	1	2
	ILEINPDHPIMIDLLK	1	1	1	PVP01_1440500.1	M11(Dioxidation)	1906.04	0	0.0005929				2.52935													1	0	1	2
	FIYYASGDSYEYLSK	1	1	1	PVP01_1440500.1	Y3(Oxidation)	1821.82	0	0.0023				2.00935													1	0	1	2
	QDAAPEAAPK	1	1	1	PVP01_1440500.1		997.494	0	0.007071				1.14724													1	0	1	2
	DSQLTESIK	1	1	1	PVP01_1440500.1		1020.52	0.001	0.005177		1.12569							1	0	1	2
PVP01_1269800.1	PVP01_1269800.1 | gene=PVP01_1269800 | organism=Plasmodium_vivax_P01 | gene_product=trailer hitch homolog, putative | transcript_product=trailer hitch homolog, putative | location=PvP01_12_v1:2936004-2937029(+) | protein_length=341 | sequence_SO=chromosome | SO=protein_coding	24.34	1	5	38
	Sequence	# PSMs	# Proteins	# Protein Groups	Protein Group Accessions	Modifications	MH+ [Da]	q-Value	PEP	XCorr A2	XCorr B2	XCorr C2	XCorr D2	ΔScore A2	ΔCn A2	Search Engine Rank A2	Charge A2	ΔScore B2	ΔCn B2	Search Engine Rank B2	Charge B2	ΔScore C2	ΔCn C2	Search Engine Rank C2	Charge C2	ΔScore D2	ΔCn D2	Search Engine Rank D2	Charge D2
	TIPDDPAIVSMNIAPSSK	9	1	1	PVP01_1269800.1	M11(Oxidation)	1871.94	0	2.978e-10		2.30388							1	0	1	2
	NYERPYIIGELESQPNPALK	10	1	1	PVP01_1269800.1		2331.21	0	0.0006679			2.98948	3.42593									1	0	1	2	1	0	1	2
	NSSFFDNISCETLDK	7	1	1	PVP01_1269800.1	C10(Carbamidomethyl)	1776.78	0	0.0002094			2.68378										1	0	1	2
	NKDPLTLNNNIQVGGYDK	2	1	1	PVP01_1269800.1	Y16(Nitro)	2048.01	0	0.0004805				3.01532													1	0	1	2
	TQNNMMQQQNDR	10	1	1	PVP01_1269800.1	M5(Oxidation); M6(Oxidation)	1539.63	0	0.001307				2.43738													1	0	1	2
PVP01_0001440.1	PVP01_0001440.1 | gene=PVP01_0001440 | organism=Plasmodium_vivax_P01 | gene_product=Plasmodium exported protein (PHIST), unknown function | transcript_product=Plasmodium exported protein (PHIST), unknown function | location=Transfer.PvP01_00_2.final:263634-265826(+) | protein_length=675 | sequence_SO=random_sequence | SO=protein_coding	24.15	1	11	88
	Sequence	# PSMs	# Proteins	# Protein Groups	Protein Group Accessions	Modifications	MH+ [Da]	q-Value	PEP	XCorr A2	XCorr B2	XCorr C2	XCorr D2	ΔScore A2	ΔCn A2	Search Engine Rank A2	Charge A2	ΔScore B2	ΔCn B2	Search Engine Rank B2	Charge B2	ΔScore C2	ΔCn C2	Search Engine Rank C2	Charge C2	ΔScore D2	ΔCn D2	Search Engine Rank D2	Charge D2
	DLDQYDMANLAQR	1	1	1	PVP01_0001440.1		1552.71	0	8.99e-10	3.00725				1	0	1	2
	LPGSANLNESVFGSK	7	1	1	PVP01_0001440.1		1519.78	0	2.18e-12	2.89157	2.3347	2.12788		1	0	1	2	1	0	1	2	1	0	1	2
	ASMGGNQADGAVGGR	2	1	1	PVP01_0001440.1		1347.6	0	8.256e-05	2.26166				1	0	1	2
	DLDQYDMANLAQR	16	1	1	PVP01_0001440.1	M7(Oxidation)	1568.7	0	8.041e-09		2.86438	1.98148						1	0	1	2	1	0	1	2
	ASMGGNQADGAVGGR	15	1	1	PVP01_0001440.1	M3(Oxidation)	1363.61	0	4.063e-05		2.75067		2.81069					1	0	1	2					1	0	1	2
	SSYGNSPQSAHNAPGAQR	10	1	1	PVP01_0001440.1		1828.83	0	3.385e-10		2.59896							1	0	1	2
	GAAGGSQGDQLTEDK	6	1	1	PVP01_0001440.1		1433.66	0	0.003068		2.11818		2.12616					1	0	1	2					1	0	1	2
	LSAAVSTNDIYPGDIWAEYK	13	1	1	PVP01_0001440.1		2213.08	0	6.711e-05			3.45909										1	0	1	2
	GGADAASMWGATGNR	3	1	1	PVP01_0001440.1	M8(Oxidation)	1437.62	0	0.0006644			2.48725										1	0	1	2
	SGYIQFIK	1	1	1	PVP01_0001440.1		955.526	0	0.004742			2.37473										1	0	1	2
	YAVFDSLYEEYLGSAK	6	1	1	PVP01_0001440.1		1854.87	0	0.000584				4.17437													1	0	1	2
	NLGTGKPNDMIDLFQR	6	1	1	PVP01_0001440.1	M10(Oxidation)	1834.91	0	9.837e-06				2.88558													1	0	1	2
	ASMGGNQADGAVGGR	1	1	1	PVP01_0001440.1	M3(Dioxidation)	1379.6	0	0.0006012				1.95807													1	0	1	2
	LYHLLQHGSCSR	1	1	1	PVP01_0001440.1	H7(Dioxidation); C10(Carbamidomethyl)	1502.72	0.001	0.00696		1.89314							1	0	1	2
PVP01_1340400.1	PVP01_1340400.1 | gene=PVP01_1340400 | organism=Plasmodium_vivax_P01 | gene_product=40S ribosomal protein S8e, putative | transcript_product=40S ribosomal protein S8e, putative | location=PvP01_13_v1:1773428-1774471(-) | protein_length=221 | sequence_SO=chromosome | SO=protein_coding	23.98	1	4	24
	Sequence	# PSMs	# Proteins	# Protein Groups	Protein Group Accessions	Modifications	MH+ [Da]	q-Value	PEP	XCorr A2	XCorr B2	XCorr C2	XCorr D2	ΔScore A2	ΔCn A2	Search Engine Rank A2	Charge A2	ΔScore B2	ΔCn B2	Search Engine Rank B2	Charge B2	ΔScore C2	ΔCn C2	Search Engine Rank C2	Charge C2	ΔScore D2	ΔCn D2	Search Engine Rank D2	Charge D2
	IIDVVYNASNNELVR	14	2	2	PVP01_1340400.1 ;403292111		1718.91	0	9.84e-06	2.7531	2.29599		3.66651	1	0	1	2	1	0	1	2					1	0	1	2
	LDSGSFSWPAFGVSK	6	1	1	PVP01_1340400.1		1584.77	0	1.251e-05			3.35313										1	0	1	2
	QIDPALLEQFK	1	1	1	PVP01_1340400.1		1301.71	0	0.003179			1.39944										1	0	1	2
	YELGRPPSNTK	2	1	1	PVP01_1340400.1		1261.65	0	0.002023				1.77827													1	0	1	2
	KYELGRPPSNTK	1	1	1	PVP01_1340400.1	Y2(Nitro)	1434.73	0.001	0.006612		1.73971							1	0	1	2
403303658	ankyrin-1 [Saimiri boliviensis boliviensis]	23.41	3	29	132
	Sequence	# PSMs	# Proteins	# Protein Groups	Protein Group Accessions	Modifications	MH+ [Da]	q-Value	PEP	XCorr A2	XCorr B2	XCorr C2	XCorr D2	ΔScore A2	ΔCn A2	Search Engine Rank A2	Charge A2	ΔScore B2	ΔCn B2	Search Engine Rank B2	Charge B2	ΔScore C2	ΔCn C2	Search Engine Rank C2	Charge C2	ΔScore D2	ΔCn D2	Search Engine Rank D2	Charge D2
	TAAVLLQNDPNPDVLSK	4	1	1	403303658		1794.96	0	3.816e-06	3.21597				1	0	1	2
	LALQAQPVPDELVTK	7	1	1	403303658		1621.92	0	3.485e-09	2.82647	2.04593	2.35147		1	0	1	2	1	0	1	2	1	0	1	2
	LLGNQATFSPIVTVEPR	10	1	1	403303658		1842.02	0	0.001219	2.52806		2.91679		1	0	1	2					1	0	1	2
	LVPLVQATFPENAVTK	16	1	1	403303658		1726.98	0	0.0001391	2.27081		2.84431		1	0	1	2					1	0	1	2
	IPCVTPETVVIR	3	1	1	403303658	C3(Carbamidomethyl)	1383.77	0	8.784e-06	2.06681				1	0	1	2
	YSILSESTPGFLSGTEQAEMK	4	1	1	403303658	M20(Oxidation)	2291.09	0	0.0008996	1.87627		2.13653		1	0	1	2					1	0	1	2
	QDDATGAGQDSENEVSLVSGQQR	1	1	1	403303658		2391.06	0	0.003069	1.62636				1	0	1	2
	KGFTPLHVAAK	3	3	1	403303658		1168.68	0	4.125e-05		2.68969							1	0	1	2
	DSGEGDTTSLR	1	1	1	403303658		1137.5	0	2.233e-08		2.1933							1	0	1	2
	NGASPNEVSSDGTTPLAIAK	13	1	1	403303658		1928.96	0	7.627e-07		2.16285							1	0	1	2
	LDQVVESPAIPR	6	1	1	403303658		1323.73	0	4.794e-05		2.01758							1	0	1	2
	LCQDYDTIGPEGGALK	2	1	1	403303658	C2(Carbamidomethyl); Y5(Oxidation)	1752.81	0	0.0002456		1.96241							1	0	1	2
	LEGALSEEPR	4	1	1	403303658		1100.56	0	0.002364		1.88422	2.17058						1	0	1	2	1	0	1	2
	GEIVNMLEGSGR	2	1	1	403303658	M6(Oxidation)	1277.62	0	1.807e-05		1.75876							1	0	1	2
	LSTPPPLAEEEGLASR	3	1	1	403303658		1666.86	0	4.988e-06		1.68456							1	0	1	2
	GLEPSGSQEYEK	1	1	1	403303658		1323.61	0	0.001355		1.64471							1	0	1	2
	SGLTPLHLVAQEGHVPVADVLIK	4	1	1	403303658		2393.36	0	0.001165			3.45679										1	0	1	3
	LLLENNANPNLATTAGHTPLHIAAR	10	1	1	403303658		2622.42	0	0.00524			3.08114	3.12381									1	0	1	4	1	0	1	3
	ISEILLDHGAPIQAK	3	1	1	403303658		1604.9	0	0.0001486			2.93302										1	0	1	2
	TAEAVNFATLLYK	3	1	1	403303658		1440.77	0	0.0002139			2.9104										1	0	1	2
	EGHVETVLALLEK	13	1	1	403303658		1437.8	0	0.0001007			2.59696	2.59014									1	0	1	2	1	0	1	2
	GFTPLYMAAQENHLEVVK	2	1	1	403303658	M7(Oxidation)	2063.03	0	0.000518			2.451										1	0	1	2
	TLEQHENFVEVAR	1	1	1	403303658		1571.78	0	0.003151			2.40838										1	0	1	2
	MGYTPLHVASHYGNIK	8	1	1	403303658	Y3(Oxidation)	1803.88	0	0.0003568			2.37784										1	0	1	2
	GGSPHSPAWNGYTPLHIAAK	1	1	1	403303658		2061.03	0	0.002673			2.19155										1	0	1	2
	LPALHIAAR	3	3	1	403303658		961.593	0	0.001167			2.13849	2.52841									1	0	1	2	1	0	1	2
	DVDEEKELLDFVPK	1	1	1	403303658		1675.84	0	0.003496				2.96138													1	0	1	2
	ALNGFTPLHIACK	2	3	1	403303658	C12(Carbamidomethyl)	1441.76	0	0.006454				1.79878													1	0	1	2
	ELQFSVEDINR	1	1	1	403303658		1349.67	0	0.001538				1.68955													1	0	1	2
PVP01_1128300.1	PVP01_1128300.1 | gene=PVP01_1128300 | organism=Plasmodium_vivax_P01 | gene_product=pyridoxine biosynthesis protein PDX1, putative | transcript_product=pyridoxine biosynthesis protein PDX1, putative | location=PvP01_11_v1:1235081-1235989(+) | protein_length=302 | sequence_SO=chromosome | SO=protein_coding	22.19	1	5	17
	Sequence	# PSMs	# Proteins	# Protein Groups	Protein Group Accessions	Modifications	MH+ [Da]	q-Value	PEP	XCorr A2	XCorr B2	XCorr C2	XCorr D2	ΔScore A2	ΔCn A2	Search Engine Rank A2	Charge A2	ΔScore B2	ΔCn B2	Search Engine Rank B2	Charge B2	ΔScore C2	ΔCn C2	Search Engine Rank C2	Charge C2	ΔScore D2	ΔCn D2	Search Engine Rank D2	Charge D2
	TPFVCGCTNLGEALR	2	1	1	PVP01_1128300.1	C5(Carbamidomethyl); C7(Carbamidomethyl)	1694.8	0	7.442e-07	2.25553		1.65702		1	0	1	2					1	0	1	2
	ISEGASMIR	3	1	1	PVP01_1128300.1	M7(Oxidation)	979.489	0	0.00413		1.69688							1	0	1	2
	ISEGASMIR	3	1	1	PVP01_1128300.1	M7(Dioxidation)	995.488	0	0.0005707		1.45949							1	0	1	2
	TKGEAGTGNIIQAIK	1	1	1	PVP01_1128300.1		1500.84	0	0.0002301			3.11752										1	0	1	2
	ISAPLDLLLLTR	7	1	1	PVP01_1128300.1		1324.82	0	0.0002714			1.94088										1	0	1	2
	MATSIVAAVSNFNNPK	1	1	1	PVP01_1128300.1	M1(Oxidation)	1679.84	0	0.005121			1.44375										1	0	1	2
PVP01_0216700.1	PVP01_0216700.1 | gene=PVP01_0216700 | organism=Plasmodium_vivax_P01 | gene_product=Plasmodium exported protein, unknown function | transcript_product=Plasmodium exported protein, unknown function | location=PvP01_02_v1:716489-718256(+) | protein_length=495 | sequence_SO=chromosome | SO=protein_coding	21.41	1	9	42
	Sequence	# PSMs	# Proteins	# Protein Groups	Protein Group Accessions	Modifications	MH+ [Da]	q-Value	PEP	XCorr A2	XCorr B2	XCorr C2	XCorr D2	ΔScore A2	ΔCn A2	Search Engine Rank A2	Charge A2	ΔScore B2	ΔCn B2	Search Engine Rank B2	Charge B2	ΔScore C2	ΔCn C2	Search Engine Rank C2	Charge C2	ΔScore D2	ΔCn D2	Search Engine Rank D2	Charge D2
	LTELDQDYVPAFEQTLK	9	1	1	PVP01_0216700.1		2010.01	0	0.0001064	3.52663		3.73729		1	0	1	2					1	0	1	2
	NYEEGLKPTLDSLK	7	1	1	PVP01_0216700.1		1606.84	0	0.003496	2.44142		2.79541		1	0	1	2					1	0	1	2
	DLQSEIKPQFDDIK	12	1	1	PVP01_0216700.1		1675.86	0	0.0004866	2.36945		2.72111	2.47388	1	0	1	2					1	0	1	2	1	0	1	2
	VDQLASTIK	2	1	1	PVP01_0216700.1		974.553	0	0.004588		2.37888	2.60769						1	0	1	2	1	0	1	2
	YDEIATSIK	4	1	1	PVP01_0216700.1		1039.53	0	0.0004079		2.24403							1	0	1	2
	ETLDSVINGK	1	1	1	PVP01_0216700.1		1075.56	0	0.004517		1.70055							1	0	1	2
	YLNELELEMKPK	1	1	1	PVP01_0216700.1	M9(Oxidation)	1522.78	0	0.005399			2.89849										1	0	1	2
	DMKPAVDELR	1	1	1	PVP01_0216700.1	M2(Oxidation)	1189.59	0	0.003876			1.68944										1	0	1	2
	NYEEGLKPTLDSLK	1	1	1	PVP01_0216700.1	Y2(Nitro)	1651.82	0	0.0002847				2.46519													1	0	1	2
	YEDLRDEFVTK	4	1	1	PVP01_0216700.1		1414.68	0	0.002938				2.38807													1	0	1	2
403284168	proteasome subunit alpha type-5 [Saimiri boliviensis boliviensis]	21.16	1	3	3
	Sequence	# PSMs	# Proteins	# Protein Groups	Protein Group Accessions	Modifications	MH+ [Da]	q-Value	PEP	XCorr A2	XCorr B2	XCorr C2	XCorr D2	ΔScore A2	ΔCn A2	Search Engine Rank A2	Charge A2	ΔScore B2	ΔCn B2	Search Engine Rank B2	Charge B2	ΔScore C2	ΔCn C2	Search Engine Rank C2	Charge C2	ΔScore D2	ΔCn D2	Search Engine Rank D2	Charge D2
	ITSPLMEPSSIEK	1	1	1	403284168	M6(Oxidation)	1447.74	0	0.003667		1.23454							1	0	1	2
	AIGSASEGAQSSLQEVYHK	1	1	1	403284168		1961.96	0	0.0005354			1.42198										1	0	1	2
	GPQLFHMDPSGTFVQCDAR	1	1	1	403284168	H6(Oxidation); C16(Carbamidomethyl)	2178.98	0	0.002173				3.40216													1	0	1	3
403304689	keratin, type I cytoskeletal 10 [Saimiri boliviensis boliviensis]	21.05	7	8	19
	Sequence	# PSMs	# Proteins	# Protein Groups	Protein Group Accessions	Modifications	MH+ [Da]	q-Value	PEP	XCorr A2	XCorr B2	XCorr C2	XCorr D2	ΔScore A2	ΔCn A2	Search Engine Rank A2	Charge A2	ΔScore B2	ΔCn B2	Search Engine Rank B2	Charge B2	ΔScore C2	ΔCn C2	Search Engine Rank C2	Charge C2	ΔScore D2	ΔCn D2	Search Engine Rank D2	Charge D2
	ALEESNYELEGK	5	1	1	403304689		1381.65	0	1.586e-05		2.55795							1	0	1	2
	VTMQNLNDR	3	7	1	403304689	M3(Dioxidation)	1122.52	0	0.0002457		2.06726							1	0	1	2
	VTMQNLNDR	3	7	1	403304689	M3(Oxidation)	1106.53	0	0.0007088		1.84419		1.41298					1	0	1	2					1	0	1	2
	SLLEGEGSSGGGGR	2	1	1	403304689		1262.6	0	0.000963		1.7317							1	0	1	2
	NVSTGDVNVEMNAAPGVDLTQLLNNMR	1	1	1	403304689	M11(Oxidation); M26(Oxidation)	2904.39	0	0.0012			2.49124										1	0	1	2
	SQYEQLAEQNR	1	1	1	403304689		1365.65	0	0.00415			2.47388										1	0	1	2
	GSLGGGFSSGGFSGGSFSR	1	1	1	403304689		1707.77	0	0.0001842			2.16541										1	0	1	2
	IRLENEIQTYR	2	1	1	403304689		1434.77	0	0.003824				2.73018													1	0	1	2
	VLDELTLTK	1	1	1	403304689		1031.6	0.001	0.007472		1.69571							1	0	1	2
PVP01_1447600.1	PVP01_1447600.1 | gene=PVP01_1447600 | organism=Plasmodium_vivax_P01 | gene_product=T-complex protein 1 subunit gamma, putative | transcript_product=T-complex protein 1 subunit gamma, putative | location=PvP01_14_v1:2070243-2072059(+) | protein_length=544 | sequence_SO=chromosome | SO=protein_coding	20.96	1	9	25
	Sequence	# PSMs	# Proteins	# Protein Groups	Protein Group Accessions	Modifications	MH+ [Da]	q-Value	PEP	XCorr A2	XCorr B2	XCorr C2	XCorr D2	ΔScore A2	ΔCn A2	Search Engine Rank A2	Charge A2	ΔScore B2	ΔCn B2	Search Engine Rank B2	Charge B2	ΔScore C2	ΔCn C2	Search Engine Rank C2	Charge C2	ΔScore D2	ΔCn D2	Search Engine Rank D2	Charge D2
	IPGGDITDSYVLK	2	1	1	PVP01_1447600.1		1377.73	0	3.472e-07	2.65294		2.45984		1	0	1	2					1	0	1	2
	IDDVVSGIGK	1	1	1	PVP01_1447600.1		1002.55	0	7.846e-07		2.65233							1	0	1	2
	ISGATIVSR	2	1	1	PVP01_1447600.1		903.527	0	0.0002653		2.08892	1.76019						1	0	1	2	1	0	1	2
	DVLNEVER	2	1	1	PVP01_1447600.1		973.497	0	0.004899		1.76781							1	0	1	2
	MMLDPLGGIVITNDGNSILR	7	1	1	PVP01_1447600.1	M1(Oxidation); M2(Oxidation)	2161.1	0	4.392e-06			3.53453										1	0	1	2
	MVSTLALEAVQCVK	2	1	1	PVP01_1447600.1	M1(Oxidation); C12(Carbamidomethyl)	1564.81	0	0.001431			2.37465										1	0	1	2
	ILAQNSGANVVK	2	1	1	PVP01_1447600.1		1213.69	0	0.008509			2.04429	2.21542									1	0	1	2	1	0	1	2
	IHPTIIVNCYMDALNK	5	1	1	PVP01_1447600.1	C9(Carbamidomethyl); Y10(Oxidation)	1917.95	0	0.001043				2.63751													1	0	1	2
	GVSDLAQHFLVK	2	1	1	PVP01_1447600.1		1313.72	0	0.001854				2.4													1	0	1	2
403296955	40S ribosomal protein S26 [Saimiri boliviensis boliviensis]	20.87	2	2	2
	Sequence	# PSMs	# Proteins	# Protein Groups	Protein Group Accessions	Modifications	MH+ [Da]	q-Value	PEP	XCorr A2	XCorr B2	XCorr C2	XCorr D2	ΔScore A2	ΔCn A2	Search Engine Rank A2	Charge A2	ΔScore B2	ΔCn B2	Search Engine Rank B2	Charge B2	ΔScore C2	ΔCn C2	Search Engine Rank C2	Charge C2	ΔScore D2	ΔCn D2	Search Engine Rank D2	Charge D2
	NIVEAAAVR	1	1	1	403296955		942.538	0	0.000208		2.20716							1	0	1	2
	FRPAGAAPRPPPKPM	1	2	1	403296955	M15(Dioxidation)	1621.87	0	8.094e-08		1.60496							1	0	1	2
403264413	spectrin beta chain, erythrocyte [Saimiri boliviensis boliviensis]	20.58	1	34	189
	Sequence	# PSMs	# Proteins	# Protein Groups	Protein Group Accessions	Modifications	MH+ [Da]	q-Value	PEP	XCorr A2	XCorr B2	XCorr C2	XCorr D2	ΔScore A2	ΔCn A2	Search Engine Rank A2	Charge A2	ΔScore B2	ΔCn B2	Search Engine Rank B2	Charge B2	ΔScore C2	ΔCn C2	Search Engine Rank C2	Charge C2	ΔScore D2	ΔCn D2	Search Engine Rank D2	Charge D2
	LVAQDNFGYDLAAVEAAK	3	1	1	403264413		1894.96	0	1.572e-12	3.3925	1.90023	1.98919		1	0	1	2	1	0	1	2	1	0	1	2
	GQTDPEYLLLGQR	27	1	1	403264413		1489.77	0	3.909e-10	3.26866		2.82345		1	0	1	2					1	0	1	2
	ALEDLAQELEK	15	1	1	403264413		1258.65	0	2.154e-05	2.67094	2.07989			1	0	1	2	1	0	1	2
	LLSGEDVGQDEGATR	3	1	1	403264413		1546.73	0	7.601e-09		3.41785							1	0	1	2
	LLTSQDVSYDEAR	5	1	1	403264413		1496.74	0	5.761e-07		2.55227	1.74167						1	0	1	2	1	0	1	2
	VEDQVNVR	6	1	1	403264413		958.496	0	0.001213		2.42368							1	0	1	2
	KQFGHPQIEAR	1	1	1	403264413		1310.69	0	0.002522		2.33657							1	0	1	2
	DVAAIQAR	1	1	1	403264413		843.469	0	0.002766		1.97222							1	0	1	2
	VLSPVDSGNK	1	1	1	403264413		1015.54	0	0.002357		1.88041							1	0	1	2
	AQEATVLLR	5	1	1	403264413		1000.58	0	0.001969		1.76872							1	0	1	2
	LPLAQSADYGTNLQTVQLFMK	3	1	1	403264413	F19(Oxidation)	2354.21	0	9.357e-06			4.40927										1	0	1	2
	NLQDAENFFQFQGDADDLK	14	1	1	403264413		2215	0	6.17e-06			4.38719	4.45408									1	0	1	2	1	0	1	2
	SHTLAQCLGFQEFQK	3	1	1	403264413	C7(Carbamidomethyl)	1793.86	0	8.752e-05			3.93969										1	0	1	2
	AQGLLSAGHPEGEQIIR	1	1	1	403264413		1775.94	0	1.039e-06			3.43844										1	0	1	2
	FANSLTGVQQQLQAFSTYR	9	1	1	403264413		2159.09	0	4.724e-06			3.30208										1	0	1	2
	NQTLQNEILGHTPR	15	1	1	403264413		1620.85	0	0.0001909			2.88104	2.94424									1	0	1	2	1	0	1	2
	ELVASSPEMGQDFDHVTLLR	4	1	1	403264413	M9(Oxidation)	2260.1	0	0.0009082			2.85199										1	0	1	2
	FLDLLEPLGR	7	1	1	403264413		1172.67	0	5.576e-05			2.681										1	0	1	2
	KNQTLQNEILGHTPR	3	1	1	403264413		1748.94	0	0.0002249			2.58355										1	0	1	2
	ISHLEQCFGELSNMAAGR	3	1	1	403264413	C7(Carbamidomethyl); M14(Oxidation)	2035.94	0	0.0004475			2.47643										1	0	1	2
	FAALEKPTTLELK	1	1	1	403264413		1460.84	0	0.003865			2.46415										1	0	1	2
	HLLEVEDLLQK	4	1	1	403264413		1336.75	0	0.002007			2.43431	2.16652									1	0	1	2	1	0	1	2
	TLMTQIDGVNLAANSLVESGHPR	1	1	1	403264413	M3(Oxidation)	2439.23	0	0.0007229			2.39352										1	0	1	2
	KEELGELFAQVPSVGEEAGDTDLSIEK	1	1	1	403264413		2890.41	0	0.008245			2.35151										1	0	1	3
	KFEDFLVSMENNR	19	1	1	403264413	M9(Oxidation)	1644.77	0	0.0002717			2.27053	2.89926									1	0	1	2	1	0	1	2
	HNLEHAFDVAER	3	1	1	403264413		1437.69	0	0.0007459			2.01842										1	0	1	2
	FDILDQEMK	1	1	1	403264413	M8(Oxidation)	1154.54	0	0.007551			1.5723										1	0	1	2
	GVMEHLEQQAQGFPEEFR	8	1	1	403264413	M3(Oxidation)	2147.98	0	5.317e-05				3.80377													1	0	1	2
	LIDAGHSEAATIAEWK	3	1	1	403264413		1711.86	0	1.904e-06				3.09015													1	0	1	2
	KFEDFLVSMENNR	3	1	1	403264413	M9(Dioxidation)	1660.77	0	0.0003435				2.87259													1	0	1	2
	ELHLLGVQVQQFQDVATR	3	1	1	403264413		2081.12	0	0.0001081				2.82447													1	0	1	2
	LENMYHLFQLK	2	1	1	403264413	M4(Oxidation)	1451.74	0	0.003417				2.5767													1	0	1	2
	ELPEDVGLDASTAESFHR	5	1	1	403264413		1972.92	0	8.546e-07				2.47248													1	0	1	2
	YHQGINAEIETR	5	1	1	403264413		1430.7	0	0.009845				2.30694													1	0	1	2
	YQDHLNTR	1	1	1	403264413		1046.5	0	0.004692				2.1838													1	0	1	2
PVP01_0526400.1	PVP01_0526400.1 | gene=PVP01_0526400 | organism=Plasmodium_vivax_P01 | gene_product=conserved Plasmodium protein, unknown function | transcript_product=conserved Plasmodium protein, unknown function | location=PvP01_05_v1:1070413-1071498(+) | protein_length=319 | sequence_SO=chromosome | SO=protein_coding	19.12	1	4	41
	Sequence	# PSMs	# Proteins	# Protein Groups	Protein Group Accessions	Modifications	MH+ [Da]	q-Value	PEP	XCorr A2	XCorr B2	XCorr C2	XCorr D2	ΔScore A2	ΔCn A2	Search Engine Rank A2	Charge A2	ΔScore B2	ΔCn B2	Search Engine Rank B2	Charge B2	ΔScore C2	ΔCn C2	Search Engine Rank C2	Charge C2	ΔScore D2	ΔCn D2	Search Engine Rank D2	Charge D2
	LMELIPSSNVSR	4	1	1	PVP01_0526400.1		1345.71	0	3.515e-05	2.41962				1	0	1	2
	EVDSLSQPDQQNLLQQNLK	4	1	1	PVP01_0526400.1		2197.11	0	0.001129	2.33981				1	0	1	2
	GVGHLSDVSPHNWR	8	1	1	PVP01_0526400.1	W13(Dioxidation)	1592.75	0	3.008e-06		2.79198							1	0	1	2
	GVGHLSDVSPHNWR	18	1	1	PVP01_0526400.1	W13(NO2_OH)	1621.75	0	1.406e-06		2.33213							1	0	1	2
	LMELIPSSNVSR	5	1	1	PVP01_0526400.1	M2(Oxidation)	1361.71	0	0.004566		2.0916	1.70847						1	0	1	2	1	0	1	2
	LMELIPSSNVSR	1	1	1	PVP01_0526400.1	M2(Dioxidation)	1377.71	0	0.001214		1.89798							1	0	1	2
	NVQHHLGVSNPTEVGK	1	1	1	PVP01_0526400.1		1715.88	0	0.007661			1.54188										1	0	1	2
PVP01_1315300.1	PVP01_1315300.1 | gene=PVP01_1315300 | organism=Plasmodium_vivax_P01 | gene_product=calmodulin, putative | transcript_product=calmodulin, putative | location=PvP01_13_v1:705695-706693(+) | protein_length=149 | sequence_SO=chromosome | SO=protein_coding	18.79	2	1	5
	Sequence	# PSMs	# Proteins	# Protein Groups	Protein Group Accessions	Modifications	MH+ [Da]	q-Value	PEP	XCorr A2	XCorr B2	XCorr C2	XCorr D2	ΔScore A2	ΔCn A2	Search Engine Rank A2	Charge A2	ΔScore B2	ΔCn B2	Search Engine Rank B2	Charge B2	ΔScore C2	ΔCn C2	Search Engine Rank C2	Charge C2	ΔScore D2	ΔCn D2	Search Engine Rank D2	Charge D2
	LTNEEVDEMIR	1	1	1	PVP01_1315300.1	M9(Dioxidation)	1380.64	0	0.001043		1.97095							1	0	1	2
	EAFSLFDKDGDGTITTK	4	3	2	403269554;PVP01_1315300.1		1844.9	0	0.001066			2.74985	2.28784									1	0	1	2	1	0	1	2
PVP01_0109100.1	PVP01_0109100.1 | gene=PVP01_0109100 | organism=Plasmodium_vivax_P01 | gene_product=heat shock protein 110, putative | transcript_product=heat shock protein 110, putative | location=PvP01_01_v1:435685-438348(+) | protein_length=887 | sequence_SO=chromosome | SO=protein_coding	18.71	1	12	52
	Sequence	# PSMs	# Proteins	# Protein Groups	Protein Group Accessions	Modifications	MH+ [Da]	q-Value	PEP	XCorr A2	XCorr B2	XCorr C2	XCorr D2	ΔScore A2	ΔCn A2	Search Engine Rank A2	Charge A2	ΔScore B2	ΔCn B2	Search Engine Rank B2	Charge B2	ΔScore C2	ΔCn C2	Search Engine Rank C2	Charge C2	ΔScore D2	ΔCn D2	Search Engine Rank D2	Charge D2
	LLDNLNAMQEK	5	1	1	PVP01_0109100.1	M8(Oxidation)	1304.65	0	4.748e-05		2.53495							1	0	1	2
	DIENEFNDVTQMAQK	3	1	1	PVP01_0109100.1	M12(Oxidation)	1797.8	0	2.231e-08		2.38673							1	0	1	2
	TLIADESVAR	7	1	1	PVP01_0109100.1		1074.58	0	0.0001015		1.93385							1	0	1	2
	CEILSDVADTNLGGR	1	1	1	PVP01_0109100.1	C1(Carbamidomethyl)	1619.77	0	3.785e-05			3.13808										1	0	1	2
	LNPHFVTSNNETSQIDNK	3	1	1	PVP01_0109100.1		2057.99	0	4.719e-06			3.0997										1	0	1	2
	VQTCYTTLPIEVIGAPGSYSTK	4	1	1	PVP01_0109100.1	C4(Carbamidomethyl)	2385.21	0	0.0003502			2.60527										1	0	1	2
	FLQQYFDKPLSK	16	1	1	PVP01_0109100.1		1513.81	0	0.0007703			2.56531	2.73439									1	0	1	2	1	0	1	2
	NINELETIIYETR	2	1	1	PVP01_0109100.1		1607.83	0	0.003572			2.54212										1	0	1	2
	STDLCEMGTGK	1	1	1	PVP01_0109100.1	C5(Carbamidomethyl)	1198.51	0	0.00406			1.74841										1	0	1	2
	LNIADVQSIEILGGSTR	6	1	1	PVP01_0109100.1		1785.98	0	9.201e-05				2.86269													1	0	1	2
	YINNVFITSHK	1	1	1	PVP01_0109100.1		1335.71	0	0.005419				1.52445													1	0	1	2
	LTPTMVAFTEK	2	1	1	PVP01_0109100.1		1237.65	0.001	0.006558	1.59719				1	0	1	2
	LLDNLNAMQEK	1	1	1	PVP01_0109100.1	M8(Dioxidation)	1320.65	0.001	0.009483		1.65237							1	0	1	2
403265000	ATP synthase subunit alpha, mitochondrial isoform 1 [Saimiri boliviensis boliviensis]	18.44	3	7	25
	Sequence	# PSMs	# Proteins	# Protein Groups	Protein Group Accessions	Modifications	MH+ [Da]	q-Value	PEP	XCorr A2	XCorr B2	XCorr C2	XCorr D2	ΔScore A2	ΔCn A2	Search Engine Rank A2	Charge A2	ΔScore B2	ΔCn B2	Search Engine Rank B2	Charge B2	ΔScore C2	ΔCn C2	Search Engine Rank C2	Charge C2	ΔScore D2	ΔCn D2	Search Engine Rank D2	Charge D2
	TGAIVDVPVGEELLGR	2	2	1	403265000		1624.89	0	8.763e-11	3.18574				1	0	1	2
	VVDALGNAIDGK	9	2	1	403265000		1171.63	0	1.167e-06		3.1981							1	0	1	2
	TGAAEMSSILEER	1	2	1	403265000	M6(Dioxidation)	1425.66	0	1.178e-05		2.26996							1	0	1	2
	EVAAFAQFGSDLDAATQQLLSR	2	3	1	403265000		2338.15	0	2.346e-05			3.36788										1	0	1	2
	FENAFLSHVVSQHK	5	3	1	403265000		1642.84	0	5.151e-05			3.0066										1	0	1	2
	TSIAIDTIINQK	2	3	1	403265000		1316.74	0	0.001139				2.4674													1	0	1	2
	EAYPGDVFYLHSR	4	3	1	403265000		1553.74	0	0.0009516				1.91298													1	0	1	2
PVP01_1321000.1	PVP01_1321000.1 | gene=PVP01_1321000 | organism=Plasmodium_vivax_P01 | gene_product=proliferation-associated protein 2g4, putative | transcript_product=proliferation-associated protein 2g4, putative | location=PvP01_13_v1:950611-951951(+) | protein_length=379 | sequence_SO=chromosome | SO=protein_coding	18.21	1	7	36
	Sequence	# PSMs	# Proteins	# Protein Groups	Protein Group Accessions	Modifications	MH+ [Da]	q-Value	PEP	XCorr A2	XCorr B2	XCorr C2	XCorr D2	ΔScore A2	ΔCn A2	Search Engine Rank A2	Charge A2	ΔScore B2	ΔCn B2	Search Engine Rank B2	Charge B2	ΔScore C2	ΔCn C2	Search Engine Rank C2	Charge C2	ΔScore D2	ΔCn D2	Search Engine Rank D2	Charge D2
	ILELCDFGEK	14	1	1	PVP01_1321000.1	C5(Carbamidomethyl)	1223.6	0	0.002315	2.38122		2.03345		1	0	1	2					1	0	1	2
	TVNEIQDEALK	2	1	1	PVP01_1321000.1		1259.65	0	2.079e-05		2.38701							1	0	1	2
	VGINASDVTK	11	1	1	PVP01_1321000.1		1003.54	0	2.422e-06		2.30588	2.01767						1	0	1	2	1	0	1	2
	YTHSGSIANTTLKK	1	1	1	PVP01_1321000.1		1520.81	0	7.206e-07		1.98391							1	0	1	2
	HDLIKPYNVFAEK	2	1	1	PVP01_1321000.1		1573.84	0	0.002891			2.30977										1	0	1	2
	HDLIKPYNVFAEK	2	1	1	PVP01_1321000.1	Y7(Nitro)	1618.83	0	0.005347			2.29257										1	0	1	2
	YTHSGSIANTTLK	1	1	1	PVP01_1321000.1		1392.71	0	0.0004369			1.71223										1	0	1	2
	NAHTLSQLFLK	3	1	1	PVP01_1321000.1		1271.71	0	0.0007621				2.59123													1	0	1	2
PVP01_1213600.1	PVP01_1213600.1 | gene=PVP01_1213600 | organism=Plasmodium_vivax_P01 | gene_product=60S ribosomal protein L18a, putative | transcript_product=60S ribosomal protein L18a, putative | location=PvP01_12_v1:585481-586283(+) | protein_length=184 | sequence_SO=chromosome | SO=protein_coding	17.93	1	3	20
	Sequence	# PSMs	# Proteins	# Protein Groups	Protein Group Accessions	Modifications	MH+ [Da]	q-Value	PEP	XCorr A2	XCorr B2	XCorr C2	XCorr D2	ΔScore A2	ΔCn A2	Search Engine Rank A2	Charge A2	ΔScore B2	ΔCn B2	Search Engine Rank B2	Charge B2	ΔScore C2	ΔCn C2	Search Engine Rank C2	Charge C2	ΔScore D2	ΔCn D2	Search Engine Rank D2	Charge D2
	TNIHQYHIVGR	11	1	1	PVP01_1213600.1		1337.71	0	0.0001155		2.53268							1	0	1	2
	TNIHQYHIVGR	7	1	1	PVP01_1213600.1	Y6(Nitro)	1382.69	0	0.001926		2.1095	2.40323						1	0	1	2	1	0	1	2
	ISEISANLVR	1	1	1	PVP01_1213600.1		1101.63	0	0.001119			2.27421										1	0	1	2
	SNGELLACEQIR	1	1	1	PVP01_1213600.1	C8(Carbamidomethyl)	1389.68	0	0.006408			1.54621										1	0	1	2
PVP01_1403700.1	PVP01_1403700.1 | gene=PVP01_1403700 | organism=Plasmodium_vivax_P01 | gene_product=40S ribosomal protein S7, putative | transcript_product=40S ribosomal protein S7, putative | location=PvP01_14_v1:176405-177188(-) | protein_length=194 | sequence_SO=chromosome | SO=protein_coding	17.01	1	2	5
	Sequence	# PSMs	# Proteins	# Protein Groups	Protein Group Accessions	Modifications	MH+ [Da]	q-Value	PEP	XCorr A2	XCorr B2	XCorr C2	XCorr D2	ΔScore A2	ΔCn A2	Search Engine Rank A2	Charge A2	ΔScore B2	ΔCn B2	Search Engine Rank B2	Charge B2	ΔScore C2	ΔCn C2	Search Engine Rank C2	Charge C2	ΔScore D2	ΔCn D2	Search Engine Rank D2	Charge D2
	TLTSVYDSILEDIVAPSEIVGK	3	1	1	PVP01_1403700.1		2349.25	0	0.0001812	1.31902		2.97587		1	0	1	2					1	0	1	2
	ILSCDLIEVEK	1	1	1	PVP01_1403700.1	C4(Carbamidomethyl)	1318.69	0	0.004008			2.13722										1	0	1	2
	TLTSVYDSILEDIVAPSEIVGK	1	1	1	PVP01_1403700.1	Y6(Nitro)	2394.23	0.001	0.007819	2.00216				1	0	1	2
PVP01_1131600.1	PVP01_1131600.1 | gene=PVP01_1131600 | organism=Plasmodium_vivax_P01 | gene_product=histone H3 variant, putative | transcript_product=histone H3 variant, putative | location=PvP01_11_v1:1351560-1351970(-) | protein_length=136 | sequence_SO=chromosome | SO=protein_coding	16.18	6	1	31
	Sequence	# PSMs	# Proteins	# Protein Groups	Protein Group Accessions	Modifications	MH+ [Da]	q-Value	PEP	XCorr A2	XCorr B2	XCorr C2	XCorr D2	ΔScore A2	ΔCn A2	Search Engine Rank A2	Charge A2	ΔScore B2	ΔCn B2	Search Engine Rank B2	Charge B2	ΔScore C2	ΔCn C2	Search Engine Rank C2	Charge C2	ΔScore D2	ΔCn D2	Search Engine Rank D2	Charge D2
	YRPGTVALR	26	13	3	403277380;403308699;PVP01_1131600.1		1032.59	0	0.007987	1.91194	1.95461	1.70876	2.09379	1	0	1	2	1	0	1	2	1	0	1	2	1	0	1	2
	YRPGTVALR	2	13	3	403277380;403308699;PVP01_1131600.1	Y1(Nitro)	1077.58	0	0.003002		1.6955		1.60346					1	0	1	2					1	0	1	2
	STDLLIR	1	2	1	PVP01_1131600.1		817.478	0	0.003575		1.30118							1	0	1	2
	YRPGTVALR	1	13	3	403277380;403308699;PVP01_1131600.1	Y1(Oxidation)	1048.59	0	0.009478				1.65762													1	0	1	2
	DIQLAR	1	12	3	403277380;403308699;PVP01_1131600.1		715.41	0.001	0.007624	1.28846				1	0	1	2
PVP01_0507600.1	PVP01_0507600.1 | gene=PVP01_0507600 | organism=Plasmodium_vivax_P01 | gene_product=receptor for activated c kinase, putative | transcript_product=receptor for activated c kinase, putative | location=PvP01_05_v1:335035-336445(+) | protein_length=322 | sequence_SO=chromosome | SO=protein_coding	15.84	1	3	8
	Sequence	# PSMs	# Proteins	# Protein Groups	Protein Group Accessions	Modifications	MH+ [Da]	q-Value	PEP	XCorr A2	XCorr B2	XCorr C2	XCorr D2	ΔScore A2	ΔCn A2	Search Engine Rank A2	Charge A2	ΔScore B2	ΔCn B2	Search Engine Rank B2	Charge B2	ΔScore C2	ΔCn C2	Search Engine Rank C2	Charge C2	ΔScore D2	ΔCn D2	Search Engine Rank D2	Charge D2
	LWDLSCGETIR	5	1	1	PVP01_0507600.1	C6(Carbamidomethyl)	1349.65	0	6.271e-06	2.52474				1	0	1	2
	GVLEGGHSDWVTSVSTPTDAK	1	1	1	PVP01_0507600.1		2143.04	0	1.78e-05			3.2202										1	0	1	2
	LIVWNINPDDDSGEIGTAK	1	1	1	PVP01_0507600.1		2057.02	0	0.00227			2.22052										1	0	1	2
	GVLEGGHSDWVTSVSTPTDAK	1	1	1	PVP01_0507600.1	W10(Oxidation)	2159.02	0.001	0.006317	1.55761				1	0	1	2
403305233	heterogeneous nuclear ribonucleoprotein L [Saimiri boliviensis boliviensis]	15.57	1	3	3
	Sequence	# PSMs	# Proteins	# Protein Groups	Protein Group Accessions	Modifications	MH+ [Da]	q-Value	PEP	XCorr A2	XCorr B2	XCorr C2	XCorr D2	ΔScore A2	ΔCn A2	Search Engine Rank A2	Charge A2	ΔScore B2	ΔCn B2	Search Engine Rank B2	Charge B2	ΔScore C2	ΔCn C2	Search Engine Rank C2	Charge C2	ΔScore D2	ΔCn D2	Search Engine Rank D2	Charge D2
	YGPQYGHPPPPPPPPEYGPHADSPVLMVYGLDQSK	1	1	1	403305233	Y29(Oxidation)	3800.84	0	0.009864				2.83521													1	0	1	3
	SDALETLGFLNHYQMK	1	1	1	403305233	M15(Oxidation)	1882.9	0	0.001495				2.02313													1	0	1	2
	QPAIMPGQSYGLEDGSCSYK	1	1	1	403305233	C17(Carbamidomethyl)	2187.97	0.001	0.006323	1.59814				1	0	1	2
PVP01_1272400.1	PVP01_1272400.1 | gene=PVP01_1272400 | organism=Plasmodium_vivax_P01 | gene_product=PIR protein | transcript_product=PIR protein | location=PvP01_12_v1:3071192-3072580(+) | protein_length=369 | sequence_SO=chromosome | SO=protein_coding	15.45	1	3	24
	Sequence	# PSMs	# Proteins	# Protein Groups	Protein Group Accessions	Modifications	MH+ [Da]	q-Value	PEP	XCorr A2	XCorr B2	XCorr C2	XCorr D2	ΔScore A2	ΔCn A2	Search Engine Rank A2	Charge A2	ΔScore B2	ΔCn B2	Search Engine Rank B2	Charge B2	ΔScore C2	ΔCn C2	Search Engine Rank C2	Charge C2	ΔScore D2	ΔCn D2	Search Engine Rank D2	Charge D2
	NLHSSNYYSQNR	2	1	1	PVP01_1272400.1	Y7(Nitro)	1527.66	0	0.003798		2.31782							1	0	1	2
	NLHSSNYYSQNR	2	1	1	PVP01_1272400.1		1482.67	0	0.0007216		1.85502		2.19683					1	0	1	2					1	0	1	2
	IASEVQNYQSSYGSHEVTSFAPQDFNILNER	19	1	1	PVP01_1272400.1		3530.66	0	5.2e-06			3.92531	4.5093									1	0	1	3	1	0	1	3
	MYYNYVNYINDIYK	1	1	1	PVP01_1272400.1	M1(Oxidation)	1891.86	0	5.604e-05				2.86219													1	0	1	2
403296543	ADP-ribosylation factor 3 isoform 4 [Saimiri boliviensis boliviensis]	14.58	5	1	5
	Sequence	# PSMs	# Proteins	# Protein Groups	Protein Group Accessions	Modifications	MH+ [Da]	q-Value	PEP	XCorr A2	XCorr B2	XCorr C2	XCorr D2	ΔScore A2	ΔCn A2	Search Engine Rank A2	Charge A2	ΔScore B2	ΔCn B2	Search Engine Rank B2	Charge B2	ΔScore C2	ΔCn C2	Search Engine Rank C2	Charge C2	ΔScore D2	ΔCn D2	Search Engine Rank D2	Charge D2
	ILMVGLDAAGK	2	6	2	403296543;PVP01_0606100.1	M3(Oxidation)	1103.61	0	6.275e-06		2.34011	2.03753						1	0	1	2	1	0	1	2
	ILMVGLDAAGK	1	6	2	403296543;PVP01_0606100.1		1087.62	0	0.00651			1.55786										1	0	1	2
	DAVLLVFANK	1	4	1	403296543		1089.63	0	0.001267				2.49538													1	0	1	2
	ILMVGLDAAGK	1	6	2	403296543;PVP01_0606100.1	M3(Dioxidation)	1119.61	0.001	0.009809		1.471							1	0	1	2
PVP01_0606100.1	PVP01_0606100.1 | gene=PVP01_0606100 | organism=Plasmodium_vivax_P01 | gene_product=ADP-ribosylation factor, putative | transcript_product=ADP-ribosylation factor, putative | location=PvP01_06_v1:245359-246687(-) | protein_length=181 | sequence_SO=chromosome | SO=protein_coding	14.36	2	1	6
	Sequence	# PSMs	# Proteins	# Protein Groups	Protein Group Accessions	Modifications	MH+ [Da]	q-Value	PEP	XCorr A2	XCorr B2	XCorr C2	XCorr D2	ΔScore A2	ΔCn A2	Search Engine Rank A2	Charge A2	ΔScore B2	ΔCn B2	Search Engine Rank B2	Charge B2	ΔScore C2	ΔCn C2	Search Engine Rank C2	Charge C2	ΔScore D2	ΔCn D2	Search Engine Rank D2	Charge D2
	ILMVGLDAAGK	2	6	2	403296543;PVP01_0606100.1	M3(Oxidation)	1103.61	0	6.275e-06		2.34011	2.03753						1	0	1	2	1	0	1	2
	QDLPNAMSAAEVTEK	2	1	1	PVP01_0606100.1	M7(Oxidation)	1619.75	0	9.343e-06		2.07832							1	0	1	2
	ILMVGLDAAGK	1	6	2	403296543;PVP01_0606100.1		1087.62	0	0.00651			1.55786										1	0	1	2
	ILMVGLDAAGK	1	6	2	403296543;PVP01_0606100.1	M3(Dioxidation)	1119.61	0.001	0.009809		1.471							1	0	1	2
PVP01_1471500.1	PVP01_1471500.1 | gene=PVP01_1471500 | organism=Plasmodium_vivax_P01 | gene_product=Plasmodium exported protein, unknown function | transcript_product=Plasmodium exported protein, unknown function | location=PvP01_14_v1:3071194-3071825(-) | protein_length=166 | sequence_SO=chromosome | SO=protein_coding	13.86	1	2	2
	Sequence	# PSMs	# Proteins	# Protein Groups	Protein Group Accessions	Modifications	MH+ [Da]	q-Value	PEP	XCorr A2	XCorr B2	XCorr C2	XCorr D2	ΔScore A2	ΔCn A2	Search Engine Rank A2	Charge A2	ΔScore B2	ΔCn B2	Search Engine Rank B2	Charge B2	ΔScore C2	ΔCn C2	Search Engine Rank C2	Charge C2	ΔScore D2	ΔCn D2	Search Engine Rank D2	Charge D2
	LSALSNNENFK	1	1	1	PVP01_1471500.1		1236.62	0	0.0002179		2.30932							1	0	1	2
	LFSGGNNDLMEK	1	1	1	PVP01_1471500.1	M10(Dioxidation)	1356.61	0	7.247e-05		1.92008							1	0	1	2
403279715	dynein light chain 2, cytoplasmic [Saimiri boliviensis boliviensis]	13.66	1	1	2
	Sequence	# PSMs	# Proteins	# Protein Groups	Protein Group Accessions	Modifications	MH+ [Da]	q-Value	PEP	XCorr A2	XCorr B2	XCorr C2	XCorr D2	ΔScore A2	ΔCn A2	Search Engine Rank A2	Charge A2	ΔScore B2	ΔCn B2	Search Engine Rank B2	Charge B2	ΔScore C2	ΔCn C2	Search Engine Rank C2	Charge C2	ΔScore D2	ΔCn D2	Search Engine Rank D2	Charge D2
	NADMSEDMQQDAVDCATQAMEK	1	1	1	403279715	M4(Oxidation); M8(Oxidation); C15(Carbamidomethyl); M20(Oxidation)	2535.95	0	4.098e-09		2.52259							1	0	1	2
	NADMSEDMQQDAVDCATQAMEK	1	1	1	403279715	M4(Oxidation); M8(Oxidation); C15(Carbamidomethyl); M20(Dioxidation)	2551.96	0	0.002141		1.49055							1	0	1	2
403307812	heat shock 70 kDa protein 1-like [Saimiri boliviensis boliviensis]	13.57	1	3	164
	Sequence	# PSMs	# Proteins	# Protein Groups	Protein Group Accessions	Modifications	MH+ [Da]	q-Value	PEP	XCorr A2	XCorr B2	XCorr C2	XCorr D2	ΔScore A2	ΔCn A2	Search Engine Rank A2	Charge A2	ΔScore B2	ΔCn B2	Search Engine Rank B2	Charge B2	ΔScore C2	ΔCn C2	Search Engine Rank C2	Charge C2	ΔScore D2	ΔCn D2	Search Engine Rank D2	Charge D2
	ATAGDTHLGGEDFDNR	112	4	2	PVP01_0515400.1 ;403307812		1675.73	0	6.484e-05	2.81688		3.0131	2.79536	1	0	1	2					1	0	1	2	1	0	1	2
	TTPSYVAFTDTER	39	5	3	PVP01_0515400.1 ;403262505;403307812		1487.7	0	0.0001623	2.49584	2.13561	1.97373		1	0	1	2	1	0	1	2	1	0	1	2
	VEIIANDQGNR	8	5	3	403262505;403299826;403307812		1228.63	0	6.37e-06	2.43013	2.2745	2.3753	1.98439	1	0	1	2	1	0	1	2	1	0	1	2	1	0	1	2
	SINPDEAVAYGAAVQAAILMGDK	1	2	1	403307812	M20(Oxidation)	2320.15	0	2.364e-05			2.43542										1	0	1	2
	ATAGDTHLGGEDFDNR	2	4	2	PVP01_0515400.1 ;403307812	H7(Oxidation)	1691.73	0	0.002647			2.11515										1	0	1	2
	LVNHFVEEFK	1	1	1	403307812		1261.66	0	0.009197			1.94761										1	0	1	2
	AQIHDLVLVGGSTR	1	1	1	403307812	H4(Oxidation)	1481.81	0	0.004247				1.61112													1	0	1	2
PVP01_1463500.1	PVP01_1463500.1 | gene=PVP01_1463500 | organism=Plasmodium_vivax_P01 | gene_product=myosin A tail domain interacting protein, putative | transcript_product=myosin A tail domain interacting protein, putative | location=PvP01_14_v1:2737238-2737867(+) | protein_length=209 | sequence_SO=chromosome | SO=protein_coding	12.44	1	2	4
	Sequence	# PSMs	# Proteins	# Protein Groups	Protein Group Accessions	Modifications	MH+ [Da]	q-Value	PEP	XCorr A2	XCorr B2	XCorr C2	XCorr D2	ΔScore A2	ΔCn A2	Search Engine Rank A2	Charge A2	ΔScore B2	ΔCn B2	Search Engine Rank B2	Charge B2	ΔScore C2	ΔCn C2	Search Engine Rank C2	Charge C2	ΔScore D2	ΔCn D2	Search Engine Rank D2	Charge D2
	VSVEDASQNAR	2	1	1	PVP01_1463500.1		1175.56	0	9.197e-07		1.69927		1.37957					1	0	1	2					1	0	1	2
	MFSHFDNNASGFLTK	2	1	1	PVP01_1463500.1	F2(Oxidation)	1731.78	0	6.71e-05				2.74445													1	0	1	2
PVP01_0713800.1	PVP01_0713800.1 | gene=PVP01_0713800 | organism=Plasmodium_vivax_P01 | gene_product=6-phosphofructokinase, putative | transcript_product=6-phosphofructokinase, putative | location=PvP01_07_v1:638599-642864(-) | protein_length=1421 | sequence_SO=chromosome | SO=protein_coding	11.89	1	10	45
	Sequence	# PSMs	# Proteins	# Protein Groups	Protein Group Accessions	Modifications	MH+ [Da]	q-Value	PEP	XCorr A2	XCorr B2	XCorr C2	XCorr D2	ΔScore A2	ΔCn A2	Search Engine Rank A2	Charge A2	ΔScore B2	ΔCn B2	Search Engine Rank B2	Charge B2	ΔScore C2	ΔCn C2	Search Engine Rank C2	Charge C2	ΔScore D2	ΔCn D2	Search Engine Rank D2	Charge D2
	TGHNVYHVVR	1	1	1	PVP01_0713800.1		1181.62	0	1.347e-05		2.16764							1	0	1	2
	MITPPDMASEASINVDQVR	4	1	1	PVP01_0713800.1	M1(Oxidation); M7(Oxidation)	2105.98	0	3.608e-05		2.07506							1	0	1	2
	GDLPVIPSAPVDLNGK	8	1	1	PVP01_0713800.1		1591.87	0	0.001464		2.00318							1	0	1	2
	TGHNVYHVVR	2	1	1	PVP01_0713800.1	Y6(Nitro)	1226.6	0	0.003015		1.86199							1	0	1	2
	YNEQSQVIGFLGGIDGLYSK	9	1	1	PVP01_0713800.1		2188.1	0	9.596e-06			3.24685										1	0	1	2
	GGELGAVGATSTGAHEK	3	1	1	PVP01_0713800.1		1541.76	0	2.107e-05			2.6241										1	0	1	2
	ALASEYQLLEENHGDDFINKK	4	1	1	PVP01_0713800.1		2434.18	0	0.0002585			2.60292	2.93877									1	0	1	2	1	0	1	2
	IGIILSGGPAPGGHNVISGIYDYAK	9	1	1	PVP01_0713800.1		2469.31	0	3.819e-05				3.93822													1	0	1	2
	NKDDLIAIENIVAK	2	1	1	PVP01_0713800.1		1555.87	0	0.001241				2.83184													1	0	1	2
	SLGCMSELQTSR	1	1	1	PVP01_0713800.1	C4(Carbamidomethyl); M5(Oxidation)	1384.62	0	0.001618				2.35462													1	0	1	2
	APGPIQFNGHLSNSR	2	1	1	PVP01_0713800.1		1594.81	0	5.386e-05				2.26845													1	0	1	2
PVP01_1268900.1	PVP01_1268900.1 | gene=PVP01_1268900 | organism=Plasmodium_vivax_P01 | gene_product=translocation protein sec62, putative | transcript_product=translocation protein sec62, putative | location=PvP01_12_v1:2885427-2887222(+) | protein_length=376 | sequence_SO=chromosome | SO=protein_coding	11.7	1	3	3
	Sequence	# PSMs	# Proteins	# Protein Groups	Protein Group Accessions	Modifications	MH+ [Da]	q-Value	PEP	XCorr A2	XCorr B2	XCorr C2	XCorr D2	ΔScore A2	ΔCn A2	Search Engine Rank A2	Charge A2	ΔScore B2	ΔCn B2	Search Engine Rank B2	Charge B2	ΔScore C2	ΔCn C2	Search Engine Rank C2	Charge C2	ΔScore D2	ΔCn D2	Search Engine Rank D2	Charge D2
	SEDLDPDMLALLTCAFDEGVK	1	1	1	PVP01_1268900.1	M8(Oxidation); C14(Carbamidomethyl); F16(Oxidation)	2371.08	0	0.0007586		1.9773							1	0	1	2
	GCGFQTFEELVR	1	1	1	PVP01_1268900.1	C2(Carbamidomethyl)	1442.68	0	0.001127			2.55078										1	0	1	2
	GDEFVHFLYTR	1	1	1	PVP01_1268900.1		1383.67	0	0.005497			2.13538										1	0	1	2
PVP01_1033600.1	PVP01_1033600.1 | gene=PVP01_1033600 | organism=Plasmodium_vivax_P01 | gene_product=skeleton-binding protein 1, putative | transcript_product=skeleton-binding protein 1, putative | location=PvP01_10_v1:1427209-1427919(-) | protein_length=236 | sequence_SO=chromosome | SO=protein_coding	11.44	1	2	101
	Sequence	# PSMs	# Proteins	# Protein Groups	Protein Group Accessions	Modifications	MH+ [Da]	q-Value	PEP	XCorr A2	XCorr B2	XCorr C2	XCorr D2	ΔScore A2	ΔCn A2	Search Engine Rank A2	Charge A2	ΔScore B2	ΔCn B2	Search Engine Rank B2	Charge B2	ΔScore C2	ΔCn C2	Search Engine Rank C2	Charge C2	ΔScore D2	ΔCn D2	Search Engine Rank D2	Charge D2
	SIDISPSSSMISPLYK	92	1	1	PVP01_1033600.1	M10(Oxidation)	1740.87	0	7.787e-10	3.60093	3.61293	3.33818		1	0	1	2	1	0	1	2	1	0	1	2
	SIDISPSSSMISPLYK	2	1	1	PVP01_1033600.1		1724.88	0	3.345e-07	2.63152				1	0	1	2
	QAIESSPCYQR	4	1	1	PVP01_1033600.1	C8(Carbamidomethyl)	1338.61	0	0.001195	1.68317		1.57378		1	0	1	2					1	0	1	2
	SIDISPSSSMISPLYK	3	1	1	PVP01_1033600.1	M10(Dioxidation)	1756.89	0	0.002519		2.06808							1	0	1	2
PVP01_0803800.1	PVP01_0803800.1 | gene=PVP01_0803800 | organism=Plasmodium_vivax_P01 | gene_product=60S ribosomal protein L13, putative | transcript_product=60S ribosomal protein L13, putative | location=PvP01_08_v1:181914-183099(-) | protein_length=202 | sequence_SO=chromosome | SO=protein_coding	10.89	1	2	19
	Sequence	# PSMs	# Proteins	# Protein Groups	Protein Group Accessions	Modifications	MH+ [Da]	q-Value	PEP	XCorr A2	XCorr B2	XCorr C2	XCorr D2	ΔScore A2	ΔCn A2	Search Engine Rank A2	Charge A2	ΔScore B2	ΔCn B2	Search Engine Rank B2	Charge B2	ΔScore C2	ΔCn C2	Search Engine Rank C2	Charge C2	ΔScore D2	ΔCn D2	Search Engine Rank D2	Charge D2
	VGWNYDELVK	13	1	1	PVP01_0803800.1		1222.61	0	5.605e-05	2.58231		2.32389		1	0	1	2					1	0	1	2
	TEALNMINPEER	5	1	1	PVP01_0803800.1	M6(Oxidation)	1432.67	0	9.729e-08		2.9782	2.00673						1	0	1	2	1	0	1	2
	TEALNMINPEER	1	1	1	PVP01_0803800.1	M6(Dioxidation)	1448.67	0	4.203e-06		2.13392							1	0	1	2
403261487	phosphoglycerate kinase 2 [Saimiri boliviensis boliviensis]	10.79	1	1	6
	Sequence	# PSMs	# Proteins	# Protein Groups	Protein Group Accessions	Modifications	MH+ [Da]	q-Value	PEP	XCorr A2	XCorr B2	XCorr C2	XCorr D2	ΔScore A2	ΔCn A2	Search Engine Rank A2	Charge A2	ΔScore B2	ΔCn B2	Search Engine Rank B2	Charge B2	ΔScore C2	ΔCn C2	Search Engine Rank C2	Charge C2	ΔScore D2	ΔCn D2	Search Engine Rank D2	Charge D2
	VSHVSTGGGASLELLEGK	1	2	2	403291654;403261487		1740.92	0	0.009503			2.46234										1	0	1	2
	FHVEEEGK	3	3	3	403291654;PVP01_0721000.1 ;403261487		974.458	0	0.006366			1.33665	1.67191									1	0	1	2	1	0	1	2
	AVVLMSHLGRPDGVPMPDK	2	1	1	403261487	M5(Dioxidation); M16(Oxidation)	2067.04	0	0.005522				2.23901													1	0	1	2
PVP01_0909200.1	PVP01_0909200.1 | gene=PVP01_0909200 | organism=Plasmodium_vivax_P01 | gene_product=casein kinase 2, alpha subunit, putative | transcript_product=casein kinase 2, alpha subunit, putative | location=PvP01_09_v1:493076-494083(+) | protein_length=335 | sequence_SO=chromosome | SO=protein_coding	10.75	1	3	3
	Sequence	# PSMs	# Proteins	# Protein Groups	Protein Group Accessions	Modifications	MH+ [Da]	q-Value	PEP	XCorr A2	XCorr B2	XCorr C2	XCorr D2	ΔScore A2	ΔCn A2	Search Engine Rank A2	Charge A2	ΔScore B2	ΔCn B2	Search Engine Rank B2	Charge B2	ΔScore C2	ΔCn C2	Search Engine Rank C2	Charge C2	ΔScore D2	ΔCn D2	Search Engine Rank D2	Charge D2
	ALDYCHSQGIMHR	1	1	1	PVP01_0909200.1	Y4(NO2_OH); C5(Carbamidomethyl); H6(Oxidation); M11(Dioxidation)	1696.68	0	0.001644		1.29188							1	0	1	2
	VLGTDDLHAYLK	1	1	1	PVP01_0909200.1		1344.72	0	0.002907			1.80441										1	0	1	2
	FYADVNIHKPK	1	1	1	PVP01_0909200.1		1331.71	0.001	0.008566		1.92016							1	0	1	2
PVP01_1470000.1	PVP01_1470000.1 | gene=PVP01_1470000 | organism=Plasmodium_vivax_P01 | gene_product=Plasmodium exported protein, unknown function | transcript_product=Plasmodium exported protein, unknown function | location=PvP01_14_v1:2994569-2996015(-) | protein_length=413 | sequence_SO=chromosome | SO=protein_coding	9.93	1	2	2
	Sequence	# PSMs	# Proteins	# Protein Groups	Protein Group Accessions	Modifications	MH+ [Da]	q-Value	PEP	XCorr A2	XCorr B2	XCorr C2	XCorr D2	ΔScore A2	ΔCn A2	Search Engine Rank A2	Charge A2	ΔScore B2	ΔCn B2	Search Engine Rank B2	Charge B2	ΔScore C2	ΔCn C2	Search Engine Rank C2	Charge C2	ΔScore D2	ΔCn D2	Search Engine Rank D2	Charge D2
	SALQSMLESFIK	1	1	1	PVP01_1470000.1	M6(Oxidation)	1369.7	0	0.004875			1.70516										1	0	1	2
	KSDAMYETELLGIMTGTTGSYDGQHLEQK	1	1	1	PVP01_1470000.1	Y6(Oxidation)	3219.49	0	0.002384				3.89837													1	0	1	3
PVP01_0601500.1	PVP01_0601500.1 | gene=PVP01_0601500 | organism=Plasmodium_vivax_P01 | gene_product=Plasmodium exported protein (PHIST), unknown function | transcript_product=Plasmodium exported protein (PHIST), unknown function | location=PvP01_06_v1:66153-68070(-) | protein_length=551 | sequence_SO=chromosome | SO=protein_coding	9.8	1	3	9
	Sequence	# PSMs	# Proteins	# Protein Groups	Protein Group Accessions	Modifications	MH+ [Da]	q-Value	PEP	XCorr A2	XCorr B2	XCorr C2	XCorr D2	ΔScore A2	ΔCn A2	Search Engine Rank A2	Charge A2	ΔScore B2	ΔCn B2	Search Engine Rank B2	Charge B2	ΔScore C2	ΔCn C2	Search Engine Rank C2	Charge C2	ΔScore D2	ΔCn D2	Search Engine Rank D2	Charge D2
	IYNLGSVVDVR	4	1	1	PVP01_0601500.1		1234.68	0	4.577e-05	2.72265		2.87981		1	0	1	2					1	0	1	2
	GVGDMAAGMTGGVADFSAEQSLK	3	1	1	PVP01_0601500.1	M5(Oxidation); M9(Oxidation)	2230.99	0	1.733e-10	2.41467	3.45081			1	0	1	2	1	0	1	2
	NAMESAMASEMESAMESEMK	2	1	1	PVP01_0601500.1	M3(Oxidation); M7(Oxidation); M11(Oxidation); M19(Dioxidation)	2273.83	0	2.197e-09		2.8106							1	0	1	2
403306978	55 kDa erythrocyte membrane protein [Saimiri boliviensis boliviensis]	9.73	1	4	8
	Sequence	# PSMs	# Proteins	# Protein Groups	Protein Group Accessions	Modifications	MH+ [Da]	q-Value	PEP	XCorr A2	XCorr B2	XCorr C2	XCorr D2	ΔScore A2	ΔCn A2	Search Engine Rank A2	Charge A2	ΔScore B2	ΔCn B2	Search Engine Rank B2	Charge B2	ΔScore C2	ΔCn C2	Search Engine Rank C2	Charge C2	ΔScore D2	ΔCn D2	Search Engine Rank D2	Charge D2
	FETVHQIHK	1	1	1	403306978		1138.6	0	0.003198		1.73287							1	0	1	2
	ILHGGMIHR	2	1	1	403306978	M6(Dioxidation)	1065.56	0	0.004649		1.50562							1	0	1	2
	FATGDIIQIINK	1	1	1	403306978		1332.75	0	0.003926			1.55994										1	0	1	2
	TALSDLYLEHLLQK	4	1	1	403306978		1643.9	0	6.38e-05				2.91167													1	0	1	2
PVP01_0201100.1	PVP01_0201100.1 | gene=PVP01_0201100 | organism=Plasmodium_vivax_P01 | gene_product=tryptophan-rich protein | transcript_product=tryptophan-rich protein | location=PvP01_02_v1:52406-53573(+) | protein_length=327 | sequence_SO=chromosome | SO=protein_coding	9.48	1	2	47
	Sequence	# PSMs	# Proteins	# Protein Groups	Protein Group Accessions	Modifications	MH+ [Da]	q-Value	PEP	XCorr A2	XCorr B2	XCorr C2	XCorr D2	ΔScore A2	ΔCn A2	Search Engine Rank A2	Charge A2	ΔScore B2	ΔCn B2	Search Engine Rank B2	Charge B2	ΔScore C2	ΔCn C2	Search Engine Rank C2	Charge C2	ΔScore D2	ΔCn D2	Search Engine Rank D2	Charge D2
	DSNTPYGDTMNPLFSVLK	39	1	1	PVP01_0201100.1	M10(Dioxidation)	2030.94	0	8.585e-08		2.50539							1	0	1	2
	DSNTPYGDTMNPLFSVLK	7	1	1	PVP01_0201100.1	M10(Oxidation)	2014.95	0	3.411e-05			3.10872										1	0	1	2
	WIGELNDEFNQFK	1	1	1	PVP01_0201100.1		1639.78	0	0.003797			1.53247										1	0	1	2
403266072	erythrocyte band 7 integral membrane protein isoform 2 [Saimiri boliviensis boliviensis]	9.36	2	2	4
	Sequence	# PSMs	# Proteins	# Protein Groups	Protein Group Accessions	Modifications	MH+ [Da]	q-Value	PEP	XCorr A2	XCorr B2	XCorr C2	XCorr D2	ΔScore A2	ΔCn A2	Search Engine Rank A2	Charge A2	ΔScore B2	ΔCn B2	Search Engine Rank B2	Charge B2	ΔScore C2	ΔCn C2	Search Engine Rank C2	Charge C2	ΔScore D2	ΔCn D2	Search Engine Rank D2	Charge D2
	VIAAEGEMNASR	1	2	1	403266072	M8(Dioxidation)	1279.6	0	7.845e-08		2.77771							1	0	1	2
	AMAAEAEASR	3	2	1	403266072	M2(Oxidation)	1022.46	0	0.000942		0.998381		1.18318					1	0	1	2					1	0	1	2
PVP01_1317400.1	PVP01_1317400.1 | gene=PVP01_1317400 | organism=Plasmodium_vivax_P01 | gene_product=voltage-dependent anion-selective channel protein, putative | transcript_product=voltage-dependent anion-selective channel protein, putative | location=PvP01_13_v1:817345-819097(-) | protein_length=289 | sequence_SO=chromosome | SO=protein_coding	9.34	1	2	11
	Sequence	# PSMs	# Proteins	# Protein Groups	Protein Group Accessions	Modifications	MH+ [Da]	q-Value	PEP	XCorr A2	XCorr B2	XCorr C2	XCorr D2	ΔScore A2	ΔCn A2	Search Engine Rank A2	Charge A2	ΔScore B2	ΔCn B2	Search Engine Rank B2	Charge B2	ΔScore C2	ΔCn C2	Search Engine Rank C2	Charge C2	ΔScore D2	ΔCn D2	Search Engine Rank D2	Charge D2
	YVHVGSHPK	9	1	1	PVP01_1317400.1		1023.54	0	5.359e-07		2.69212							1	0	1	2
	SLNDNAVSIELIQNIIEK	1	1	1	PVP01_1317400.1		2013.09	0	0.001118			2.50509										1	0	1	2
	YVHVGSHPK	1	1	1	PVP01_1317400.1	Y1(Nitro)	1068.52	0.001	0.00562		1.7493							1	0	1	2
PVP01_1252600.1	PVP01_1252600.1 | gene=PVP01_1252600 | organism=Plasmodium_vivax_P01 | gene_product=aminopeptidase P, putative | transcript_product=aminopeptidase P, putative | location=PvP01_12_v1:2146979-2149429(-) | protein_length=816 | sequence_SO=chromosome | SO=protein_coding	9.31	1	6	64
	Sequence	# PSMs	# Proteins	# Protein Groups	Protein Group Accessions	Modifications	MH+ [Da]	q-Value	PEP	XCorr A2	XCorr B2	XCorr C2	XCorr D2	ΔScore A2	ΔCn A2	Search Engine Rank A2	Charge A2	ΔScore B2	ΔCn B2	Search Engine Rank B2	Charge B2	ΔScore C2	ΔCn C2	Search Engine Rank C2	Charge C2	ΔScore D2	ΔCn D2	Search Engine Rank D2	Charge D2
	IENMQFVISK	2	1	1	PVP01_1252600.1	M4(Oxidation)	1224.63	0	0.0006474		2.0737							1	0	1	2
	ITPGIYLLDSGGQYLHGTTDVTR	55	1	1	PVP01_1252600.1		2477.26	0	2.988e-05			3.34173	3.31183									1	0	1	2	1	0	1	2
	DINEYHETIR	1	1	1	PVP01_1252600.1		1289.61	0	0.008043			1.94328										1	0	1	2
	ELNHDIFSLR	4	1	1	PVP01_1252600.1		1243.64	0	0.002635				1.73529													1	0	1	2
	VIYENDMNQIVK	1	1	1	PVP01_1252600.1	Y3(Oxidation)	1481.73	0.001	0.009309		2.0077							1	0	1	2
	ELFNETEMSLK	1	1	1	PVP01_1252600.1	M8(Oxidation)	1356.64	0.001	0.006253		1.89788							1	0	1	2
403308699	uncharacterized protein LOC101044508 [Saimiri boliviensis boliviensis]	9.2	22	5	1019
	Sequence	# PSMs	# Proteins	# Protein Groups	Protein Group Accessions	Modifications	MH+ [Da]	q-Value	PEP	XCorr A2	XCorr B2	XCorr C2	XCorr D2	ΔScore A2	ΔCn A2	Search Engine Rank A2	Charge A2	ΔScore B2	ΔCn B2	Search Engine Rank B2	Charge B2	ΔScore C2	ΔCn C2	Search Engine Rank C2	Charge C2	ΔScore D2	ΔCn D2	Search Engine Rank D2	Charge D2
	TVTAMDVVYALK	291	3	1	403308699	M5(Oxidation)	1326.7	0	4.256e-08	2.7624	2.5332	2.68701	2.59654	1	0	1	2	1	0	1	2	1	0	1	2	1	0	1	2
	DNIQGITKPAIR	62	4	2	403308699;PVP01_0905800.1		1325.75	0	0.0004446	2.7051	2.2478	2.56709	2.31935	1	0	1	2	1	0	1	2	1	0	1	2	1	0	1	2
	ISGLIYEETR	46	3	1	403308699		1180.62	0	0.0002097	2.66871	1.55483	2.11867	2.68768	1	0	1	2	1	0	1	2	1	0	1	2	1	0	1	2
	VFLENVIR	48	3	1	403308699		989.578	0	0.0005099	2.63157	2.28374	2.23384	2.35096	1	0	1	2	1	0	1	2	1	0	1	2	1	0	1	2
	TVTAMDVVYALK	19	3	1	403308699	M5(Dioxidation)	1342.69	0	1.671e-09	2.41097		1.78306	2.36816	1	0	1	2					1	0	1	2	1	0	1	2
	HLQLAIR	115	17	6	403302783;403308699;403270777;PVP01_0819300.1 ;403271047;403278600		850.528	0	0.0004903	2.35359	2.02633	2.05928	2.21569	1	0	1	2	1	0	1	2	1	0	1	2	1	0	1	2
	AGLQFPVGR	42	16	6	403302783;403308699;403270777;PVP01_1131700.1 ;PVP01_0819300.1 ;403278600		944.531	0	0.001986	2.26676	2.24268	2.15099	2.01422	1	0	1	2	1	0	1	2	1	0	1	2	1	0	1	2
	DAVTYTEHAK	45	3	1	403308699		1134.54	0	0.002177	2.212	2.21328	2.52133	2.55813	1	0	1	2	1	0	1	2	1	0	1	2	1	0	1	2
	YRPGTVALR	26	13	3	403277380;403308699;PVP01_1131600.1		1032.59	0	0.007987	1.91194	1.95461	1.70876	2.09379	1	0	1	2	1	0	1	2	1	0	1	2	1	0	1	2
	TVTAMDVVYALK	1	3	1	403308699	M5(Oxidation); Y9(Nitro)	1371.68	0	1.563e-06	1.81513				1	0	1	2
	ISGLIYEETR	3	3	1	403308699	Y6(Oxidation)	1196.62	0	0.000424		1.93911		2.24482					1	0	1	2					1	0	1	2
	YRPGTVALR	2	13	3	403277380;403308699;PVP01_1131600.1	Y1(Nitro)	1077.58	0	0.003002		1.6955		1.60346					1	0	1	2					1	0	1	2
	VTIAQGGVLPNIQAVLLPK	285	11	2	403302783;403308699		1931.17	0	2.657e-06			4.04909										1	0	1	2
	TVTAMDVVYALK	8	3	1	403308699		1310.71	0	3.28e-05			3.12303										1	0	1	2
	KTVTAMDVVYALK	17	3	1	403308699	M6(Oxidation)	1454.79	0	0.007861			2.58682	2.86563									1	0	1	2	1	0	1	3
	VTIAQGGVLPNIQAVLLPKK	3	11	2	403302783;403308699		2059.27	0	0.009015			2.01213										1	0	1	2
	DAVTYTEHAK	2	3	1	403308699	Y5(Oxidation)	1150.54	0	0.009743				1.95596													1	0	1	2
	KTVTAMDVVYALK	1	3	1	403308699	M6(Dioxidation)	1470.79	0	0.001521				1.79405													1	0	1	2
	YRPGTVALR	1	13	3	403277380;403308699;PVP01_1131600.1	Y1(Oxidation)	1048.59	0	0.009478				1.65762													1	0	1	2
	DIQLAR	1	12	3	403277380;403308699;PVP01_1131600.1		715.41	0.001	0.007624	1.28846				1	0	1	2
	STELLIR	1	9	2	403277380;403308699		831.493	0.001	0.004737	1.15226				1	0	1	2
PVP01_1271400.1	PVP01_1271400.1 | gene=PVP01_1271400 | organism=Plasmodium_vivax_P01 | gene_product=Plasmodium exported protein, unknown function | transcript_product=Plasmodium exported protein, unknown function | location=PvP01_12_v1:3018951-3020790(-) | protein_length=554 | sequence_SO=chromosome | SO=protein_coding	9.03	1	3	47
	Sequence	# PSMs	# Proteins	# Protein Groups	Protein Group Accessions	Modifications	MH+ [Da]	q-Value	PEP	XCorr A2	XCorr B2	XCorr C2	XCorr D2	ΔScore A2	ΔCn A2	Search Engine Rank A2	Charge A2	ΔScore B2	ΔCn B2	Search Engine Rank B2	Charge B2	ΔScore C2	ΔCn C2	Search Engine Rank C2	Charge C2	ΔScore D2	ΔCn D2	Search Engine Rank D2	Charge D2
	GGAGGGGFAHQLSSLLK	42	1	1	PVP01_1271400.1		1556.82	0	2.545e-08		3.27989	2.35989						1	0	1	2	1	0	1	2
	SQHAPNVFGHPQQHLDMR	1	1	1	PVP01_1271400.1	M17(Dioxidation)	2130.99	0	1.951e-06		2.30331							1	0	1	2
	GDAIMDFHQGYPQYR	4	1	1	PVP01_1271400.1	M5(Oxidation)	1813.8	0	0.0003367				2.39487													1	0	1	2
PVP01_1429700.1	PVP01_1429700.1 | gene=PVP01_1429700 | organism=Plasmodium_vivax_P01 | gene_product=ATP-dependent RNA helicase DBP1, putative | transcript_product=ATP-dependent RNA helicase DBP1, putative | location=PvP01_14_v1:1276317-1279088(-) | protein_length=923 | sequence_SO=chromosome | SO=protein_coding	8.78	1	7	13
	Sequence	# PSMs	# Proteins	# Protein Groups	Protein Group Accessions	Modifications	MH+ [Da]	q-Value	PEP	XCorr A2	XCorr B2	XCorr C2	XCorr D2	ΔScore A2	ΔCn A2	Search Engine Rank A2	Charge A2	ΔScore B2	ΔCn B2	Search Engine Rank B2	Charge B2	ΔScore C2	ΔCn C2	Search Engine Rank C2	Charge C2	ΔScore D2	ΔCn D2	Search Engine Rank D2	Charge D2
	AGNIGIATSFVNDDNR	2	1	1	PVP01_1429700.1		1663.81	0	1.084e-05		2.59894							1	0	1	2
	NMLVATDVAAR	2	1	1	PVP01_1429700.1	M2(Oxidation)	1176.61	0	3.253e-06		2.27171							1	0	1	2
	NPAGMSPHHQHK	1	1	1	PVP01_1429700.1	M5(Dioxidation)	1372.62	0	0.001294		1.98266							1	0	1	2
	VGSTNEYIK	1	1	1	PVP01_1429700.1		1010.52	0	0.0001043		1.92614							1	0	1	2
	IENGMISSNVR	1	1	1	PVP01_1429700.1	M5(Dioxidation)	1251.59	0	0.0001177		1.85978							1	0	1	2
	IENGMISSNVR	4	1	1	PVP01_1429700.1	M5(Oxidation)	1235.61	0	0.0008904			2.06759										1	0	1	2
	YYPEKEEEIYSNVK	1	1	1	PVP01_1429700.1		1790.85	0	0.0007489			2.05467										1	0	1	2
	GLDISNIK	1	1	1	PVP01_1429700.1		859.489	0.001	0.008161		1.30478							1	0	1	2
403303267	S-formylglutathione hydrolase [Saimiri boliviensis boliviensis]	8.16	1	1	1
	Sequence	# PSMs	# Proteins	# Protein Groups	Protein Group Accessions	Modifications	MH+ [Da]	q-Value	PEP	XCorr A2	XCorr B2	XCorr C2	XCorr D2	ΔScore A2	ΔCn A2	Search Engine Rank A2	Charge A2	ΔScore B2	ΔCn B2	Search Engine Rank B2	Charge B2	ΔScore C2	ΔCn C2	Search Engine Rank C2	Charge C2	ΔScore D2	ΔCn D2	Search Engine Rank D2	Charge D2
	MYSYITEELPQLINANFPVDPQR	1	1	1	403303267	Y4(Oxidation)	2754.34	0	0.009452			2.90085										1	0	1	2
403266933	X-ray repair cross-complementing protein 5 [Saimiri boliviensis boliviensis]	7.92	1	3	4
	Sequence	# PSMs	# Proteins	# Protein Groups	Protein Group Accessions	Modifications	MH+ [Da]	q-Value	PEP	XCorr A2	XCorr B2	XCorr C2	XCorr D2	ΔScore A2	ΔCn A2	Search Engine Rank A2	Charge A2	ΔScore B2	ΔCn B2	Search Engine Rank B2	Charge B2	ΔScore C2	ΔCn C2	Search Engine Rank C2	Charge C2	ΔScore D2	ΔCn D2	Search Engine Rank D2	Charge D2
	EKPSEDTAAAFEEGGDVEDLLDMI	1	1	1	403266933	M23(Oxidation)	2597.14	0	2.387e-08		3.46465							1	0	1	2
	YAPTEAQLNAVDALIDSMSLAK	2	1	1	403266933	M18(Oxidation)	2337.18	0	5.844e-06		2.71855							1	0	1	2
	TNTLEDMFPTTK	1	1	1	403266933	F8(Oxidation)	1413.65	0.001	0.005402		1.66881							1	0	1	2
PVP01_1336400.1	PVP01_1336400.1 | gene=PVP01_1336400 | organism=Plasmodium_vivax_P01 | gene_product=actin II | transcript_product=actin II | location=PvP01_13_v1:1568504-1569804(-) | protein_length=376 | sequence_SO=chromosome | SO=protein_coding	7.71	1	1	13
	Sequence	# PSMs	# Proteins	# Protein Groups	Protein Group Accessions	Modifications	MH+ [Da]	q-Value	PEP	XCorr A2	XCorr B2	XCorr C2	XCorr D2	ΔScore A2	ΔCn A2	Search Engine Rank A2	Charge A2	ΔScore B2	ΔCn B2	Search Engine Rank B2	Charge B2	ΔScore C2	ΔCn C2	Search Engine Rank C2	Charge C2	ΔScore D2	ΔCn D2	Search Engine Rank D2	Charge D2
	YPIEHGIVTNWDDMEK	8	4	3	403287204;PVP01_1336400.1 ;PVP01_1463200.1	M14(Oxidation)	1962.89	0	2.078e-05	2.87355		3.07676	2.82562	1	0	1	2					1	0	1	2	1	0	1	2
	YPIEHGIVTNWDDMEK	2	4	3	403287204;PVP01_1336400.1 ;PVP01_1463200.1	W11(Dioxidation); M14(Oxidation)	1994.88	0	0.000667			2.71623										1	0	1	2
	YPIEHGIVTNWDDMEK	2	4	3	403287204;PVP01_1336400.1 ;PVP01_1463200.1	W11(Oxidation); M14(Oxidation)	1978.88	0	0.001639			2.482										1	0	1	2
	CPEALFNPTLIGR	1	1	1	PVP01_1336400.1	C1(Carbamidomethyl)	1487.76	0	0.00234			1.98873										1	0	1	2
403295889	elongation factor 2 [Saimiri boliviensis boliviensis]	6.99	1	3	46
	Sequence	# PSMs	# Proteins	# Protein Groups	Protein Group Accessions	Modifications	MH+ [Da]	q-Value	PEP	XCorr A2	XCorr B2	XCorr C2	XCorr D2	ΔScore A2	ΔCn A2	Search Engine Rank A2	Charge A2	ΔScore B2	ΔCn B2	Search Engine Rank B2	Charge B2	ΔScore C2	ΔCn C2	Search Engine Rank C2	Charge C2	ΔScore D2	ΔCn D2	Search Engine Rank D2	Charge D2
	NMSVIAHVDHGK	34	2	2	PVP01_1255900.1 ;403295889	M2(Oxidation)	1323.65	0	0.0001799		2.10523	2.70021	2.50312					1	0	1	2	1	0	1	2	1	0	1	2
	GEGQLGPAER	1	1	1	403295889		1013.5	0	0.0001548		2.01506							1	0	1	2
	ARPFPDGLAEDIDKGEVSAR	1	1	1	403295889		2143.08	0	0.009298			2.0411										1	0	1	2
	NMSVIAHVDHGK	1	2	2	PVP01_1255900.1 ;403295889	M2(Dioxidation)	1339.64	0	0.005739			1.77557										1	0	1	2
	GHVFEESQVAGTPMFVVK	9	1	1	403295889	M14(Oxidation)	1977.98	0	6.868e-07				4.00273													1	0	1	2
403279861	proton-coupled folate transporter isoform 1 [Saimiri boliviensis boliviensis]	6.73	2	1	1
	Sequence	# PSMs	# Proteins	# Protein Groups	Protein Group Accessions	Modifications	MH+ [Da]	q-Value	PEP	XCorr A2	XCorr B2	XCorr C2	XCorr D2	ΔScore A2	ΔCn A2	Search Engine Rank A2	Charge A2	ΔScore B2	ΔCn B2	Search Engine Rank B2	Charge B2	ΔScore C2	ΔCn C2	Search Engine Rank C2	Charge C2	ΔScore D2	ΔCn D2	Search Engine Rank D2	Charge D2
	ILCAILGDFSGLLAASFASVADVSSSHSR	1	2	1	403279861	F9(Oxidation); F17(Nitro)	2955.45	0	0.00927			2.34938										1	0	1	5
403280419	eukaryotic initiation factor 4A-III [Saimiri boliviensis boliviensis]	6.57	2	2	24
	Sequence	# PSMs	# Proteins	# Protein Groups	Protein Group Accessions	Modifications	MH+ [Da]	q-Value	PEP	XCorr A2	XCorr B2	XCorr C2	XCorr D2	ΔScore A2	ΔCn A2	Search Engine Rank A2	Charge A2	ΔScore B2	ΔCn B2	Search Engine Rank B2	Charge B2	ΔScore C2	ΔCn C2	Search Engine Rank C2	Charge C2	ΔScore D2	ΔCn D2	Search Engine Rank D2	Charge D2
	ETQALILAPTR	2	1	1	403280419		1212.7	0	5.126e-05		1.96004							1	0	1	2
	GIYAYGFEKPSAIQQR	17	4	1	403280419	Y3(Oxidation)	1843.94	0	0.0004283			2.9291	2.90934									1	0	1	2	1	0	1	2
	GIYAYGFEKPSAIQQR	5	4	1	403280419		1827.94	0	1.41e-05				3.33255													1	0	1	2
PVP01_0407900.1	PVP01_0407900.1 | gene=PVP01_0407900 | organism=Plasmodium_vivax_P01 | gene_product=ATP synthase F1, alpha subunit, putative | transcript_product=ATP synthase F1, alpha subunit, putative | location=PvP01_04_v1:320722-322416(-) | protein_length=564 | sequence_SO=chromosome | SO=protein_coding	6.56	1	3	3
	Sequence	# PSMs	# Proteins	# Protein Groups	Protein Group Accessions	Modifications	MH+ [Da]	q-Value	PEP	XCorr A2	XCorr B2	XCorr C2	XCorr D2	ΔScore A2	ΔCn A2	Search Engine Rank A2	Charge A2	ΔScore B2	ΔCn B2	Search Engine Rank B2	Charge B2	ΔScore C2	ΔCn C2	Search Engine Rank C2	Charge C2	ΔScore D2	ΔCn D2	Search Engine Rank D2	Charge D2
	IIDVCVGHELLGR	1	1	1	PVP01_0407900.1	C5(Carbamidomethyl)	1480.8	0	0.007507			1.52374										1	0	1	2
	EAYPGDIFYIHSK	1	1	1	PVP01_0407900.1		1539.75	0	0.0003629				2.28314													1	0	1	2
	HALIIFDDLSK	1	1	1	PVP01_0407900.1	F6(Oxidation)	1287.69	0	0.009445				2.04305													1	0	1	2
403292784	suprabasin [Saimiri boliviensis boliviensis]	5.71	1	1	1
	Sequence	# PSMs	# Proteins	# Protein Groups	Protein Group Accessions	Modifications	MH+ [Da]	q-Value	PEP	XCorr A2	XCorr B2	XCorr C2	XCorr D2	ΔScore A2	ΔCn A2	Search Engine Rank A2	Charge A2	ΔScore B2	ΔCn B2	Search Engine Rank B2	Charge B2	ΔScore C2	ΔCn C2	Search Engine Rank C2	Charge C2	ΔScore D2	ΔCn D2	Search Engine Rank D2	Charge D2
	FAHGVNNAAGQAGR	1	1	1	403292784	H3(Oxidation)	1385.67	0	0.00447		1.62166							1	0	1	2
403259807	ferritin heavy chain-like [Saimiri boliviensis boliviensis]	5.46	3	1	3
	Sequence	# PSMs	# Proteins	# Protein Groups	Protein Group Accessions	Modifications	MH+ [Da]	q-Value	PEP	XCorr A2	XCorr B2	XCorr C2	XCorr D2	ΔScore A2	ΔCn A2	Search Engine Rank A2	Charge A2	ΔScore B2	ΔCn B2	Search Engine Rank B2	Charge B2	ΔScore C2	ΔCn C2	Search Engine Rank C2	Charge C2	ΔScore D2	ΔCn D2	Search Engine Rank D2	Charge D2
	YFLHQSHEER	2	3	1	403259807		1345.63	0	0.0008404		1.89895							1	0	1	2
	YFLHQSHEER	1	3	1	403259807	F2(Nitro)	1390.61	0	0.004493		1.58503							1	0	1	2
PVP01_1222900.1	PVP01_1222900.1 | gene=PVP01_1222900 | organism=Plasmodium_vivax_P01 | gene_product=glutamine--tRNA ligase, putative | transcript_product=glutamine--tRNA ligase, putative | location=PvP01_12_v1:893887-896487(+) | protein_length=866 | sequence_SO=chromosome | SO=protein_coding	5.43	1	4	6
	Sequence	# PSMs	# Proteins	# Protein Groups	Protein Group Accessions	Modifications	MH+ [Da]	q-Value	PEP	XCorr A2	XCorr B2	XCorr C2	XCorr D2	ΔScore A2	ΔCn A2	Search Engine Rank A2	Charge A2	ΔScore B2	ΔCn B2	Search Engine Rank B2	Charge B2	ΔScore C2	ΔCn C2	Search Engine Rank C2	Charge C2	ΔScore D2	ΔCn D2	Search Engine Rank D2	Charge D2
	IDMASGNINLR	2	1	1	PVP01_1222900.1	M3(Dioxidation)	1235.6	0	2.842e-06		2.02011							1	0	1	2
	FDDTNPVTEEVR	2	1	1	PVP01_1222900.1		1421.67	0	1.476e-05		1.94266							1	0	1	2
	YIESIQEDVK	1	1	1	PVP01_1222900.1		1223.62	0	0.0007137		1.86118							1	0	1	2
	LASDKPVDEQFLER	1	1	1	PVP01_1222900.1		1646.84	0	0.001415				2.51024													1	0	1	2
403293293	protein 4.1 isoform 1 [Saimiri boliviensis boliviensis]	5.32	2	3	18
	Sequence	# PSMs	# Proteins	# Protein Groups	Protein Group Accessions	Modifications	MH+ [Da]	q-Value	PEP	XCorr A2	XCorr B2	XCorr C2	XCorr D2	ΔScore A2	ΔCn A2	Search Engine Rank A2	Charge A2	ΔScore B2	ΔCn B2	Search Engine Rank B2	Charge B2	ΔScore C2	ΔCn C2	Search Engine Rank C2	Charge C2	ΔScore D2	ΔCn D2	Search Engine Rank D2	Charge D2
	VSLLDDTVYECVVEK	3	1	1	403293293	Y9(Oxidation); C11(Carbamidomethyl)	1784.86	0	0.003165	2.15662				1	0	1	2
	SLDGAAAVDSADR	9	2	1	403293293		1247.59	0	4.983e-05		2.41719	2.50013						1	0	1	2	1	0	1	2
	TLNINGQIPTGEGPPLVK	6	2	1	403293293		1848.02	0	0.0008733		2.13663							1	0	1	2
PVP01_0208500.1	PVP01_0208500.1 | gene=PVP01_0208500 | organism=Plasmodium_vivax_P01 | gene_product=calcium-transporting ATPase, putative | transcript_product=calcium-transporting ATPase, putative | location=PvP01_02_v1:352862-356879(+) | protein_length=1189 | sequence_SO=chromosome | SO=protein_coding	5.05	1	3	28
	Sequence	# PSMs	# Proteins	# Protein Groups	Protein Group Accessions	Modifications	MH+ [Da]	q-Value	PEP	XCorr A2	XCorr B2	XCorr C2	XCorr D2	ΔScore A2	ΔCn A2	Search Engine Rank A2	Charge A2	ΔScore B2	ΔCn B2	Search Engine Rank B2	Charge B2	ΔScore C2	ΔCn C2	Search Engine Rank C2	Charge C2	ΔScore D2	ΔCn D2	Search Engine Rank D2	Charge D2
	VSSQVASQASYEECGAVTSR	1	1	1	PVP01_0208500.1	Y11(Oxidation); C14(Carbamidomethyl)	2131.96	0	5.772e-06		1.89025							1	0	1	2
	DLGETVAMTGDGVNDAPALK	2	1	1	PVP01_0208500.1	M8(Oxidation)	1989.95	0	2.051e-06		1.73721							1	0	1	2
	EASDIVLADDNFNTIVEAIK	25	1	1	PVP01_0208500.1		2177.1	0	1.913e-05			3.41033										1	0	1	2
PVP01_0510500.1	PVP01_0510500.1 | gene=PVP01_0510500 | organism=Plasmodium_vivax_P01 | gene_product=DnaJ protein, putative | transcript_product=DnaJ protein, putative | location=PvP01_05_v1:458994-461069(-) | protein_length=691 | sequence_SO=chromosome | SO=protein_coding	4.78	1	2	25
	Sequence	# PSMs	# Proteins	# Protein Groups	Protein Group Accessions	Modifications	MH+ [Da]	q-Value	PEP	XCorr A2	XCorr B2	XCorr C2	XCorr D2	ΔScore A2	ΔCn A2	Search Engine Rank A2	Charge A2	ΔScore B2	ΔCn B2	Search Engine Rank B2	Charge B2	ΔScore C2	ΔCn C2	Search Engine Rank C2	Charge C2	ΔScore D2	ΔCn D2	Search Engine Rank D2	Charge D2
	LGADEIDTQMFIQPVYLLK	16	1	1	PVP01_0510500.1	F11(Oxidation)	2210.15	0	0.0003774			3.35425										1	0	1	2
	YNEIEHLTNEPLKK	9	1	1	PVP01_0510500.1		1727.89	0	0.001266				3.22189													1	0	1	2
PVP01_1261300.1	PVP01_1261300.1 | gene=PVP01_1261300 | organism=Plasmodium_vivax_P01 | gene_product=conserved Plasmodium protein, unknown function | transcript_product=conserved Plasmodium protein, unknown function | location=PvP01_12_v1:2528442-2530020(+) | protein_length=360 | sequence_SO=chromosome | SO=protein_coding	4.44	1	1	3
	Sequence	# PSMs	# Proteins	# Protein Groups	Protein Group Accessions	Modifications	MH+ [Da]	q-Value	PEP	XCorr A2	XCorr B2	XCorr C2	XCorr D2	ΔScore A2	ΔCn A2	Search Engine Rank A2	Charge A2	ΔScore B2	ΔCn B2	Search Engine Rank B2	Charge B2	ΔScore C2	ΔCn C2	Search Engine Rank C2	Charge C2	ΔScore D2	ΔCn D2	Search Engine Rank D2	Charge D2
	YPVSSINELHESSQGR	1	1	1	PVP01_1261300.1	Y1(Oxidation)	1818.86	0	0.0001811				2.655													1	0	1	2
	YPVSSINELHESSQGR	2	1	1	PVP01_1261300.1		1802.87	0	3.137e-05				2.65477													1	0	1	2
PVP01_0918800.1	PVP01_0918800.1 | gene=PVP01_0918800 | organism=Plasmodium_vivax_P01 | gene_product=heat shock protein 90, putative | transcript_product=heat shock protein 90, putative | location=PvP01_09_v1:828347-830908(-) | protein_length=853 | sequence_SO=chromosome | SO=protein_coding	4.34	1	2	12
	Sequence	# PSMs	# Proteins	# Protein Groups	Protein Group Accessions	Modifications	MH+ [Da]	q-Value	PEP	XCorr A2	XCorr B2	XCorr C2	XCorr D2	ΔScore A2	ΔCn A2	Search Engine Rank A2	Charge A2	ΔScore B2	ΔCn B2	Search Engine Rank B2	Charge B2	ΔScore C2	ΔCn C2	Search Engine Rank C2	Charge C2	ΔScore D2	ΔCn D2	Search Engine Rank D2	Charge D2
	AMEGVADGVTDATASADAPK	3	1	1	PVP01_0918800.1	M2(Dioxidation)	1908.85	0	2.707e-17		4.0564							1	0	1	2
	AMEGVADGVTDATASADAPK	3	1	1	PVP01_0918800.1	M2(Oxidation)	1892.85	0	2.031e-11		2.82678							1	0	1	2
	LTESPAVVTGFLSPTLR	6	1	1	PVP01_0918800.1		1788	0	0.001019			2.90027										1	0	1	2
403266627	ATP-dependent RNA helicase A [Saimiri boliviensis boliviensis]	3.22	1	3	16
	Sequence	# PSMs	# Proteins	# Protein Groups	Protein Group Accessions	Modifications	MH+ [Da]	q-Value	PEP	XCorr A2	XCorr B2	XCorr C2	XCorr D2	ΔScore A2	ΔCn A2	Search Engine Rank A2	Charge A2	ΔScore B2	ΔCn B2	Search Engine Rank B2	Charge B2	ΔScore C2	ΔCn C2	Search Engine Rank C2	Charge C2	ΔScore D2	ΔCn D2	Search Engine Rank D2	Charge D2
	HLEMNPHFGSHR	4	1	1	403266627	M4(Dioxidation)	1493.67	0	1.558e-06		2.70574							1	0	1	2
	DVVQAYPEVR	1	1	1	403266627		1175.61	0	0.002482		2.2031							1	0	1	2
	AIEPPPLDAVIEAEHTLR	11	1	1	403266627		1971.05	0	0.0008294			2.48645										1	0	1	2
403304919	isocitrate dehydrogenase [NAD] subunit alpha, mitochondrial [Saimiri boliviensis boliviensis]	3.16	1	1	1
	Sequence	# PSMs	# Proteins	# Protein Groups	Protein Group Accessions	Modifications	MH+ [Da]	q-Value	PEP	XCorr A2	XCorr B2	XCorr C2	XCorr D2	ΔScore A2	ΔCn A2	Search Engine Rank A2	Charge A2	ΔScore B2	ΔCn B2	Search Engine Rank B2	Charge B2	ΔScore C2	ΔCn C2	Search Engine Rank C2	Charge C2	ΔScore D2	ΔCn D2	Search Engine Rank D2	Charge D2
	HMGLFDHAAR	1	1	1	403304919	M2(Dioxidation)	1186.54	0	8.47e-07		1.99762							1	0	1	2
403306920	glucose-6-phosphate 1-dehydrogenase isoform 1 [Saimiri boliviensis boliviensis]	3.11	1	1	1
	Sequence	# PSMs	# Proteins	# Protein Groups	Protein Group Accessions	Modifications	MH+ [Da]	q-Value	PEP	XCorr A2	XCorr B2	XCorr C2	XCorr D2	ΔScore A2	ΔCn A2	Search Engine Rank A2	Charge A2	ΔScore B2	ΔCn B2	Search Engine Rank B2	Charge B2	ΔScore C2	ΔCn C2	Search Engine Rank C2	Charge C2	ΔScore D2	ΔCn D2	Search Engine Rank D2	Charge D2
	LSSHMNALHQGSQANR	1	1	1	403306920	M5(Dioxidation)	1782.83	0	1.164e-09		2.60835							1	0	1	2
PVP01_1244100.1	PVP01_1244100.1 | gene=PVP01_1244100 | organism=Plasmodium_vivax_P01 | gene_product=cytochrome c1 precursor, putative | transcript_product=cytochrome c1 precursor, putative | location=PvP01_12_v1:1808610-1810138(+) | protein_length=394 | sequence_SO=chromosome | SO=protein_coding	3.05	1	1	3
	Sequence	# PSMs	# Proteins	# Protein Groups	Protein Group Accessions	Modifications	MH+ [Da]	q-Value	PEP	XCorr A2	XCorr B2	XCorr C2	XCorr D2	ΔScore A2	ΔCn A2	Search Engine Rank A2	Charge A2	ΔScore B2	ΔCn B2	Search Engine Rank B2	Charge B2	ΔScore C2	ΔCn C2	Search Engine Rank C2	Charge C2	ΔScore D2	ΔCn D2	Search Engine Rank D2	Charge D2
	SMFHSHDIPSVR	3	1	1	PVP01_1244100.1	M2(Dioxidation)	1444.66	0	0.001733		1.89873							1	0	1	2
403274395	sorbitol dehydrogenase [Saimiri boliviensis boliviensis]	2.93	1	1	2
	Sequence	# PSMs	# Proteins	# Protein Groups	Protein Group Accessions	Modifications	MH+ [Da]	q-Value	PEP	XCorr A2	XCorr B2	XCorr C2	XCorr D2	ΔScore A2	ΔCn A2	Search Engine Rank A2	Charge A2	ΔScore B2	ΔCn B2	Search Engine Rank B2	Charge B2	ΔScore C2	ΔCn C2	Search Engine Rank C2	Charge C2	ΔScore D2	ΔCn D2	Search Engine Rank D2	Charge D2
	KPMVLGHEASGR	1	1	1	403274395	M3(Dioxidation)	1313.66	0	0.0002134		1.96139							1	0	1	2
	KPMVLGHEASGR	1	1	1	403274395	M3(Oxidation)	1297.67	0.001	0.007792		1.51802							1	0	1	2
403270373	SET domain-containing protein 5 [Saimiri boliviensis boliviensis]	2.86	1	1	1
	Sequence	# PSMs	# Proteins	# Protein Groups	Protein Group Accessions	Modifications	MH+ [Da]	q-Value	PEP	XCorr A2	XCorr B2	XCorr C2	XCorr D2	ΔScore A2	ΔCn A2	Search Engine Rank A2	Charge A2	ΔScore B2	ΔCn B2	Search Engine Rank B2	Charge B2	ΔScore C2	ΔCn C2	Search Engine Rank C2	Charge C2	ΔScore D2	ΔCn D2	Search Engine Rank D2	Charge D2
	VGYLDSNTNSCADRPSLLNSGHSDLAPHPSIGPTSETGFPSR	1	1	1	403270373	Y3(Dioxidation); C11(Carbamidomethyl); H22(Nitro)	4487.99	0	0.001299			2.90451										1	0	1	6
403272555	4-trimethylaminobutyraldehyde dehydrogenase isoform 3 [Saimiri boliviensis boliviensis]	2.83	3	1	1
	Sequence	# PSMs	# Proteins	# Protein Groups	Protein Group Accessions	Modifications	MH+ [Da]	q-Value	PEP	XCorr A2	XCorr B2	XCorr C2	XCorr D2	ΔScore A2	ΔCn A2	Search Engine Rank A2	Charge A2	ΔScore B2	ΔCn B2	Search Engine Rank B2	Charge B2	ΔScore C2	ΔCn C2	Search Engine Rank C2	Charge C2	ΔScore D2	ΔCn D2	Search Engine Rank D2	Charge D2
	MGPLINRPHLER	1	3	1	403272555	M1(Dioxidation)	1464.77	0	0.00307		1.2626							1	0	1	2
PVP01_1251600.1	PVP01_1251600.1 | gene=PVP01_1251600 | organism=Plasmodium_vivax_P01 | gene_product=conserved Plasmodium protein, unknown function | transcript_product=conserved Plasmodium protein, unknown function | location=PvP01_12_v1:2115730-2117604(-) | protein_length=624 | sequence_SO=chromosome | SO=protein_coding	2.72	1	1	1
	Sequence	# PSMs	# Proteins	# Protein Groups	Protein Group Accessions	Modifications	MH+ [Da]	q-Value	PEP	XCorr A2	XCorr B2	XCorr C2	XCorr D2	ΔScore A2	ΔCn A2	Search Engine Rank A2	Charge A2	ΔScore B2	ΔCn B2	Search Engine Rank B2	Charge B2	ΔScore C2	ΔCn C2	Search Engine Rank C2	Charge C2	ΔScore D2	ΔCn D2	Search Engine Rank D2	Charge D2
	STVHISSSPGVYTHGGK	1	1	1	PVP01_1251600.1	Y12(Nitro)	1758.84	0	0.0003003		1.67411							1	0	1	2
PVP01_0922500.1	PVP01_0922500.1 | gene=PVP01_0922500 | organism=Plasmodium_vivax_P01 | gene_product=3-phosphoinositide dependent protein kinase-1, putative | transcript_product=3-phosphoinositide dependent protein kinase-1, putative | location=PvP01_09_v1:982022-983707(-) | protein_length=561 | sequence_SO=chromosome | SO=protein_coding	2.67	1	1	1
	Sequence	# PSMs	# Proteins	# Protein Groups	Protein Group Accessions	Modifications	MH+ [Da]	q-Value	PEP	XCorr A2	XCorr B2	XCorr C2	XCorr D2	ΔScore A2	ΔCn A2	Search Engine Rank A2	Charge A2	ΔScore B2	ΔCn B2	Search Engine Rank B2	Charge B2	ΔScore C2	ΔCn C2	Search Engine Rank C2	Charge C2	ΔScore D2	ΔCn D2	Search Engine Rank D2	Charge D2
	YPPLISSELADLIEK	1	1	1	PVP01_0922500.1	Y1(Oxidation)	1703.9	0	0.003723		1.33798							1	0	1	2
403278014	phospholipase DDHD1 [Saimiri boliviensis boliviensis]	2.15	1	1	1
	Sequence	# PSMs	# Proteins	# Protein Groups	Protein Group Accessions	Modifications	MH+ [Da]	q-Value	PEP	XCorr A2	XCorr B2	XCorr C2	XCorr D2	ΔScore A2	ΔCn A2	Search Engine Rank A2	Charge A2	ΔScore B2	ΔCn B2	Search Engine Rank B2	Charge B2	ΔScore C2	ΔCn C2	Search Engine Rank C2	Charge C2	ΔScore D2	ΔCn D2	Search Engine Rank D2	Charge D2
	VENFFCMGSPLAVFLALR	1	1	1	403278014	F5(Nitro); C6(Carbamidomethyl); M7(Oxidation)	2132.03	0.001	0.009216	1.82146				1	0	1	2
403303756	ATP-dependent RNA helicase DDX42 isoform 1 [Saimiri boliviensis boliviensis]	1.82	1	1	1
	Sequence	# PSMs	# Proteins	# Protein Groups	Protein Group Accessions	Modifications	MH+ [Da]	q-Value	PEP	XCorr A2	XCorr B2	XCorr C2	XCorr D2	ΔScore A2	ΔCn A2	Search Engine Rank A2	Charge A2	ΔScore B2	ΔCn B2	Search Engine Rank B2	Charge B2	ΔScore C2	ΔCn C2	Search Engine Rank C2	Charge C2	ΔScore D2	ΔCn D2	Search Engine Rank D2	Charge D2
	LVEFTSSGSVLLFVTKK	1	1	1	403303756	F4(Dioxidation); F13(NO2_OH)	1948.03	0	0.009068			1.63427										1	0	1	2
PVP01_1322800.1	PVP01_1322800.1 | gene=PVP01_1322800 | organism=Plasmodium_vivax_P01 | gene_product=ABC transporter G family member 2, putative | transcript_product=ABC transporter G family member 2, putative | location=PvP01_13_v1:1033999-1036086(+) | protein_length=695 | sequence_SO=chromosome | SO=protein_coding	1.73	1	1	2
	Sequence	# PSMs	# Proteins	# Protein Groups	Protein Group Accessions	Modifications	MH+ [Da]	q-Value	PEP	XCorr A2	XCorr B2	XCorr C2	XCorr D2	ΔScore A2	ΔCn A2	Search Engine Rank A2	Charge A2	ΔScore B2	ΔCn B2	Search Engine Rank B2	Charge B2	ΔScore C2	ΔCn C2	Search Engine Rank C2	Charge C2	ΔScore D2	ΔCn D2	Search Engine Rank D2	Charge D2
	VVHDDYDSLLAK	1	1	1	PVP01_1322800.1		1374.69	0	0.0007868				2.443													1	0	1	2
	VVHDDYDSLLAK	1	1	1	PVP01_1322800.1	Y6(Oxidation)	1390.69	0	0.003665				2.33537													1	0	1	2
403264251	FACT complex subunit SPT16 [Saimiri boliviensis boliviensis]	1.15	1	1	1
	Sequence	# PSMs	# Proteins	# Protein Groups	Protein Group Accessions	Modifications	MH+ [Da]	q-Value	PEP	XCorr A2	XCorr B2	XCorr C2	XCorr D2	ΔScore A2	ΔCn A2	Search Engine Rank A2	Charge A2	ΔScore B2	ΔCn B2	Search Engine Rank B2	Charge B2	ΔScore C2	ΔCn C2	Search Engine Rank C2	Charge C2	ΔScore D2	ΔCn D2	Search Engine Rank D2	Charge D2
	INFYCPGSALGR	1	1	1	403264251	F3(Oxidation); Y4(Nitro); C5(Oxidation)	1374.6	0.001	0.009752		1.39908							1	0	1	2
403304663	ATP-citrate synthase [Saimiri boliviensis boliviensis]	1.13	1	1	1
	Sequence	# PSMs	# Proteins	# Protein Groups	Protein Group Accessions	Modifications	MH+ [Da]	q-Value	PEP	XCorr A2	XCorr B2	XCorr C2	XCorr D2	ΔScore A2	ΔCn A2	Search Engine Rank A2	Charge A2	ΔScore B2	ΔCn B2	Search Engine Rank B2	Charge B2	ΔScore C2	ΔCn C2	Search Engine Rank C2	Charge C2	ΔScore D2	ΔCn D2	Search Engine Rank D2	Charge D2
	YPGSTFMDHVLR	1	1	1	403304663	F6(Oxidation)	1438.68	0	0.00996				1.70961													1	0	1	2
403289904	serine/threonine-protein kinase mTOR [Saimiri boliviensis boliviensis]	0.75	1	1	1
	Sequence	# PSMs	# Proteins	# Protein Groups	Protein Group Accessions	Modifications	MH+ [Da]	q-Value	PEP	XCorr A2	XCorr B2	XCorr C2	XCorr D2	ΔScore A2	ΔCn A2	Search Engine Rank A2	Charge A2	ΔScore B2	ΔCn B2	Search Engine Rank B2	Charge B2	ΔScore C2	ΔCn C2	Search Engine Rank C2	Charge C2	ΔScore D2	ΔCn D2	Search Engine Rank D2	Charge D2
	KMLIQILTELEHSGIGRIK	1	1	1	403289904	M2(Oxidation); H12(Dioxidation)	2227.26	0	0.002022	1.79781				1	0	1	5
PVP01_0508200.1	PVP01_0508200.1 | gene=PVP01_0508200 | organism=Plasmodium_vivax_P01 | gene_product=E3 ubiquitin-protein ligase, putative | transcript_product=E3 ubiquitin-protein ligase, putative | location=PvP01_05_v1:359975-385651(+) | protein_length=8558 | sequence_SO=chromosome | SO=protein_coding	0.14	1	1	2
	Sequence	# PSMs	# Proteins	# Protein Groups	Protein Group Accessions	Modifications	MH+ [Da]	q-Value	PEP	XCorr A2	XCorr B2	XCorr C2	XCorr D2	ΔScore A2	ΔCn A2	Search Engine Rank A2	Charge A2	ΔScore B2	ΔCn B2	Search Engine Rank B2	Charge B2	ΔScore C2	ΔCn C2	Search Engine Rank C2	Charge C2	ΔScore D2	ΔCn D2	Search Engine Rank D2	Charge D2
	GHGGMGNHAVSR	1	1	1	PVP01_0508200.1	M5(Oxidation)	1195.54	0	1.813e-05		2.09743							1	0	1	2
	GHGGMGNHAVSR	1	1	1	PVP01_0508200.1	M5(Dioxidation)	1211.53	0	0.001173		1.57083							1	0	1	2

## Sheet: Proteome2
Accession	Description	ΣCoverage	Σ# Proteins	Σ# Unique Peptides	Σ# PSMs
403273168	hemoglobin subunit alpha-1-like [Saimiri boliviensis boliviensis]	90.14	1	15	27900
	Sequence	# PSMs	# Proteins	# Protein Groups	Protein Group Accessions	Modifications	MH+ [Da]	q-Value	PEP	XCorr A2	XCorr B2	XCorr C2	XCorr D2	ΔScore A2	ΔCn A2	Search Engine Rank A2	Charge A2	ΔScore B2	ΔCn B2	Search Engine Rank B2	Charge B2	ΔScore C2	ΔCn C2	Search Engine Rank C2	Charge C2	ΔScore D2	ΔCn D2	Search Engine Rank D2	Charge D2
	KVADALGTAVAHVDDMPNALSALSDLHAHK	687	1	1	403273168		3067.58	0	6.885e-17	7.68576	7.89186	6.86527	6.69789	1	0	1	3	1	0	1	3	1	0	1	3	1	0	1	3
	KVADALGTAVAHVDDMPNALSALSDLHAHK	290	1	1	403273168	M16(Dioxidation)	3099.55	0	3.567e-08	7.29256	7.01939	6.48571	6.49945	1	0	1	3	1	0	1	3	1	0	1	3	1	0	1	3
	VADALGTAVAHVDDMPNALSALSDLHAHK	6649	1	1	403273168		2939.47	0	3.707e-17	7.14704	7.3313	6.79164	7.00386	1	0	1	3	1	0	1	3	1	0	1	3	1	0	1	3
	KVADALGTAVAHVDDMPNALSALSDLHAHK	3890	1	1	403273168	H27(Oxidation)	3083.56	0	3.366e-07	7.10075	6.69368	6.63413	6.35861	1	0	1	3	1	0	1	3	1	0	1	3	1	0	1	3
	VADALGTAVAHVDDMPNALSALSDLHAHK	5536	1	1	403273168	M15(Oxidation)	2955.49	0	7.097e-12	6.6277	6.32703	6.61647	6.97401	1	0	1	3	1	0	1	3	1	0	1	3	1	0	1	3
	VADALGTAVAHVDDMPNALSALSDLHAHK	597	1	1	403273168	M15(Dioxidation)	2971.45	0	8.575e-09	5.74979	6.31384	6.67348	5.44944	1	0	1	3	1	0	1	3	1	0	1	3	1	0	1	3
	VADALGTAVAHVDDMPNALSALSDLHAHKLR	9	1	1	403273168	H28(Dioxidation)	3240.64	0	2.903e-07	5.42449	2.54882			1	0	1	3	1	0	1	4
	KVADALGTAVAHVDDMPNALSALSDLHAHK	35	1	1	403273168	M16(Oxidation); H29(Dioxidation)	3115.54	0	5.101e-06	4.83182	4.36199	4.41165	2.63448	1	0	1	3	1	0	1	4	1	0	1	3	1	0	1	3
	LLSHCLLVTLAAHHPAEFTPAVHASLDK	16	1	1	403273168	C5(Carbamidomethyl)	3048.62	0	3.773e-05	4.44222	3.85741	2.6572		1	0	1	3	1	0	1	4	1	0	1	4
	VADALGTAVAHVDDMPNALSALSDLHAHK	73	1	1	403273168	M15(Oxidation); H26(Oxidation); H28(Oxidation)	2987.47	0	0.001294	4.25236	3.79528	4.73945	4.51445	1	0	1	3	1	0	1	3	1	0	1	3	1	0	1	3
	VGSHAGDYGAEALER	7159	1	1	403273168		1531.72	0	3.429e-06	4.07101	3.90529	4.00047	4.07526	1	0	1	3	1	0	1	2	1	0	1	2	1	0	1	3
	VGSHAGDYGAEALER	34	1	1	403273168	H4(Oxidation)	1547.71	0	5.098e-06	3.79227	3.18713	3.75924	3.25764	1	0	1	2	1	0	1	2	1	0	1	2	1	0	1	2
	TYFPHFDLSHGSAQVK	2438	1	1	403273168		1833.89	0	1.581e-06	3.70101	3.61582	3.72688	3.72326	1	0	1	2	1	0	1	2	1	0	1	2	1	0	1	2
	VGSHAGDYGAEALER	29	1	1	403273168	Y8(Nitro)	1576.7	0	1.45e-08	3.29691	3.25312	3.52552	3.38951	1	0	1	2	1	0	1	2	1	0	1	2	1	0	1	2
	VGSHAGDYGAEALER	8	1	1	403273168	Y8(Trioxidation)	1579.7	0	1.43e-05	2.97026	2.69948	2.49121	2.7665	1	0	1	2	1	0	1	2	1	0	1	2	1	0	1	2
	FLASVSTVLTSK	58	1	1	403273168		1252.72	0	5.028e-07	2.86785	2.89451	2.84794	2.92407	1	0	1	2	1	0	1	2	1	0	1	2	1	0	1	2
	VGSHAGDYGAEALER	5	1	1	403273168	Y8(Dioxidation)	1563.71	0	1.437e-06	2.45463	2.54327		3.08227	1	0	1	2	1	0	1	2					1	0	1	2
	TYFPHFDLSHGSAQVK	28	1	1	403273168	H10(Dioxidation)	1865.89	0	6.522e-06	2.17917	1.90932	3.36444	3.51114	1	0	1	2	1	0	1	2	1	0	1	2	1	0	1	2
	TYFPHFDLSHGSAQVK	59	1	1	403273168	F6(Oxidation)	1849.89	0	6.627e-05	2.11944	2.69464	3.21128	3.24705	1	0	1	2	1	0	1	2	1	0	1	2	1	0	1	2
	MFLSFPTTK	111	1	1	403273168	M1(Oxidation)	1087.55	0	0.0002277	2.03981	2.30693	2.15939	2.2553	1	0	1	2	1	0	1	2	1	0	1	2	1	0	1	2
	AAWGKVGSHAGDYGAEALER	1	1	1	403273168	W3(Oxidation)	2060.99	0	0.002822	1.90739				1	0	1	2
	LRVDPVNFK	35	1	1	403273168		1087.64	0	0.003471	1.90093	2.11901	2.20545	2.25756	1	0	1	2	1	0	1	2	1	0	1	2	1	0	1	2
	KVADALGTAVAHVDDMPNALSALSDLHAHKLR	1	1	1	403273168	M16(Oxidation)	3352.74	0	4.603e-10		4.00364							1	0	1	4
	VADALGTAVAHVDDMPNALSALSDLHAHKLR	3	1	1	403273168		3208.66	0	3.371e-08		3.92792							1	0	1	5
	KVADALGTAVAHVDDMPNALSALSDLHAHKLR	1	1	1	403273168	M16(Oxidation); H29(Dioxidation)	3384.73	0	0.002908		3.61047							1	0	1	4
	GHGKKVADALGTAVAHVDDMPNALSALSDLHAHK	1	1	1	403273168	H2(Dioxidation); M20(Oxidation)	3494.74	0	0.001378		3.50523							1	0	1	3
	VADALGTAVAHVDDMPNALSALSDLHAHK	17	1	1	403273168	H11(Dioxidation); H26(Dioxidation)	3003.45	0	4.511e-06		3.44002	3.05562						1	0	1	3	1	0	1	3
	KVADALGTAVAHVDDMPNALSALSDLHAHK	3	1	1	403273168	H12(Nitro)	3112.55	0	0.002878		3.39385							1	0	1	4
	TYFPHFDLSHGSAQVKGHGK	5	1	1	403273168		2213.08	0	2.437e-06		2.71023	3.05442	2.44175					1	0	1	3	1	0	1	2	1	0	1	2
	TYFPHFDLSHGSAQVK	3	1	1	403273168	Y2(Trioxidation); F3(Oxidation)	1897.88	0	9.543e-05		2.59456	2.34322						1	0	1	2	1	0	1	3
	MFLSFPTTK	56	1	1	403273168		1071.56	0	0.0001166		2.2683	2.1015	2.24763					1	0	1	2	1	0	1	2	1	0	1	2
	VADALGTAVAHVDDMPNALSALSDLHAHK	1	1	1	403273168	H11(Nitro)	2984.48	0	0.004318		1.95633							1	0	1	2
	TYFPHFDLSHGSAQVK	45	1	1	403273168	Y2(Nitro)	1878.9	0	9.897e-08		1.60598	3.3816	3.60423					1	0	1	3	1	0	1	2	1	0	1	2
	TYFPHFDLSHGSAQVK	1	1	1	403273168	Y2(Trioxidation); F3(Dioxidation); H5(Oxidation)	1929.88	0	0.002016			2.66779										1	0	1	2
	TYFPHFDLSHGSAQVKGHGKK	4	1	1	403273168		2341.21	0	2.682e-06			2.65669	3.40551									1	0	1	3	1	0	1	3
	TYFPHFDLSHGSAQVK	4	1	1	403273168	Y2(Trioxidation); F3(Dioxidation)	1913.85	0	0.001261			2.38747	2.29598									1	0	1	2	1	0	1	2
	TYFPHFDLSHGSAQVK	2	1	1	403273168	H5(Oxidation); F6(Dioxidation)	1881.88	0	0.003658			1.79968										1	0	1	2
	VDPVNFK	3	1	1	403273168		818.447	0	0.009984			1.26606	1.32404									1	0	1	2	1	0	1	1
	AAWGKVGSHAGDYGAEALER	2	1	1	403273168		2044.99	0	6.899e-08				4.0274													1	0	1	2
	AAWGKVGSHAGDYGAEALER	1	1	1	403273168	W3(Dioxidation)	2076.97	0.001	0.007384			1.26666										1	0	1	2
403262069	hemoglobin subunit delta [Saimiri boliviensis boliviensis]	87.07	1	7	8419
	Sequence	# PSMs	# Proteins	# Protein Groups	Protein Group Accessions	Modifications	MH+ [Da]	q-Value	PEP	XCorr A2	XCorr B2	XCorr C2	XCorr D2	ΔScore A2	ΔCn A2	Search Engine Rank A2	Charge A2	ΔScore B2	ΔCn B2	Search Engine Rank B2	Charge B2	ΔScore C2	ΔCn C2	Search Engine Rank C2	Charge C2	ΔScore D2	ΔCn D2	Search Engine Rank D2	Charge D2
	FFESFGDLSSAAAVMGNPK	1369	1	1	403262069		1974.93	0	4.434e-12	4.81134	5.07782	5.37609	4.96989	1	0	1	2	1	0	1	2	1	0	1	2	1	0	1	2
	KVLGAFSDGLTHLDNLK	1207	2	2	403262067;403262069		1828	0	2.323e-08	4.57786	4.66051	4.85174	4.76563	1	0	1	3	1	0	1	3	1	0	1	3	1	0	1	3
	FFESFGDLSSAAAVMGNPK	284	1	1	403262069	M15(Oxidation)	1990.93	0	7.059e-11	4.26291	4.18077	4.85316	4.27296	1	0	1	2	1	0	1	2	1	0	1	2	1	0	1	2
	VLGAFSDGLTHLDNLK	2863	2	2	403262067;403262069		1699.9	0	5.738e-07	4.03202	4.06348	4.10096	4.07198	1	0	1	2	1	0	1	2	1	0	1	2	1	0	1	2
	GTFAQLSELHCDKLHVDPENFR	1250	2	2	403262067;403262069	C11(Carbamidomethyl)	2613.26	0	2.099e-06	3.52017	3.95761	3.82746	3.74014	1	0	1	3	1	0	1	3	1	0	1	3	1	0	1	3
	VLGAFSDGLTHLDNLK	9	2	2	403262067;403262069	H11(Oxidation)	1715.9	0	0.0002152	3.28873	1.57498	2.8495	2.95429	1	0	1	2	1	0	1	2	1	0	1	2	1	0	1	2
	GTFAQLSELHCDK	732	2	2	403262067;403262069	C11(Carbamidomethyl)	1505.7	0	0.0009536	3.24116	3.15159	3.30899	3.20043	1	0	1	2	1	0	1	2	1	0	1	2	1	0	1	2
	VNVDEVGGEALGR	167	1	1	403262069		1314.66	0	0.0005803	2.82616	3.03537	3.28415	3.17475	1	0	1	2	1	0	1	2	1	0	1	2	1	0	1	2
	GTFAQLSELHCDKLHVDPENFR	9	2	2	403262067;403262069	C11(Trioxidation)	2604.22	0	0.0006903	2.80276		3.36609	3.01211	1	0	1	3					1	0	1	3	1	0	1	3
	GTFAQLSELHCDK	13	2	2	403262067;403262069	C11(Trioxidation)	1496.68	0	1.249e-06	2.73354	2.5682	2.08727	2.831	1	0	1	2	1	0	1	2	1	0	1	2	1	0	1	2
	VVAGVATALAHK	6	1	1	403262069		1136.68	0	0.0009659	2.53044	2.45593	2.64489	2.12951	1	0	1	2	1	0	1	2	1	0	1	2	1	0	1	2
	GTFAQLSELHCDK	16	2	2	403262067;403262069	H10(Dioxidation); C11(Carbamidomethyl)	1537.69	0	0.001351	2.49115	2.61925	2.90247	2.57046	1	0	1	2	1	0	1	2	1	0	1	2	1	0	1	2
	LHVDPENFR	212	4	4	403262065;403309549;403262067;403262069		1126.56	0	0.001582	2.002	2.01375	2.01606	1.99442	1	0	1	2	1	0	1	2	1	0	1	2	1	0	1	2
	LLVVYPWTQR	51	4	4	403262065;403309549;403262067;403262069		1274.72	0	0.002399	1.866	2.068	2.26062	2.03624	1	0	1	2	1	0	1	2	1	0	1	2	1	0	1	2
	VLGAFSDGLTHLDNLKGTFAQLSELHCDK	83	2	2	403262067;403262069	C27(Carbamidomethyl)	3186.6	0	2.315e-08		4.74207		4.23563					1	0	1	3					1	0	1	3
	VLGAFSDGLTHLDNLKGTFAQLSELHCDK	2	2	2	403262067;403262069	H26(Dioxidation); C27(Carbamidomethyl)	3218.58	0	8.215e-07		4.10187							1	0	1	3
	GTFAQLSELHCDKLHVDPENFR	16	2	2	403262067;403262069	C11(Carbamidomethyl); H15(Oxidation)	2629.26	0	0.00284		2.88129	2.66601	2.05902					1	0	1	3	1	0	1	3	1	0	1	2
	GTFAQLSELHCDKLHVDPENFR	105	2	2	403262067;403262069	H10(Dioxidation); C11(Carbamidomethyl)	2645.27	0	0.0002994		2.09371	2.85059	3.15663					1	0	1	3	1	0	1	3	1	0	1	3
	LLGNVLVCVLAR	2	1	1	403262069	C8(Carbamidomethyl)	1326.8	0	3.651e-05		2.01898		2.3625					1	0	1	2					1	0	1	2
	EFTPQVQAAFQK	14	1	1	403262069	F10(Oxidation)	1409.72	0	0.0002247		1.99404	1.8957	2.13641					1	0	1	2	1	0	1	2	1	0	1	2
	LLVVYPWTQR	1	4	4	403262065;403309549;403262067;403262069	W7(Oxidation)	1290.71	0	0.0008144			2.16394										1	0	1	2
	VVAGVATALAHKYH	1	1	1	403262069		1436.81	0	4.466e-06				2.76844													1	0	1	2
	SAVAALWSK	1	1	1	403262069		932.521	0	0.0004088				2.34377													1	0	1	2
	LHVDPENFR	1	4	4	403262065;403309549;403262067;403262069	H2(Dioxidation)	1158.56	0	0.001263				2.27933													1	0	1	2
	GTFAQLSELHCDK	2	2	2	403262067;403262069	F3(Oxidation); C11(Carbamidomethyl)	1521.72	0	0.0002182				2.25108													1	0	1	2
	LHVDPENFR	3	4	4	403262065;403309549;403262067;403262069	H2(Oxidation)	1142.56	0	0.006617				2.1536													1	0	1	2
403262067	hemoglobin subunit beta [Saimiri boliviensis boliviensis]	72.11	1	6	16905
	Sequence	# PSMs	# Proteins	# Protein Groups	Protein Group Accessions	Modifications	MH+ [Da]	q-Value	PEP	XCorr A2	XCorr B2	XCorr C2	XCorr D2	ΔScore A2	ΔCn A2	Search Engine Rank A2	Charge A2	ΔScore B2	ΔCn B2	Search Engine Rank B2	Charge B2	ΔScore C2	ΔCn C2	Search Engine Rank C2	Charge C2	ΔScore D2	ΔCn D2	Search Engine Rank D2	Charge D2
	KVLGAFSDGLTHLDNLK	1207	2	2	403262067;403262069		1828	0	2.323e-08	4.57786	4.66051	4.85174	4.76563	1	0	1	3	1	0	1	3	1	0	1	3	1	0	1	3
	FFESFGDLSTPDAVMNNPK	2423	1	1	403262067		2115.97	0	5.58e-12	4.50876	4.46232	4.74482	4.66442	1	0	1	2	1	0	1	2	1	0	1	2	1	0	1	2
	FFESFGDLSTPDAVMNNPK	3149	1	1	403262067	M15(Oxidation)	2131.97	0	3.72e-14	4.15137	4.54766	4.39348	4.29092	1	0	1	2	1	0	1	2	1	0	1	2	1	0	1	2
	VLGAFSDGLTHLDNLK	2863	2	2	403262067;403262069		1699.9	0	5.738e-07	4.03202	4.06348	4.10096	4.07198	1	0	1	2	1	0	1	2	1	0	1	2	1	0	1	2
	VNVEDVGGEALGR	4371	1	1	403262067		1314.67	0	7.005e-06	3.527	3.56214	3.57204	3.57467	1	0	1	2	1	0	1	2	1	0	1	2	1	0	1	2
	GTFAQLSELHCDKLHVDPENFR	1250	2	2	403262067;403262069	C11(Carbamidomethyl)	2613.26	0	2.099e-06	3.52017	3.95761	3.82746	3.74014	1	0	1	3	1	0	1	3	1	0	1	3	1	0	1	3
	FFESFGDLSTPDAVMNNPK	93	1	1	403262067	M15(Dioxidation)	2147.96	0	1.976e-09	3.29593	3.50034	4.09472	4.07243	1	0	1	2	1	0	1	2	1	0	1	2	1	0	1	2
	VLGAFSDGLTHLDNLK	9	2	2	403262067;403262069	H11(Oxidation)	1715.9	0	0.0002152	3.28873	1.57498	2.8495	2.95429	1	0	1	2	1	0	1	2	1	0	1	2	1	0	1	2
	GTFAQLSELHCDK	732	2	2	403262067;403262069	C11(Carbamidomethyl)	1505.7	0	0.0009536	3.24116	3.15159	3.30899	3.20043	1	0	1	2	1	0	1	2	1	0	1	2	1	0	1	2
	VVAGVANALAHKYH	72	1	1	403262067		1449.8	0	0.000393	3.18393	2.86277	3.30055	3.06479	1	0	1	2	1	0	1	2	1	0	1	2	1	0	1	2
	VVAGVANALAHK	131	1	1	403262067		1149.67	0	2.121e-08	2.85269	3.00664	2.96359	3.00807	1	0	1	2	1	0	1	2	1	0	1	2	1	0	1	2
	FFESFGDLSTPDAVMNNPK	5	1	1	403262067	F1(Dioxidation); F2(Dioxidation); F5(Oxidation)	2195.95	0	3.685e-05	2.82396	2.16849		2.85356	1	0	1	2	1	0	1	2					1	0	1	2
	GTFAQLSELHCDKLHVDPENFR	9	2	2	403262067;403262069	C11(Trioxidation)	2604.22	0	0.0006903	2.80276		3.36609	3.01211	1	0	1	3					1	0	1	3	1	0	1	3
	GTFAQLSELHCDK	13	2	2	403262067;403262069	C11(Trioxidation)	1496.68	0	1.249e-06	2.73354	2.5682	2.08727	2.831	1	0	1	2	1	0	1	2	1	0	1	2	1	0	1	2
	VVAGVANALAHKYH	3	1	1	403262067	Y13(Oxidation)	1465.79	0	0.00487	2.66751		2.47609	2.32754	1	0	1	2					1	0	1	2	1	0	1	2
	GTFAQLSELHCDK	16	2	2	403262067;403262069	H10(Dioxidation); C11(Carbamidomethyl)	1537.69	0	0.001351	2.49115	2.61925	2.90247	2.57046	1	0	1	2	1	0	1	2	1	0	1	2	1	0	1	2
	FFESFGDLSTPDAVMNNPK	2	1	1	403262067	F1(Oxidation); F2(Oxidation); F5(Dioxidation)	2179.95	0	0.006607	2.19331		2.49345		1	0	1	2					1	0	1	2
	LHVDPENFR	212	4	4	403262065;403309549;403262067;403262069		1126.56	0	0.001582	2.002	2.01375	2.01606	1.99442	1	0	1	2	1	0	1	2	1	0	1	2	1	0	1	2
	LLVVYPWTQR	51	4	4	403262065;403309549;403262067;403262069		1274.72	0	0.002399	1.866	2.068	2.26062	2.03624	1	0	1	2	1	0	1	2	1	0	1	2	1	0	1	2
	AAVTALWGK	16	1	1	403262067	W7(Oxidation)	932.522	0	0.0001615	1.84001	2.08561	2.29112	2.43076	1	0	1	2	1	0	1	2	1	0	1	2	1	0	1	2
	AAVTALWGK	50	1	1	403262067		916.527	0	6.2e-06	1.79375	2.33132	2.33968	2.7388	1	0	1	2	1	0	1	2	1	0	1	2	1	0	1	2
	VLGAFSDGLTHLDNLKGTFAQLSELHCDK	83	2	2	403262067;403262069	C27(Carbamidomethyl)	3186.6	0	2.315e-08		4.74207		4.23563					1	0	1	3					1	0	1	3
	VLGAFSDGLTHLDNLKGTFAQLSELHCDK	2	2	2	403262067;403262069	H26(Dioxidation); C27(Carbamidomethyl)	3218.58	0	8.215e-07		4.10187							1	0	1	3
	GTFAQLSELHCDKLHVDPENFR	16	2	2	403262067;403262069	C11(Carbamidomethyl); H15(Oxidation)	2629.26	0	0.00284		2.88129	2.66601	2.05902					1	0	1	3	1	0	1	3	1	0	1	2
	VVAGVANALAHK	4	1	1	403262067	H11(Oxidation)	1165.67	0	0.003297		2.33764	2.09017						1	0	1	2	1	0	1	2
	GTFAQLSELHCDKLHVDPENFR	105	2	2	403262067;403262069	H10(Dioxidation); C11(Carbamidomethyl)	2645.27	0	0.0002994		2.09371	2.85059	3.15663					1	0	1	3	1	0	1	3	1	0	1	3
	LLVVYPWTQR	1	4	4	403262065;403309549;403262067;403262069	W7(Oxidation)	1290.71	0	0.0008144			2.16394										1	0	1	2
	FFESFGDLSTPDAVMNNPKVK	6	1	1	403262067	M15(Oxidation)	2359.14	0	0.003981			2.13554	2.44505									1	0	1	3	1	0	1	3
	VVAGVANALAHKYH	1	1	1	403262067	Y13(Trioxidation)	1497.79	0	0.0003541				2.80179													1	0	1	2
	FFESFGDLSTPDAVMNNPK	1	1	1	403262067	F1(Oxidation); F2(Nitro)	2176.97	0	0.009168				2.47311													1	0	1	2
	LHVDPENFR	1	4	4	403262065;403309549;403262067;403262069	H2(Dioxidation)	1158.56	0	0.001263				2.27933													1	0	1	2
	GTFAQLSELHCDK	2	2	2	403262067;403262069	F3(Oxidation); C11(Carbamidomethyl)	1521.72	0	0.0002182				2.25108													1	0	1	2
	LHVDPENFR	3	4	4	403262065;403309549;403262067;403262069	H2(Oxidation)	1142.56	0	0.006617				2.1536													1	0	1	2
	AAVTALWGK	2	1	1	403262067	W7(Dioxidation)	948.515	0	0.009893				1.81466													1	0	1	2
	FFESFGDLSTPDAVMNNPK	1	1	1	403262067	F1(Dioxidation); M15(Oxidation)	2163.97	0	0.009817				1.55838													1	0	1	2
PVP01_1244000.1	PVP01_1244000.1 | gene=PVP01_1244000 | organism=Plasmodium_vivax_P01 | gene_product=glyceraldehyde-3-phosphate dehydrogenase, putative | transcript_product=glyceraldehyde-3-phosphate dehydrogenase, putative | location=PvP01_12_v1:1802460-1803841(-) | protein_length=337 | sequence_SO=chromosome | SO=protein_coding	72.11	1	21	1679
	Sequence	# PSMs	# Proteins	# Protein Groups	Protein Group Accessions	Modifications	MH+ [Da]	q-Value	PEP	XCorr A2	XCorr B2	XCorr C2	XCorr D2	ΔScore A2	ΔCn A2	Search Engine Rank A2	Charge A2	ΔScore B2	ΔCn B2	Search Engine Rank B2	Charge B2	ΔScore C2	ΔCn C2	Search Engine Rank C2	Charge C2	ΔScore D2	ΔCn D2	Search Engine Rank D2	Charge D2
	VLHDNFGIVEGLMTTVHASTANQLVVDGPSK	800	1	1	PVP01_1244000.1	M13(Oxidation)	3265.65	0	7.291e-13	5.27919	5.6504	5.0554	5.31229	1	0	1	3	1	0	1	3	1	0	1	3	1	0	1	3
	IFVHSEKDPAQIPWGK	15	1	1	PVP01_1244000.1		1851.98	0	3.054e-05	4.4617	2.96924	2.47475	4.23863	1	0	1	3	1	0	1	2	1	0	1	2	1	0	1	3
	YEIDVVCESTGVFLTK	256	1	1	PVP01_1244000.1	C7(Carbamidomethyl)	1859.92	0	3.847e-10	4.32345	3.70058	4.25078	4.58304	1	0	1	2	1	0	1	2	1	0	1	2	1	0	1	2
	QLIVSNASCTTNCLSPIAK	18	1	1	PVP01_1244000.1	C9(Carbamidomethyl); C13(Carbamidomethyl)	2077.05	0	1.568e-09	3.59289	3.13814	3.4135	4.24001	1	0	1	2	1	0	1	2	1	0	1	2	1	0	1	2
	GILGYTEDEVVSQDFVHDKR	134	1	1	PVP01_1244000.1		2307.13	0	0.0001017	3.53647	3.07917	3.45196	3.51013	1	0	1	2	1	0	1	2	1	0	1	2	1	0	1	2
	YDSIHGVFPAEVTPGDGCFTVGNK	103	1	1	PVP01_1244000.1	C18(Carbamidomethyl)	2567.2	0	3.105e-07	3.47564	3.80829	3.17057	3.80805	1	0	1	2	1	0	1	2	1	0	1	2	1	0	1	3
	LEKPAKYEEIAAQMK	11	1	1	PVP01_1244000.1		1748.93	0	3.738e-05	3.44568	3.05844		3.11213	1	0	1	3	1	0	1	2					1	0	1	2
	IFVHSEKDPAQIPWGK	5	1	1	PVP01_1244000.1	W14(Oxidation)	1867.97	0	0.0002278	3.32742		2.92205		1	0	1	2					1	0	1	3
	KVIMSAPPKDDTPIYVMGINHDK	3	1	1	PVP01_1244000.1	M4(Oxidation); M17(Oxidation)	2601.31	0	0.006618	3.06932			2.60783	1	0	1	3									1	0	1	3
	SDIEVVAVNDPFMDIK	109	1	1	PVP01_1244000.1		1791.89	0	7.716e-09	2.93456	3.9178	3.87842	3.95305	1	0	1	2	1	0	1	2	1	0	1	2	1	0	1	2
	GILGYTEDEVVSQDFVHDK	3	1	1	PVP01_1244000.1		2151.02	0	0.007499	2.85303		2.23947	2.39254	1	0	1	2					1	0	1	2	1	0	1	3
	VLDLAVHITKH	7	1	1	PVP01_1244000.1		1245.73	0	0.001218	2.74319		2.32452	2.61586	1	0	1	2					1	0	1	2	1	0	1	2
	LEKPAKYEEIAAQMK	6	1	1	PVP01_1244000.1	M14(Oxidation)	1764.93	0	1.859e-07	2.61805	2.97738	1.64058		1	0	1	2	1	0	1	2	1	0	1	2
	VPIGTVSVVDLVCR	78	1	1	PVP01_1244000.1	C13(Carbamidomethyl)	1513.85	0	5.775e-07	2.36674	1.89056	2.58334	3.15029	1	0	1	2	1	0	1	2	1	0	1	2	1	0	1	2
	YDSIHGVFPAEVTPGDGCFTVGNKK	11	1	1	PVP01_1244000.1	C18(Carbamidomethyl)	2695.3	0	2.101e-06	2.29776	3.43905	2.32714	3.8794	1	0	1	2	1	0	1	3	1	0	1	2	1	0	1	3
	VLHDNFGIVEGLMTTVHASTANQLVVDGPSK	12	1	1	PVP01_1244000.1		3249.65	0	4.578e-06		4.16716	5.34729						1	0	1	3	1	0	1	3
	YDSIHGVFPAEVTPGDGCFTVGNKK	34	1	1	PVP01_1244000.1	C18(Carbamidomethyl); F19(Dioxidation)	2727.26	0	0.0003844		3.13818	4.63925	3.12504					1	0	1	2	1	0	1	4	1	0	1	3
	YDSIHGVFPAEVTPGDGCFTVGNK	19	1	1	PVP01_1244000.1	C18(Carbamidomethyl); F19(Oxidation)	2583.19	0	3.281e-05		2.67276	2.26439	3.2616					1	0	1	3	1	0	1	3	1	0	1	3
	VIMSAPPKDDTPIYVMGINHDK	5	1	1	PVP01_1244000.1	M3(Oxidation); M16(Oxidation)	2473.22	0	0.001278		2.45729	2.58649	2.17205					1	0	1	3	1	0	1	3	1	0	1	3
	VLDLAVHITK	18	1	1	PVP01_1244000.1		1108.67	0	0.0009647		2.28872	2.57027	2.55743					1	0	1	2	1	0	1	2	1	0	1	2
	VIMSAPPKDDTPIYVMGINHDK	3	1	1	PVP01_1244000.1	M3(Dioxidation); M16(Dioxidation)	2505.2	0	0.005343		2.1402	2.39574						1	0	1	2	1	0	1	3
	YDSIHGVFPAEVTPGDGCFTVGNKK	3	1	1	PVP01_1244000.1	C18(Carbamidomethyl); F19(Oxidation)	2711.27	0	0.002074			3.37779										1	0	1	4
	VIMSAPPKDDTPIYVMGINHDK	3	1	1	PVP01_1244000.1	M3(Dioxidation); M16(Oxidation)	2489.21	0	0.0003177			3.00448	2.81945									1	0	1	3	1	0	1	3
	CALSNIIPASTGAAK	10	1	1	PVP01_1244000.1	C1(Carbamidomethyl)	1473.78	0	7.406e-08			2.97492	3.27593									1	0	1	2	1	0	1	2
	DDTPIYVMGINHDKYDPK	2	1	1	PVP01_1244000.1	M8(Dioxidation)	2152.99	0	0.0009233			2.3899	1.8251									1	0	1	2	1	0	1	2
	IFVHSEKDPAQIPWGK	2	1	1	PVP01_1244000.1	W14(Dioxidation)	1883.98	0	0.0005618			2.22032	2.36428									1	0	1	2	1	0	1	2
	DDTPIYVMGINHDKYDPK	1	1	1	PVP01_1244000.1	M8(Oxidation)	2136.99	0	0.001571			2.13609										1	0	1	2
	LEKPAKYEEIAAQMK	1	1	1	PVP01_1244000.1	M14(Dioxidation)	1780.92	0	0.001104			2.03479										1	0	1	2
	KVIMSAPPKDDTPIYVMGINHDK	1	1	1	PVP01_1244000.1	M4(Oxidation)	2585.32	0	0.001186				3.43285													1	0	1	3
	AGLALNDNFFK	1	1	1	PVP01_1244000.1		1209.63	0	0.0001983				2.6643													1	0	1	2
	KIFVHSEKDPAQIPWGK	1	1	1	PVP01_1244000.1		1980.09	0	0.004676				2.44614													1	0	1	2
	SDIEVVAVNDPFMDIK	2	1	1	PVP01_1244000.1	M13(Oxidation)	1807.89	0	0.0004498				2.37204													1	0	1	1
	YEEIAAQMK	1	1	1	PVP01_1244000.1	M8(Oxidation)	1098.52	0	0.0004437				1.8861													1	0	1	2
	SSIFDLK	1	1	1	PVP01_1244000.1		809.444	0	0.003879				1.75024													1	0	1	2
PVP01_1122700.1	PVP01_1122700.1 | gene=PVP01_1122700 | organism=Plasmodium_vivax_P01 | gene_product=pyruvate kinase, putative | transcript_product=pyruvate kinase, putative | location=PvP01_11_v1:1002220-1004510(-) | protein_length=511 | sequence_SO=chromosome | SO=protein_coding	67.32	1	24	1365
	Sequence	# PSMs	# Proteins	# Protein Groups	Protein Group Accessions	Modifications	MH+ [Da]	q-Value	PEP	XCorr A2	XCorr B2	XCorr C2	XCorr D2	ΔScore A2	ΔCn A2	Search Engine Rank A2	Charge A2	ΔScore B2	ΔCn B2	Search Engine Rank B2	Charge B2	ΔScore C2	ΔCn C2	Search Engine Rank C2	Charge C2	ΔScore D2	ΔCn D2	Search Engine Rank D2	Charge D2
	AEVTDVANAVLDGTDCVMLSGETAGGKFPVEAVTIMSK	168	1	1	PVP01_1122700.1	C16(Carbamidomethyl); M18(Oxidation); M36(Oxidation)	3914.85	0	1.878e-13	5.60354	6.10826	5.42181	5.38981	1	0	1	3	1	0	1	3	1	0	1	3	1	0	1	3
	VLETHDDHVITEVLNSATIGEK	44	1	1	PVP01_1122700.1		2420.25	0	1.143e-07	4.41433	3.98062	4.23347	4.85978	1	0	1	2	1	0	1	3	1	0	1	3	1	0	1	2
	AEVTDVANAVLDGTDCVMLSGETAGGK	107	1	1	PVP01_1122700.1	C16(Carbamidomethyl)	2680.25	0	2.384e-09	4.03288	4.36208	4.19354	4.0082	1	0	1	2	1	0	1	2	1	0	1	2	1	0	1	2
	ICLEAEACIDYK	721	1	1	PVP01_1122700.1	C2(Carbamidomethyl); C8(Carbamidomethyl)	1484.69	0	6.983e-08	3.35794	3.34939	3.80331	3.83129	1	0	1	2	1	0	1	2	1	0	1	2	1	0	1	2
	LLYQSLVGAIDTPISVQEAVAR	100	1	1	PVP01_1122700.1		2343.29	0	1.657e-09	3.08684	4.44227	4.76232	3.97158	1	0	1	2	1	0	1	3	1	0	1	3	1	0	1	3
	VGDSAICIHGIKEEVAGATNLMK	1	1	1	PVP01_1122700.1	C7(Carbamidomethyl); M22(Oxidation)	2429.22	0	0.004625	2.77174				1	0	1	2
	LVTDYEFLGDETCIACSYK	73	1	1	PVP01_1122700.1	C13(Carbamidomethyl); C16(Carbamidomethyl)	2284.04	0	3.702e-09	2.438	2.21739	3.37902	3.8193	1	0	1	2	1	0	1	2	1	0	1	2	1	0	1	2
	SVETLVQLIDAGMNICR	10	1	1	PVP01_1122700.1	C16(Carbamidomethyl)	1918.98	0	0.0002132	1.88283	3.06178			1	0	1	2	1	0	1	2
	AEVTDVANAVLDGTDCVMLSGETAGGKFPVEAVTIMSK	24	1	1	PVP01_1122700.1	C16(Carbamidomethyl); M18(Oxidation)	3898.87	0	7.717e-10		4.28682	3.0881	3.9857					1	0	1	3	1	0	1	3	1	0	1	3
	CNLQGKPIITATQMLESMTK	1	1	1	PVP01_1122700.1	C1(Carbamidomethyl)	2264.15	0	7.331e-09		3.39773							1	0	1	2
	FNFSHGSHDDHKEMFNNVLK	16	1	1	PVP01_1122700.1	M14(Oxidation)	2419.11	0	1.609e-05		3.3171	3.04443	3.48286					1	0	1	2	1	0	1	3	1	0	1	3
	VGDSAICIHGIKEEVAGATNLMK	3	1	1	PVP01_1122700.1	C7(Carbamidomethyl)	2413.23	0	2.665e-07		3.09007		4.00838					1	0	1	2					1	0	1	2
	FNFSHGSHDDHKEMFNNVLK	9	1	1	PVP01_1122700.1	M14(Dioxidation)	2435.08	0	0.001287		2.97303	3.73599	2.9929					1	0	1	3	1	0	1	3	1	0	1	3
	SVETLVQLIDAGMNICR	16	1	1	PVP01_1122700.1	M13(Oxidation); C16(Carbamidomethyl)	1934.97	0	2.092e-06		2.72607							1	0	1	2
	VGSFQGTDNVLR	3	1	1	PVP01_1122700.1		1292.66	0	0.0002048		2.35831		2.59545					1	0	1	2					1	0	1	2
	FNFSHGSHDDHK	10	1	1	PVP01_1122700.1		1427.6	0	0.002757		2.20164	2.51361	2.38134					1	0	1	2	1	0	1	2	1	0	1	2
	AEVTDVANAVLDGTDCVMLSGETAGGK	9	1	1	PVP01_1122700.1	C16(Carbamidomethyl); M18(Oxidation)	2696.23	0	0.0008386		2.10318	2.99281	2.89111					1	0	1	2	1	0	1	2	1	0	1	2
	EGNIILIADGSVSCK	13	1	1	PVP01_1122700.1	C14(Carbamidomethyl)	1575.8	0	5.991e-07		1.02608	3.04423	2.724					1	0	1	2	1	0	1	2	1	0	1	2
	AEVTDVANAVLDGTDCVMLSGETAGGKFPVEAVTIMSK	8	1	1	PVP01_1122700.1	C16(Carbamidomethyl); M18(Dioxidation); M36(Oxidation)	3930.87	0	5.121e-05			4.22646	4.53013									1	0	1	3	1	0	1	3
	AQEQRPNALLGMLLDTKGPEIR	1	1	1	PVP01_1122700.1		2450.32	0	2.848e-05			3.71569										1	0	1	3
	NSTTGASLQSAANITLR	15	1	1	PVP01_1122700.1		1704.89	0	1.882e-06			3.57493	2.79232									1	0	1	2	1	0	1	2
	AQEQRPNALLGMLLDTK	2	1	1	PVP01_1122700.1		1898.03	0	0.0006249			2.54588	2.97									1	0	1	2	1	0	1	2
	GDLGMEISPEK	1	1	1	PVP01_1122700.1	M5(Oxidation)	1191.55	0	0.001421			2.04493										1	0	1	2
	ILAESDGIMIAR	1	1	1	PVP01_1122700.1		1288.69	0	0.002512			1.77528										1	0	1	2
	VGDSAICIHGIK	1	1	1	PVP01_1122700.1	C7(Carbamidomethyl)	1269.66	0	0.002502			1.45483										1	0	1	2
	IENIEGIINFDK	3	1	1	PVP01_1122700.1		1404.74	0	6.034e-07				3.17335													1	0	1	2
	THIVCTLGPACK	1	1	1	PVP01_1122700.1	C5(Carbamidomethyl); C11(Carbamidomethyl)	1356.68	0	0.0003129				2.46152													1	0	1	2
	GDLGMEISPEK	1	1	1	PVP01_1122700.1		1175.57	0	0.0008628				2.43677													1	0	1	2
	VDLPVIGEK	1	1	1	PVP01_1122700.1		969.567	0	0.002055				2.03641													1	0	1	2
	QILEPSTVDLR	1	1	1	PVP01_1122700.1		1270.71	0	0.002848				1.81674													1	0	1	2
	YKPSCTILALSASDSTVR	1	1	1	PVP01_1122700.1	C5(Carbamidomethyl)	1969.02	0	0.005759				1.45112													1	0	1	2
403305326	flavin reductase (NADPH) [Saimiri boliviensis boliviensis]	63.59	1	8	195
	Sequence	# PSMs	# Proteins	# Protein Groups	Protein Group Accessions	Modifications	MH+ [Da]	q-Value	PEP	XCorr A2	XCorr B2	XCorr C2	XCorr D2	ΔScore A2	ΔCn A2	Search Engine Rank A2	Charge A2	ΔScore B2	ΔCn B2	Search Engine Rank B2	Charge B2	ΔScore C2	ΔCn C2	Search Engine Rank C2	Charge C2	ΔScore D2	ΔCn D2	Search Engine Rank D2	Charge D2
	LPSEGPQPAHVVVGDVLQAADVDK	41	1	1	403305326		2441.27	0	2.27e-13	4.79515	5.13329	4.98316	4.0744	1	0	1	3	1	0	1	3	1	0	1	3	1	0	1	2
	LPSEGPQPAHVVVGDVLQAADVDKTVAGQDAVIVLLGTR	9	1	1	403305326		3935.12	0	1.201e-06	3.72916		4.25581	4.21364	1	0	1	3					1	0	1	3	1	0	1	3
	TVAGQDAVIVLLGTR	11	1	1	403305326		1512.87	0	0.0001094	3.61132		2.96995	2.403	1	0	1	2					1	0	1	2	1	0	1	2
	YVAVMPPHIGDQPLTGAYTVTLDGR	54	1	1	403305326	M5(Oxidation)	2687.37	0	3.317e-08	3.55043	3.99966	2.6779	4.07089	1	0	1	3	1	0	1	3	1	0	1	2	1	0	1	3
	VVACTSAFLLWDPSK	25	1	1	403305326	C4(Carbamidomethyl)	1693.87	0	2.672e-05	2.67192	2.47468	2.4444	2.81462	1	0	1	2	1	0	1	2	1	0	1	2	1	0	1	2
	YVAVMPPHIGDQPLTGAYTVTLDGR	37	1	1	403305326		2671.37	0	1.526e-09	2.21844	2.46266	3.43757	4.05039	1	0	1	2	1	0	1	2	1	0	1	3	1	0	1	3
	HDLGHFMLHCLTTDEYDGHSTYPSHQYQ	2	1	1	403305326	M7(Oxidation); H9(Dioxidation); C10(Carbamidomethyl)	3437.41	0	0.001919		2.93044	3.21706						1	0	1	3	1	0	1	3
	LQAVTDDHIR	6	1	1	403305326		1167.61	0	0.0004936		1.9967	2.17341	2.00661					1	0	1	2	1	0	1	2	1	0	1	2
	YVAVMPPHIGDQPLTGAYTVTLDGR	5	1	1	403305326	M5(Dioxidation)	2703.36	0	5.649e-07				3.31326													1	0	1	3
	HDLGHFMLHCLTTDEYDGHSTYPSHQYQ	1	1	1	403305326	M7(Oxidation); C10(Carbamidomethyl)	3405.46	0	0.00206				2.95026													1	0	1	3
	NDLSPTTVMSEGAR	4	1	1	403305326		1477.7	0	6.458e-07				2.73872													1	0	1	2
PVP01_0816000.1	PVP01_0816000.1 | gene=PVP01_0816000 | organism=Plasmodium_vivax_P01 | gene_product=enolase, putative | transcript_product=enolase, putative | location=PvP01_08_v1:703699-705643(+) | protein_length=446 | sequence_SO=chromosome | SO=protein_coding	60.09	4	19	4810
	Sequence	# PSMs	# Proteins	# Protein Groups	Protein Group Accessions	Modifications	MH+ [Da]	q-Value	PEP	XCorr A2	XCorr B2	XCorr C2	XCorr D2	ΔScore A2	ΔCn A2	Search Engine Rank A2	Charge A2	ΔScore B2	ΔCn B2	Search Engine Rank B2	Charge B2	ΔScore C2	ΔCn C2	Search Engine Rank C2	Charge C2	ΔScore D2	ΔCn D2	Search Engine Rank D2	Charge D2
	KYPIISIEDPFDQDDWENYAK	138	1	1	PVP01_0816000.1		2586.2	0	1.632e-07	5.26179	2.92526	5.55573	4.17897	1	0	1	3	1	0	1	2	1	0	1	3	1	0	1	3
	IAMDVAASEFYQADTK	964	1	1	PVP01_0816000.1		1759.82	0	2.119e-07	4.25029	4.32954	4.42893	4.39034	1	0	1	2	1	0	1	2	1	0	1	2	1	0	1	2
	VNQIGSITEAIEACLLSQK	1365	1	1	PVP01_0816000.1	C14(Carbamidomethyl)	2074.08	0	1.147e-11	4.24214	4.35642	4.53471	3.69029	1	0	1	2	1	0	1	2	1	0	1	2	1	0	1	2
	GNPTVEVDLETNVGIFR	1776	1	1	PVP01_0816000.1		1859.95	0	4.231e-06	3.85645	3.92776	4.09854	3.95314	1	0	1	2	1	0	1	2	1	0	1	2	1	0	1	2
	TGAELVNLYIDMVK	160	1	1	PVP01_0816000.1		1565.83	0	2.048e-09	3.6874	3.77857	3.42624	3.74904	1	0	1	2	1	0	1	2	1	0	1	2	1	0	1	2
	YPIISIEDPFDQDDWENYAK	215	1	1	PVP01_0816000.1		2458.13	0	5.354e-08	3.66089	3.45094	3.61854	3.93931	1	0	1	2	1	0	1	2	1	0	1	2	1	0	1	2
	KIDNMMVEELDGSKNEWGWSK	13	1	1	PVP01_0816000.1		2496.16	0	0.001739	3.6292		3.14808	3.58913	1	0	1	2					1	0	1	3	1	0	1	2
	KYGIDATNVGDEGGFAPNILNANEALDLLVSAIK	1	1	1	PVP01_0816000.1		3502.79	0	0.003884	3.45107				1	0	1	3
	AAVPSGASTGIYEALELR	51	5	2	PVP01_0816000.1 ;403272224		1804.96	0	1.559e-07	3.16343	3.35651	3.38463	3.55778	1	0	1	2	1	0	1	2	1	0	1	2	1	0	1	2
	IAMDVAASEFYQADTK	5	1	1	PVP01_0816000.1	M3(Oxidation)	1775.82	0	1.186e-05	3.00639		3.25844	2.5367	1	0	1	2					1	0	1	2	1	0	1	2
	LSFQEFMIVPVGAPNFK	8	1	1	PVP01_0816000.1		1924	0	3.032e-05	2.92842	2.82572	3.02758		1	0	1	2	1	0	1	2	1	0	1	2
	IEESLGSNALFAGEK	7	1	1	PVP01_0816000.1		1564.78	0	9.839e-10	2.82848		3.57174	3.22529	1	0	1	2					1	0	1	2	1	0	1	2
	YGIDATNVGDEGGFAPNILNANEALDLLVSAIK	6	1	1	PVP01_0816000.1		3374.72	0	9.193e-05	2.7947		3.0392	3.40306	1	0	1	3					1	0	1	2	1	0	1	2
	SGETEDVFIADLVVALR	14	1	1	PVP01_0816000.1		1833.96	0	3.067e-09	2.64284		3.48124	3.42498	1	0	1	2					1	0	1	2	1	0	1	2
	NDQMVLPVPCLNVINGGSHAGNK	5	1	1	PVP01_0816000.1	C10(Carbamidomethyl)	2434.2	0	1.666e-10	1.84397	2.45152	2.44492		1	0	1	2	1	0	1	2	1	0	1	2
	KYPIISIEDPFDQDDWENYAK	5	1	1	PVP01_0816000.1	W16(Dioxidation)	2618.2	0	5.248e-10		4.88187		2.62772					1	0	1	3					1	0	1	2
	DVQIVGDDLLVTNPTR	46	1	1	PVP01_0816000.1		1754.94	0	1.008e-05		3.15863		3.47246					1	0	1	2					1	0	1	1
	YGAEVYHTLK	1	1	1	PVP01_0816000.1		1180.6	0	1.097e-05		2.79722							1	0	1	2
	KIDNMMVEELDGSK	2	1	1	PVP01_0816000.1	M5(Oxidation); M6(Oxidation)	1640.75	0	0.0008772		2.66517	2.76603						1	0	1	2	1	0	1	2
	TGAELVNLYIDMVK	2	1	1	PVP01_0816000.1	M12(Oxidation)	1581.82	0	0.0009213		2.32689							1	0	1	2
	KIDNMMVEELDGSK	2	1	1	PVP01_0816000.1	M5(Oxidation)	1624.76	0	3.526e-05		2.04937		2.79394					1	0	1	2					1	0	1	2
	NINEHIAPK	2	1	1	PVP01_0816000.1		1035.56	0	0.0001299		1.86628							1	0	1	2
	VNQIGSITEAIEACLLSQK	9	1	1	PVP01_0816000.1	C14(Trioxidation)	2065.05	0	4.301e-08		1.55257	3.20477						1	0	1	2	1	0	1	2
	KIDNMMVEELDGSK	1	1	1	PVP01_0816000.1		1608.76	0	8.561e-06			3.36217										1	0	1	2
	KIDNMMVEELDGSKNEWGWSK	1	1	1	PVP01_0816000.1	M5(Oxidation)	2512.15	0	1.565e-05			2.81103										1	0	1	3
	KNDQMVLPVPCLNVINGGSHAGNK	1	1	1	PVP01_0816000.1	C11(Carbamidomethyl)	2562.3	0	4.864e-09				4.01651													1	0	1	3
	YPIISIEDPFDQDDWENYAK	9	1	1	PVP01_0816000.1	W15(Oxidation)	2474.13	0	4.018e-06				2.72296													1	0	1	2
	IDNMMVEELDGSK	1	1	1	PVP01_0816000.1		1480.68	0	2.64e-05				2.01943													1	0	1	2
PVP01_0721000.1	PVP01_0721000.1 | gene=PVP01_0721000 | organism=Plasmodium_vivax_P01 | gene_product=phosphoglycerate kinase, putative | transcript_product=phosphoglycerate kinase, putative | location=PvP01_07_v1:911180-912430(+) | protein_length=416 | sequence_SO=chromosome | SO=protein_coding	59.38	1	20	140
	Sequence	# PSMs	# Proteins	# Protein Groups	Protein Group Accessions	Modifications	MH+ [Da]	q-Value	PEP	XCorr A2	XCorr B2	XCorr C2	XCorr D2	ΔScore A2	ΔCn A2	Search Engine Rank A2	Charge A2	ΔScore B2	ΔCn B2	Search Engine Rank B2	Charge B2	ΔScore C2	ΔCn C2	Search Engine Rank C2	Charge C2	ΔScore D2	ΔCn D2	Search Engine Rank D2	Charge D2
	YTLKPVAETLGTLLGEEVLFLSDCVGEEVAAQINQAK	1	1	1	PVP01_0721000.1	F20(Oxidation); C24(Carbamidomethyl)	4022.07	0	0.004467	4.47122				1	0	1	3
	FHVEEEGKGVDAAGNK	25	1	1	PVP01_0721000.1		1686.81	0	1.349e-05	4.04174	4.01746	3.94859	3.87882	1	0	1	2	1	0	1	2	1	0	1	2	1	0	1	2
	KNEISHVSTGGGASLELLEGK	15	1	1	PVP01_0721000.1		2126.12	0	2.357e-14	3.91299	4.46509	3.76299	3.47193	1	0	1	3	1	0	1	3	1	0	1	3	1	0	1	2
	VVTDEEGIEDKWMGLDAGPK	3	1	1	PVP01_0721000.1		2189.04	0	0.008819	2.76864	2.61184			1	0	1	2	1	0	1	2
	ITATLPTIHHLK	3	1	1	PVP01_0721000.1		1344.8	0	0.0037	2.42158		2.30983	2.22163	1	0	1	2					1	0	1	2	1	0	1	2
	SIENYKDVILSSK	6	1	1	PVP01_0721000.1		1495.81	0	0.0001216	2.36631			3.07235	1	0	1	2									1	0	1	2
	KGAISIVGGGDTASLVEQQQK	5	1	1	PVP01_0721000.1		2086.13	0	1.814e-09		3.75517	4.3914	4.683					1	0	1	2	1	0	1	2	1	0	1	2
	GAISIVGGGDTASLVEQQQK	5	1	1	PVP01_0721000.1		1958.03	0	2.753e-09		2.74118		3.64969					1	0	1	2					1	0	1	2
	LGDVFINDAFGTAHR	9	1	1	PVP01_0721000.1		1632.82	0	9.198e-06		2.67915	2.13977	2.73779					1	0	1	2	1	0	1	2	1	0	1	2
	GSIECLNLVIEATK	39	1	1	PVP01_0721000.1	C5(Carbamidomethyl)	1546.81	0	0.001246		2.56971	3.01782	2.92519					1	0	1	2	1	0	1	2	1	0	1	2
	ITATLPTIHHLKK	2	1	1	PVP01_0721000.1		1472.89	0	0.0006084		2.50371		2.21673					1	0	1	2					1	0	1	2
	VVTDEEGIEDKWMGLDAGPK	5	1	1	PVP01_0721000.1	W12(Oxidation); M13(Oxidation)	2221.05	0	0.001307		2.41741	2.4154	2.622					1	0	1	2	1	0	1	2	1	0	1	2
	TIIWNGPQGVFEMPNFAK	2	1	1	PVP01_0721000.1		2049.02	0	0.002557		2.10903	1.78181						1	0	1	2	1	0	1	2
	GSIECLNLVIEATKK	5	1	1	PVP01_0721000.1	C5(Carbamidomethyl)	1674.91	0	6.518e-06		2.08238	3.36115	2.94014					1	0	1	2	1	0	1	2	1	0	1	2
	IGDSLFDEAGSK	4	1	1	PVP01_0721000.1		1238.6	0	1.065e-05		1.46315		2.5709					1	0	1	2					1	0	1	2
	NEISHVSTGGGASLELLEGK	1	1	1	PVP01_0721000.1		1998.02	0	2.03e-07			3.12927										1	0	1	2
	VVTDEEGIEDK	1	1	1	PVP01_0721000.1		1233.59	0	0.00252			2.31238										1	0	1	2
	VADKFDNNANTK	2	1	1	PVP01_0721000.1		1336.65	0	0.001678			1.87944										1	0	1	2
	VDFNVPIENGVIK	2	1	1	PVP01_0721000.1		1443.79	0	0.001992				2.55398													1	0	1	1
	DNSVILLENLR	3	1	1	PVP01_0721000.1		1285.72	0	0.002778				2.37951													1	0	1	1
	ELPGVVALSSK	1	1	1	PVP01_0721000.1		1099.64	0	0.003315				2.07745													1	0	1	2
	VVTDEEGIEDKWMGLDAGPK	1	1	1	PVP01_0721000.1	M13(Oxidation)	2205.05	0	0.005336				1.56807													1	0	1	2
PVP01_1114800.1	PVP01_1114800.1 | gene=PVP01_1114800 | organism=Plasmodium_vivax_P01 | gene_product=elongation factor 1-alpha, putative | transcript_product=elongation factor 1-alpha, putative | location=PvP01_11_v1:631642-632973(-) | protein_length=443 | sequence_SO=chromosome | SO=protein_coding	56.88	4	21	946
	Sequence	# PSMs	# Proteins	# Protein Groups	Protein Group Accessions	Modifications	MH+ [Da]	q-Value	PEP	XCorr A2	XCorr B2	XCorr C2	XCorr D2	ΔScore A2	ΔCn A2	Search Engine Rank A2	Charge A2	ΔScore B2	ΔCn B2	Search Engine Rank B2	Charge B2	ΔScore C2	ΔCn C2	Search Engine Rank C2	Charge C2	ΔScore D2	ΔCn D2	Search Engine Rank D2	Charge D2
	KVGYQADKVDFIPISGFEGDNLIEK	15	1	1	PVP01_1114800.1		2782.44	0	1.159e-10	4.34568	4.67575	4.37197	3.39569	1	0	1	3	1	0	1	3	1	0	1	3	1	0	1	2
	NMITGTSQADVALLVVPAEVGGFEGAFSK	264	1	1	PVP01_1114800.1	M2(Oxidation)	2924.48	0	1.097e-08	4.12088	4.59279	4.46894	4.03373	1	0	1	3	1	0	1	3	1	0	1	3	1	0	1	3
	NMITGTSQADVALLVVPAEVGGFEGAFSK	106	1	1	PVP01_1114800.1		2908.45	0	0.0002427	4.08901	3.35112	1.79417	2.0596	1	0	1	3	1	0	1	3	1	0	1	2	1	0	1	2
	VGYQADKVDFIPISGFEGDNLIEK	74	1	1	PVP01_1114800.1		2654.35	0	1.298e-06	3.59067	4.06309	3.82696	3.71105	1	0	1	2	1	0	1	3	1	0	1	3	1	0	1	2
	EVLEEARPGDNIGFNVK	36	1	1	PVP01_1114800.1		1886.97	0	1.5e-06	3.27896	3.53341	3.50229	3.5862	1	0	1	2	1	0	1	2	1	0	1	2	1	0	1	2
	VDFIPISGFEGDNLIEK	70	1	1	PVP01_1114800.1		1892.97	0	8.557e-12	2.81819	3.84016	3.43447	3.61939	1	0	1	2	1	0	1	2	1	0	1	2	1	0	1	2
	SVEMHKEVLEEARPGDNIGFNVK	2	1	1	PVP01_1114800.1	M4(Oxidation)	2614.29	0	0.003116	2.79826	2.26659			1	0	1	3	1	0	1	2
	KPMVVETFTEYPPLGR	5	1	1	PVP01_1114800.1		1863.96	0	0.0002917	2.66328	3.67354	3.70999		1	0	1	2	1	0	1	2	1	0	1	2
	AGMVLNFAPSAVVSECK	2	1	1	PVP01_1114800.1	M3(Oxidation); C16(Carbamidomethyl)	1795.87	0	3.47e-05	1.8499			3.00578	1	0	1	2									1	0	1	1
	AGMVLNFAPSAVVSECK	82	1	1	PVP01_1114800.1	C16(Carbamidomethyl)	1779.88	0	5.105e-11		3.82179	3.10323	3.60281					1	0	1	2	1	0	1	2	1	0	1	2
	TLIEALDTMEPPKRPYDKPLR	5	1	1	PVP01_1114800.1		2483.33	0	0.001554		2.6786	2.88068	2.52133					1	0	1	3	1	0	1	3	1	0	1	3
	NGYSPVLDCHTAHISCK	3	1	1	PVP01_1114800.1	C9(Carbamidomethyl); C16(Carbamidomethyl)	1958.9	0	8.192e-06		2.60902	2.57838	3.04296					1	0	1	2	1	0	1	2	1	0	1	2
	EHALLAFTLGVK	189	1	1	PVP01_1114800.1		1298.75	0	1.265e-05		2.40657	2.68514	2.50246					1	0	1	2	1	0	1	2	1	0	1	2
	RPYDKPLR	5	1	1	PVP01_1114800.1		1044.6	0	0.0044		2.23767		2.33479					1	0	1	2					1	0	1	2
	TLIEALDTMEPPKRPYDKPLR	2	1	1	PVP01_1114800.1	M9(Oxidation)	2499.34	0	0.00229		2.13606	1.81443						1	0	1	3	1	0	1	3
	GYVASDTKNEPAK	2	1	1	PVP01_1114800.1		1379.68	0	0.002443		2.03682	2.39546						1	0	1	2	1	0	1	2
	SGDSALVSLEPK	6	1	1	PVP01_1114800.1		1202.64	0	5.802e-06		1.82939		2.74288					1	0	1	2					1	0	1	2
	YSEDRYEEIKK	2	1	1	PVP01_1114800.1		1459.71	0	0.003959		1.81551		2.15202					1	0	1	2					1	0	1	2
	YFFTVIDAPGHK	20	1	1	PVP01_1114800.1		1394.72	0	3.729e-06		1.78401	2.17263	2.84216					1	0	1	2	1	0	1	2	1	0	1	2
	TLIEALDTMEPPKRPYDKPLRIPLQGVYK	1	1	1	PVP01_1114800.1	M9(Oxidation)	3397.87	0	0.004577		1.77671							1	0	1	3
	SVEMHKEVLEEARPGDNIGFNVK	1	1	1	PVP01_1114800.1	M4(Dioxidation)	2630.3	0	0.0007802			4.23345										1	0	1	3
	FTAQVIILNHPGEIK	10	1	1	PVP01_1114800.1		1679.96	0	2.04e-08			3.54993	3.67327									1	0	1	2	1	0	1	2
	KPMVVETFTEYPPLGR	10	1	1	PVP01_1114800.1	M3(Dioxidation)	1895.96	0	7.334e-09			3.5468	3.16887									1	0	1	2	1	0	1	2
	KPMVVETFTEYPPLGR	15	1	1	PVP01_1114800.1	M3(Oxidation)	1879.96	0	2.251e-05			3.18512	2.90452									1	0	1	2	1	0	1	2
	RPYDKPLRIPLQGVYK	10	1	1	PVP01_1114800.1		1943.12	0	0.001507			2.66454										1	0	1	3
	SVEMHKEVLEEARPGDNIGFNVK	4	1	1	PVP01_1114800.1		2598.31	0	0.0004431			2.45016	3.7078									1	0	1	3	1	0	1	3
	TLIEALDTMEPPKRPYDKPLR	2	1	1	PVP01_1114800.1	M9(Dioxidation)	2515.32	0	0.0005895			2.2712										1	0	1	3
	TLIEALDTMEPPK	1	1	1	PVP01_1114800.1		1457.76	0	2.224e-05				2.59872													1	0	1	2
	IGGIGTVPVGR	1	7	2	PVP01_1114800.1 ;403268633		1025.61	0	0.0003282				2.24978													1	0	1	2
	STTTGHIIYK	1	1	1	PVP01_1114800.1		1120.6	0.001	0.009608			1.90341										1	0	1	2
PVP01_0812500.1	PVP01_0812500.1 | gene=PVP01_0812500 | organism=Plasmodium_vivax_P01 | gene_product=hypoxanthine-guanine phosphoribosyltransferase, putative | transcript_product=hypoxanthine-guanine phosphoribosyltransferase, putative | location=PvP01_08_v1:530548-531731(-) | protein_length=233 | sequence_SO=chromosome | SO=protein_coding	56.65	1	11	90
	Sequence	# PSMs	# Proteins	# Protein Groups	Protein Group Accessions	Modifications	MH+ [Da]	q-Value	PEP	XCorr A2	XCorr B2	XCorr C2	XCorr D2	ΔScore A2	ΔCn A2	Search Engine Rank A2	Charge A2	ΔScore B2	ΔCn B2	Search Engine Rank B2	Charge B2	ΔScore C2	ΔCn C2	Search Engine Rank C2	Charge C2	ΔScore D2	ΔCn D2	Search Engine Rank D2	Charge D2
	IPNNPGAGENALEPIYIKDDDGYDIDTFLIPDHYK	32	1	1	PVP01_0812500.1		3932.9	0	2.344e-09	4.95599	5.26413	5.10445	5.15444	1	0	1	3	1	0	1	3	1	0	1	3	1	0	1	3
	DLDHLCLVNDEGIKK	1	1	1	PVP01_0812500.1	C6(Carbamidomethyl)	1768.89	0	0.0002894	3.27785				1	0	1	2
	ADFVGFSIPDAFVVGYSLDYNEK	1	1	1	PVP01_0812500.1		2553.22	0	0.001486	2.67119				1	0	1	2
	HLYVEHYVR	8	1	1	PVP01_0812500.1		1215.63	0	6.565e-05	1.96964	1.98568	1.48985	1.74361	1	0	1	2	1	0	1	2	1	0	1	2	1	0	1	2
	MKIPNNPGAGENALEPIYIKDDDGYDIDTFLIPDHYK	2	1	1	PVP01_0812500.1	M1(Dioxidation)	4224.01	0	0.0003143		4.1784							1	0	1	3
	IPNNPGAGENALEPIYIKDDDGYDIDTFLIPDHYK	1	1	1	PVP01_0812500.1	Y23(Oxidation)	3948.9	0	0.003286		3.32328							1	0	1	3
	DLDHLCLVNDEGIKK	1	1	1	PVP01_0812500.1	H4(Dioxidation); C6(Carbamidomethyl)	1800.89	0	0.00616		2.06227							1	0	1	2
	FRDLDHLCLVNDEGIKK	8	1	1	PVP01_0812500.1	C8(Carbamidomethyl)	2072.08	0	1.376e-06			3.6522	4.47424									1	0	1	3	1	0	1	3
	HVLIVEDIIDTGK	28	1	1	PVP01_0812500.1		1451.81	0	4.711e-07			3.41171	3.26067									1	0	1	2	1	0	1	2
	FRDLDHLCLVNDEGIKK	3	1	1	PVP01_0812500.1	H6(Dioxidation); C8(Carbamidomethyl)	2104.05	0	0.002662			3.04606	3.00844									1	0	1	3	1	0	1	3
	DKHVLIVEDIIDTGK	2	1	1	PVP01_0812500.1		1694.93	0	0.002151			2.3234										1	0	1	2
	IEIVSEDLSCLK	1	1	1	PVP01_0812500.1	C10(Carbamidomethyl)	1405.73	0	0.0004991				2.25691													1	0	1	1
	NEEFHVICLLK	1	1	1	PVP01_0812500.1	C8(Carbamidomethyl)	1401.73	0	0.001448				2.15594													1	0	1	2
	TPLWNGFK	1	1	1	PVP01_0812500.1		962.513	0	0.003821				1.82241													1	0	1	2
403302262	peroxiredoxin-2 [Saimiri boliviensis boliviensis]	51.01	1	7	179
	Sequence	# PSMs	# Proteins	# Protein Groups	Protein Group Accessions	Modifications	MH+ [Da]	q-Value	PEP	XCorr A2	XCorr B2	XCorr C2	XCorr D2	ΔScore A2	ΔCn A2	Search Engine Rank A2	Charge A2	ΔScore B2	ΔCn B2	Search Engine Rank B2	Charge B2	ΔScore C2	ΔCn C2	Search Engine Rank C2	Charge C2	ΔScore D2	ΔCn D2	Search Engine Rank D2	Charge D2
	LVQAFQYTDEHGEVCPAGWKPGSDTIKPNVDDSKEYFSK	61	1	1	403302262	C15(Carbamidomethyl)	4443.08	0	2.577e-05	4.20421	4.89123	4.95083	4.26901	1	0	1	3	1	0	1	4	1	0	1	3	1	0	1	4
	LVQAFQYTDEHGEVCPAGWKPGSDTIKPNVDDSK	3	1	1	403302262	C15(Carbamidomethyl); W19(Oxidation)	3804.8	0	0.001756	4.04621	2.79678			1	0	1	3	1	0	1	3
	KEGGLGPLNIPLLADVTR	39	1	1	403302262		1863.07	0	2.219e-09	3.80802	4.47973	4.54505	4.53615	1	0	1	2	1	0	1	2	1	0	1	2	1	0	1	2
	EGGLGPLNIPLLADVTR	60	1	1	403302262		1734.97	0	2.99e-08	3.58658	3.12581	3.74847	3.63475	1	0	1	2	1	0	1	2	1	0	1	2	1	0	1	2
	LVQAFQYTDEHGEVCPAGWKPGSDTIKPNVDDSK	1	1	1	403302262	Y7(Trioxidation); C15(Carbamidomethyl); W19(Oxidation)	3852.79	0	0.004194		3.11175							1	0	1	3
	LVQAFQYTDEHGEVCPAGWKPGSDTIKPNVDDSK	7	1	1	403302262	C15(Carbamidomethyl)	3788.78	0	6.177e-07		2.42815	4.92203	3.42903					1	0	1	3	1	0	1	3	1	0	1	4
	QITVNDLPVGR	5	1	1	403302262		1211.68	0	0.001934		1.64058		1.93247					1	0	1	2					1	0	1	2
	LGCEVLGVSVDSQFTHLAWINTPR	1	1	1	403302262	C3(Carbamidomethyl)	2699.35	0	0.001359			2.62407										1	0	1	3
	IGKPAPDFK	1	1	1	403302262		972.556	0	0.003855				1.89386													1	0	1	2
	LVQAFQYTDEHGEVCPAGWKPGSDTIKPNVDDSKEYFSK	1	1	1	403302262	C15(Carbamidomethyl); W19(Dioxidation)	4475.1	0.001	0.009923		2.99796							1	0	1	4
PVP01_0108700.1	PVP01_0108700.1 | gene=PVP01_0108700 | organism=Plasmodium_vivax_P01 | gene_product=heat shock protein 90, putative | transcript_product=heat shock protein 90, putative | location=PvP01_01_v1:420718-423613(+) | protein_length=748 | sequence_SO=chromosome | SO=protein_coding	50	2	35	3204
	Sequence	# PSMs	# Proteins	# Protein Groups	Protein Group Accessions	Modifications	MH+ [Da]	q-Value	PEP	XCorr A2	XCorr B2	XCorr C2	XCorr D2	ΔScore A2	ΔCn A2	Search Engine Rank A2	Charge A2	ΔScore B2	ΔCn B2	Search Engine Rank B2	Charge B2	ΔScore C2	ΔCn C2	Search Engine Rank C2	Charge C2	ΔScore D2	ΔCn D2	Search Engine Rank D2	Charge D2
	GFEVIYMVDPIDEYAVQQLK	26	1	1	PVP01_0108700.1		2357.17	0	8.219e-07	4.21035	4.20657	4.14123		1	0	1	2	1	0	1	2	1	0	1	2
	KGFEVIYMVDPIDEYAVQQLK	19	1	1	PVP01_0108700.1		2485.27	0	0.001979	4.20353	3.39965	4.05234		1	0	1	2	1	0	1	2	1	0	1	2
	ITDSPCVLVTSEFGWSANMER	1394	1	1	PVP01_0108700.1	C6(Carbamidomethyl)	2399.12	0	9.969e-09	3.98685	4.1152	4.20022	4.20787	1	0	1	2	1	0	1	2	1	0	1	2	1	0	1	2
	GEDHPKVEDVTEELENAEK	23	1	1	PVP01_0108700.1		2168	0	3.213e-08	3.97529	4.0703	5.00935	4.56579	1	0	1	2	1	0	1	2	1	0	1	3	1	0	1	3
	NNDDEQYVWESAAGGSFTVTK	666	1	1	PVP01_0108700.1		2318.02	0	2.312e-08	3.75987	4.17151	4.58759	4.35761	1	0	1	2	1	0	1	2	1	0	1	2	1	0	1	2
	ITDSPCVLVTSEFGWSANMER	98	1	1	PVP01_0108700.1	C6(Carbamidomethyl); M19(Oxidation)	2415.11	0	6.948e-08	3.58003	3.4384	3.23124	3.80607	1	0	1	2	1	0	1	2	1	0	1	2	1	0	1	2
	IHTVEHEWEELNK	22	1	1	PVP01_0108700.1		1663.81	0	0.0003669	3.52497	2.66456	3.03019	3.47974	1	0	1	2	1	0	1	2	1	0	1	2	1	0	1	2
	IHTVEHEWEELNK	5	1	1	PVP01_0108700.1	W8(Dioxidation)	1695.8	0	0.007533	3.44809	3.22179	3.20686	3.12369	1	0	1	2	1	0	1	2	1	0	1	2	1	0	1	2
	GEDHPKVEDVTEELENAEKK	4	1	1	PVP01_0108700.1		2296.11	0	2.046e-08	3.3441	3.28026	2.78224	4.25927	1	0	1	2	1	0	1	2	1	0	1	4	1	0	1	3
	DQLDDGDKQAQEGEGADNKEK	1	1	1	PVP01_0108700.1		2290.01	0	0.0007454	3.29422				1	0	1	2
	IHTVEHEWEELNK	55	1	1	PVP01_0108700.1	W8(Oxidation)	1679.8	0	0.001105	3.28483	3.19571	3.49653	3.45602	1	0	1	2	1	0	1	2	1	0	1	2	1	0	1	2
	EGKDQLDDGDKQAQEGEGADNK	32	1	1	PVP01_0108700.1		2347.03	0	2.087e-05	3.02534	2.53817	2.59674	2.35105	1	0	1	2	1	0	1	2	1	0	1	3	1	0	1	2
	LGLSIDEEENNDIELPPLEETIDATDSK	432	1	1	PVP01_0108700.1		3099.48	0	0.001254	2.99215	3.47587	3.281	3.31838	1	0	1	2	1	0	1	3	1	0	1	2	1	0	1	2
	IIPDKTNNTLTIEDSGIGMTK	5	1	1	PVP01_0108700.1	M19(Oxidation)	2277.16	0	0.0004848	2.97352	2.62504	2.3449	2.6018	1	0	1	2	1	0	1	2	1	0	1	2	1	0	1	2
	VEDVTEELENAEK	9	1	1	PVP01_0108700.1		1504.71	0	4.684e-07	2.77991	2.0076		3.63457	1	0	1	2	1	0	1	2					1	0	1	2
	KPEEVTNEEYASFYK	24	1	1	PVP01_0108700.1		1833.86	0	9.257e-08	2.67097	3.63813	3.58833	3.71287	1	0	1	2	1	0	1	2	1	0	1	2	1	0	1	2
	EGLDIDDSEEAKK	10	1	1	PVP01_0108700.1		1448.67	0	0.006587	2.16358	1.96686	1.95308	1.99322	1	0	1	2	1	0	1	2	1	0	1	2	1	0	1	2
	KHSEFISFPIK	3	1	1	PVP01_0108700.1		1332.74	0	0.0008699	2.0153			2.19958	1	0	1	2									1	0	1	2
	LGIHEDNANR	6	1	1	PVP01_0108700.1		1138.56	0	0.003873	1.81666	1.71718	1.35756	1.71537	1	0	1	2	1	0	1	2	1	0	1	2	1	0	1	2
	NNDDEQYVWESAAGGSFTVTKDETNEK	51	1	1	PVP01_0108700.1		3034.31	0	1.086e-05		2.90645	3.50726	3.47598					1	0	1	3	1	0	1	3	1	0	1	3
	HFSVEGQLEFK	209	1	1	PVP01_0108700.1		1320.67	0	0.0002469		2.81187	2.77111	2.86334					1	0	1	2	1	0	1	2	1	0	1	2
	LGLSIDEEENNDIELPPLEETIDATDSKMEEVD	6	1	1	PVP01_0108700.1		3702.69	0	0.005211		2.75878	2.90488						1	0	1	2	1	0	1	2
	DQLDDGDKQAQEGEGADNK	3	1	1	PVP01_0108700.1		2032.87	0	1.744e-05		2.72989	2.00218	2.43286					1	0	1	2	1	0	1	2	1	0	1	2
	NDLINNLGTIAR	2	1	1	PVP01_0108700.1		1313.71	0	0.001229		2.45091	2.57649						1	0	1	2	1	0	1	2
	SLTNDWEDHLAVK	6	3	2	PVP01_0108700.1 ;403286372		1527.75	0	8.508e-06		2.4442	2.75151	3.13679					1	0	1	2	1	0	1	2	1	0	1	2
	IIPDKTNNTLTIEDSGIGMTK	3	1	1	PVP01_0108700.1		2261.18	0	2.878e-07		2.31174		3.38025					1	0	1	2					1	0	1	2
	CLDMFSELAENK	1	1	1	PVP01_0108700.1	C1(Carbamidomethyl)	1456.65	0	0.004384		2.14138							1	0	1	2
	HSEFISFPIK	39	1	1	PVP01_0108700.1		1204.64	0	0.0006938		2.06602	2.56331	2.21757					1	0	1	2	1	0	1	2	1	0	1	2
	HPIITALK	2	1	1	PVP01_0108700.1		892.563	0	0.004731		1.71891							1	0	1	2
	IILHLKDDQLEYLEEKR	5	1	1	PVP01_0108700.1		2155.17	0	0.0006226			4.06275										1	0	1	3
	GFEVIYMVDPIDEYAVQQLK	7	1	1	PVP01_0108700.1	M7(Oxidation)	2373.18	0	5.698e-07			3.76755	4.06868									1	0	1	2	1	0	1	2
	IILHLKDDQLEYLEEK	14	1	1	PVP01_0108700.1		1999.09	0	7.451e-07			3.45586	3.70984									1	0	1	2	1	0	1	2
	ITDSPCVLVTSEFGWSANMER	3	1	1	PVP01_0108700.1	C6(Carbamidomethyl); W15(Dioxidation); M19(Oxidation)	2447.08	0	0.0001812			2.44386										1	0	1	2
	SGDEMIGLK	1	1	1	PVP01_0108700.1	M5(Oxidation)	965.458	0	0.001431			2.39266										1	0	1	2
	RAPFDMFENR	3	1	1	PVP01_0108700.1	M6(Dioxidation)	1314.6	0	0.005408			1.97624	2.47595									1	0	1	2	1	0	1	2
	KIMEINAR	1	1	1	PVP01_0108700.1	M3(Dioxidation)	1006.54	0	0.001733			1.49439										1	0	1	2
	TNNTLTIEDSGIGMTK	3	1	1	PVP01_0108700.1	M14(Oxidation)	1710.83	0	1.401e-08				4.0344													1	0	1	2
	DIYYITGESINAVSNSPFLEALTK	2	1	1	PVP01_0108700.1		2645.33	0	0.0003228				3.44569													1	0	1	2
	KIHTVEHEWEELNK	1	1	1	PVP01_0108700.1	W9(Oxidation)	1807.91	0	1.09e-05				3.31839													1	0	1	2
	KIHTVEHEWEELNK	1	1	1	PVP01_0108700.1	W9(Dioxidation)	1823.91	0	2.014e-05				2.98309													1	0	1	2
	RAPFDMFENR	2	1	1	PVP01_0108700.1		1282.6	0	0.0007035				2.41576													1	0	1	2
	DNSMTSYMLSK	1	1	1	PVP01_0108700.1		1276.56	0	0.00531				2.33418													1	0	1	2
	TNNTLTIEDSGIGMTK	1	1	1	PVP01_0108700.1		1694.83	0	0.001715				2.32205													1	0	1	1
	DDQLEYLEEKR	1	1	1	PVP01_0108700.1		1437.69	0	0.008748				2.17048													1	0	1	2
	VIKDVLHEK	1	1	1	PVP01_0108700.1		1080.65	0.001	0.008979		1.4562							1	0	1	2
	LGLSIDEEENNDIELPPLEETIDATDSKMEEVD	1	1	1	PVP01_0108700.1	M29(Oxidation)	3718.69	0.001	0.006925			2.06662										1	0	1	2
PVP01_0515400.1	PVP01_0515400.1 | gene=PVP01_0515400 | organism=Plasmodium_vivax_P01 | gene_product=heat shock protein 70, putative | transcript_product=heat shock protein 70, putative | location=PvP01_05_v1:641615-643687(-) | protein_length=690 | sequence_SO=chromosome | SO=protein_coding	49.86	3	24	349
	Sequence	# PSMs	# Proteins	# Protein Groups	Protein Group Accessions	Modifications	MH+ [Da]	q-Value	PEP	XCorr A2	XCorr B2	XCorr C2	XCorr D2	ΔScore A2	ΔCn A2	Search Engine Rank A2	Charge A2	ΔScore B2	ΔCn B2	Search Engine Rank B2	Charge B2	ΔScore C2	ΔCn C2	Search Engine Rank C2	Charge C2	ΔScore D2	ΔCn D2	Search Engine Rank D2	Charge D2
	SGVDEKPMIEVSYQGEK	25	1	1	PVP01_0515400.1	M8(Oxidation)	1911.9	0	5.121e-06	3.14098	3.47667	3.51687	3.49369	1	0	1	2	1	0	1	2	1	0	1	2	1	0	1	2
	NQLASKEEYESK	5	1	1	PVP01_0515400.1		1425.69	0	0.0002167	2.63718		2.62642	2.7886	1	0	1	2					1	0	1	2	1	0	1	2
	KLFHPEEISSMVLQK	6	1	1	PVP01_0515400.1	M11(Oxidation)	1801.96	0	0.0001016	2.41514	2.66931	1.71632	1.67228	1	0	1	2	1	0	1	2	1	0	1	3	1	0	1	2
	CITTILEWLEK	1	1	1	PVP01_0515400.1	C1(Carbamidomethyl)	1405.74	0	0.003601	2.31881				1	0	1	2
	MKENAEAFLGK	9	1	1	PVP01_0515400.1	M1(Oxidation)	1253.62	0	6.573e-05	2.0409	2.46301	2.31187	2.16883	1	0	1	2	1	0	1	2	1	0	1	2	1	0	1	2
	SGVDEKPMIEVSYQGEK	12	1	1	PVP01_0515400.1		1895.91	0	3.057e-07	1.85612	3.05897		3.73558	1	0	1	2	1	0	1	2					1	0	1	2
	SQIFTTYADNQPGVLIQVYEGER	131	1	1	PVP01_0515400.1		2628.31	0	5.54e-08		4.16489	3.96201	4.43811					1	0	1	2	1	0	1	2	1	0	1	3
	IINEPTAAAIAYGLHK	16	1	1	PVP01_0515400.1		1681.94	0	9.792e-08		3.5286	3.59319	3.97093					1	0	1	2	1	0	1	2	1	0	1	2
	LFHPEEISSMVLQK	7	1	1	PVP01_0515400.1		1657.86	0	1.837e-08		3.1723							1	0	1	2
	ASKPNLPESNIAIGIDLGTTYSCVGVWR	25	1	1	PVP01_0515400.1	C23(Carbamidomethyl)	3018.54	0	2.17e-06		3.15689	3.51865	4.7271					1	0	1	3	1	0	1	3	1	0	1	3
	SVHEVVLVGGSTR	10	1	1	PVP01_0515400.1		1339.74	0	3.823e-06		3.04875	3.19349	3.5962					1	0	1	2	1	0	1	2	1	0	1	2
	NENVDIIANDQGNR	5	1	1	PVP01_0515400.1		1571.74	0	2.155e-06		2.67642	2.09603						1	0	1	2	1	0	1	2
	LFHPEEISSMVLQK	12	1	1	PVP01_0515400.1	M10(Oxidation)	1673.85	0	4.819e-05		2.61111	2.61702	2.42825					1	0	1	2	1	0	1	2	1	0	1	2
	FTESSVQSDMK	1	1	1	PVP01_0515400.1		1258.56	0	3.16e-05		2.32671							1	0	1	2
	TTPSYVAFTDTER	5	5	3	PVP01_0515400.1 ;403262505;403307812		1487.71	0	0.0002954		2.28376		2.72122					1	0	1	2					1	0	1	2
	FHLDGIPPAPR	29	1	1	PVP01_0515400.1		1219.66	0	0.0001829		2.19067	2.45539	2.47617					1	0	1	2	1	0	1	2	1	0	1	2
	NPENTVFDAK	1	1	1	PVP01_0515400.1		1134.54	0	0.007134		1.18199							1	0	1	2
	SGVDEKPMIEVSYQGEK	3	1	1	PVP01_0515400.1	M8(Dioxidation)	1927.89	0	2.291e-06			2.98823	2.376									1	0	1	2	1	0	1	2
	ATAGDTHLGGEDFDNR	5	4	2	PVP01_0515400.1 ;403307812		1675.74	0	2.368e-08			2.70396	3.06161									1	0	1	2	1	0	1	2
	KLFHPEEISSMVLQK	2	1	1	PVP01_0515400.1		1785.95	0	0.001334			2.67033										1	0	1	2
	MKENAEAFLGK	1	1	1	PVP01_0515400.1	M1(Dioxidation)	1269.61	0	0.000372			2.6559										1	0	1	2
	EAESVCAPIMSK	1	1	1	PVP01_0515400.1	C6(Carbamidomethyl); M10(Oxidation)	1337.61	0	0.000144			2.54892										1	0	1	2
	KFTESSVQSDMK	1	1	1	PVP01_0515400.1	M11(Dioxidation)	1418.65	0	9.039e-05			2.51009										1	0	1	2
	TLSSSTQATIEIDSLFEGIDYSVTVSR	18	1	1	PVP01_0515400.1		2919.44	0	5.153e-05				3.07344													1	0	1	2
	FEELCIDYFR	5	1	1	PVP01_0515400.1	C5(Carbamidomethyl)	1391.64	0	6.574e-05				2.78841													1	0	1	2
	KVPQIEVTFDIDANGILNVTAVEK	2	1	1	PVP01_0515400.1		2613.42	0	2.711e-05				2.74387													1	0	1	3
	KLFHPEEISSMVLQK	1	1	1	PVP01_0515400.1	M11(Dioxidation)	1817.96	0	4.971e-05				2.67518													1	0	1	2
	NAVITVPAYFNDSQR	3	2	1	PVP01_0515400.1		1694.86	0	8.477e-07				2.60373													1	0	1	2
	NSLENYCYGVK	1	1	1	PVP01_0515400.1	C7(Carbamidomethyl)	1346.61	0	0.0001983				2.5401													1	0	1	2
	MKENAEAFLGK	1	1	1	PVP01_0515400.1		1237.63	0	0.0003979				2.49146													1	0	1	2
	VPQIEVTFDIDANGILNVTAVEK	1	1	1	PVP01_0515400.1		2485.32	0	0.0001018				2.33364													1	0	1	2
	DAGTIAGLNVMR	2	2	1	PVP01_0515400.1		1217.64	0	0.002592				2.26503													1	0	1	1
	FTESSVQSDMK	1	1	1	PVP01_0515400.1	M10(Oxidation)	1274.57	0	2.427e-05				2.22917													1	0	1	2
	LQPAEIETCMK	1	1	1	PVP01_0515400.1	C9(Carbamidomethyl)	1319.64	0	0.005616				1.47545													1	0	1	2
403287204	actin, cytoplasmic 1 [Saimiri boliviensis boliviensis]	47.2	5	7	440
	Sequence	# PSMs	# Proteins	# Protein Groups	Protein Group Accessions	Modifications	MH+ [Da]	q-Value	PEP	XCorr A2	XCorr B2	XCorr C2	XCorr D2	ΔScore A2	ΔCn A2	Search Engine Rank A2	Charge A2	ΔScore B2	ΔCn B2	Search Engine Rank B2	Charge B2	ΔScore C2	ΔCn C2	Search Engine Rank C2	Charge C2	ΔScore D2	ΔCn D2	Search Engine Rank D2	Charge D2
	LCYVALDFEQEMATAASSSSLEK	364	2	1	403287204	C2(Carbamidomethyl)	2550.18	0	7.306e-13	4.93707	5.37096	4.90045	1.90885	1	0	1	3	1	0	1	2	1	0	1	2	1	0	1	2
	CPEALFQPSFLGMESCGIHETTFNSIMK	12	2	1	403287204	C1(Carbamidomethyl); C16(Carbamidomethyl)	3231.47	0	0.0001047	4.5047	3.65561	4.3675		1	0	1	3	1	0	1	3	1	0	1	3
	TTGIVMDSGDGVTHTVPIYEGYALPHAILR	2	3	1	403287204		3183.61	0	0.0003781	3.51623	3.22894			1	0	1	3	1	0	1	2
	LCYVALDFEQEMATAASSSSLEK	3	2	1	403287204	C2(Carbamidomethyl); M12(Oxidation)	2566.17	0	0.001349	2.32656		2.87168		1	0	1	2					1	0	1	2
	CPEALFQPSFLGMESCGIHETTFNSIMK	1	2	1	403287204	C1(Carbamidomethyl); M13(Oxidation); C16(Carbamidomethyl)	3247.46	0	0.002371		3.57379							1	0	1	3
	SYELPDGQVITIGNER	13	8	2	403300203;403287204		1790.89	0	4.646e-10		3.19871		3.16283					1	0	1	2					1	0	1	2
	EKLCYVALDFEQEMATAASSSSLEK	2	2	1	403287204	C4(Carbamidomethyl)	2807.3	0	0.0001282		2.81223	3.46775						1	0	1	2	1	0	1	2
	VAPEEHPVLLTEAPLNPK	5	2	1	403287204		1954.07	0	6.656e-06		2.14109	2.81877	2.84792					1	0	1	2	1	0	1	2	1	0	1	2
	AVFPSIVGRPR	6	5	2	403300203;403287204		1198.72	0	0.004584		1.86205	1.60623	1.85682					1	0	1	2	1	0	1	2	1	0	1	2
	DLYANTVLSGGTTMYPGIADR	9	3	1	403287204		2215.07	0	0.0002968		1.6343	2.05706	1.92067					1	0	1	2	1	0	1	2	1	0	1	2
	TTGIVMDSGDGVTHTVPIYEGYALPHAILR	8	3	1	403287204	M6(Oxidation)	3199.64	0	9.89e-08			4.60536	4.63217									1	0	1	3	1	0	1	3
	KDLYANTVLSGGTTMYPGIADR	5	3	1	403287204	M15(Oxidation)	2359.15	0	0.000798			3.24349	2.33481									1	0	1	3	1	0	1	3
	YPIEHGIVTNWDDMEK	2	4	3	403287204;PVP01_1336400.1 ;PVP01_1463200.1	W11(Dioxidation); M14(Dioxidation)	2010.89	0	6.131e-05			2.02101	2.75952									1	0	1	2	1	0	1	2
	HQGVMVGMGQK	1	6	2	403300203;403287204	M5(Oxidation); M8(Oxidation)	1203.56	0	0.002175			1.20248										1	0	1	2
	HQGVMVGMGQK	1	6	2	403300203;403287204	M5(Dioxidation); M8(Oxidation)	1219.56	0	0.002699			1.08183										1	0	1	2
	YPIEHGIVTNWDDMEK	2	4	3	403287204;PVP01_1336400.1 ;PVP01_1463200.1		1946.91	0	6.889e-08				3.81409													1	0	1	2
	YPIEHGIVTNWDDMEK	1	4	3	403287204;PVP01_1336400.1 ;PVP01_1463200.1	M14(Oxidation)	1962.9	0	3.688e-05				2.97666													1	0	1	1
	YPIEHGIVTNWDDMEK	1	4	3	403287204;PVP01_1336400.1 ;PVP01_1463200.1	W11(Oxidation); M14(Oxidation)	1978.9	0	3.087e-06				2.87218													1	0	1	2
	YPIEHGIVTNWDDMEK	2	4	3	403287204;PVP01_1336400.1 ;PVP01_1463200.1	W11(Dioxidation); M14(Oxidation)	1994.89	0	0.0002049				2.72256													1	0	1	2
PVP01_1262200.1	PVP01_1262200.1 | gene=PVP01_1262200 | organism=Plasmodium_vivax_P01 | gene_product=fructose 1,6-bisphosphate aldolase, putative | transcript_product=fructose 1,6-bisphosphate aldolase, putative | location=PvP01_12_v1:2562434-2563909(+) | protein_length=369 | sequence_SO=chromosome | SO=protein_coding	47.15	1	13	538
	Sequence	# PSMs	# Proteins	# Protein Groups	Protein Group Accessions	Modifications	MH+ [Da]	q-Value	PEP	XCorr A2	XCorr B2	XCorr C2	XCorr D2	ΔScore A2	ΔCn A2	Search Engine Rank A2	Charge A2	ΔScore B2	ΔCn B2	Search Engine Rank B2	Charge B2	ΔScore C2	ΔCn C2	Search Engine Rank C2	Charge C2	ΔScore D2	ΔCn D2	Search Engine Rank D2	Charge D2
	NEAGVPLVNLLHDEGIIPGIK	185	1	1	PVP01_1262200.1		2198.22	0	1.653e-13	3.85935	3.97524	3.97884	3.85506	1	0	1	2	1	0	1	2	1	0	1	2	1	0	1	2
	LVPIVEPEILADGSHTIEVCATVTQK	305	1	1	PVP01_1262200.1	C20(Carbamidomethyl)	2819.49	0	4.939e-08	3.56228	3.84628	3.77414	3.83157	1	0	1	2	1	0	1	2	1	0	1	2	1	0	1	2
	RFDNINVENTIENR	10	1	1	PVP01_1262200.1		1733.86	0	4.039e-07	3.0736	3.5488	3.03527	3.39558	1	0	1	2	1	0	1	2	1	0	1	2	1	0	1	2
	LPAEVAEEIATTAK	6	1	1	PVP01_1262200.1		1442.78	0	1.579e-07	2.96259	3.1114	3.14714	3.20928	1	0	1	2	1	0	1	2	1	0	1	2	1	0	1	2
	YKGGAGGADAGASLYEK	6	1	1	PVP01_1262200.1		1614.78	0	1.613e-10	2.75858	3.63578	2.0826		1	0	1	2	1	0	1	2	1	0	1	2
	RAEANSLATYGK	3	1	1	PVP01_1262200.1		1280.66	0	0.008125	2.28499	2.20653			1	0	1	2	1	0	1	2
	FDNINVENTIENR	2	1	1	PVP01_1262200.1		1577.76	0	0.006793	1.7208			1.85349	1	0	1	2									1	0	1	1
	NAPLKLPAEVAEEIATTAK	2	1	1	PVP01_1262200.1		1966.09	0	8.329e-11		2.8383		2.34652					1	0	1	2					1	0	1	3
	KRFDNINVENTIENR	6	1	1	PVP01_1262200.1		1861.95	0	7.788e-05		2.55886	2.86008	2.36548					1	0	1	2	1	0	1	2	1	0	1	2
	GGAGGADAGASLYEK	2	1	1	PVP01_1262200.1		1323.62	0	2.819e-07		2.49651	2.88749						1	0	1	2	1	0	1	2
	GILAADESTQTIKK	1	1	1	PVP01_1262200.1		1474.82	0	0.0005721		2.4165							1	0	1	2
	ALHDQGVLLEGALLKPNMVTAGYDCAVK	6	1	1	PVP01_1262200.1	C25(Carbamidomethyl)	2983.55	0	3.075e-09			3.95582	4.23793									1	0	1	3	1	0	1	3
	GLVTIPCTDDEKSTQGLDGLAER	3	1	1	PVP01_1262200.1	C7(Carbamidomethyl)	2475.22	0	9.574e-06				3.00285													1	0	1	2
	NEAGVPLVNLLHDEGIIPGIK	1	1	1	PVP01_1262200.1	H12(Oxidation)	2214.22	0.001	0.009934		1.96825							1	0	1	2
403269554	calmodulin isoform 1 [Saimiri boliviensis boliviensis]	46.98	3	3	139
	Sequence	# PSMs	# Proteins	# Protein Groups	Protein Group Accessions	Modifications	MH+ [Da]	q-Value	PEP	XCorr A2	XCorr B2	XCorr C2	XCorr D2	ΔScore A2	ΔCn A2	Search Engine Rank A2	Charge A2	ΔScore B2	ΔCn B2	Search Engine Rank B2	Charge B2	ΔScore C2	ΔCn C2	Search Engine Rank C2	Charge C2	ΔScore D2	ΔCn D2	Search Engine Rank D2	Charge D2
	EADIDGDGQVNYEEFVQMMTAK	130	2	1	403269554		2490.08	0	9.901e-09	3.96238	4.08129	3.99877	4.01674	1	0	1	2	1	0	1	2	1	0	1	2	1	0	1	2
	MKDTDSEEEIREAFR	2	2	1	403269554	M1(Dioxidation)	1887.83	0	0.004789			2.82941										1	0	1	2
	VFDKDGNGYISAAELR	3	2	1	403269554		1754.88	0	5.689e-07			2.81759	3.30909									1	0	1	2	1	0	1	2
	MKDTDSEEEIREAFR	3	2	1	403269554	M1(Oxidation)	1871.84	0	0.004253			2.10137	2.08567									1	0	1	3	1	0	1	3
	EAFSLFDKDGDGTITTK	1	3	2	403269554;PVP01_1315300.1		1844.9	0	7.838e-05				3.02703													1	0	1	2
PVP01_0920700.1	PVP01_0920700.1 | gene=PVP01_0920700 | organism=Plasmodium_vivax_P01 | gene_product=phosphoglycerate mutase, putative | transcript_product=phosphoglycerate mutase, putative | location=PvP01_09_v1:901992-903179(+) | protein_length=250 | sequence_SO=chromosome | SO=protein_coding	46.8	1	8	114
	Sequence	# PSMs	# Proteins	# Protein Groups	Protein Group Accessions	Modifications	MH+ [Da]	q-Value	PEP	XCorr A2	XCorr B2	XCorr C2	XCorr D2	ΔScore A2	ΔCn A2	Search Engine Rank A2	Charge A2	ΔScore B2	ΔCn B2	Search Engine Rank B2	Charge B2	ΔScore C2	ΔCn C2	Search Engine Rank C2	Charge C2	ΔScore D2	ΔCn D2	Search Engine Rank D2	Charge D2
	HLDSLTEADVLELNIPTGVPLVYELDENLKPIK	32	1	1	PVP01_0920700.1		3687.97	0	5.646e-13	4.36984	5.21618	3.45989	4.0408	1	0	1	3	1	0	1	3	1	0	1	3	1	0	1	3
	HYYLLDSEELKK	19	1	1	PVP01_0920700.1		1537.79	0	1.815e-05	3.23941	3.50735	3.24486	3.44567	1	0	1	2	1	0	1	3	1	0	1	2	1	0	1	2
	FTGWTDVPLSEQGEQEAIAAGNYLK	24	1	1	PVP01_0920700.1		2724.31	0	0.0006466	3.13757	3.31447	3.74852	3.34074	1	0	1	2	1	0	1	2	1	0	1	2	1	0	1	2
	DTLPFTECLKDTVER	19	1	1	PVP01_0920700.1	C8(Carbamidomethyl)	1823.87	0	1.848e-05		3.06412		2.26578					1	0	1	2					1	0	1	2
	TGDMLHVPVIK	7	1	1	PVP01_0920700.1	M4(Oxidation)	1225.66	0	0.001558		1.64301	2.17736	1.74817					1	0	1	2	1	0	1	2	1	0	1	2
	HYGSLQGLNK	1	1	1	PVP01_0920700.1		1116.58	0	0.001895			1.81718										1	0	1	2
	HYYLLDSEELK	7	1	1	PVP01_0920700.1		1409.71	0	0.0001798				2.77309													1	0	1	2
	TGDMLHVPVIK	3	1	1	PVP01_0920700.1		1209.67	0	0.0002029				2.48865													1	0	1	2
	FTGWTDVPLSEQGEQEAIAAGNYLK	1	1	1	PVP01_0920700.1	F1(Oxidation)	2740.34	0	0.001735				1.65032													1	0	1	2
	HGESTWNKENK	1	1	1	PVP01_0920700.1	W6(Oxidation)	1345.61	0.001	0.007632		2.36081							1	0	1	2
PVP01_1238100.1	PVP01_1238100.1 | gene=PVP01_1238100 | organism=Plasmodium_vivax_P01 | gene_product=eukaryotic initiation factor 4a, putative | transcript_product=eukaryotic initiation factor 4a, putative | location=PvP01_12_v1:1503914-1505456(-) | protein_length=398 | sequence_SO=chromosome | SO=protein_coding	45.98	1	15	540
	Sequence	# PSMs	# Proteins	# Protein Groups	Protein Group Accessions	Modifications	MH+ [Da]	q-Value	PEP	XCorr A2	XCorr B2	XCorr C2	XCorr D2	ΔScore A2	ΔCn A2	Search Engine Rank A2	Charge A2	ΔScore B2	ΔCn B2	Search Engine Rank B2	Charge B2	ΔScore C2	ΔCn C2	Search Engine Rank C2	Charge C2	ΔScore D2	ΔCn D2	Search Engine Rank D2	Charge D2
	FTNENDIEGNTEEIVDTFDALGLNEK	344	1	1	PVP01_1238100.1		2927.34	0	5.535e-06	4.49482	4.01026	4.73902		1	0	1	3	1	0	1	2	1	0	1	3
	GIKPILNGYDTIGQAQSGTGK	3	1	1	PVP01_1238100.1		2118.12	0	8.437e-06	4.17322		3.95887	3.41884	1	0	1	2					1	0	1	2	1	0	1	2
	KIESYYSTQIEEMPLEVADYL	32	1	1	PVP01_1238100.1		2521.21	0	0.0002854	4.11589	3.67631	3.85952		1	0	1	2	1	0	1	2	1	0	1	2
	KKVDILTQEMHNR	16	1	1	PVP01_1238100.1	M10(Oxidation)	1627.85	0	0.002289	3.08946	2.11225	3.3385	3.22902	1	0	1	2	1	0	1	2	1	0	1	2	1	0	1	2
	IESYYSTQIEEMPLEVADYL	7	1	1	PVP01_1238100.1		2393.11	0	8.547e-08	3.03031	4.03076	3.59712		1	0	1	2	1	0	1	2	1	0	1	2
	KGVAINFVTNDDKEK	3	1	1	PVP01_1238100.1		1677.88	0	1.661e-05	3.01311		3.29977	3.05615	1	0	1	2					1	0	1	2	1	0	1	2
	LFILDEADEMLSR	7	1	1	PVP01_1238100.1		1551.78	0	4.172e-10	2.98019	3.6048		1.81175	1	0	1	2	1	0	1	2					1	0	1	1
	KVDILTQEMHNR	2	1	1	PVP01_1238100.1	M9(Oxidation)	1499.76	0	0.001389	2.94333				1	0	1	2
	GVAINFVTNDDKEKDK	1	1	1	PVP01_1238100.1		1792.91	0	0.001312	2.70764				1	0	1	2
	KKVDILTQEMHNR	3	1	1	PVP01_1238100.1	M10(Dioxidation)	1643.85	0	0.0002533	2.68104		3.07852	2.88053	1	0	1	2					1	0	1	2	1	0	1	2
	KDELTLEGIR	10	1	1	PVP01_1238100.1		1173.66	0	0.0009275	2.14221	2.2481	2.3708	2.52155	1	0	1	2	1	0	1	2	1	0	1	2	1	0	1	2
	KIESYYSTQIEEMPLEVADYL	30	1	1	PVP01_1238100.1	M13(Oxidation)	2537.22	0	0.0001315		3.40924	3.82191	3.98471					1	0	1	2	1	0	1	2	1	0	1	2
	GIDVQQVSLVINYDLPCSPDTYIHR	70	1	1	PVP01_1238100.1	C17(Carbamidomethyl)	2902.44	0	9.252e-08		3.17553	4.6676	4.1251					1	0	1	3	1	0	1	3	1	0	1	3
	GIYSYGFEKPSAIQQR	7	1	1	PVP01_1238100.1		1843.93	0	7.003e-08		2.32948	3.60958	3.11983					1	0	1	2	1	0	1	2	1	0	1	2
	CHACVGGTVVR	2	1	1	PVP01_1238100.1	C1(Carbamidomethyl); C4(Carbamidomethyl)	1215.57	0	0.001015			1.36077	1.87382									1	0	1	2	1	0	1	2
	KKVDILTQEMHNR	1	1	1	PVP01_1238100.1		1611.86	0	0.0006741				2.9401													1	0	1	2
	VDILTQEMHNR	1	1	1	PVP01_1238100.1		1355.68	0	0.000489				2.17014													1	0	1	2
	VLVTTDLLAR	1	1	1	PVP01_1238100.1		1100.67	0	0.0001662				2.04231													1	0	1	2
PVP01_1022200.1	PVP01_1022200.1 | gene=PVP01_1022200 | organism=Plasmodium_vivax_P01 | gene_product=inositol-3-phosphate synthase, putative | transcript_product=inositol-3-phosphate synthase, putative | location=PvP01_10_v1:938702-940763(+) | protein_length=622 | sequence_SO=chromosome | SO=protein_coding	45.66	1	17	754
	Sequence	# PSMs	# Proteins	# Protein Groups	Protein Group Accessions	Modifications	MH+ [Da]	q-Value	PEP	XCorr A2	XCorr B2	XCorr C2	XCorr D2	ΔScore A2	ΔCn A2	Search Engine Rank A2	Charge A2	ΔScore B2	ΔCn B2	Search Engine Rank B2	Charge B2	ΔScore C2	ΔCn C2	Search Engine Rank C2	Charge C2	ΔScore D2	ΔCn D2	Search Engine Rank D2	Charge D2
	GDSLLSTSTDVTDLEADYAYAEAIENQK	478	1	1	PVP01_1022200.1		3019.39	0	4.38e-06	4.08765	4.72096	5.49089	5.36282	1	0	1	3	1	0	1	3	1	0	1	3	1	0	1	3
	KEDENFVYASYEHVEAQVQK	26	1	1	PVP01_1022200.1		2413.12	0	1.913e-06	3.88424	4.12853	4.78765	3.55604	1	0	1	2	1	0	1	2	1	0	1	3	1	0	1	3
	QSADYCKGDSLLSTSTDVTDLEADYAYAEAIENQK	31	1	1	PVP01_1022200.1	C6(Carbamidomethyl)	3871.74	0	1.476e-07	3.68858	5.11754	5.08044		1	0	1	3	1	0	1	3	1	0	1	3
	LIEVYNPENITFGGWDLNNLNLK	21	1	1	PVP01_1022200.1		2676.36	0	1.056e-06	3.64161	3.90412	3.98268		1	0	1	2	1	0	1	2	1	0	1	2
	ANEHMYADEEEEAVLSSK	14	1	1	PVP01_1022200.1	M5(Oxidation)	2067.9	0	4.467e-08	3.62091	3.84776		4.02267	1	0	1	2	1	0	1	2					1	0	1	2
	GGSPGASGIVPSAQSTISNPINVGGDYQLAHTIEK	12	1	1	PVP01_1022200.1		3422.72	0	1.568e-12	3.5128	3.66544	2.57073	3.26328	1	0	1	3	1	0	1	3	1	0	1	2	1	0	1	3
	IICGLPVDDHLDLPYML	69	1	1	PVP01_1022200.1	C3(Carbamidomethyl)	1983.99	0	0.000364	3.16589	3.13131	3.28222	2.93258	1	0	1	2	1	0	1	2	1	0	1	2	1	0	1	2
	APAGSSAYGKEDGLEVK	3	1	1	PVP01_1022200.1		1678.83	0	6.941e-07	2.78154	3.10087	3.69954		1	0	1	2	1	0	1	2	1	0	1	2
	GGSPGASGIVPSAQSTISNPINVGGDYQLAHTIEKDKYPEFK	2	1	1	PVP01_1022200.1		4330.15	0	0.004624	2.20911	2.14426			1	0	1	3	1	0	1	3
	EVSGAASGASGAGGQVTLSCK	71	1	1	PVP01_1022200.1	C20(Carbamidomethyl)	1893.9	0	1.91e-12		3.75069	3.4602	3.66961					1	0	1	2	1	0	1	2	1	0	1	2
	ANEHMYADEEEEAVLSSK	6	1	1	PVP01_1022200.1		2051.89	0	7.972e-09		3.64924		3.61507					1	0	1	2					1	0	1	2
	LIEVYNPENITFGGWDLNNLNLK	1	1	1	PVP01_1022200.1	W15(Oxidation)	2692.38	0	3.754e-06		2.68772							1	0	1	2
	IICGLPVDDHLDLPYML	1	1	1	PVP01_1022200.1	C3(Carbamidomethyl); M16(Oxidation)	1999.99	0	0.002332		2.58644							1	0	1	2
	IKEEMNYVPLK	1	1	1	PVP01_1022200.1		1363.73	0	0.0006892		2.44088							1	0	1	2
	NIPHIEGVNDTYENILLACK	2	1	1	PVP01_1022200.1	C19(Carbamidomethyl)	2313.15	0	4.595e-07			4.13429										1	0	1	2
	AIDEYISEIFMNGK	7	1	1	PVP01_1022200.1		1629.79	0	6.935e-05			2.88539	3.30357									1	0	1	2	1	0	1	2
	TNNLDEVIVLWSGNTEK	5	1	1	PVP01_1022200.1		1931.97	0	0.004523			2.60758	2.028									1	0	1	2	1	0	1	2
	IKEEMNYVPLK	1	1	1	PVP01_1022200.1	M5(Oxidation)	1379.72	0	0.001982			2.06092										1	0	1	2
	VFEQDLVEK	1	1	1	PVP01_1022200.1		1106.57	0	0.00615				2.42485													1	0	1	2
	NLSSDLQFYSK	1	1	1	PVP01_1022200.1		1301.64	0	0.002923				1.78531													1	0	1	2
	SNLICDYVK	1	1	1	PVP01_1022200.1	C5(Carbamidomethyl)	1111.55	0	0.00621				1.59343													1	0	1	2
PVP01_1229700.1	PVP01_1229700.1 | gene=PVP01_1229700 | organism=Plasmodium_vivax_P01 | gene_product=L-lactate dehydrogenase | transcript_product=L-lactate dehydrogenase | location=PvP01_12_v1:1184828-1185778(-) | protein_length=316 | sequence_SO=chromosome | SO=protein_coding	45.57	1	13	222
	Sequence	# PSMs	# Proteins	# Protein Groups	Protein Group Accessions	Modifications	MH+ [Da]	q-Value	PEP	XCorr A2	XCorr B2	XCorr C2	XCorr D2	ΔScore A2	ΔCn A2	Search Engine Rank A2	Charge A2	ΔScore B2	ΔCn B2	Search Engine Rank B2	Charge B2	ΔScore C2	ΔCn C2	Search Engine Rank C2	Charge C2	ΔScore D2	ΔCn D2	Search Engine Rank D2	Charge D2
	VTGSNSYDDLKGADVVIVTAGFTK	81	1	1	PVP01_1229700.1		2457.24	0	2.143e-05	4.89373	3.94273	4.66572	4.82894	1	0	1	3	1	0	1	2	1	0	1	3	1	0	1	3
	SDKEWNRDDLLPLNNK	18	1	1	PVP01_1229700.1		1956.98	0	0.0009571	3.44847	2.81228		3.90028	1	0	1	3	1	0	1	2					1	0	1	3
	SDKEWNRDDLLPLNNK	27	1	1	PVP01_1229700.1	W5(Oxidation)	1972.98	0	1.928e-05	3.39811	3.76305	3.20944	3.51229	1	0	1	3	1	0	1	3	1	0	1	3	1	0	1	3
	KITDEEVEGIFDR	19	1	1	PVP01_1229700.1		1550.77	0	2.61e-07	3.22482	2.42028	3.60664	3.18046	1	0	1	2	1	0	1	2	1	0	1	2	1	0	1	2
	YITVGGIPLQEFINNK	1	1	1	PVP01_1229700.1		1805.99	0	3.205e-05	2.95854				1	0	1	2
	TKFDEAVAETKR	5	1	1	PVP01_1229700.1		1394.73	0	0.006396	2.9253	2.59404	1.9604		1	0	1	3	1	0	1	2	1	0	1	2
	ALDTSHSNVMAYSNCK	1	1	1	PVP01_1229700.1	M10(Dioxidation); C15(Carbamidomethyl)	1829.78	0	0.00189	2.71813				1	0	1	2
	DVNALIVGAHGNK	16	1	1	PVP01_1229700.1		1307.71	0	5.413e-09	2.52872	3.5585	3.25233	3.4217	1	0	1	2	1	0	1	2	1	0	1	2	1	0	1	2
	ITDEEVEGIFDR	11	1	1	PVP01_1229700.1		1422.69	0	3.895e-07		2.89017		3.45872					1	0	1	2					1	0	1	2
	SDKEWNRDDLLPLNNK	10	1	1	PVP01_1229700.1	W5(Dioxidation)	1988.97	0	0.001502		2.87617	4.06991	3.9112					1	0	1	2	1	0	1	3	1	0	1	3
	ALDTSHSNVMAYSNCK	5	1	1	PVP01_1229700.1	M10(Oxidation); C15(Carbamidomethyl)	1813.79	0	2.005e-07		2.80616	2.04459						1	0	1	2	1	0	1	2
	TKFDEAVAETK	9	1	1	PVP01_1229700.1		1238.63	0	0.0008191		2.37353	2.22457	2.52108					1	0	1	2	1	0	1	2	1	0	1	2
	VTGSNSYDDLK	3	1	1	PVP01_1229700.1		1198.56	0	0.0008159		2.10082	2.30696	2.04833					1	0	1	2	1	0	1	2	1	0	1	2
	IMIEIGGHIK	13	1	1	PVP01_1229700.1		1110.63	0	0.0002091		2.09967	2.59823	2.32725					1	0	1	2	1	0	1	2	1	0	1	2
	IIGLGGVLDTSR	2	1	1	PVP01_1229700.1		1200.71	0	5.897e-08				3.3028													1	0	1	2
	NLGDVVMFDVVK	1	1	1	PVP01_1229700.1		1335.7	0	0.0001648				2.44365													1	0	1	2
403299544	carbonic anhydrase 2 [Saimiri boliviensis boliviensis]	43.85	1	10	330
	Sequence	# PSMs	# Proteins	# Protein Groups	Protein Group Accessions	Modifications	MH+ [Da]	q-Value	PEP	XCorr A2	XCorr B2	XCorr C2	XCorr D2	ΔScore A2	ΔCn A2	Search Engine Rank A2	Charge A2	ΔScore B2	ΔCn B2	Search Engine Rank B2	Charge B2	ΔScore C2	ΔCn C2	Search Engine Rank C2	Charge C2	ΔScore D2	ΔCn D2	Search Engine Rank D2	Charge D2
	ILNNGHSFNVEFDDSQDK	18	1	1	403299544		2078.95	0	1.813e-09	3.72969	3.6464	2.99168	4.16825	1	0	1	2	1	0	1	2	1	0	1	3	1	0	1	2
	AAQQPDGLAVLGIFLK	205	1	1	403299544		1640.94	0	1.244e-12	3.39847	3.93457	3.68931	3.7857	1	0	1	2	1	0	1	2	1	0	1	2	1	0	1	2
	KLNFSGEGEPEELMVDNWRPAQPLK	14	1	1	403299544		2884.44	0	1.991e-09	3.00169	4.50295		4.29061	1	0	1	3	1	0	1	3					1	0	1	3
	RILNNGHSFNVEFDDSQDK	18	1	1	403299544		2235.04	0	5.944e-08	2.81374	3.4095	3.64916	3.52045	1	0	1	2	1	0	1	2	1	0	1	2	1	0	1	3
	YDPSLKPLSVSYDQATSR	35	1	1	403299544		2027.02	0	3.956e-05	2.62294	2.35067	2.78119	3.41787	1	0	1	2	1	0	1	3	1	0	1	3	1	0	1	3
	VGSAKPGLQK	11	1	1	403299544		984.588	0	0.0004281	2.37326	2.62073	2.61729	2.12141	1	0	1	2	1	0	1	2	1	0	1	2	1	0	1	2
	ILNNGHSFNVEFDDSQDKAVLK	6	1	1	403299544		2490.22	0	6.014e-09		3.83375	4.86366						1	0	1	3	1	0	1	3
	KLNFSGEGEPEELMVDNWRPAQPLK	2	1	1	403299544	M14(Oxidation)	2900.44	0	0.0007368		3.44937		3.33908					1	0	1	3					1	0	1	3
	KLNFSGEGEPEELMVDNWRPAQPLK	1	1	1	403299544	M14(Oxidation); W18(Dioxidation)	2932.43	0	0.002485		3.34179							1	0	1	3
	SADFTNFDPR	7	1	1	403299544		1169.53	0	0.0006938		2.00404		2.29924					1	0	1	2					1	0	1	2
	EPISVSSEQMLK	2	1	1	403299544	M10(Oxidation)	1363.68	0	0.004972		1.3972		1.07094					1	0	1	2					1	0	1	2
	KLNFSGEGEPEELMVDNWRPAQPLK	2	1	1	403299544	M14(Dioxidation); W18(Dioxidation)	2948.4	0	7.113e-06			3.52633	3.22714									1	0	1	3	1	0	1	3
	LNFSGEGEPEELMVDNWRPAQPLK	2	1	1	403299544	M13(Oxidation); W17(Dioxidation)	2804.31	0	0.001198			2.45765	1.73173									1	0	1	3	1	0	1	3
	LNFSGEGEPEELMVDNWRPAQPLK	2	1	1	403299544		2756.35	0	0.000135			2.35507	2.79061									1	0	1	2	1	0	1	3
	LNFSGEGEPEELMVDNWRPAQPLK	4	1	1	403299544	M13(Oxidation); W17(Oxidation)	2788.34	0	0.002229				2.59849													1	0	1	3
	LNFSGEGEPEELMVDNWRPAQPLK	1	1	1	403299544	M13(Oxidation)	2772.35	0	0.005984				1.43226													1	0	1	2
PVP01_1463200.1	PVP01_1463200.1 | gene=PVP01_1463200 | organism=Plasmodium_vivax_P01 | gene_product=actin | transcript_product=actin | location=PvP01_14_v1:2720583-2721713(+) | protein_length=376 | sequence_SO=chromosome | SO=protein_coding	43.62	1	10	114
	Sequence	# PSMs	# Proteins	# Protein Groups	Protein Group Accessions	Modifications	MH+ [Da]	q-Value	PEP	XCorr A2	XCorr B2	XCorr C2	XCorr D2	ΔScore A2	ΔCn A2	Search Engine Rank A2	Charge A2	ΔScore B2	ΔCn B2	Search Engine Rank B2	Charge B2	ΔScore C2	ΔCn C2	Search Engine Rank C2	Charge C2	ΔScore D2	ΔCn D2	Search Engine Rank D2	Charge D2
	DLYGNIVLSGGTTMYEGIGER	67	1	1	PVP01_1463200.1		2245.08	0	8.507e-12	3.66322	4.17831	3.61954	3.17918	1	0	1	2	1	0	1	2	1	0	1	2	1	0	1	2
	EAAGIHTTTFNSIK	10	1	1	PVP01_1463200.1		1489.76	0	0.0001833	2.65745	2.3822	1.99921	2.1129	1	0	1	2	1	0	1	2	1	0	1	2	1	0	1	2
	TTGIVLDSGDGVSHTVPIYEGYALPHAIMR	1	1	1	PVP01_1463200.1		3169.6	0	0.006612	2.47261				1	0	1	2
	AAPEEHPVLLTEAPLNPK	8	1	1	PVP01_1463200.1		1926.03	0	4.276e-09		3.16235	2.61699	2.94457					1	0	1	2	1	0	1	2	1	0	1	3
	CPEALFQPSFLGK	2	1	1	PVP01_1463200.1	C1(Carbamidomethyl)	1493.75	0	5.157e-06		2.99346		2.0909					1	0	1	2					1	0	1	2
	TTGIVLDSGDGVSHTVPIYEGYALPHAIMR	4	1	1	PVP01_1463200.1	M29(Dioxidation)	3201.62	0	8.196e-09			4.08553	4.24071									1	0	1	3	1	0	1	3
	DLYGNIVLSGGTTMYEGIGER	5	1	1	PVP01_1463200.1	M14(Oxidation)	2261.08	0	3.972e-06			3.55709										1	0	1	2
	TTGIVLDSGDGVSHTVPIYEGYALPHAIMR	3	1	1	PVP01_1463200.1	M29(Oxidation)	3185.63	0	6.899e-06			2.37223	3.58382									1	0	1	3	1	0	1	3
	YPIEHGIVTNWDDMEK	2	4	3	403287204;PVP01_1336400.1 ;PVP01_1463200.1	W11(Dioxidation); M14(Dioxidation)	2010.89	0	6.131e-05			2.02101	2.75952									1	0	1	2	1	0	1	2
	YPIEHGIVTNWDDMEK	2	4	3	403287204;PVP01_1336400.1 ;PVP01_1463200.1		1946.91	0	6.889e-08				3.81409													1	0	1	2
	KDLYGNIVLSGGTTMYEGIGER	1	1	1	PVP01_1463200.1		2373.2	0	7.885e-07				3.2133													1	0	1	2
	YPIEHGIVTNWDDMEK	1	4	3	403287204;PVP01_1336400.1 ;PVP01_1463200.1	M14(Oxidation)	1962.9	0	3.688e-05				2.97666													1	0	1	1
	SYELPDGNIITVGNER	2	1	1	PVP01_1463200.1		1776.89	0	1.022e-06				2.95406													1	0	1	2
	YPIEHGIVTNWDDMEK	1	4	3	403287204;PVP01_1336400.1 ;PVP01_1463200.1	W11(Oxidation); M14(Oxidation)	1978.9	0	3.087e-06				2.87218													1	0	1	2
	YPIEHGIVTNWDDMEK	2	4	3	403287204;PVP01_1336400.1 ;PVP01_1463200.1	W11(Dioxidation); M14(Oxidation)	1994.89	0	0.0002049				2.72256													1	0	1	2
	LCYIALNFDEEMK	1	1	1	PVP01_1463200.1	C2(Carbamidomethyl)	1645.77	0	0.0009499				2.35389													1	0	1	1
	DITTLAPSTMK	1	1	1	PVP01_1463200.1		1177.62	0	0.0002729				2.2086													1	0	1	2
	SVFPSIVGRPK	1	1	1	PVP01_1463200.1		1186.7	0	0.007128				1.62105													1	0	1	2
403254548	catalase [Saimiri boliviensis boliviensis]	38.52	1	11	127
	Sequence	# PSMs	# Proteins	# Protein Groups	Protein Group Accessions	Modifications	MH+ [Da]	q-Value	PEP	XCorr A2	XCorr B2	XCorr C2	XCorr D2	ΔScore A2	ΔCn A2	Search Engine Rank A2	Charge A2	ΔScore B2	ΔCn B2	Search Engine Rank B2	Charge B2	ΔScore C2	ΔCn C2	Search Engine Rank C2	Charge C2	ΔScore D2	ΔCn D2	Search Engine Rank D2	Charge D2
	NPVNYFAEVEQIAFDPSNMPPGVEASPDK	59	1	1	403254548		3162.47	0	2.954e-07	5.83985	4.09692	4.45858		1	0	1	3	1	0	1	3	1	0	1	3
	GPLLVQDVVFTDEMAHFDR	3	1	1	403254548		2189.07	0	4.36e-06	3.99203		3.60919		1	0	1	2					1	0	1	2
	ADVLTTGAGNPVGDKLNVITAGPR	3	1	1	403254548		2336.27	0	1.817e-06	3.67926			3.93118	1	0	1	2									1	0	1	2
	NAIHTFVQSGSHLAAR	5	1	1	403254548		1708.89	0	0.0005547	3.15903		2.79665	2.15608	1	0	1	3					1	0	1	2	1	0	1	3
	DGPMCMQDNQGGAPNYYPNSFGAPEQQPSALEHSTR	4	1	1	403254548	M4(Dioxidation); C5(Carbamidomethyl); M6(Oxidation)	3999.69	0	0.0006464	2.97661		2.80452	3.13576	1	0	1	3					1	0	1	3	1	0	1	3
	NPVNYFAEVEQIAFDPSNMPPGVEASPDK	34	1	1	403254548	M19(Oxidation)	3178.47	0	9.361e-06		4.09015	5.16465						1	0	1	3	1	0	1	3
	IQALLDKYNAEKPK	2	1	1	403254548		1630.92	0	0.001706		2.86856		2.85391					1	0	1	2					1	0	1	2
	LGPNYLQIPVNCPYR	2	1	1	403254548	C12(Carbamidomethyl)	1803.93	0	0.001039		1.88377		2.22788					1	0	1	2					1	0	1	1
	HMNGYGSHTFK	2	1	1	403254548	M2(Oxidation)	1294.57	0	0.001148		1.54006							1	0	1	2
	GAGAFGYFEVTHDITK	5	1	1	403254548		1712.83	0	1.329e-07			3.6189										1	0	1	2
	AKVFEHIGKR	4	1	1	403254548		1184.7	0	0.0001604			2.58121	2.62026									1	0	1	2	1	0	1	2
	FNTAVDDNVTQVR	2	1	1	403254548		1478.73	0	1.835e-05				2.61511													1	0	1	2
	DGPMCMQDNQGGAPNYYPNSFGAPEQQPSALEHSTR	1	1	1	403254548	C5(Carbamidomethyl)	3951.7	0	0.003268				2.50143													1	0	1	2
	DGPMCMQDNQGGAPNYYPNSFGAPEQQPSALEHSTR	1	1	1	403254548	M4(Dioxidation); C5(Carbamidomethyl); M6(Dioxidation)	4015.69	0	5.917e-05				2.02832													1	0	1	3
PVP01_0929800.1	PVP01_0929800.1 | gene=PVP01_0929800 | organism=Plasmodium_vivax_P01 | gene_product=parasitophorous vacuolar protein 1, putative | transcript_product=parasitophorous vacuolar protein 1, putative | location=PvP01_09_v1:1297607-1298896(+) | protein_length=429 | sequence_SO=chromosome | SO=protein_coding	38.46	1	10	38
	Sequence	# PSMs	# Proteins	# Protein Groups	Protein Group Accessions	Modifications	MH+ [Da]	q-Value	PEP	XCorr A2	XCorr B2	XCorr C2	XCorr D2	ΔScore A2	ΔCn A2	Search Engine Rank A2	Charge A2	ΔScore B2	ΔCn B2	Search Engine Rank B2	Charge B2	ΔScore C2	ΔCn C2	Search Engine Rank C2	Charge C2	ΔScore D2	ΔCn D2	Search Engine Rank D2	Charge D2
	DGSQDLSELMEEDDEHNPDAPNMQQSSYSFSSHTSK	2	1	1	PVP01_0929800.1	M10(Oxidation)	4058.69	0	7.742e-06	3.02334			3.98766	1	0	1	4									1	0	1	3
	GARPTIGGPSNKQDPPSADDSDEQH	1	1	1	PVP01_0929800.1		2576.17	0	0.003451	2.90416				1	0	1	3
	MESSYDSASTEDGSNAGK	4	1	1	PVP01_0929800.1	M1(Oxidation)	1851.72	0	3.636e-08	1.33232	2.64462	3.68438		1	0	1	2	1	0	1	2	1	0	1	2
	IMFDGNNVIEENESSVNDGGDDQSEDLQQGPMTK	3	1	1	PVP01_0929800.1	M2(Oxidation); M32(Oxidation)	3744.58	0	4.696e-09		4.5426							1	0	1	3
	DGSQDLSELMEEDDEHNPDAPNMQQSSYSFSSHTSK	12	1	1	PVP01_0929800.1	M10(Oxidation); M23(Oxidation)	4074.66	0	4.231e-06		4.19123	3.58502	4.45563					1	0	1	3	1	0	1	3	1	0	1	3
	DGSQDLSELMEEDDEHNPDAPNMQQSSYSFSSHTSK	3	1	1	PVP01_0929800.1	M10(Oxidation); M23(Dioxidation)	4090.64	0	0.0004935		3.21295	3.75622	3.12748					1	0	1	3	1	0	1	3	1	0	1	3
	ADGGSPFPVEPLNPDDLNR	1	1	1	PVP01_0929800.1		2009.96	0	3.941e-10		2.86828							1	0	1	2
	GARPTIGGPSNK	5	1	1	PVP01_0929800.1		1154.63	0	0.0004617		2.43026	1.74061	2.50112					1	0	1	2	1	0	1	2	1	0	1	2
	KADGGSPFPVEPLNPDDLNR	3	1	1	PVP01_0929800.1		2138.06	0	6.448e-09			3.71997	3.77301									1	0	1	2	1	0	1	2
	AVNALFTSENEQVIKDAAEEYK	1	1	1	PVP01_0929800.1		2469.23	0	2.376e-05				3.7939													1	0	1	2
	AVNALFTSENEQVIK	1	1	1	PVP01_0929800.1		1662.88	0	8.487e-07				3.34118													1	0	1	2
	DGSQDLSELMEEDDEHNPDAPNMQQSSYSFSSHTSK	1	1	1	PVP01_0929800.1		4042.67	0	0.0008438				3.22952													1	0	1	4
	LQVQNSEHEK	1	1	1	PVP01_0929800.1		1211.61	0	0.001527				2.04601													1	0	1	2
PVP01_0204400.1	PVP01_0204400.1 | gene=PVP01_0204400 | organism=Plasmodium_vivax_P01 | gene_product=chromatin assembly factor 1 protein WD40 domain, putative | transcript_product=chromatin assembly factor 1 protein WD40 domain, putative | location=PvP01_02_v1:208734-210077(+) | protein_length=447 | sequence_SO=chromosome | SO=protein_coding	38.03	1	12	86
	Sequence	# PSMs	# Proteins	# Protein Groups	Protein Group Accessions	Modifications	MH+ [Da]	q-Value	PEP	XCorr A2	XCorr B2	XCorr C2	XCorr D2	ΔScore A2	ΔCn A2	Search Engine Rank A2	Charge A2	ΔScore B2	ΔCn B2	Search Engine Rank B2	Charge B2	ΔScore C2	ΔCn C2	Search Engine Rank C2	Charge C2	ΔScore D2	ΔCn D2	Search Engine Rank D2	Charge D2
	AIDGNLHLFDINKHEIETSEDK	16	1	1	PVP01_0204400.1		2538.23	0	0.001299	3.28987	3.22491	4.03768	3.45779	1	0	1	2	1	0	1	2	1	0	1	3	1	0	1	3
	FSEPQHIIHAHKEPIIR	38	1	1	PVP01_0204400.1		2052.13	0	8.142e-07	3.222	3.30774	3.40751	3.44103	1	0	1	3	1	0	1	2	1	0	1	3	1	0	1	2
	VKGEEPAQQVLGQQVAVNCISLNK	3	1	1	PVP01_0204400.1	C19(Carbamidomethyl)	2609.38	0	7.866e-07	2.96309	3.47999		3.61116	1	0	1	2	1	0	1	2					1	0	1	2
	YALTCGNDGVLNLYDYTEMDSK	8	1	1	PVP01_0204400.1	C5(Carbamidomethyl)	2542.12	0	6.212e-05		3.11076	2.37271	2.60659					1	0	1	2	1	0	1	2	1	0	1	2
	MSPEVSFIGNSSDGFGLDFNAEK	10	1	1	PVP01_0204400.1		2448.11	0	0.0001058		2.572	3.47442	2.63719					1	0	1	2	1	0	1	2	1	0	1	2
	SDALDQACLELSEEVENAEEVPK	1	1	1	PVP01_0204400.1	C8(Carbamidomethyl)	2575.17	0	0.001093			3.22788										1	0	1	2
	RFSEPQHIIHAHK	1	1	1	PVP01_0204400.1		1599.85	0	0.002372			2.555										1	0	1	2
	LNFSPNDSSILGSASTSR	1	1	1	PVP01_0204400.1		1852.91	0	5.158e-09				3.52725													1	0	1	2
	MSPEVSFIGNSSDGFGLDFNAEKK	1	1	1	PVP01_0204400.1		2576.2	0	0.0004524				3.16303													1	0	1	2
	KSDALDQACLELSEEVENAEEVPK	5	1	1	PVP01_0204400.1	C9(Carbamidomethyl)	2703.27	0	0.0002863				3.04912													1	0	1	2
	FSEPQHIIHAHK	1	1	1	PVP01_0204400.1		1443.76	0	0.002323				2.36228													1	0	1	2
	KNDEVEEEDLETQFSNWK	1	1	1	PVP01_0204400.1	F14(Oxidation)	2256.01	0	0.0002985				2.17393													1	0	1	2
PVP01_0930800.1	PVP01_0930800.1 | gene=PVP01_0930800 | organism=Plasmodium_vivax_P01 | gene_product=60S ribosomal protein P0, putative | transcript_product=60S ribosomal protein P0, putative | location=PvP01_09_v1:1335060-1336007(+) | protein_length=315 | sequence_SO=chromosome | SO=protein_coding	37.46	1	7	93
	Sequence	# PSMs	# Proteins	# Protein Groups	Protein Group Accessions	Modifications	MH+ [Da]	q-Value	PEP	XCorr A2	XCorr B2	XCorr C2	XCorr D2	ΔScore A2	ΔCn A2	Search Engine Rank A2	Charge A2	ΔScore B2	ΔCn B2	Search Engine Rank B2	Charge B2	ΔScore C2	ΔCn C2	Search Engine Rank C2	Charge C2	ΔScore D2	ΔCn D2	Search Engine Rank D2	Charge D2
	KQEEEEEEEEDGFMGFGMFD	2	1	1	PVP01_0930800.1	M14(Oxidation)	2427.91	0	0.000405	3.65778				1	0	1	2
	KQEEEEEEEEDGFMGFGMFD	3	1	1	PVP01_0930800.1	M14(Oxidation); F19(Oxidation)	2443.9	0	0.00648	3.21541	2.98399	3.14597		1	0	1	2	1	0	1	2	1	0	1	2
	KQEEEEEEEEDGFMGFGMFD	63	1	1	PVP01_0930800.1		2411.94	0	4.935e-07	3.14818		3.60127	4.12343	1	0	1	2					1	0	1	2	1	0	1	2
	IKDMVENPEAYAAAAPVAAAAADAPK	4	1	1	PVP01_0930800.1		2555.29	0	2.198e-11	2.98619	4.77246	3.55809	3.98389	1	0	1	2	1	0	1	2	1	0	1	2	1	0	1	2
	GQIEIQEHVHLIK	1	1	1	PVP01_0930800.1		1543.86	0	0.0046	2.67055				1	0	1	2
	LGVIAPIDVFIPPGPTGMDPSHTSFFQSLGISTK	9	1	1	PVP01_0930800.1		3526.82	0	6.645e-09		3.56181							1	0	1	3
	LGVIAPIDVFIPPGPTGMDPSHTSFFQSLGISTK	4	1	1	PVP01_0930800.1	M18(Oxidation)	3542.82	0	8.536e-08		3.4726							1	0	1	3
	IKDMVENPEAYAAAAPVAAAAADAPK	1	1	1	PVP01_0930800.1	M4(Oxidation)	2571.27	0	2.733e-05		3.1802							1	0	1	2
	DMVENPEAYAAAAPVAAAAADAPK	1	1	1	PVP01_0930800.1		2314.11	0	0.002909		2.13433							1	0	1	2
	FNMKPFSYGVDVR	2	1	1	PVP01_0930800.1	M3(Dioxidation)	1591.77	0	0.008245			1.88853	2.03747									1	0	1	2	1	0	1	2
	FNMKPFSYGVDVR	1	1	1	PVP01_0930800.1	M3(Oxidation)	1575.76	0	0.002922			1.68941										1	0	1	2
	TVYDDGVIYDAK	2	1	1	PVP01_0930800.1		1358.65	0	5.01e-06				2.63105													1	0	1	2
PVP01_0914200.1	PVP01_0914200.1 | gene=PVP01_0914200 | organism=Plasmodium_vivax_P01 | gene_product=ubiquitin domain-containing protein DSK2, putative | transcript_product=ubiquitin domain-containing protein DSK2, putative | location=PvP01_09_v1:656494-658175(-) | protein_length=394 | sequence_SO=chromosome | SO=protein_coding	37.31	1	5	33
	Sequence	# PSMs	# Proteins	# Protein Groups	Protein Group Accessions	Modifications	MH+ [Da]	q-Value	PEP	XCorr A2	XCorr B2	XCorr C2	XCorr D2	ΔScore A2	ΔCn A2	Search Engine Rank A2	Charge A2	ΔScore B2	ΔCn B2	Search Engine Rank B2	Charge B2	ΔScore C2	ΔCn C2	Search Engine Rank C2	Charge C2	ΔScore D2	ΔCn D2	Search Engine Rank D2	Charge D2
	YASQLLSLQEMGFIDNDANIQALQETGGDVNSAVTR	10	1	1	PVP01_0914200.1		3868.86	0	5.08e-06	5.75808	4.81718	3.709		1	0	1	3	1	0	1	3	1	0	1	3
	YASQLLSLQEMGFIDNDANIQALQETGGDVNSAVTR	2	1	1	PVP01_0914200.1	M11(Oxidation)	3884.83	0	0.002243	4.12497		3.88748		1	0	1	3					1	0	1	3
	ELMRPEFLQAGLQFENALNMSSGGNNNGANNAGNNQR	1	1	1	PVP01_0914200.1		3977.81	0	0.00112			4.91234										1	0	1	3
	DKEPLTTYGVSDGITMHLVR	2	1	1	PVP01_0914200.1	M16(Dioxidation)	2264.12	0	6.819e-05			4.02601										1	0	1	3
	NLGGFNFPGAGQNMDFNTPNVADNRPPEER	13	1	1	PVP01_0914200.1	M14(Oxidation)	3291.48	0	6.817e-09			3.57599	3.55572									1	0	1	3	1	0	1	3
	SLMNEISNNPEMLANIVSNNPLLR	2	1	1	PVP01_0914200.1	M12(Oxidation)	2699.34	0	0.000389			2.86892										1	0	1	2
	NLGGFNFPGAGQNMDFNTPNVADNRPPEER	3	1	1	PVP01_0914200.1	M14(Dioxidation)	3307.5	0	2.512e-05				2.5892													1	0	1	3
PVP01_1255900.1	PVP01_1255900.1 | gene=PVP01_1255900 | organism=Plasmodium_vivax_P01 | gene_product=elongation factor 2, putative | transcript_product=elongation factor 2, putative | location=PvP01_12_v1:2295092-2297590(-) | protein_length=832 | sequence_SO=chromosome | SO=protein_coding	37.02	1	18	351
	Sequence	# PSMs	# Proteins	# Protein Groups	Protein Group Accessions	Modifications	MH+ [Da]	q-Value	PEP	XCorr A2	XCorr B2	XCorr C2	XCorr D2	ΔScore A2	ΔCn A2	Search Engine Rank A2	Charge A2	ΔScore B2	ΔCn B2	Search Engine Rank B2	Charge B2	ΔScore C2	ΔCn C2	Search Engine Rank C2	Charge C2	ΔScore D2	ΔCn D2	Search Engine Rank D2	Charge D2
	DLKDEYAQIDFIVSDPVVSYR	71	1	1	PVP01_1255900.1		2472.22	0	8.902e-06	3.91515	3.93285	4.17222	4.09745	1	0	1	2	1	0	1	2	1	0	1	2	1	0	1	2
	IWAFGPETIGPNLLTDNTSGIQYMNEIK	51	1	1	PVP01_1255900.1		3122.57	0	2.203e-08	3.23749	4.79293	4.76		1	0	1	2	1	0	1	3	1	0	1	3
	VENLYEGPMDDEAANAIR	1	1	1	PVP01_1255900.1	M9(Oxidation)	2022.9	0	0.0004596	2.57623				1	0	1	2
	YRVENLYEGPMDDEAANAIR	4	1	1	PVP01_1255900.1		2326.09	0	5.419e-05	2.54913	3.14816		3.09804	1	0	1	2	1	0	1	2					1	0	1	2
	NMSVIAHVDHGK	3	2	2	PVP01_1255900.1 ;403295889	M2(Oxidation)	1323.66	0	5.289e-05	2.51297		2.51572	2.7816	1	0	1	2					1	0	1	2	1	0	1	2
	AATSGQAFPQCVFDHWSVLYDDPFDSNK	1	1	1	PVP01_1255900.1	C11(Carbamidomethyl)	3202.43	0	0.008401	2.4502				1	0	1	3
	IQGPHYVPGEK	2	1	1	PVP01_1255900.1		1224.64	0	0.0003066	2.3075			2.52028	1	0	1	2									1	0	1	2
	VEMPQLDNYLDKL	58	1	1	PVP01_1255900.1		1577.79	0	7.798e-06	2.3003	3.40323	2.93536	2.87653	1	0	1	2	1	0	1	2	1	0	1	2	1	0	1	2
	IQAHLPVAESFGFTSALR	4	1	1	PVP01_1255900.1		1944.04	0	5.851e-08	2.24362		2.96068	1.69894	1	0	1	2					1	0	1	2	1	0	1	2
	IKPVLHVNKVDR	7	1	1	PVP01_1255900.1		1417.86	0	0.00135	2.2378		2.24783	2.17897	1	0	1	2					1	0	1	2	1	0	1	2
	LVEPIYLVDISCPQDVVSGVYSVLNK	96	1	1	PVP01_1255900.1	C12(Carbamidomethyl)	2906.52	0	5.011e-07		4.26964							1	0	1	3
	AFPLAEGLPEDIDKNK	4	1	1	PVP01_1255900.1		1756.91	0	4.664e-08		3.62825		2.51523					1	0	1	2					1	0	1	2
	IWAFGPETIGPNLLTDNTSGIQYMNEIK	6	1	1	PVP01_1255900.1	Y23(Oxidation)	3138.54	0	0.0006364		3.50713	4.48015						1	0	1	2	1	0	1	3
	YRVENLYEGPMDDEAANAIR	15	1	1	PVP01_1255900.1	M11(Oxidation)	2342.08	0	3.515e-08		3.37887	3.23757	2.62103					1	0	1	3	1	0	1	3	1	0	1	3
	LVEPIYLVDISCPQDVVSGVYSVLNKR	1	1	1	PVP01_1255900.1	C12(Carbamidomethyl)	3062.63	0	0.0007948		3.04172							1	0	1	3
	YRVENLYEGPMDDEAANAIR	10	1	1	PVP01_1255900.1	M11(Dioxidation)	2358.07	0	1.134e-05		2.90427	3.89419	3.70047					1	0	1	2	1	0	1	3	1	0	1	3
	NCDPQGPLMMYISK	2	1	1	PVP01_1255900.1	C2(Carbamidomethyl)	1653.75	0	0.0008665		2.63529		2.34112					1	0	1	2					1	0	1	1
	YTEQVQDVPCGNTCCLVGVDQYIVK	1	1	1	PVP01_1255900.1	C10(Carbamidomethyl); C14(Carbamidomethyl); C15(Carbamidomethyl)	2945.35	0	4.838e-05		2.37661							1	0	1	2
	STGISMYFEHDLEDGEGK	2	1	1	PVP01_1255900.1		2014.87	0	0.0008017			2.33362										1	0	1	2
	TIESVNVIISTYTDK	9	1	1	PVP01_1255900.1		1682.89	0	0.0009559			2.3066	2.18181									1	0	1	2	1	0	1	2
	VTDGALVVVDTIEGVCVQTETVLYQALGER	1	1	1	PVP01_1255900.1	C16(Carbamidomethyl)	3234.66	0	5.507e-05				3.71343													1	0	1	3
	NMSVIAHVDHGK	1	2	2	PVP01_1255900.1 ;403295889	M2(Dioxidation)	1339.65	0	9.552e-06				2.83068													1	0	1	2
	AFPLAEGLPEDIDK	1	1	1	PVP01_1255900.1		1514.78	0	0.003272				2.19493													1	0	1	1
403309549	hemoglobin subunit gamma-like, partial [Saimiri boliviensis boliviensis]	36.29	1	2	270
	Sequence	# PSMs	# Proteins	# Protein Groups	Protein Group Accessions	Modifications	MH+ [Da]	q-Value	PEP	XCorr A2	XCorr B2	XCorr C2	XCorr D2	ΔScore A2	ΔCn A2	Search Engine Rank A2	Charge A2	ΔScore B2	ΔCn B2	Search Engine Rank B2	Charge B2	ΔScore C2	ΔCn C2	Search Engine Rank C2	Charge C2	ΔScore D2	ΔCn D2	Search Engine Rank D2	Charge D2
	LHVDPENFR	212	4	4	403262065;403309549;403262067;403262069		1126.56	0	0.001582	2.002	2.01375	2.01606	1.99442	1	0	1	2	1	0	1	2	1	0	1	2	1	0	1	2
	LLVVYPWTQR	51	4	4	403262065;403309549;403262067;403262069		1274.72	0	0.002399	1.866	2.068	2.26062	2.03624	1	0	1	2	1	0	1	2	1	0	1	2	1	0	1	2
	GTFGQLSELHCDK	1	1	1	403309549	C11(Carbamidomethyl)	1491.69	0	0.00172		1.89749							1	0	1	2
	VNVEDAGGETLGR	1	1	1	403309549		1316.64	0	4.643e-07			3.60067										1	0	1	2
	LLVVYPWTQR	1	4	4	403262065;403309549;403262067;403262069	W7(Oxidation)	1290.71	0	0.0008144			2.16394										1	0	1	2
	LHVDPENFR	1	4	4	403262065;403309549;403262067;403262069	H2(Dioxidation)	1158.56	0	0.001263				2.27933													1	0	1	2
	LHVDPENFR	3	4	4	403262065;403309549;403262067;403262069	H2(Oxidation)	1142.56	0	0.006617				2.1536													1	0	1	2
PVP01_0611900.1	PVP01_0611900.1 | gene=PVP01_0611900 | organism=Plasmodium_vivax_P01 | gene_product=40S ribosomal protein S2, putative | transcript_product=40S ribosomal protein S2, putative | location=PvP01_06_v1:525202-526224(+) | protein_length=263 | sequence_SO=chromosome | SO=protein_coding	35.74	1	5	38
	Sequence	# PSMs	# Proteins	# Protein Groups	Protein Group Accessions	Modifications	MH+ [Da]	q-Value	PEP	XCorr A2	XCorr B2	XCorr C2	XCorr D2	ΔScore A2	ΔCn A2	Search Engine Rank A2	Charge A2	ΔScore B2	ΔCn B2	Search Engine Rank B2	Charge B2	ΔScore C2	ΔCn C2	Search Engine Rank C2	Charge C2	ΔScore D2	ΔCn D2	Search Engine Rank D2	Charge D2
	ESAYANIPVIALCDSDSPLEHVDIAIPCNNK	26	1	1	PVP01_0611900.1	C13(Carbamidomethyl); C28(Carbamidomethyl)	3425.62	0	0.002428	3.10762	2.93937	3.6336	3.4484	1	0	1	3	1	0	1	3	1	0	1	3	1	0	1	3
	TDAQPVKESAYANIPVIALCDSDSPLEHVDIAIPCNNK	1	1	1	PVP01_0611900.1	C20(Carbamidomethyl); C35(Carbamidomethyl)	4165.03	0	7.484e-06		4.54133							1	0	1	3
	NLAIEETAPAAPHLAENQFATEAPYEEWNKK	7	1	1	PVP01_0611900.1		3482.68	0	1.916e-06		3.92244	3.57282	3.23055					1	0	1	3	1	0	1	3	1	0	1	3
	AKDGVHILNLAK	2	1	1	PVP01_0611900.1		1278.76	0	0.002331		2.58918	1.52823						1	0	1	2	1	0	1	2
	NLAIEETAPAAPHLAENQFATEAPYEEWNKK	1	1	1	PVP01_0611900.1	W28(Dioxidation)	3514.67	0	0.001197			2.40643										1	0	1	3
	FAQYTGAQAIAGR	1	1	1	PVP01_0611900.1		1353.69	0	0.00446				2.26318													1	0	1	2
403294193	spectrin alpha chain, erythrocyte [Saimiri boliviensis boliviensis]	35.06	1	57	774
	Sequence	# PSMs	# Proteins	# Protein Groups	Protein Group Accessions	Modifications	MH+ [Da]	q-Value	PEP	XCorr A2	XCorr B2	XCorr C2	XCorr D2	ΔScore A2	ΔCn A2	Search Engine Rank A2	Charge A2	ΔScore B2	ΔCn B2	Search Engine Rank B2	Charge B2	ΔScore C2	ΔCn C2	Search Engine Rank C2	Charge C2	ΔScore D2	ΔCn D2	Search Engine Rank D2	Charge D2
	HEIDSYDDRFQSAAETGEALLDASHEASDEVR	30	1	1	403294193		3563.6	0	1.045e-06	6.40685	6.13373	6.05042	5.27216	1	0	1	3	1	0	1	3	1	0	1	3	1	0	1	3
	ASAFNNWCEKAEENLSEPVHCVSLNEIR	1	1	1	403294193	C8(Carbamidomethyl); C21(Carbamidomethyl)	3303.51	0	9.937e-06	5.13131				1	0	1	3
	IEDLGDSLEDALILDIK	122	1	1	403294193		1871.99	0	5.869e-13	4.4445	4.64318	4.28456		1	0	1	2	1	0	1	2	1	0	1	2
	CQALSAADPGSDLFSVQALQR	1	1	1	403294193	C1(Carbamidomethyl)	2234.08	0	1.156e-06	3.99059				1	0	1	2
	DLNTLAADLLSSGTFNVDQITEK	18	1	1	403294193		2465.25	0	4.152e-12	3.91702	4.36259			1	0	1	2	1	0	1	2
	KHEALENDFAVHETR	17	1	1	403294193		1795.87	0	7.065e-06	3.82635	3.13957	3.26069	3.58268	1	0	1	2	1	0	1	3	1	0	1	2	1	0	1	2
	LIDDDHYDSENIAAIR	5	1	1	403294193		1859.88	0	4.256e-11	3.47409	3.95259	3.40393		1	0	1	2	1	0	1	2	1	0	1	2
	SDDEGLLDSLETLMK	93	1	1	403294193		1665.8	0	9.98e-09	3.44226	3.7687	4.0531	4.20834	1	0	1	2	1	0	1	2	1	0	1	2	1	0	1	2
	LEGELVAHEPAIQNVLDMAEELKDK	3	1	1	403294193	M18(Oxidation)	2807.41	0	0.0002707	3.42045	2.53894			1	0	1	3	1	0	1	4
	HQVILENIASHEPR	24	1	1	403294193		1642.87	0	1.942e-08	3.19165	3.55041	3.61237	3.32085	1	0	1	2	1	0	1	2	1	0	1	2	1	0	1	2
	VADDLLFEGLLTPEGAQIR	62	1	1	403294193		2057.11	0	4.004e-07	2.99127	3.00937	3.25394	3.32151	1	0	1	2	1	0	1	2	1	0	1	2	1	0	1	2
	GYVSLEDYTSFLIDKESENIK	3	1	1	403294193		2450.2	0	6.988e-07	2.64114	3.45795			1	0	1	2	1	0	1	2
	FLNVQDLAAAHHEK	7	1	1	403294193		1592.82	0	2.812e-06	2.62905	2.36534	2.44369	2.70554	1	0	1	2	1	0	1	2	1	0	1	3	1	0	1	2
	LTVSHPSDAPEIQQMKEDLVSNWEHIR	3	1	1	403294193		3159.55	0	0.0002136	2.57596	3.5026			1	0	1	3	1	0	1	3
	FTEGHSAHEETK	14	1	1	403294193		1372.61	0	0.0005113	2.44472	2.48099	2.52196	2.26525	1	0	1	2	1	0	1	2	1	0	1	2	1	0	1	2
	ADQVDGIINLGNSLIER	40	1	1	403294193		1826.98	0	3.274e-10	2.29027	3.82727	2.65267	4.14044	1	0	1	2	1	0	1	2	1	0	1	2	1	0	1	2
	LEGELVAHEPAIQNVLDMAEELKDK	34	1	1	403294193		2791.41	0	3.096e-09		5.21193	5.39547						1	0	1	3	1	0	1	3
	TAAINADELPTDVAGGVVLLDR	149	1	1	403294193		2210.17	0	2.391e-08		4.29812	4.33553	4.30578					1	0	1	2	1	0	1	2	1	0	1	2
	SSDEIENAFQALAEGK	3	1	1	403294193		1708.81	0	1.133e-06		3.57098		2.99668					1	0	1	2					1	0	1	1
	ADMEAEAPSFQALEDFGAELIDSGHR	6	1	1	403294193		2806.25	0	1.887e-06		3.4819							1	0	1	2
	FQSAAETGEALLDASHEASDEVR	3	1	1	403294193		2433.13	0	1.637e-06		3.45531		3.51827					1	0	1	2					1	0	1	2
	MVEEGHFAAEDVASR	5	1	1	403294193		1647.74	0	4.485e-07		3.32166	2.83347	3.33596					1	0	1	2	1	0	1	2	1	0	1	2
	ADMEAEAPSFQALEDFGAELIDSGHR	9	1	1	403294193	M3(Oxidation)	2822.27	0	3.503e-06		3.26182							1	0	1	3
	VEADDHQGFVPAVYVK	6	1	1	403294193		1773.88	0	2.676e-06		3.25853		3.36952					1	0	1	2					1	0	1	2
	AEENLSEPVHCVSLNEIR	1	1	1	403294193	C11(Carbamidomethyl)	2096.01	0	1.866e-07		3.18321							1	0	1	2
	TGQEMIDGDHYASDHVATR	1	1	1	403294193		2102.92	0	1.635e-10		3.16215							1	0	1	2
	MVEEGHFAAEDVASR	1	1	1	403294193	M1(Oxidation)	1663.75	0	1.074e-08		2.87914							1	0	1	2
	EKEPIVDNTNYGADEEAAGALLK	1	1	1	403294193		2447.2	0	0.0009389		2.62842							1	0	1	2
	GLNYYLPMVEEGEPEPK	1	1	1	403294193		1964.93	0	2.812e-05		2.49578							1	0	1	2
	MQHNLEQQIQAK	2	1	1	403294193	M1(Oxidation)	1483.74	0	1.509e-06		2.49504	2.47617						1	0	1	2	1	0	1	2
	KHQLLETEMMAR	1	1	1	403294193	M9(Oxidation); M10(Oxidation)	1518.75	0	0.002564		2.44577							1	0	1	2
	VDEVNQYANECAEK	1	1	1	403294193	C11(Carbamidomethyl)	1668.72	0	0.00113		1.75584							1	0	1	2
	NQLIAAQHSQSK	3	1	1	403294193		1324.71	0	0.0001492		1.6706		2.27793					1	0	1	2					1	0	1	2
	EKEPVLTSEDYGKDLVASEGLFHSHK	48	1	1	403294193		2915.43	0	8.223e-08			4.2699	3.85846									1	0	1	3	1	0	1	3
	HDDFEEAFTAQEEK	3	1	1	403294193		1695.71	0	1.699e-05			4.26546										1	0	1	2
	GTQLYEANQQLQFENNAEDLQR	3	1	1	403294193		2609.24	0	5.586e-06			3.89102	4.03344									1	0	1	2	1	0	1	2
	QEAFLENEDLGNSLGSAEALLQK	2	1	1	403294193		2476.24	0	4.524e-06			3.28864	3.80996									1	0	1	2	1	0	1	2
	TGQEMIDGDHYASDHVATR	2	1	1	403294193	M5(Oxidation)	2118.94	0	0.000261			2.8796	3.06485									1	0	1	3	1	0	1	3
	LADDEDYKDTQNLK	2	1	1	403294193		1667.78	0	0.001152			2.85714	2.63205									1	0	1	2	1	0	1	2
	DTEDEEAWIQETEPSAASTYLGK	1	1	1	403294193		2570.14	0	3.8e-05			2.39221										1	0	1	2
	MQHNLEQQIQAK	1	1	1	403294193		1467.74	0	0.004642			2.34131										1	0	1	2
	ELEEHWDHLLER	2	1	1	403294193		1605.77	0	0.002258			2.21894										1	0	1	2
	SDDEGLLDSLETLMK	1	1	1	403294193	M14(Oxidation)	1681.79	0	0.001776			2.16925										1	0	1	2
	LAHDEFPMLPQR	1	1	1	403294193	M8(Dioxidation)	1485.71	0	0.003067			2.11683										1	0	1	2
	KHGLLESAVTAR	2	1	1	403294193		1281.74	0	2.328e-05			2.1098	2.21636									1	0	1	2	1	0	1	2
	LAHDEFPMLPQR	2	1	1	403294193	M8(Oxidation)	1469.72	0	0.001428			2.09438	1.93297									1	0	1	2	1	0	1	2
	HFDENLTGR	1	1	1	403294193		1088.51	0	0.001072			2.03788										1	0	1	2
	ADVVEAWIADKETSLK	1	1	1	403294193		1774.92	0	0.001409			1.85943										1	0	1	2
	HGLLESAVTAR	1	1	1	403294193		1153.64	0	0.001593			1.84387										1	0	1	2
	LTVSHPSDAPEIQQMK	1	1	1	403294193	M15(Oxidation)	1796.89	0	0.00432			1.73309										1	0	1	2
	LQLEDDYAFQEFNWK	8	1	1	403294193		1945.91	0	5.32e-06				3.69577													1	0	1	2
	TGQEMIDGDHYASDHVATR	1	1	1	403294193	M5(Dioxidation)	2134.92	0	3.34e-08				3.50688													1	0	1	3
	MELNEAWDDLQGR	1	1	1	403294193	M1(Oxidation)	1592.71	0	1.288e-06				3.48833													1	0	1	2
	VQNVCAQGEDILNK	4	1	1	403294193	C5(Carbamidomethyl)	1587.78	0	0.0001956				3.34319													1	0	1	2
	KAENTGVELDDVWELQK	1	1	1	403294193		1974	0	1.6e-07				3.09495													1	0	1	2
	MELNEAWDDLQGR	2	1	1	403294193		1576.71	0	1.458e-05				2.71519													1	0	1	2
	LEESYHLQVFK	1	1	1	403294193		1392.72	0	0.0003471				2.61838													1	0	1	2
	HEALENDFAVHETR	1	1	1	403294193		1667.79	0	0.004799				2.61212													1	0	1	3
	ITDLEHFAER	2	1	1	403294193		1230.62	0	3.24e-05				2.55239													1	0	1	2
	HQTFANEVYGR	2	1	1	403294193		1321.64	0	2.475e-05				2.29789													1	0	1	2
	QALTPEQVSFCASHMQQYMDPR	1	1	1	403294193	C11(Carbamidomethyl)	2624.18	0	0.009416				2.23688													1	0	1	2
	YSTIGLAQQWDQLYQLGSR	1	1	1	403294193		2227.12	0	0.00144				2.08915													1	0	1	2
	LAHDEFPMLPQR	1	1	1	403294193		1453.73	0	0.0005831				2.02608													1	0	1	2
	EDLVSNWEHIR	1	1	1	403294193		1397.69	0	0.003536				1.74972													1	0	1	2
	FSSDFDELSGWMK	1	1	1	403294193	M12(Oxidation)	1564.67	0	0.007196				1.26729													1	0	1	2
	VESLNQNMESLR	1	1	1	403294193		1419.69	0.001	0.009058		2.04185							1	0	1	2
	KRDDLDK	1	1	1	403294193		889.475	0.001	0.007755			1.81865										1	0	1	2
PVP01_0119200.1	PVP01_0119200.1 | gene=PVP01_0119200 | organism=Plasmodium_vivax_P01 | gene_product=Plasmodium exported protein (PHIST), unknown function | transcript_product=Plasmodium exported protein (PHIST), unknown function | location=PvP01_01_v1:882453-884809(+) | protein_length=710 | sequence_SO=chromosome | SO=protein_coding	34.93	1	22	369
	Sequence	# PSMs	# Proteins	# Protein Groups	Protein Group Accessions	Modifications	MH+ [Da]	q-Value	PEP	XCorr A2	XCorr B2	XCorr C2	XCorr D2	ΔScore A2	ΔCn A2	Search Engine Rank A2	Charge A2	ΔScore B2	ΔCn B2	Search Engine Rank B2	Charge B2	ΔScore C2	ΔCn C2	Search Engine Rank C2	Charge C2	ΔScore D2	ΔCn D2	Search Engine Rank D2	Charge D2
	SEQIAAMNYEEQFHQGPR	20	1	1	PVP01_0119200.1		2134.96	0	2.098e-05	3.95999	3.55001		3.8778	1	0	1	2	1	0	1	2					1	0	1	2
	AELQEQMTEEELNSK	20	1	1	PVP01_0119200.1		1778.81	0	2.119e-07	3.43003	3.95357	2.42943	4.06748	1	0	1	2	1	0	1	2	1	0	1	2	1	0	1	2
	NTYHNVHPIPAYDDQR	45	1	1	PVP01_0119200.1		1939.9	0	5.027e-05	3.26672	3.09596	3.41674	2.85729	1	0	1	2	1	0	1	2	1	0	1	2	1	0	1	2
	HGPHGDNEQLPFGCTR	52	1	1	PVP01_0119200.1	C14(Carbamidomethyl)	1821.81	0	9.697e-12	3.1596	3.22646	3.16205	3.03711	1	0	1	2	1	0	1	2	1	0	1	2	1	0	1	2
	RPPVPGPHGGPGGR	39	1	1	PVP01_0119200.1		1337.71	0	0.00147	2.88566	3.23549	3.72056	3.2037	1	0	1	2	1	0	1	3	1	0	1	3	1	0	1	3
	SEQIAAMNYEEQFHQGPR	17	1	1	PVP01_0119200.1	M7(Oxidation)	2150.96	0	2.574e-09	2.85598	2.22006	3.55779	3.45339	1	0	1	2	1	0	1	3	1	0	1	2	1	0	1	2
	HDDQFFDEGR	42	1	1	PVP01_0119200.1		1265.52	0	0.002279	2.72051	2.43769	2.6401	2.66925	1	0	1	2	1	0	1	2	1	0	1	2	1	0	1	2
	AELQEQMTEEELNSK	6	1	1	PVP01_0119200.1	M7(Oxidation)	1794.81	0	1.455e-07	2.53294	3.23666		3.0662	1	0	1	2	1	0	1	2					1	0	1	2
	WQEEEDMYNPR	3	1	1	PVP01_0119200.1	M7(Oxidation)	1512.62	0	1.46e-05	2.43656	2.39001		2.5536	1	0	1	2	1	0	1	2					1	0	1	2
	SFDDEYHGR	8	1	1	PVP01_0119200.1		1125.46	0	0.002474	1.92387	1.90348	2.1577	1.68126	1	0	1	2	1	0	1	2	1	0	1	2	1	0	1	2
	AHYNMTDELIK	6	1	1	PVP01_0119200.1	M5(Oxidation)	1350.63	0	0.001128	1.88141		2.26837	2.25348	1	0	1	2					1	0	1	2	1	0	1	2
	SEQIAAMNYEEQFHQGPR	6	1	1	PVP01_0119200.1	M7(Dioxidation)	2166.96	0	1.847e-12		4.03252	3.41605	3.45385					1	0	1	2	1	0	1	2	1	0	1	2
	MQEYIMQYSQYLQK	21	1	1	PVP01_0119200.1		1852.87	0	0.002653		3.14135		2.72296					1	0	1	2					1	0	1	2
	HVVKPDDEKDDK	35	1	1	PVP01_0119200.1		1424.7	0	1.044e-06		3.05895	2.99171	2.68832					1	0	1	2	1	0	1	2	1	0	1	2
	NTYHNVHPIPAYDDQRDDK	5	1	1	PVP01_0119200.1		2298.06	0	1.375e-05		3.01572	2.06805						1	0	1	2	1	0	1	2
	VIDENMPYPPNGPFR	3	1	1	PVP01_0119200.1	M6(Oxidation)	1761.83	0	4.023e-07		2.79375	2.25043	2.28332					1	0	1	2	1	0	1	2	1	0	1	2
	AHYNMTDELIKK	1	1	1	PVP01_0119200.1	M5(Oxidation)	1478.73	0	0.005826		2.34157							1	0	1	2
	AHYNMTDELIK	2	1	1	PVP01_0119200.1		1334.64	0	0.0004209		2.33533		2.40942					1	0	1	2					1	0	1	2
	AHYNMTDELIK	1	1	1	PVP01_0119200.1	M5(Dioxidation)	1366.63	0	0.005507		2.08143							1	0	1	2
	FGPPGGPGKFPDGR	11	1	1	PVP01_0119200.1		1385.7	0	6.5e-05		2.00642	2.55702	2.5639					1	0	1	2	1	0	1	2	1	0	1	2
	MGSANPFNVPPR	4	1	1	PVP01_0119200.1		1286.63	0	0.0003102		1.36168		2.10996					1	0	1	2					1	0	1	2
	DDKDNVIRPDQPAPVKPDGDDTGK	1	1	1	PVP01_0119200.1		2592.26	0	6.957e-05			3.76148										1	0	1	3
	GGRLEMEDDAFGSR	1	1	1	PVP01_0119200.1	M6(Dioxidation)	1571.68	0	0.0001989			2.85462										1	0	1	2
	HGPHGDNEQLPFGCTR	2	1	1	PVP01_0119200.1	C14(Trioxidation)	1812.78	0	0.002505			2.53066										1	0	1	2
	HGPHGDNEQLPFGCTR	3	1	1	PVP01_0119200.1	F12(Dioxidation); C14(Carbamidomethyl)	1853.81	0	3.774e-05			2.52508	2.81652									1	0	1	2	1	0	1	2
	HVVKPDDEK	2	1	1	PVP01_0119200.1		1066.55	0	0.002261			1.9418										1	0	1	2
	VIDENMPYPPNGPFR	6	1	1	PVP01_0119200.1		1745.84	0	2.678e-07			1.47452	3.21747									1	0	1	2	1	0	1	2
	LEMEDDAFGSR	3	1	1	PVP01_0119200.1		1269.55	0	2.15e-05				2.80766													1	0	1	2
	WQEEEDMYNPR	1	1	1	PVP01_0119200.1		1496.62	0	0.000513				2.4172													1	0	1	2
	GDFQDFYAFVSK	1	1	1	PVP01_0119200.1		1423.66	0	0.0036				2.41599													1	0	1	2
	GGNPDYYDER	1	1	1	PVP01_0119200.1		1185.48	0.001	0.00751		1.66666							1	0	1	2
	HGPHGDNEQLPFGCTR	1	1	1	PVP01_0119200.1	F12(Oxidation); C14(Carbamidomethyl)	1837.8	0.001	0.006733			0.720686										1	0	1	2
PVP01_0001440.1	PVP01_0001440.1 | gene=PVP01_0001440 | organism=Plasmodium_vivax_P01 | gene_product=Plasmodium exported protein (PHIST), unknown function | transcript_product=Plasmodium exported protein (PHIST), unknown function | location=Transfer.PvP01_00_2.final:263634-265826(+) | protein_length=675 | sequence_SO=random_sequence | SO=protein_coding	31.41	1	12	161
	Sequence	# PSMs	# Proteins	# Protein Groups	Protein Group Accessions	Modifications	MH+ [Da]	q-Value	PEP	XCorr A2	XCorr B2	XCorr C2	XCorr D2	ΔScore A2	ΔCn A2	Search Engine Rank A2	Charge A2	ΔScore B2	ΔCn B2	Search Engine Rank B2	Charge B2	ΔScore C2	ΔCn C2	Search Engine Rank C2	Charge C2	ΔScore D2	ΔCn D2	Search Engine Rank D2	Charge D2
	ASDPYRPFESVTPSDGMWSGFQSQYDPFPEAK	39	1	1	PVP01_0001440.1	F28(Oxidation)	3639.62	0	8.05e-05	4.85793	4.91468	5.01441		1	0	1	3	1	0	1	3	1	0	1	3
	GAAGGSQGDQLTEDKYAVFDSLYEEYLGSAK	23	1	1	PVP01_0001440.1		3269.54	0	2.957e-08	3.95221	4.83675	3.52992	5.21022	1	0	1	3	1	0	1	3	1	0	1	2	1	0	1	3
	ASDPYRPFESVTPSDGMWSGFQSQYDPFPEAK	1	1	1	PVP01_0001440.1	M17(Oxidation); F28(Oxidation)	3655.62	0	0.008886	2.7739				1	0	1	3
	SSYGNSPQSAHNAPGAQR	7	1	1	PVP01_0001440.1		1828.84	0	0.0007005	2.51167	2.29791	2.43537		1	0	1	2	1	0	1	2	1	0	1	2
	LSAAVSTNDIYPGDIWAEYK	55	1	1	PVP01_0001440.1		2213.09	0	4.804e-08	2.08158	3.23371	2.91396	4.03993	1	0	1	2	1	0	1	2	1	0	1	2	1	0	1	2
	ASDPYRPFESVTPSDGMWSGFQSQYDPFPEAK	2	1	1	PVP01_0001440.1	M17(Oxidation); W18(Oxidation); F28(Oxidation)	3671.64	0	5.864e-06		3.62246	2.97833						1	0	1	3	1	0	1	3
	YGDSSLQNSMMGSMPSSLGNVSNDSVFGSR	21	1	1	PVP01_0001440.1		3111.35	0	9.177e-06		3.52318	3.72425	3.68276					1	0	1	2	1	0	1	2	1	0	1	2
	ASDPYRPFESVTPSDGMWSGFQSQYDPFPEAK	1	1	1	PVP01_0001440.1	W18(Trioxidation); F28(Oxidation)	3687.63	0	0.0002378		2.83117							1	0	1	3
	AIGFGEQNWDSYYK	1	1	1	PVP01_0001440.1		1677.76	0	0.0001538		2.54751							1	0	1	2
	QQLENYSDAKDELEK	1	1	1	PVP01_0001440.1		1809.85	0	0.002037		1.61866							1	0	1	2
	NLGTGKPNDMIDLFQR	4	1	1	PVP01_0001440.1	M10(Oxidation)	1834.91	0	4.582e-08			2.86741	2.32653									1	0	1	2	1	0	1	2
	GAAGGSQGDQLTEDK	1	1	1	PVP01_0001440.1		1433.65	0	0.001013			2.53367										1	0	1	2
	LSSSHHHK	2	1	1	PVP01_0001440.1		932.468	0	0.002666			1.63617										1	0	1	2
	DLDQYDMANLAQR	2	1	1	PVP01_0001440.1		1552.71	0	1.282e-05				3.12505													1	0	1	2
	LPGSANLNESVFGSK	1	1	1	PVP01_0001440.1		1519.78	0	0.0008215				2.331													1	0	1	1
403264413	spectrin beta chain, erythrocyte [Saimiri boliviensis boliviensis]	30.58	3	47	792
	Sequence	# PSMs	# Proteins	# Protein Groups	Protein Group Accessions	Modifications	MH+ [Da]	q-Value	PEP	XCorr A2	XCorr B2	XCorr C2	XCorr D2	ΔScore A2	ΔCn A2	Search Engine Rank A2	Charge A2	ΔScore B2	ΔCn B2	Search Engine Rank B2	Charge B2	ΔScore C2	ΔCn C2	Search Engine Rank C2	Charge C2	ΔScore D2	ΔCn D2	Search Engine Rank D2	Charge D2
	HRELPEDVGLDASTAESFHR	37	1	1	403264413		2266.08	0	3.765e-10	5.40995	2.3957	5.80909	5.58666	1	0	1	3	1	0	1	2	1	0	1	3	1	0	1	3
	KEELGELFAQVPSVGEEAGDTDLSIEKR	45	1	1	403264413		3046.52	0	3.993e-07	5.07737	4.83586	5.84559	5.65522	1	0	1	3	1	0	1	3	1	0	1	3	1	0	1	3
	DASVAEAWLIAQEPYLASGDFGHTVDSVEK	35	1	1	403264413		3205.53	0	5.187e-09	4.2661	3.1744	4.52478		1	0	1	3	1	0	1	3	1	0	1	3
	NLQDAENFFQFQGDADDLK	24	1	1	403264413		2215.01	0	2.774e-09	4.02705	4.348	4.5075	4.54353	1	0	1	2	1	0	1	2	1	0	1	2	1	0	1	2
	AVASEDMPESLPEAEQLLQQHAAIKDEIDGHQESYQR	2	1	1	403264413	M7(Oxidation)	4178.96	0	2.062e-05	4.01529	3.33675			1	0	1	3	1	0	1	3
	KHEAIETDTAAYEER	11	1	1	403264413		1762.82	0	5.534e-06	3.96789	3.63263	3.43797	3.47491	1	0	1	2	1	0	1	2	1	0	1	2	1	0	1	2
	GVMEHLEQQAQGFPEEFRDSPDVTNR	2	1	1	403264413		3016.38	0	0.001047	3.72693				1	0	1	3
	EQEVSAAWQALLDACAGR	45	1	1	403264413	C15(Carbamidomethyl)	1974.93	0	2.01e-05	3.53108	2.6804	3.11579	2.68474	1	0	1	2	1	0	1	2	1	0	1	2	1	0	1	2
	AVASEDMPESLPEAEQLLQQHAAIKDEIDGHQESYQR	6	1	1	403264413		4162.96	0	5.995e-06	3.38937	2.83518	3.05367		1	0	1	3	1	0	1	3	1	0	1	3
	QLGIIPLLDPEDVFTENPDEK	210	1	1	403264413		2382.21	0	0.0009438	3.14356	3.36858	3.6049		1	0	1	2	1	0	1	2	1	0	1	3
	ALEDLAQELEKENYHDQKR	26	1	1	403264413		2329.14	0	4.045e-07	3.12739	2.90984	3.9941	3.16848	1	0	1	3	1	0	1	2	1	0	1	3	1	0	1	3
	KEELGELFAQVPSVGEEAGDTDLSIEK	47	1	1	403264413		2890.44	0	3.86e-11	3.04893	3.68572	5.08063	5.09164	1	0	1	2	1	0	1	2	1	0	1	3	1	0	1	3
	LPLAQSADYGTNLQTVQLFMK	7	1	1	403264413		2338.22	0	1.157e-09	2.97517	3.63219			1	0	1	2	1	0	1	2
	ELHLLGVQVQQFQDVATR	1	1	1	403264413		2081.12	0	0.0004849	2.91782				1	0	1	2
	HNLEHAFDVAER	20	1	1	403264413		1437.7	0	3.644e-06	2.85121	2.75345	2.80719	3.0139	1	0	1	2	1	0	1	2	1	0	1	2	1	0	1	3
	KQFGHPQIEAR	2	1	1	403264413		1310.71	0	0.005061	2.65163			2.79296	1	0	1	2									1	0	1	2
	YFYTGAEILGLIDEK	64	1	1	403264413		1731.89	0	1.049e-13	2.52425	4.15064	3.6609		1	0	1	2	1	0	1	2	1	0	1	2
	KKHEAIETDTAAYEER	1	1	1	403264413		1890.91	0	3.037e-07		4.05797							1	0	1	2
	QMAERPAEETGLQEEEGETAGEAPVSHQAATER	11	1	1	403264413		3538.61	0	8.392e-09		4.01456	4.96933	5.42518					1	0	1	3	1	0	1	3	1	0	1	3
	AVASEDMPESLPEAEQLLQQHAAIKDEIDGHQESYQR	1	1	1	403264413	M7(Dioxidation)	4194.97	0	3.614e-08		3.50486							1	0	1	3
	GLDAHLDHIFQEAHGMVAR	1	1	1	403264413	M16(Dioxidation)	2149.02	0	5.112e-10		3.35941							1	0	1	3
	GLDAHLDHIFQEAHGMVAR	5	1	1	403264413	M16(Oxidation)	2133.03	0	1.03e-07		3.16328	2.14093	2.19258					1	0	1	3	1	0	1	3	1	0	1	3
	TLMTQIDGVNLAANSLVESGHPR	2	1	1	403264413		2423.24	0	9.161e-07		2.81636	3.07217						1	0	1	2	1	0	1	2
	VHLENMGSHDIVDGNHR	1	3	1	403264413	M6(Dioxidation)	1961.88	0	0.0005233		2.81456							1	0	1	3
	HLLEVEDLLQK	3	1	1	403264413		1336.75	0	1.128e-06		2.80188	1.72293						1	0	1	2	1	0	1	2
	DASVAEAWLIAQEPYLASGDFGHTVDSVEK	1	1	1	403264413	W8(Oxidation)	3221.55	0	0.002408		2.70786							1	0	1	3
	FAALEKPTTLELK	2	1	1	403264413		1460.84	0	1.393e-07		2.54934		2.42459					1	0	1	2					1	0	1	2
	NQTLQNEILGHTPR	8	1	1	403264413		1620.85	0	2.731e-07		2.49678	3.01727	3.03256					1	0	1	2	1	0	1	2	1	0	1	2
	HRPDLIDFDK	34	2	1	403264413		1255.65	0	6.385e-06		2.45119	3.13475	3.22583					1	0	1	2	1	0	1	3	1	0	1	3
	QAEAILSNQEYTLAHLEPPDSLEAAEAGIR	17	1	1	403264413		3236.6	0	0.003674		2.38517	2.43732	2.55119					1	0	1	2	1	0	1	2	1	0	1	3
	LLTSQDVSYDEAR	1	1	1	403264413		1496.72	0	0.0001728		2.12717							1	0	1	2
	LIDAGHSEAATIAEWK	1	1	1	403264413		1711.87	0	2.451e-07		2.02556							1	0	1	2
	VHLENMGSHDIVDGNHR	4	3	1	403264413	M6(Oxidation)	1945.91	0	1.189e-07		2.0189	2.07662	3.43536					1	0	1	2	1	0	1	2	1	0	1	2
	KFEDFLVSMENNR	3	1	1	403264413		1628.78	0	0.0002935		2.00142	2.72673						1	0	1	2	1	0	1	2
	VIDHAIETEK	2	1	1	403264413		1154.61	0	0.00232		1.8301							1	0	1	2
	GLDAHLDHIFQEAHGMVAR	16	1	1	403264413		2117.03	0	2.106e-07			4.18118	3.01157									1	0	1	3	1	0	1	3
	QMAERPAEETGLQEEEGETAGEAPVSHQAATER	3	1	1	403264413	M2(Oxidation)	3554.58	0	1.189e-08			3.9279	4.99845									1	0	1	3	1	0	1	3
	HRPDLIDFDKLK	13	2	1	403264413		1496.82	0	0.003631			3.43827	2.8865									1	0	1	3	1	0	1	3
	GVMEHLEQQAQGFPEEFRDSPDVTNR	1	1	1	403264413	M3(Dioxidation)	3048.37	0	0.001238			3.04253										1	0	1	3
	ALEDLAQELEKENYHDQK	13	1	1	403264413		2173.05	0	0.0001398			2.89128										1	0	1	3
	HKDFLEELEESR	29	1	1	403264413		1531.76	0	0.0002886			2.8274	2.97722									1	0	1	2	1	0	1	2
	AQGLLSAGHPEGEQIIR	4	1	1	403264413		1775.95	0	8.444e-09			2.82504	3.58941									1	0	1	2	1	0	1	2
	EELGELFAQVPSVGEEAGDTDLSIEK	3	1	1	403264413		2762.35	0	9.521e-06			2.37913	3.05374									1	0	1	2	1	0	1	2
	YHQGINAEIETR	1	1	1	403264413		1430.7	0	0.003816			1.95531										1	0	1	2
	RHEAFEK	5	2	1	403264413		916.463	0	0.001785			1.48804										1	0	1	2
	ISHLEQCFGELSNMAAGR	2	1	1	403264413	C7(Carbamidomethyl)	2019.95	0	5.845e-08				4.3656													1	0	1	2
	WDAPDDELDNDNSSAR	2	1	1	403264413		1819.74	0	1.028e-07				3.34153													1	0	1	2
	GQTDPEYLLLGQR	1	1	1	403264413		1489.77	0	5.059e-05				2.79397													1	0	1	2
	KFEDFLVSMENNR	9	1	1	403264413	M9(Oxidation)	1644.78	0	2.476e-06				2.75165													1	0	1	2
	RVEDQVNVR	1	1	1	403264413		1114.61	0	0.000412				2.54965													1	0	1	2
	VDNVNAFIER	1	1	1	403264413		1176.6	0	6.577e-05				2.514													1	0	1	2
	ETDDLEQWISEK	1	1	1	403264413		1492.69	0	0.00018				1.94024													1	0	1	2
	ISHLEQCFGELSNMAAGR	1	1	1	403264413	H3(Oxidation); C7(Carbamidomethyl); M14(Oxidation)	2051.94	0	0.0009186				1.79936													1	0	1	3
	TQLVDTADKFR	1	1	1	403264413		1293.69	0	0.007511				1.74915													1	0	1	2
	LQTHADLNK	1	1	1	403264413		1039.55	0	0.002284				1.72774													1	0	1	2
	SDDPGKDLTSVNR	1	1	1	403264413		1403.69	0	0.001554				1.32968													1	0	1	2
	GQLLVEAAEIDCQDLEER	1	1	1	403264413	C12(Carbamidomethyl)	2088	0.001	0.005593			1.65989										1	0	1	2
PVP01_1315200.1	PVP01_1315200.1 | gene=PVP01_1315200 | organism=Plasmodium_vivax_P01 | gene_product=Hsp70/Hsp90 organizing protein, putative | transcript_product=Hsp70/Hsp90 organizing protein, putative | location=PvP01_13_v1:700803-702482(-) | protein_length=559 | sequence_SO=chromosome | SO=protein_coding	30.41	1	11	56
	Sequence	# PSMs	# Proteins	# Protein Groups	Protein Group Accessions	Modifications	MH+ [Da]	q-Value	PEP	XCorr A2	XCorr B2	XCorr C2	XCorr D2	ΔScore A2	ΔCn A2	Search Engine Rank A2	Charge A2	ΔScore B2	ΔCn B2	Search Engine Rank B2	Charge B2	ΔScore C2	ΔCn C2	Search Engine Rank C2	Charge C2	ΔScore D2	ΔCn D2	Search Engine Rank D2	Charge D2
	SMADPEIQQIISDPQFQIILQR	24	1	1	PVP01_1315200.1		2570.33	0	8.371e-14	4.19746	5.18319	3.60677		1	0	1	3	1	0	1	3	1	0	1	3
	AYKEENQNYPNELLNTIK	2	1	1	PVP01_1315200.1		2181.09	0	0.0006098	3.78264				1	0	1	2
	NRSPEEIQGDEHK	6	1	1	PVP01_1315200.1		1538.73	0	2.659e-05	2.17228	2.36196	2.14434		1	0	1	2	1	0	1	2	1	0	1	2
	LIEYPSALEDVMK	1	1	1	PVP01_1315200.1		1507.78	0	1.731e-06		2.97221							1	0	1	2
	EAYIDPEKAEEHKNK	2	1	1	PVP01_1315200.1		1800.87	0	0.001259		2.40593	2.59845						1	0	1	2	1	0	1	2
	AAENMEYINHINTIIQNDANLK	2	1	1	PVP01_1315200.1		2529.25	0	4.854e-06			3.15092	3.94781									1	0	1	2	1	0	1	2
	SPEEIQGDEHK	1	1	1	PVP01_1315200.1		1268.57	0	0.00139			2.40531										1	0	1	2
	NDPQDHVLHSNLSGAYASMGR	1	1	1	PVP01_1315200.1	M19(Dioxidation)	2301.02	0	0.003411			2.00795										1	0	1	2
	NDPQDHVLHSNLSGAYASMGR	5	1	1	PVP01_1315200.1		2269.05	0	8.048e-06			1.77142	3.26534									1	0	1	2	1	0	1	3
	LNENPNSISEYIKDPK	2	1	1	PVP01_1315200.1		1860.94	0	0.0004774			1.73381	2.42517									1	0	1	2	1	0	1	2
	SMADPEIQQIISDPQFQIILQR	8	1	1	PVP01_1315200.1	M2(Oxidation)	2586.35	0	1.649e-06				4.46224													1	0	1	3
	GLELDPNNKECLEGYQR	1	1	1	PVP01_1315200.1	C11(Carbamidomethyl)	2034.97	0	1.421e-05				2.87662													1	0	1	2
	FDEAVTHFSNAIK	1	1	1	PVP01_1315200.1		1478.73	0	0.005565				2.37785													1	0	1	2
PVP01_1412800.1	PVP01_1412800.1 | gene=PVP01_1412800 | organism=Plasmodium_vivax_P01 | gene_product=M1-family alanyl aminopeptidase, putative | transcript_product=M1-family alanyl aminopeptidase, putative | location=PvP01_14_v1:563290-566583(+) | protein_length=1097 | sequence_SO=chromosome | SO=protein_coding	29.81	1	23	273
	Sequence	# PSMs	# Proteins	# Protein Groups	Protein Group Accessions	Modifications	MH+ [Da]	q-Value	PEP	XCorr A2	XCorr B2	XCorr C2	XCorr D2	ΔScore A2	ΔCn A2	Search Engine Rank A2	Charge A2	ΔScore B2	ΔCn B2	Search Engine Rank B2	Charge B2	ΔScore C2	ΔCn C2	Search Engine Rank C2	Charge C2	ΔScore D2	ΔCn D2	Search Engine Rank D2	Charge D2
	SVQFLEDSSPLAHPIRPESYVSMENFYTTTVYDK	16	1	1	PVP01_1412800.1		3950.88	0	7.13e-06	5.18036	4.39414	4.84245		1	0	1	3	1	0	1	3	1	0	1	3
	KRPGTGDASEGNNQSGISAAAQDK	4	1	1	PVP01_1412800.1		2359.12	0	4.291e-06	4.85745		3.65689		1	0	1	3					1	0	1	3
	TANLDQYLLWFSQSGTPHVTAEYSYDAGK	27	1	1	PVP01_1412800.1		3262.54	0	1.341e-07	4.66937	3.58645	4.87957		1	0	1	3	1	0	1	3	1	0	1	3
	LNLVAVSDFNVGAMENK	96	1	1	PVP01_1412800.1		1820.92	0	1.019e-06	4.22037	3.9824	3.89883	3.76311	1	0	1	2	1	0	1	2	1	0	1	2	1	0	1	2
	FTFGSEVIIHPETNYALTGLYK	60	1	1	PVP01_1412800.1		2500.28	0	1.08e-06	2.61868	3.59343	2.51075	3.19374	1	0	1	2	1	0	1	3	1	0	1	3	1	0	1	2
	KRPGTGDASEGNNQSGISAAAQDKR	7	1	1	PVP01_1412800.1		2515.22	0	4.695e-07	2.28048	3.23923	2.43357	2.75502	1	0	1	2	1	0	1	3	1	0	1	2	1	0	1	2
	YDVTITADKEK	2	1	1	PVP01_1412800.1		1282.65	0	0.003857	2.26534			2.07896	1	0	1	2									1	0	1	2
	LSEHYGGEDLIFDGVSLEIK	20	1	1	PVP01_1412800.1		2221.13	0	3.308e-08		3.62539	3.72095	4.17523					1	0	1	2	1	0	1	2	1	0	1	2
	YPVLLSNGDKLNEFEIPGGR	5	1	1	PVP01_1412800.1		2218.15	0	9.154e-10		3.53375	2.82883	3.3148					1	0	1	2	1	0	1	2	1	0	1	2
	SENKQESAEKPSLTPVSEDFINAIK	6	1	1	PVP01_1412800.1		2761.4	0	1.191e-08		3.28146	2.91968	4.0858					1	0	1	2	1	0	1	3	1	0	1	3
	LDHVDILR	2	1	1	PVP01_1412800.1		980.555	0	0.001402		1.88941		1.62574					1	0	1	2					1	0	1	2
	LNLVAVSDFNVGAMENK	6	1	1	PVP01_1412800.1	M14(Oxidation)	1836.92	0	0.000231			3.1898	1.80865									1	0	1	2	1	0	1	2
	AKYPNMLDQIMEHSK	1	1	1	PVP01_1412800.1	M6(Dioxidation); M11(Dioxidation)	1868.85	0	0.001504			2.75998										1	0	1	2
	NDGGTATCEDFNDAMNEAYK	2	1	1	PVP01_1412800.1	C8(Carbamidomethyl)	2222.85	0	0.001015			2.39748	2.20892									1	0	1	2	1	0	1	2
	YLMEDPHADAGFK	2	1	1	PVP01_1412800.1	M3(Oxidation)	1509.68	0	3.794e-06			2.25594	2.82357									1	0	1	2	1	0	1	2
	ADDMTHFEDESYVDFEQLNMR	4	1	1	PVP01_1412800.1		2592.08	0	2.476e-06				4.19702													1	0	1	2
	ADDMTHFEDESYVDFEQLNMR	2	1	1	PVP01_1412800.1	H6(Oxidation)	2608.08	0	0.0001086				3.40179													1	0	1	2
	YDNEFLTIYSK	1	1	1	PVP01_1412800.1		1392.67	0	4.417e-05				3.09458													1	0	1	2
	NIIVSQCEATGFR	1	1	1	PVP01_1412800.1	C7(Carbamidomethyl)	1494.74	0	7.363e-06				2.88042													1	0	1	2
	KNDGGTATCEDFNDAMNEAYK	1	1	1	PVP01_1412800.1	C9(Carbamidomethyl)	2350.97	0	5.021e-07				2.60417													1	0	1	2
	ADDMTHFEDESYVDFEQLNMR	2	1	1	PVP01_1412800.1	M4(Oxidation); M20(Oxidation)	2624.08	0	0.000301				2.30715													1	0	1	2
	LNEFEIPGGR	1	1	1	PVP01_1412800.1		1131.58	0	0.00349				2.23659													1	0	1	2
	NGQDVIPEVTLEFK	1	1	1	PVP01_1412800.1		1588.84	0	0.0003427				2.23556													1	0	1	1
	YPNMLDQIMEHSK	1	1	1	PVP01_1412800.1		1605.75	0	0.003142				2.16358													1	0	1	2
	QESAEKPSLTPVSEDFINAIK	2	1	1	PVP01_1412800.1		2303.19	0	1.724e-05				2.02449													1	0	1	2
	KLETEVLK	1	1	1	PVP01_1412800.1		959.577	0.001	0.009783			2.24469										1	0	1	2
PVP01_1130100.1	PVP01_1130100.1 | gene=PVP01_1130100 | organism=Plasmodium_vivax_P01 | gene_product=cell division cycle protein 48 homologue, putative | transcript_product=cell division cycle protein 48 homologue, putative | location=PvP01_11_v1:1289155-1291792(+) | protein_length=822 | sequence_SO=chromosome | SO=protein_coding	28.71	2	14	101
	Sequence	# PSMs	# Proteins	# Protein Groups	Protein Group Accessions	Modifications	MH+ [Da]	q-Value	PEP	XCorr A2	XCorr B2	XCorr C2	XCorr D2	ΔScore A2	ΔCn A2	Search Engine Rank A2	Charge A2	ΔScore B2	ΔCn B2	Search Engine Rank B2	Charge B2	ΔScore C2	ΔCn C2	Search Engine Rank C2	Charge C2	ΔScore D2	ΔCn D2	Search Engine Rank D2	Charge D2
	DDEEKLDEIGYDDIGGCKK	2	1	1	PVP01_1130100.1	C17(Carbamidomethyl)	2198.98	0	0.0001538	3.68492				1	0	1	3
	AVANETGAFFFLINGPEVMSK	10	1	1	PVP01_1130100.1		2242.11	0	4.628e-08	3.17734	3.31363	1.76945		1	0	1	2	1	0	1	2	1	0	1	2
	AAAPCVLFFDELDSIGTQR	18	1	1	PVP01_1130100.1	C5(Carbamidomethyl)	2110.03	0	2.162e-10	3.08448	3.42852	3.64778		1	0	1	2	1	0	1	2	1	0	1	2
	GPELLTMWFGESEANVR	1	3	2	403306707;PVP01_1130100.1		1935.92	0	0.006274	2.83146				1	0	1	2
	VVEVDPDDFCIVSPDTVIYYEGDPIKR	3	1	1	PVP01_1130100.1	C10(Carbamidomethyl)	3140.55	0	6.022e-05	2.29816			2.41527	1	0	1	3									1	0	1	3
	NSPAIIFIDEIDSIAPK	34	1	1	PVP01_1130100.1		1842.99	0	1.317e-08		3.42027							1	0	1	2
	LIVEEATNDDNSVVALNTK	1	1	1	PVP01_1130100.1		2045.04	0	0.006424		2.13004							1	0	1	2
	TLGVKPPR	1	1	1	PVP01_1130100.1		867.542	0	0.002179		0.942659							1	0	1	2
	GPELLTMWFGESEANVR	6	3	2	403306707;PVP01_1130100.1	F9(Oxidation)	1951.92	0	2.576e-05			3.52432										1	0	1	2
	VVEVDPDDFCIVSPDTVIYYEGDPIK	9	1	1	PVP01_1130100.1	C10(Carbamidomethyl)	2984.44	0	1.688e-05			3.46779	3.78044									1	0	1	2	1	0	1	2
	EMILYPIDHPDKFEK	3	1	1	PVP01_1130100.1	M2(Oxidation)	1890.94	0	0.005044			1.547	1.90106									1	0	1	2	1	0	1	2
	HSTICIILNDNELDEGKIR	8	1	1	PVP01_1130100.1	C5(Carbamidomethyl)	2240.14	0	3.123e-05				3.81496													1	0	1	3
	DDEEKLDEIGYDDIGGCK	1	1	1	PVP01_1130100.1	C17(Carbamidomethyl)	2070.9	0	1.838e-05				2.8649													1	0	1	2
	TAGFSGADLAELCQR	1	1	1	PVP01_1130100.1	C13(Carbamidomethyl)	1595.75	0	5.39e-05				2.18357													1	0	1	1
	WDDIGGLDEVK	1	1	1	PVP01_1130100.1		1246.6	0	3.07e-05				2.06464													1	0	1	2
	EMILYPIDHPDKFEK	1	1	1	PVP01_1130100.1	M2(Dioxidation)	1906.94	0	0.003327				1.77954													1	0	1	2
	LEELASSTHGFVGADLAQLCTEAALTCIR	1	1	1	PVP01_1130100.1	C20(Carbamidomethyl); C27(Carbamidomethyl)	3133.52	0.001	0.007723			2.58464										1	0	1	3
PVP01_1246400.1	PVP01_1246400.1 | gene=PVP01_1246400 | organism=Plasmodium_vivax_P01 | gene_product=ubiquitin carboxyl-terminal hydrolase isozyme L3, putative | transcript_product=ubiquitin carboxyl-terminal hydrolase isozyme L3, putative | location=PvP01_12_v1:1905525-1907541(-) | protein_length=228 | sequence_SO=chromosome | SO=protein_coding	26.75	1	3	17
	Sequence	# PSMs	# Proteins	# Protein Groups	Protein Group Accessions	Modifications	MH+ [Da]	q-Value	PEP	XCorr A2	XCorr B2	XCorr C2	XCorr D2	ΔScore A2	ΔCn A2	Search Engine Rank A2	Charge A2	ΔScore B2	ΔCn B2	Search Engine Rank B2	Charge B2	ΔScore C2	ΔCn C2	Search Engine Rank C2	Charge C2	ΔScore D2	ΔCn D2	Search Engine Rank D2	Charge D2
	EGMVTPNAATDGSAEQNIDNIWFIK	1	1	1	PVP01_1246400.1		2721.29	0	4.008e-07		2.36445							1	0	1	2
	NNVWVPIESNPEALYLYSCK	15	1	1	PVP01_1246400.1	C19(Carbamidomethyl)	2396.18	0	0.0006324				2.79534													1	0	1	2
	KDHPVIHCPTTPASFK	1	1	1	PVP01_1246400.1	H7(Oxidation); C8(Carbamidomethyl)	1850.93	0.001	0.008681		1.89282							1	0	1	2
PVP01_0507600.1	PVP01_0507600.1 | gene=PVP01_0507600 | organism=Plasmodium_vivax_P01 | gene_product=receptor for activated c kinase, putative | transcript_product=receptor for activated c kinase, putative | location=PvP01_05_v1:335035-336445(+) | protein_length=322 | sequence_SO=chromosome | SO=protein_coding	26.4	1	4	26
	Sequence	# PSMs	# Proteins	# Protein Groups	Protein Group Accessions	Modifications	MH+ [Da]	q-Value	PEP	XCorr A2	XCorr B2	XCorr C2	XCorr D2	ΔScore A2	ΔCn A2	Search Engine Rank A2	Charge A2	ΔScore B2	ΔCn B2	Search Engine Rank B2	Charge B2	ΔScore C2	ΔCn C2	Search Engine Rank C2	Charge C2	ΔScore D2	ΔCn D2	Search Engine Rank D2	Charge D2
	GVLEGGHSDWVTSVSTPTDAK	1	1	1	PVP01_0507600.1	W10(Oxidation)	2159.03	0	0.0009571	2.43638				1	0	1	2
	SFIGHTSDVFSVSFSPDNR	11	1	1	PVP01_0507600.1		2098.99	0	2.619e-08	2.19494		3.70722	3.50276	1	0	1	2					1	0	1	2	1	0	1	2
	GVLEGGHSDWVTSVSTPTDAK	2	1	1	PVP01_0507600.1		2143.04	0	1.188e-11		3.81803	3.4457						1	0	1	2	1	0	1	2
	NLEAHTGVLNTVTISPDGSLCASGGK	3	1	1	PVP01_0507600.1	C21(Carbamidomethyl)	2598.29	0	2.014e-06		2.52284	2.52447						1	0	1	2	1	0	1	2
	LIVWNINPDDDSGEIGTAK	9	1	1	PVP01_0507600.1		2057.02	0	5.014e-05		2.45287	3.18764						1	0	1	2	1	0	1	2
403262505	heat shock cognate 71 kDa protein [Saimiri boliviensis boliviensis]	25.75	2	11	227
	Sequence	# PSMs	# Proteins	# Protein Groups	Protein Group Accessions	Modifications	MH+ [Da]	q-Value	PEP	XCorr A2	XCorr B2	XCorr C2	XCorr D2	ΔScore A2	ΔCn A2	Search Engine Rank A2	Charge A2	ΔScore B2	ΔCn B2	Search Engine Rank B2	Charge B2	ΔScore C2	ΔCn C2	Search Engine Rank C2	Charge C2	ΔScore D2	ΔCn D2	Search Engine Rank D2	Charge D2
	SINPDEAVAYGAAVQAAILSGDK	168	1	1	403262505		2260.14	0	1.192e-13	4.0321	4.44322	4.49643	4.26841	1	0	1	2	1	0	1	2	1	0	1	2	1	0	1	2
	GVPQIEVTFDIDANGILNVSAVDK	40	1	1	403262505		2514.31	0	3.294e-09	3.99033	3.47818	3.79284	4.61182	1	0	1	2	1	0	1	2	1	0	1	2	1	0	1	2
	IINEPTAAAIAYGLDK	4	4	1	403262505		1659.91	0	4.885e-05		3.28833		3.29959					1	0	1	2					1	0	1	1
	GPAVGIDLGTTYSCVGVFQHGK	1	1	1	403262505	C14(Carbamidomethyl)	2263.12	0	9.485e-08		3.23364							1	0	1	2
	TTPSYVAFTDTER	5	5	3	PVP01_0515400.1 ;403262505;403307812		1487.71	0	0.0002954		2.28376		2.72122					1	0	1	2					1	0	1	2
	MVNHFIAEFK	1	1	1	403262505	M1(Oxidation)	1251.62	0	0.0002244		1.87585							1	0	1	2
	MVNHFIAEFK	1	1	1	403262505	M1(Dioxidation)	1267.62	0	0.001089		1.68885							1	0	1	2
	NQTAEKEEFEHQQK	1	1	1	403262505		1745.81	0	0.003272		1.4673							1	0	1	2
	IINEPTAAAIAYGLDKK	2	2	1	403262505		1788	0	7.292e-07			3.05107	3.12748									1	0	1	2	1	0	1	2
	STAGDTHLGGEDFDNR	1	2	1	403262505		1691.73	0	0.0002608			2.53126										1	0	1	2
	SQIHDIVLVGGSTR	1	1	1	403262505		1481.81	0	6.716e-05				2.47846													1	0	1	2
	NQVAMNPTNTVFDAK	1	1	1	403262505		1649.8	0	1.044e-08				2.14934													1	0	1	2
	DAGTIAGLNVLR	1	1	1	403262505		1199.68	0	0.001593				1.95864													1	0	1	1
PVP01_1444300.1	PVP01_1444300.1 | gene=PVP01_1444300 | organism=Plasmodium_vivax_P01 | gene_product=haloacid dehalogenase-like hydrolase, putative | transcript_product=haloacid dehalogenase-like hydrolase, putative | location=PvP01_14_v1:1920365-1921473(+) | protein_length=336 | sequence_SO=chromosome | SO=protein_coding	25.3	1	8	27
	Sequence	# PSMs	# Proteins	# Protein Groups	Protein Group Accessions	Modifications	MH+ [Da]	q-Value	PEP	XCorr A2	XCorr B2	XCorr C2	XCorr D2	ΔScore A2	ΔCn A2	Search Engine Rank A2	Charge A2	ΔScore B2	ΔCn B2	Search Engine Rank B2	Charge B2	ΔScore C2	ΔCn C2	Search Engine Rank C2	Charge C2	ΔScore D2	ΔCn D2	Search Engine Rank D2	Charge D2
	IHPEQEPFKELHTEVFPELENR	13	1	1	PVP01_1444300.1		2718.35	0	0.001262	3.03827		3.16729	2.69806	1	0	1	2					1	0	1	2	1	0	1	3
	LIAIDIDGTLADDDSK	4	1	1	PVP01_1444300.1		1674.85	0	0.0006516		2.26754	1.73831	1.24362					1	0	1	2	1	0	1	2	1	0	1	2
	LIAIDIDGTLADDDSKISDENLNAIEVAK	1	1	1	PVP01_1444300.1		3071.56	0	0.002766			3.06183										1	0	1	3
	MDGVYSHGAYLNIR	2	1	1	PVP01_1444300.1	M1(Dioxidation)	1627.76	0	0.001246			2.84581										1	0	1	2
	ELHTEVFPELENR	2	1	1	PVP01_1444300.1		1612.8	0	0.0007574			1.52501	2.03559									1	0	1	2	1	0	1	2
	QYAVSELGADSPVNASSVK	2	1	1	PVP01_1444300.1		1921.96	0	7.203e-09				3.68256													1	0	1	2
	ISDENLNAIEVAK	2	1	1	PVP01_1444300.1		1415.74	0	3.125e-07				2.81744													1	0	1	2
	KQYAVSELGADSPVNASSVK	1	1	1	PVP01_1444300.1		2050.06	0	0.005681				2.08986													1	0	1	2
403306300	band 3 anion transport protein [Saimiri boliviensis boliviensis]	24.4	1	13	141
	Sequence	# PSMs	# Proteins	# Protein Groups	Protein Group Accessions	Modifications	MH+ [Da]	q-Value	PEP	XCorr A2	XCorr B2	XCorr C2	XCorr D2	ΔScore A2	ΔCn A2	Search Engine Rank A2	Charge A2	ΔScore B2	ΔCn B2	Search Engine Rank B2	Charge B2	ΔScore C2	ΔCn C2	Search Engine Rank C2	Charge C2	ΔScore D2	ΔCn D2	Search Engine Rank D2	Charge D2
	GLDLNGGLGGPEGPDDPLQQTGQFFGGLVR	18	1	1	403306300		3011.49	0	2.941e-07	4.41136	4.67265	4.75341		1	0	1	3	1	0	1	3	1	0	1	3
	SLEGFLDCSLVLPPTDAPSEQALLSLVPVQR	46	1	1	403306300	C8(Carbamidomethyl)	3351.75	0	1.488e-05	2.99495	3.50681		3.55116	1	0	1	2	1	0	1	3					1	0	1	2
	SVTHANALTVMGK	8	1	1	403306300	M11(Oxidation)	1344.69	0	0.0003875	2.92244	2.698	3.1393	2.94718	1	0	1	2	1	0	1	2	1	0	1	2	1	0	1	2
	YQLSPAKPDSSFYK	33	1	1	403306300		1630.82	0	0.0001167	2.46042	3.13697	3.12862	3.18803	1	0	1	2	1	0	1	2	1	0	1	2	1	0	1	2
	SVTHANALTVMGK	3	1	1	403306300		1328.7	0	0.001008	2.40207			2.45536	1	0	1	2									1	0	1	2
	RYQLSPAKPDSSFYK	1	1	1	403306300		1786.92	0	0.001869	2.2382				1	0	1	2
	GTVLLDLQETSLAGVANQLLDR	5	1	1	403306300		2326.27	0	3.976e-09		3.74743							1	0	1	2
	IPPDSEATLVLVGR	10	1	1	403306300		1466.83	0	2.711e-07		2.93096		3.57121					1	0	1	2					1	0	1	2
	SGDPSQPLLPQHPSLETQLFCEQGDGDAEGR	4	1	1	403306300	C21(Carbamidomethyl)	3365.56	0	0.001017		2.12858	1.79161	2.57356					1	0	1	2	1	0	1	2	1	0	1	3
	FLFVLLGPEDPHIDYTQLGR	1	1	1	403306300		2330.23	0	4.643e-06			3.19356										1	0	1	2
	LQEAAELEAVELPVPVR	6	1	1	403306300		1863.02	0	0.0001216			2.79966	2.64781									1	0	1	2	1	0	1	1
	VDAYVAQSR	1	1	1	403306300		1008.51	0	0.001669			2.02563										1	0	1	2
	NLELQCLDADDAK	3	1	1	403306300	C6(Carbamidomethyl)	1504.7	0	4.91e-05				3.26022													1	0	1	2
	SGDPSQPLLPQHPSLETQLFCEQGDGDAEGR	1	1	1	403306300	F20(Oxidation); C21(Carbamidomethyl)	3381.56	0	0.005815				2.32483													1	0	1	3
	YHPDVPYVK	1	1	1	403306300		1117.57	0	0.003602				1.48403													1	0	1	2
PVP01_1447500.1	PVP01_1447500.1 | gene=PVP01_1447500 | organism=Plasmodium_vivax_P01 | gene_product=macrophage migration inhibitory factor, putative | transcript_product=macrophage migration inhibitory factor, putative | location=PvP01_14_v1:2067572-2068193(+) | protein_length=116 | sequence_SO=chromosome | SO=protein_coding	23.28	1	2	36
	Sequence	# PSMs	# Proteins	# Protein Groups	Protein Group Accessions	Modifications	MH+ [Da]	q-Value	PEP	XCorr A2	XCorr B2	XCorr C2	XCorr D2	ΔScore A2	ΔCn A2	Search Engine Rank A2	Charge A2	ΔScore B2	ΔCn B2	Search Engine Rank B2	Charge B2	ΔScore C2	ΔCn C2	Search Engine Rank C2	Charge C2	ΔScore D2	ΔCn D2	Search Engine Rank D2	Charge D2
	DCSAQNFAFNGSLFG	34	1	1	PVP01_1447500.1	C2(Carbamidomethyl)	1634.7	0	7.937e-05		2.96386	2.45583	2.17683					1	0	1	2	1	0	1	2	1	0	1	1
	FGGSHDGFCFVR	1	1	1	PVP01_1447500.1	C9(Carbamidomethyl)	1385.61	0	0.001566				2.00913													1	0	1	2
	FGGSHDGFCFVR	1	1	1	PVP01_1447500.1	C9(Carbamidomethyl); F10(Dioxidation)	1417.61	0	0.002192				1.89366													1	0	1	2
403300203	actin, alpha skeletal muscle [Saimiri boliviensis boliviensis]	23.05	5	2	27
	Sequence	# PSMs	# Proteins	# Protein Groups	Protein Group Accessions	Modifications	MH+ [Da]	q-Value	PEP	XCorr A2	XCorr B2	XCorr C2	XCorr D2	ΔScore A2	ΔCn A2	Search Engine Rank A2	Charge A2	ΔScore B2	ΔCn B2	Search Engine Rank B2	Charge B2	ΔScore C2	ΔCn C2	Search Engine Rank C2	Charge C2	ΔScore D2	ΔCn D2	Search Engine Rank D2	Charge D2
	LCYVALDFENEMATAASSSSLEK	3	4	1	403300203	C2(Carbamidomethyl); F8(Oxidation)	2552.18	0	9.281e-07		3.34402		2.17958					1	0	1	2					1	0	1	2
	SYELPDGQVITIGNER	13	8	2	403300203;403287204		1790.89	0	4.646e-10		3.19871		3.16283					1	0	1	2					1	0	1	2
	YPIEHGIITNWDDMEK	2	4	1	403300203		1960.91	0	0.0006558		1.94504	1.80738						1	0	1	2	1	0	1	2
	AVFPSIVGRPR	6	5	2	403300203;403287204		1198.72	0	0.004584		1.86205	1.60623	1.85682					1	0	1	2	1	0	1	2	1	0	1	2
	HQGVMVGMGQK	1	6	2	403300203;403287204	M5(Oxidation); M8(Oxidation)	1203.56	0	0.002175			1.20248										1	0	1	2
	HQGVMVGMGQK	1	6	2	403300203;403287204	M5(Dioxidation); M8(Oxidation)	1219.56	0	0.002699			1.08183										1	0	1	2
	YPIEHGIITNWDDMEK	1	4	1	403300203	W11(Oxidation); M14(Oxidation)	1992.92	0	0.009227				2.2646													1	0	1	2
PVP01_1253300.1	PVP01_1253300.1 | gene=PVP01_1253300 | organism=Plasmodium_vivax_P01 | gene_product=co-chaperone p23, putative | transcript_product=co-chaperone p23, putative | location=PvP01_12_v1:2175101-2176573(-) | protein_length=266 | sequence_SO=chromosome | SO=protein_coding	22.56	1	5	29
	Sequence	# PSMs	# Proteins	# Protein Groups	Protein Group Accessions	Modifications	MH+ [Da]	q-Value	PEP	XCorr A2	XCorr B2	XCorr C2	XCorr D2	ΔScore A2	ΔCn A2	Search Engine Rank A2	Charge A2	ΔScore B2	ΔCn B2	Search Engine Rank B2	Charge B2	ΔScore C2	ΔCn C2	Search Engine Rank C2	Charge C2	ΔScore D2	ΔCn D2	Search Engine Rank D2	Charge D2
	LGNMGDDMANFSGLGGMDQFK	4	1	1	PVP01_1253300.1	M4(Oxidation); M8(Oxidation); F20(Oxidation)	2252.93	0	2.969e-05	2.10313	1.80567	3.43196	2.50032	1	0	1	2	1	0	1	2	1	0	1	2	1	0	1	2
	KDKNEYEFTLNFTKPINVEESK	2	1	1	PVP01_1253300.1		2673.33	0	0.0006914		4.37434							1	0	1	3
	LGNMGDDMANFSGLGGMDQFK	6	1	1	PVP01_1253300.1		2204.95	0	1.825e-09		3.10064	2.74195	3.78095					1	0	1	2	1	0	1	2	1	0	1	2
	DKNEYEFTLNFTKPINVEESK	8	1	1	PVP01_1253300.1		2545.26	0	2.648e-07			3.64259	3.81346									1	0	1	3	1	0	1	3
	DCLYLTIELQDAEDTK	8	1	1	PVP01_1253300.1	C2(Carbamidomethyl)	1926.91	0	1.057e-05			3.27336	2.40041									1	0	1	2	1	0	1	2
	KDCLYLTIELQDAEDTK	1	1	1	PVP01_1253300.1	C3(Carbamidomethyl)	2055.01	0	2.529e-05				2.12505													1	0	1	2
PVP01_0612900.1	PVP01_0612900.1 | gene=PVP01_0612900 | organism=Plasmodium_vivax_P01 | gene_product=60S ribosomal protein L3, putative | transcript_product=60S ribosomal protein L3, putative | location=PvP01_06_v1:556916-558076(-) | protein_length=386 | sequence_SO=chromosome | SO=protein_coding	22.28	2	6	14
	Sequence	# PSMs	# Proteins	# Protein Groups	Protein Group Accessions	Modifications	MH+ [Da]	q-Value	PEP	XCorr A2	XCorr B2	XCorr C2	XCorr D2	ΔScore A2	ΔCn A2	Search Engine Rank A2	Charge A2	ΔScore B2	ΔCn B2	Search Engine Rank B2	Charge B2	ΔScore C2	ΔCn C2	Search Engine Rank C2	Charge C2	ΔScore D2	ΔCn D2	Search Engine Rank D2	Charge D2
	DKNNASTDADITEKK	1	1	1	PVP01_0612900.1		1649.8	0	0.0004917	3.57859				1	0	1	2
	NLPVSNVFNTNEMIDVISVTK	4	1	1	PVP01_0612900.1		2334.2	0	9.28e-08		3.40078							1	0	1	2
	ITPMGGFPHYGVVNEDFILLK	1	1	1	PVP01_0612900.1		2347.23	0	0.0006639		2.41315							1	0	1	2
	HGSLGFLPR	6	2	1	PVP01_0612900.1		983.55	0	0.0001047		1.88817	2.02805	2.31064					1	0	1	2	1	0	1	2	1	0	1	2
	SFPKDDKEKPPHFTAFMGYK	1	1	1	PVP01_0612900.1	F16(Oxidation)	2386.18	0	0.0017				2.90907													1	0	1	3
	DDKEKPPHFTAFMGYK	1	1	1	PVP01_0612900.1		1910.92	0	0.005869				2.09361													1	0	1	2
PVP01_0300700.1	PVP01_0300700.1 | gene=PVP01_0300700 | organism=Plasmodium_vivax_P01 | gene_product=Plasmodium exported protein, unknown function | transcript_product=Plasmodium exported protein, unknown function | location=PvP01_03_v1:44811-46092(+) | protein_length=380 | sequence_SO=chromosome | SO=protein_coding	22.11	1	6	76
	Sequence	# PSMs	# Proteins	# Protein Groups	Protein Group Accessions	Modifications	MH+ [Da]	q-Value	PEP	XCorr A2	XCorr B2	XCorr C2	XCorr D2	ΔScore A2	ΔCn A2	Search Engine Rank A2	Charge A2	ΔScore B2	ΔCn B2	Search Engine Rank B2	Charge B2	ΔScore C2	ΔCn C2	Search Engine Rank C2	Charge C2	ΔScore D2	ΔCn D2	Search Engine Rank D2	Charge D2
	LNALINDETGGLEADDLSYHNFLK	17	1	1	PVP01_0300700.1		2662.3	0	0.000267	3.58574	3.12908	3.90681	3.43443	1	0	1	2	1	0	1	3	1	0	1	2	1	0	1	2
	RMDIDDEIR	4	1	1	PVP01_0300700.1		1162.55	0	0.003673	2.65554				1	0	1	2
	SEESLDLDNFDDEEEEVETSTNYGSMDSLFEER	11	1	1	PVP01_0300700.1		3860.59	0	9.248e-07	2.32282		3.96722	4.37089	1	0	1	2					1	0	1	3	1	0	1	3
	DRDNLDKSEESLDLDNFDDEEEEVETSTNYGSMDSLFEER	10	1	1	PVP01_0300700.1		4716.96	0	0.00161		4.5656	4.82047						1	0	1	3	1	0	1	3
	IMGLLDGDDKK	5	1	1	PVP01_0300700.1	M2(Oxidation)	1220.62	0	0.0004939		2.04435	2.37657	1.92419					1	0	1	2	1	0	1	2	1	0	1	2
	RMDIDDEIR	10	1	1	PVP01_0300700.1	M2(Oxidation)	1178.55	0	0.00161		1.99515	2.18332	2.22301					1	0	1	2	1	0	1	2	1	0	1	2
	DNLDKSEESLDLDNFDDEEEEVETSTNYGSMDSLFEER	15	1	1	PVP01_0300700.1		4445.86	0	0.000456			4.76092	3.8048									1	0	1	3	1	0	1	3
	RMDIDDEIR	2	1	1	PVP01_0300700.1	M2(Dioxidation)	1194.55	0	8.597e-05			2.20329	2.65964									1	0	1	2	1	0	1	2
	DRDNLDKSEESLDLDNFDDEEEEVETSTNYGSMDSLFEER	1	1	1	PVP01_0300700.1	M33(Oxidation)	4732.95	0	0.0005296				4.07735													1	0	1	3
	IMGLLDGDDKK	1	1	1	PVP01_0300700.1	M2(Dioxidation)	1236.61	0.001	0.009804			1.39737										1	0	1	2
PVP01_1402100.1	PVP01_1402100.1 | gene=PVP01_1402100 | organism=Plasmodium_vivax_P01 | gene_product=Plasmodium exported protein, unknown function | transcript_product=Plasmodium exported protein, unknown function | location=PvP01_14_v1:96288-97326(+) | protein_length=291 | sequence_SO=chromosome | SO=protein_coding	20.62	1	4	29
	Sequence	# PSMs	# Proteins	# Protein Groups	Protein Group Accessions	Modifications	MH+ [Da]	q-Value	PEP	XCorr A2	XCorr B2	XCorr C2	XCorr D2	ΔScore A2	ΔCn A2	Search Engine Rank A2	Charge A2	ΔScore B2	ΔCn B2	Search Engine Rank B2	Charge B2	ΔScore C2	ΔCn C2	Search Engine Rank C2	Charge C2	ΔScore D2	ΔCn D2	Search Engine Rank D2	Charge D2
	NNGEDYDEDRYDALTQDYFDMMEDDIHK	1	1	1	PVP01_1402100.1	M21(Oxidation); M22(Oxidation)	3489.38	0	0.004621	3.8796				1	0	1	3
	NNGEDYDEDRYDALTQDYFDMMEDDIHKK	20	1	1	PVP01_1402100.1	M21(Oxidation); M22(Oxidation)	3617.49	0	3.323e-05		3.59329	4.268	4.29762					1	0	1	3	1	0	1	3	1	0	1	3
	NNGEDYDEDRYDALTQDYFDMMEDDIHKK	4	1	1	PVP01_1402100.1	M21(Oxidation); M22(Dioxidation)	3633.46	0	0.0004051		3.50554	3.31988						1	0	1	3	1	0	1	3
	NNGEDYDEDRYDALTQDYFDMMEDDIHKK	2	1	1	PVP01_1402100.1	M21(Dioxidation); M22(Dioxidation)	3649.44	0	0.00265			3.52979	3.0263									1	0	1	3	1	0	1	3
	REVDNEEEEDVVSSR	1	1	1	PVP01_1402100.1		1791.8	0	4.977e-07			2.51061										1	0	1	2
	EPSATISEMINNIDPK	1	1	1	PVP01_1402100.1		1758.87	0	1.637e-06				2.0421													1	0	1	2
PVP01_0503800.1	PVP01_0503800.1 | gene=PVP01_0503800 | organism=Plasmodium_vivax_P01 | gene_product=Plasmodium exported protein (PHIST), unknown function | transcript_product=Plasmodium exported protein (PHIST), unknown function | location=PvP01_05_v1:159460-161131(+) | protein_length=483 | sequence_SO=chromosome | SO=protein_coding	20.08	1	8	37
	Sequence	# PSMs	# Proteins	# Protein Groups	Protein Group Accessions	Modifications	MH+ [Da]	q-Value	PEP	XCorr A2	XCorr B2	XCorr C2	XCorr D2	ΔScore A2	ΔCn A2	Search Engine Rank A2	Charge A2	ΔScore B2	ΔCn B2	Search Engine Rank B2	Charge B2	ΔScore C2	ΔCn C2	Search Engine Rank C2	Charge C2	ΔScore D2	ΔCn D2	Search Engine Rank D2	Charge D2
	NRGGDADEEMEMER	2	1	1	PVP01_0503800.1	M12(Oxidation)	1654.64	0	0.0003695	2.1505	2.34814			1	0	1	2	1	0	1	2
	NRGGDPEEEMEMER	1	1	1	PVP01_0503800.1		1678.68	0	0.001515	2.00111				1	0	1	2
	KKGPNADMENAMNK	6	1	1	PVP01_0503800.1	M8(Oxidation); M12(Oxidation)	1579.72	0	0.000426	1.96642	2.07665	3.02657	2.66061	1	0	1	2	1	0	1	2	1	0	1	2	1	0	1	2
	NRGGDADEEMEMER	12	1	1	PVP01_0503800.1	M10(Oxidation); M12(Oxidation)	1670.64	0	0.001453	1.7156	1.78349	2.36679	1.76332	1	0	1	2	1	0	1	2	1	0	1	2	1	0	1	2
	NRGGDPEEEMEMERGDR	2	1	1	PVP01_0503800.1	M10(Oxidation); M12(Oxidation)	2038.82	0	0.004743	1.28559		1.31712		1	0	1	2					1	0	1	2
	SYQGMSDQLLHNER	3	1	1	PVP01_0503800.1		1677.77	0	6.406e-06		2.71367		2.8391					1	0	1	2					1	0	1	2
	NRGGDADEEMEMER	1	1	1	PVP01_0503800.1		1638.65	0	0.002632		2.53633							1	0	1	2
	SYQGMSDQLLHNER	2	1	1	PVP01_0503800.1	M5(Oxidation)	1693.75	0	0.0001149			2.84916	1.68585									1	0	1	2	1	0	1	2
	SYQGMSDQLLHNER	2	1	1	PVP01_0503800.1	M5(Dioxidation)	1709.76	0	3.415e-06			2.58284	2.85371									1	0	1	2	1	0	1	2
	GGDADEEMEMER	1	1	1	PVP01_0503800.1	M8(Oxidation); M10(Oxidation)	1400.49	0	0.0008896			2.44754										1	0	1	2
	NRGGDPEEEMER	1	1	1	PVP01_0503800.1		1418.59	0	0.003426			1.92701										1	0	1	2
	NRDADEEEDRDR	1	1	1	PVP01_0503800.1		1519.64	0	0.001785			1.54736										1	0	1	2
	KKGPNADMENAMNK	1	1	1	PVP01_0503800.1	M8(Dioxidation); M12(Dioxidation)	1611.72	0	0.00348				2.59632													1	0	1	2
	NRGGDPEEEMER	1	1	1	PVP01_0503800.1	M10(Oxidation)	1434.6	0	0.001376				2.08154													1	0	1	2
	NRGGDPEEEMEMER	1	1	1	PVP01_0503800.1	M10(Dioxidation); M12(Oxidation)	1726.67	0.001	0.009622			1.91284										1	0	1	2
PVP01_0422800.1	PVP01_0422800.1 | gene=PVP01_0422800 | organism=Plasmodium_vivax_P01 | gene_product=Plasmodium exported protein (PHIST), unknown function | transcript_product=Plasmodium exported protein (PHIST), unknown function | location=PvP01_04_v1:925295-928713(+) | protein_length=1025 | sequence_SO=chromosome | SO=protein_coding	20	1	12	193
	Sequence	# PSMs	# Proteins	# Protein Groups	Protein Group Accessions	Modifications	MH+ [Da]	q-Value	PEP	XCorr A2	XCorr B2	XCorr C2	XCorr D2	ΔScore A2	ΔCn A2	Search Engine Rank A2	Charge A2	ΔScore B2	ΔCn B2	Search Engine Rank B2	Charge B2	ΔScore C2	ΔCn C2	Search Engine Rank C2	Charge C2	ΔScore D2	ΔCn D2	Search Engine Rank D2	Charge D2
	KSQEAESAKPAEQEEEAEEAPEQKEEATAEK	17	1	1	PVP01_0422800.1		3430.55	0	1.972e-05	6.13556	5.65192	4.73202	4.98041	1	0	1	3	1	0	1	3	1	0	1	3	1	0	1	3
	YDKEEHIDDPDEMDDLLFGEFK	18	1	1	PVP01_0422800.1		2700.17	0	3.148e-07	5.2952		4.38558	3.86522	1	0	1	3					1	0	1	3	1	0	1	3
	SQEAESAKPAEQEEEAEEAPEQKEEATAEK	14	1	1	PVP01_0422800.1		3302.49	0	4.986e-10	4.58291	5.04992	4.69932	4.05366	1	0	1	3	1	0	1	3	1	0	1	3	1	0	1	3
	VTEEATEEATEEGDNEPAEQAAEKEEDVK	8	1	1	PVP01_0422800.1		3177.38	0	0.0006313	4.35095	3.88827	2.55673	2.25612	1	0	1	3	1	0	1	3	1	0	1	3	1	0	1	2
	YDKEEHIDDPDEMDDLLFGEFK	81	1	1	PVP01_0422800.1	M13(Oxidation)	2716.19	0	4.337e-08	3.47687	4.27289	4.55911	4.93365	1	0	1	3	1	0	1	3	1	0	1	3	1	0	1	3
	KSQEAESAKPAEQEEEAEEAPEQK	9	1	1	PVP01_0422800.1		2672.21	0	8.301e-05	3.09258	2.32553	4.38001	2.9008	1	0	1	3	1	0	1	3	1	0	1	3	1	0	1	3
	TPTKPVIEDGENVTLTVDDGEELYTDVNSGEYFGDATVEYEK	3	1	1	PVP01_0422800.1		4639.13	0	1.357e-08		5.80075		4.80694					1	0	1	3					1	0	1	3
	YDKEEHIDDPDEMDDLLFGEFK	19	1	1	PVP01_0422800.1	M13(Dioxidation)	2732.18	0	2.932e-07		3.77207	2.83103	4.24371					1	0	1	3	1	0	1	3	1	0	1	3
	EGEAPTGPSGAQGGDSSQYASK	2	1	1	PVP01_0422800.1		2080.91	0	1.221e-11		3.23023	2.51281						1	0	1	2	1	0	1	2
	GKTPTKPVIEDGENVTLTVDDGEELYTDVNSGEYFGDATVEYEK	1	1	1	PVP01_0422800.1		4824.2	0	0.0001549			4.9384										1	0	1	3
	TDLYEYEYDYNVDLSVDQSQESKDDDVEVDDNGR	10	1	1	PVP01_0422800.1		4032.7	0	3.512e-07			3.9697	4.79216									1	0	1	3	1	0	1	3
	TDLYEYEYDYNVDLSVDQSQESKDDDVEVDDNGRR	8	1	1	PVP01_0422800.1		4188.84	0	2.285e-06			3.12477	3.92457									1	0	1	3	1	0	1	3
	AKEQEELEKK	1	1	1	PVP01_0422800.1		1231.65	0	0.005229			2.51936										1	0	1	2
	FTFTDHSVDFSK	2	1	1	PVP01_0422800.1		1430.67	0	8.808e-06			1.52794	2.66196									1	0	1	2	1	0	1	2
PVP01_0417200.1	PVP01_0417200.1 | gene=PVP01_0417200 | organism=Plasmodium_vivax_P01 | gene_product=serine-repeat antigen 5 (SERA) | transcript_product=serine-repeat antigen 5 (SERA) | location=PvP01_04_v1:705835-709431(+) | protein_length=1059 | sequence_SO=chromosome | SO=protein_coding	19.64	1	10	283
	Sequence	# PSMs	# Proteins	# Protein Groups	Protein Group Accessions	Modifications	MH+ [Da]	q-Value	PEP	XCorr A2	XCorr B2	XCorr C2	XCorr D2	ΔScore A2	ΔCn A2	Search Engine Rank A2	Charge A2	ΔScore B2	ΔCn B2	Search Engine Rank B2	Charge B2	ΔScore C2	ΔCn C2	Search Engine Rank C2	Charge C2	ΔScore D2	ΔCn D2	Search Engine Rank D2	Charge D2
	DIGQPITSMQVVVMSELNK	93	1	1	PVP01_0417200.1		2089.06	0	3.321e-06	4.47226	3.88492	3.93604	3.9403	1	0	1	2	1	0	1	2	1	0	1	2	1	0	1	2
	CHAASNPLEFLNTLEETK	2	1	1	PVP01_0417200.1	C1(Carbamidomethyl)	2074	0	1.15e-06	4.16415				1	0	1	2
	NGEGESNEVDQLAIIDSSFQSDLLK	91	1	1	PVP01_0417200.1		2708.29	0	0.0009725	2.32812	3.64135	3.81359	3.45266	1	0	1	2	1	0	1	2	1	0	1	2	1	0	1	2
	GEDEENPNVVELEETIDLLLNK	42	1	1	PVP01_0417200.1		2512.23	0	5.263e-10		5.10744							1	0	1	3
	MKDIGQPITSMQVVVMSELNK	3	1	1	PVP01_0417200.1		2348.2	0	2.244e-08		4.79983							1	0	1	3
	EVDTSGSLDNHQLGDAEDVFANLTHLLQSNSDHDVPSLK	16	1	1	PVP01_0417200.1		4217.99	0	2.42e-10		4.14811	2.56237						1	0	1	4	1	0	1	3
	NFAVMNQIPEKCDAIANECFLSGVLDVQK	3	1	1	PVP01_0417200.1	C12(Carbamidomethyl); C19(Carbamidomethyl)	3310.59	0	1.531e-05		3.58209							1	0	1	3
	NFAVMNQIPEKCDAIANECFLSGVLDVQK	4	1	1	PVP01_0417200.1	F2(Dioxidation); M5(Oxidation); C12(Carbamidomethyl); C19(Carbamidomethyl)	3358.55	0	0.0008007		3.5175	4.36072						1	0	1	3	1	0	1	3
	VQSLCGGETPDLAVNIVGYGNYITAEGQK	25	1	1	PVP01_0417200.1	C5(Carbamidomethyl)	3053.49	0	3.557e-07		3.31334	5.09262	5.00592					1	0	1	2	1	0	1	3	1	0	1	3
	GYTAYQSDHFK	1	4	4	PVP01_0416900.1 ;PVP01_0417200.1 ;PVP01_0417300.1 ;PVP01_0417700.1		1316.6	0	0.002236		2.05639							1	0	1	2
	FLAAESDLPYSYK	2	1	1	PVP01_0417200.1		1503.74	0	0.007257		1.42886		2.13493					1	0	1	2					1	0	1	1
	KVQSLCGGETPDLAVNIVGYGNYITAEGQK	1	1	1	PVP01_0417200.1	C6(Carbamidomethyl)	3181.59	0	0.005457			2.9135										1	0	1	3
403305826	centrin-2 [Saimiri boliviensis boliviensis]	19.19	1	1	1
	Sequence	# PSMs	# Proteins	# Protein Groups	Protein Group Accessions	Modifications	MH+ [Da]	q-Value	PEP	XCorr A2	XCorr B2	XCorr C2	XCorr D2	ΔScore A2	ΔCn A2	Search Engine Rank A2	Charge A2	ΔScore B2	ΔCn B2	Search Engine Rank B2	Charge B2	ΔScore C2	ΔCn C2	Search Engine Rank C2	Charge C2	ΔScore D2	ΔCn D2	Search Engine Rank D2	Charge D2
	ELGENLTDEELQEMIDEADRDGDGEVSEQEFLR	1	1	1	403305826	F31(NO2_OH)	3871.65	0	0.003591	3.16629				1	0	1	3
403262065	hemoglobin subunit epsilon [Saimiri boliviensis boliviensis]	18.37	1	1	565
	Sequence	# PSMs	# Proteins	# Protein Groups	Protein Group Accessions	Modifications	MH+ [Da]	q-Value	PEP	XCorr A2	XCorr B2	XCorr C2	XCorr D2	ΔScore A2	ΔCn A2	Search Engine Rank A2	Charge A2	ΔScore B2	ΔCn B2	Search Engine Rank B2	Charge B2	ΔScore C2	ΔCn C2	Search Engine Rank C2	Charge C2	ΔScore D2	ΔCn D2	Search Engine Rank D2	Charge D2
	LSELHCDKLHVDPENFR	294	1	1	403262065	C6(Carbamidomethyl)	2109.02	0	2.041e-05	3.16694	3.37216	4.0702	3.16082	1	0	1	2	1	0	1	2	1	0	1	3	1	0	1	3
	LHVDPENFR	212	4	4	403262065;403309549;403262067;403262069		1126.56	0	0.001582	2.002	2.01375	2.01606	1.99442	1	0	1	2	1	0	1	2	1	0	1	2	1	0	1	2
	LLVVYPWTQR	51	4	4	403262065;403309549;403262067;403262069		1274.72	0	0.002399	1.866	2.068	2.26062	2.03624	1	0	1	2	1	0	1	2	1	0	1	2	1	0	1	2
	LSELHCDKLHVDPENFR	3	1	1	403262065	H5(Dioxidation); C6(Carbamidomethyl)	2141.03	0	0.0008762			2.24194	2.35933									1	0	1	3	1	0	1	3
	LLVVYPWTQR	1	4	4	403262065;403309549;403262067;403262069	W7(Oxidation)	1290.71	0	0.0008144			2.16394										1	0	1	2
	LHVDPENFR	1	4	4	403262065;403309549;403262067;403262069	H2(Dioxidation)	1158.56	0	0.001263				2.27933													1	0	1	2
	LHVDPENFR	3	4	4	403262065;403309549;403262067;403262069	H2(Oxidation)	1142.56	0	0.006617				2.1536													1	0	1	2
PVP01_1101300.1	PVP01_1101300.1 | gene=PVP01_1101300 | organism=Plasmodium_vivax_P01 | gene_product=Plasmodium exported protein, unknown function | transcript_product=Plasmodium exported protein, unknown function | location=PvP01_11_v1:62171-64808(+) | protein_length=822 | sequence_SO=chromosome | SO=protein_coding	18.37	1	10	23
	Sequence	# PSMs	# Proteins	# Protein Groups	Protein Group Accessions	Modifications	MH+ [Da]	q-Value	PEP	XCorr A2	XCorr B2	XCorr C2	XCorr D2	ΔScore A2	ΔCn A2	Search Engine Rank A2	Charge A2	ΔScore B2	ΔCn B2	Search Engine Rank B2	Charge B2	ΔScore C2	ΔCn C2	Search Engine Rank C2	Charge C2	ΔScore D2	ΔCn D2	Search Engine Rank D2	Charge D2
	YYDDDDYDDEDDDYDYDDDDDYDDRR	4	1	1	PVP01_1101300.1		3394.1	0	4.905e-07		4.20088	5.0386						1	0	1	3	1	0	1	3
	FLEFGNPQQVSYQPEQPQKK	4	1	1	PVP01_1101300.1		2392.19	0	0.005121		2.86052		2.37445					1	0	1	2					1	0	1	3
	GGEMYDSMDLEEDGKK	1	1	1	PVP01_1101300.1	M4(Oxidation); M8(Oxidation)	1835.74	0	0.0002202		2.85629							1	0	1	2
	KSDYYSDNYDDEEDEDYDYNYR	5	1	1	PVP01_1101300.1	Y4(Dioxidation); Y5(Trioxidation)	2956.03	0	0.001465		2.72823	2.82747	2.39718					1	0	1	2	1	0	1	2	1	0	1	2
	GGDRYDDDRDSPK	1	1	1	PVP01_1101300.1		1495.64	0	0.006516		1.48064							1	0	1	2
	KYYDDDDYDDEDDDYDYDDDDDYDDRR	2	1	1	PVP01_1101300.1		3522.19	0	0.0004181			4.29459										1	0	1	3
	YRDDDGYTDDQDDDRYDQGR	1	1	1	PVP01_1101300.1		2482.96	0	0.003807			2.52068										1	0	1	2
	YDDDRDSPK	3	1	1	PVP01_1101300.1		1110.47	0	0.002052			2.11105										1	0	1	2
	QDSPVTEGGKPEENTELPAK	1	1	1	PVP01_1101300.1		2126.02	0	0.001571			1.25806										1	0	1	2
	FLEFGNPQQVSYQPEQPQK	1	1	1	PVP01_1101300.1		2264.11	0	5.787e-06				3.27227													1	0	1	2
PVP01_0533100.1	PVP01_0533100.1 | gene=PVP01_0533100 | organism=Plasmodium_vivax_P01 | gene_product=tryptophan-rich antigen | transcript_product=tryptophan-rich antigen | location=PvP01_05_v1:1401318-1402489(-) | protein_length=339 | sequence_SO=chromosome | SO=protein_coding	18.29	1	3	27
	Sequence	# PSMs	# Proteins	# Protein Groups	Protein Group Accessions	Modifications	MH+ [Da]	q-Value	PEP	XCorr A2	XCorr B2	XCorr C2	XCorr D2	ΔScore A2	ΔCn A2	Search Engine Rank A2	Charge A2	ΔScore B2	ΔCn B2	Search Engine Rank B2	Charge B2	ΔScore C2	ΔCn C2	Search Engine Rank C2	Charge C2	ΔScore D2	ΔCn D2	Search Engine Rank D2	Charge D2
	AEPSSSQEAASTPAAAAPAAAPSAAEAVK	18	1	1	PVP01_0533100.1		2609.27	0	5.222e-08	2.58406	2.88614	3.1454	3.8177	1	0	1	2	1	0	1	2	1	0	1	2	1	0	1	2
	AAAVITAAKPNEYVEEWR	3	1	1	PVP01_0533100.1		2018.04	0	8.993e-05		2.68897	2.39161						1	0	1	2	1	0	1	2
	WTFFSPNIDDIPVPK	2	1	1	PVP01_0533100.1		1775.91	0	0.001727		2.47888		2.58313					1	0	1	2					1	0	1	2
	AAAVITAAKPNEYVEEWR	2	1	1	PVP01_0533100.1	W17(Oxidation)	2034.04	0	0.0002972		2.24831	2.17296						1	0	1	2	1	0	1	2
	AAAVITAAKPNEYVEEWR	2	1	1	PVP01_0533100.1	W17(Dioxidation)	2050.02	0	4.922e-06			3.07663										1	0	1	2
PVP01_1426100.1	PVP01_1426100.1 | gene=PVP01_1426100 | organism=Plasmodium_vivax_P01 | gene_product=DNA/RNA-binding protein Alba 1, putative | transcript_product=DNA/RNA-binding protein Alba 1, putative | location=PvP01_14_v1:1118168-1118893(-) | protein_length=241 | sequence_SO=chromosome | SO=protein_coding	18.26	1	3	26
	Sequence	# PSMs	# Proteins	# Protein Groups	Protein Group Accessions	Modifications	MH+ [Da]	q-Value	PEP	XCorr A2	XCorr B2	XCorr C2	XCorr D2	ΔScore A2	ΔCn A2	Search Engine Rank A2	Charge A2	ΔScore B2	ΔCn B2	Search Engine Rank B2	Charge B2	ΔScore C2	ΔCn C2	Search Engine Rank C2	Charge C2	ΔScore D2	ΔCn D2	Search Engine Rank D2	Charge D2
	CGSTVITDQYVSGQDNNEHVVQEK	14	1	1	PVP01_1426100.1	C1(Carbamidomethyl)	2707.24	0	7.576e-08	2.62387	1.96968	2.62695	3.26375	1	0	1	2	1	0	1	2	1	0	1	2	1	0	1	3
	DREPIDEDEMR	3	1	1	PVP01_1426100.1	M10(Dioxidation)	1436.6	0	0.003703	2.1848		2.05575	2.01496	1	0	1	2					1	0	1	2	1	0	1	2
	DREPIDEDEMR	2	1	1	PVP01_1426100.1	M10(Oxidation)	1420.61	0	0.008708		1.97801		2.03473					1	0	1	2					1	0	1	2
	FKGLHQITR	7	1	1	PVP01_1426100.1		1099.64	0	0.001479		1.865	2.04443	1.63735					1	0	1	2	1	0	1	2	1	0	1	2
PVP01_1017100.1	PVP01_1017100.1 | gene=PVP01_1017100 | organism=Plasmodium_vivax_P01 | gene_product=60S ribosomal protein L2, putative | transcript_product=60S ribosomal protein L2, putative | location=PvP01_10_v1:754842-755850(+) | protein_length=260 | sequence_SO=chromosome | SO=protein_coding	17.69	1	3	19
	Sequence	# PSMs	# Proteins	# Protein Groups	Protein Group Accessions	Modifications	MH+ [Da]	q-Value	PEP	XCorr A2	XCorr B2	XCorr C2	XCorr D2	ΔScore A2	ΔCn A2	Search Engine Rank A2	Charge A2	ΔScore B2	ΔCn B2	Search Engine Rank B2	Charge B2	ΔScore C2	ΔCn C2	Search Engine Rank C2	Charge C2	ΔScore D2	ΔCn D2	Search Engine Rank D2	Charge D2
	GVAMNPVDHPHGGGNHQHIGHPSTVSR	10	1	1	PVP01_1017100.1	M4(Oxidation)	2811.32	0	6.441e-06	2.66322	2.92861	2.69864	2.68061	1	0	1	2	1	0	1	2	1	0	1	2	1	0	1	2
	GVAMNPVDHPHGGGNHQHIGHPSTVSR	3	1	1	PVP01_1017100.1	M4(Dioxidation)	2827.31	0	9.27e-11		4.0693	2.53726	2.50544					1	0	1	3	1	0	1	4	1	0	1	2
	SHNHHR	1	1	1	PVP01_1017100.1		787.37	0	0.002326			1.72065										1	0	1	2
	APLSVGNILPIGK	5	1	1	PVP01_1017100.1		1278.79	0	0.00198				2.5564													1	0	1	1
PVP01_0905200.1	PVP01_0905200.1 | gene=PVP01_0905200 | organism=Plasmodium_vivax_P01 | gene_product=thioredoxin, putative | transcript_product=thioredoxin, putative | location=PvP01_09_v1:315269-316690(+) | protein_length=430 | sequence_SO=chromosome | SO=protein_coding	17.67	1	6	20
	Sequence	# PSMs	# Proteins	# Protein Groups	Protein Group Accessions	Modifications	MH+ [Da]	q-Value	PEP	XCorr A2	XCorr B2	XCorr C2	XCorr D2	ΔScore A2	ΔCn A2	Search Engine Rank A2	Charge A2	ΔScore B2	ΔCn B2	Search Engine Rank B2	Charge B2	ΔScore C2	ΔCn C2	Search Engine Rank C2	Charge C2	ΔScore D2	ΔCn D2	Search Engine Rank D2	Charge D2
	LMFCYINNELNDLVQK	1	1	1	PVP01_0905200.1	C4(Carbamidomethyl)	2013.99	0	1.106e-06		3.0623							1	0	1	2
	FKPHIDGR	2	1	1	PVP01_0905200.1		969.523	0	0.005546		1.97921		1.84969					1	0	1	2					1	0	1	2
	NTNTHHLLLYPINPMPK	11	1	1	PVP01_0905200.1	M15(Dioxidation)	2035.04	0	0.001347			3.46311										1	0	1	3
	NTNTHHLLLYPINPMPK	1	1	1	PVP01_0905200.1	M15(Oxidation)	2019.05	0	0.002424			1.58167										1	0	1	2
	FLFSEEMNEANLK	1	1	1	PVP01_0905200.1		1571.75	0	2.732e-06				3.31297													1	0	1	2
	TEIDMLLSLK	2	1	1	PVP01_0905200.1		1162.65	0	0.001605				2.44732													1	0	1	2
	NYPSVVVFNPYK	1	1	1	PVP01_0905200.1		1426.74	0	0.001595				2.40349													1	0	1	1
	NTNTHHLLLYPINPMPK	1	1	1	PVP01_0905200.1		2003.05	0.001	0.00874			1.98831										1	0	1	2
403307812	heat shock 70 kDa protein 1-like [Saimiri boliviensis boliviensis]	17.16	2	4	27
	Sequence	# PSMs	# Proteins	# Protein Groups	Protein Group Accessions	Modifications	MH+ [Da]	q-Value	PEP	XCorr A2	XCorr B2	XCorr C2	XCorr D2	ΔScore A2	ΔCn A2	Search Engine Rank A2	Charge A2	ΔScore B2	ΔCn B2	Search Engine Rank B2	Charge B2	ΔScore C2	ΔCn C2	Search Engine Rank C2	Charge C2	ΔScore D2	ΔCn D2	Search Engine Rank D2	Charge D2
	SINPDEAVAYGAAVQAAILMGDK	12	2	1	403307812		2304.17	0	3.975e-13		3.99039	2.1646						1	0	1	2	1	0	1	2
	IINEPTAAAIAYGLDR	2	1	1	403307812		1687.9	0	0.0001947		2.62113		1.54649					1	0	1	2					1	0	1	2
	TTPSYVAFTDTER	5	5	3	PVP01_0515400.1 ;403262505;403307812		1487.71	0	0.0002954		2.28376		2.72122					1	0	1	2					1	0	1	2
	ATAGDTHLGGEDFDNR	5	4	2	PVP01_0515400.1 ;403307812		1675.74	0	2.368e-08			2.70396	3.06161									1	0	1	2	1	0	1	2
	TLSSSTQASLEIDSLFEGIDFYTSITR	2	1	1	403307812	F16(Oxidation)	2997.48	0	2.075e-05				3.44298													1	0	1	2
	NQVALNPQNTVFDAK	1	1	1	403307812		1658.86	0	0.001184				2.46399													1	0	1	2
403266761	ran-specific GTPase-activating protein-like [Saimiri boliviensis boliviensis]	17.09	1	1	3
	Sequence	# PSMs	# Proteins	# Protein Groups	Protein Group Accessions	Modifications	MH+ [Da]	q-Value	PEP	XCorr A2	XCorr B2	XCorr C2	XCorr D2	ΔScore A2	ΔCn A2	Search Engine Rank A2	Charge A2	ΔScore B2	ΔCn B2	Search Engine Rank B2	Charge B2	ΔScore C2	ΔCn C2	Search Engine Rank C2	Charge C2	ΔScore D2	ΔCn D2	Search Engine Rank D2	Charge D2
	DTHEDHDSSTENADESNHDPQFEPIVSLPEQEIK	3	1	1	403266761	H6(Oxidation)	3905.72	0	0.001407		3.58825	2.75652						1	0	1	3	1	0	1	3
PVP01_1324800.1	PVP01_1324800.1 | gene=PVP01_1324800 | organism=Plasmodium_vivax_P01 | gene_product=60S ribosomal protein L5, putative | transcript_product=60S ribosomal protein L5, putative | location=PvP01_13_v1:1084568-1086173(+) | protein_length=295 | sequence_SO=chromosome | SO=protein_coding	16.95	1	4	25
	Sequence	# PSMs	# Proteins	# Protein Groups	Protein Group Accessions	Modifications	MH+ [Da]	q-Value	PEP	XCorr A2	XCorr B2	XCorr C2	XCorr D2	ΔScore A2	ΔCn A2	Search Engine Rank A2	Charge A2	ΔScore B2	ΔCn B2	Search Engine Rank B2	Charge B2	ΔScore C2	ΔCn C2	Search Engine Rank C2	Charge C2	ΔScore D2	ΔCn D2	Search Engine Rank D2	Charge D2
	FTDDMNENGDDKEDDEER	4	1	1	PVP01_1324800.1	M5(Oxidation)	2189.81	0	0.0006484	3.93746	2.60771	2.42252		1	0	1	2	1	0	1	2	1	0	1	2
	FTDDMNENGDDKEDDEER	2	1	1	PVP01_1324800.1		2173.8	0	0.000233	3.49815				1	0	1	2
	NKIDANNIEQMYLSAHEK	4	1	1	PVP01_1324800.1	M11(Dioxidation)	2150.04	0	1.51e-07		3.6166	3.55307	3.83321					1	0	1	2	1	0	1	2	1	0	1	2
	FTDDMNENGDDKEDDEERKPIK	10	1	1	PVP01_1324800.1	M5(Oxidation)	2656.14	0	0.0003813		3.58682	3.13224	3.2627					1	0	1	3	1	0	1	3	1	0	1	3
	FTDDMNENGDDKEDDEERKPIK	1	1	1	PVP01_1324800.1	M5(Dioxidation)	2672.13	0	0.0001928		3.41989							1	0	1	3
	NKIDANNIEQMYLSAHEK	2	1	1	PVP01_1324800.1	M11(Oxidation)	2134.03	0	1.667e-07			3.47801										1	0	1	2
	FTDDMNENGDDKEDDEERKPIK	1	1	1	PVP01_1324800.1		2640.14	0	0.002457			1.86197										1	0	1	2
	KFVAKHEKPK	1	1	1	PVP01_1324800.1		1211.74	0	0.003054				2.30711													1	0	1	2
PVP01_0119500.1	PVP01_0119500.1 | gene=PVP01_0119500 | organism=Plasmodium_vivax_P01 | gene_product=ring-exported protein 3, putative | transcript_product=ring-exported protein 3, putative | location=PvP01_01_v1:897799-899011(+) | protein_length=336 | sequence_SO=chromosome | SO=protein_coding	16.37	1	4	41
	Sequence	# PSMs	# Proteins	# Protein Groups	Protein Group Accessions	Modifications	MH+ [Da]	q-Value	PEP	XCorr A2	XCorr B2	XCorr C2	XCorr D2	ΔScore A2	ΔCn A2	Search Engine Rank A2	Charge A2	ΔScore B2	ΔCn B2	Search Engine Rank B2	Charge B2	ΔScore C2	ΔCn C2	Search Engine Rank C2	Charge C2	ΔScore D2	ΔCn D2	Search Engine Rank D2	Charge D2
	QDTASDMLTDEEESIWNDIK	34	1	1	PVP01_0119500.1		2340.03	0	4.087e-10	3.86272	4.02319	3.99926		1	0	1	2	1	0	1	2	1	0	1	2
	RQDTASDMLTDEEESIWNDIK	5	1	1	PVP01_0119500.1		2496.12	0	0.0003978	3.81953		3.08146	3.72509	1	0	1	2					1	0	1	2	1	0	1	2
	SSSGRNNLESHYSNEDPSYSR	1	1	1	PVP01_0119500.1	H11(Dioxidation); Y12(Trioxidation)	2466	0	0.004921			1.16666										1	0	1	2
	QAEVNESNVIFAK	1	1	1	PVP01_0119500.1		1448.74	0	0.001155				2.05295													1	0	1	2
403292482	dematin [Saimiri boliviensis boliviensis]	15.87	1	6	56
	Sequence	# PSMs	# Proteins	# Protein Groups	Protein Group Accessions	Modifications	MH+ [Da]	q-Value	PEP	XCorr A2	XCorr B2	XCorr C2	XCorr D2	ΔScore A2	ΔCn A2	Search Engine Rank A2	Charge A2	ΔScore B2	ΔCn B2	Search Engine Rank B2	Charge B2	ΔScore C2	ΔCn C2	Search Engine Rank C2	Charge C2	ΔScore D2	ΔCn D2	Search Engine Rank D2	Charge D2
	RGAEEEEEEEDDDSGEEMK	7	1	1	403292482	M18(Oxidation)	2228.82	0	1.752e-05	3.66569	2.6899			1	0	1	2	1	0	1	2
	IETDYWPCPPSLAVVETEWR	1	1	1	403292482	C8(Carbamidomethyl)	2448.18	0	0.006409	2.89341				1	0	1	2
	RGAEEEEEEEDDDSGEEMK	1	1	1	403292482	M18(Dioxidation)	2244.83	0	9.906e-10		3.76302							1	0	1	2
	TSLPHFHHPETTRPDSNIYK	13	1	1	403292482		2377.19	0	0.0001672		2.5744	2.74663	2.98784					1	0	1	2	1	0	1	2	1	0	1	3
	HLIEDLIIESSK	32	1	1	403292482		1396.76	0	0.0006585		2.36284	2.6715						1	0	1	2	1	0	1	2
	TPFHTSLHQGTSK	1	1	1	403292482		1440.73	0	0.0001821				2.24514													1	0	1	2
	HLSAEDFSR	1	1	1	403292482		1061.51	0	0.003956				1.87613													1	0	1	2
403273622	hydroxyacylglutathione hydrolase, mitochondrial [Saimiri boliviensis boliviensis]	15.59	1	3	7
	Sequence	# PSMs	# Proteins	# Protein Groups	Protein Group Accessions	Modifications	MH+ [Da]	q-Value	PEP	XCorr A2	XCorr B2	XCorr C2	XCorr D2	ΔScore A2	ΔCn A2	Search Engine Rank A2	Charge A2	ΔScore B2	ΔCn B2	Search Engine Rank B2	Charge B2	ΔScore C2	ΔCn C2	Search Engine Rank C2	Charge C2	ΔScore D2	ΔCn D2	Search Engine Rank D2	Charge D2
	YNIGEPTVPSTLAEEFTYNPFMR	4	1	1	403273622		2676.27	0	0.001452		2.95907							1	0	1	2
	LTTVLTTHHHWDHAGGNEK	2	1	1	403273622	W11(Oxidation)	2170.04	0	0.001313			2.34574	2.18685									1	0	1	3	1	0	1	2
	TVQQHAGETDPVTTMR	1	1	1	403273622	M15(Oxidation)	1786.83	0	0.001244			2.21415										1	0	1	2
PVP01_1201600.1	PVP01_1201600.1 | gene=PVP01_1201600 | organism=Plasmodium_vivax_P01 | gene_product=Plasmodium exported protein, unknown function | transcript_product=Plasmodium exported protein, unknown function | location=PvP01_12_v1:60968-62073(-) | protein_length=298 | sequence_SO=chromosome | SO=protein_coding	15.44	1	6	26
	Sequence	# PSMs	# Proteins	# Protein Groups	Protein Group Accessions	Modifications	MH+ [Da]	q-Value	PEP	XCorr A2	XCorr B2	XCorr C2	XCorr D2	ΔScore A2	ΔCn A2	Search Engine Rank A2	Charge A2	ΔScore B2	ΔCn B2	Search Engine Rank B2	Charge B2	ΔScore C2	ΔCn C2	Search Engine Rank C2	Charge C2	ΔScore D2	ΔCn D2	Search Engine Rank D2	Charge D2
	DDEFESTTVENENEEDAEEQKK	5	1	1	PVP01_1201600.1		2615.07	0	0.0004247	3.2545	3.01608		2.03643	1	0	1	3	1	0	1	2					1	0	1	2
	EGYLAYEDYSPR	11	1	1	PVP01_1201600.1		1462.65	0	0.00559	2.52512	2.51353	1.8569	2.28982	1	0	1	2	1	0	1	2	1	0	1	2	1	0	1	2
	DDEFESTTVENENEEDAEEQK	2	1	1	PVP01_1201600.1		2486.99	0	2.4e-09		3.72684		3.01396					1	0	1	2					1	0	1	2
	LMDVLDAGNKK	4	1	1	PVP01_1201600.1	M2(Oxidation)	1219.64	0	0.001567		1.90931	2.14519	2.01953					1	0	1	2	1	0	1	2	1	0	1	2
	LMDVLDAGNK	2	1	1	PVP01_1201600.1		1075.55	0	0.0001473				2.43938													1	0	1	2
	LMDVLDAGNKK	1	1	1	PVP01_1201600.1	M2(Dioxidation)	1235.63	0	0.0002049				2.24904													1	0	1	2
	KLMDVLDAGNK	1	1	1	PVP01_1201600.1	M3(Oxidation)	1219.64	0	0.0003747				1.93452													1	0	1	2
PVP01_1470000.1	PVP01_1470000.1 | gene=PVP01_1470000 | organism=Plasmodium_vivax_P01 | gene_product=Plasmodium exported protein, unknown function | transcript_product=Plasmodium exported protein, unknown function | location=PvP01_14_v1:2994569-2996015(-) | protein_length=413 | sequence_SO=chromosome | SO=protein_coding	15.01	1	6	52
	Sequence	# PSMs	# Proteins	# Protein Groups	Protein Group Accessions	Modifications	MH+ [Da]	q-Value	PEP	XCorr A2	XCorr B2	XCorr C2	XCorr D2	ΔScore A2	ΔCn A2	Search Engine Rank A2	Charge A2	ΔScore B2	ΔCn B2	Search Engine Rank B2	Charge B2	ΔScore C2	ΔCn C2	Search Engine Rank C2	Charge C2	ΔScore D2	ΔCn D2	Search Engine Rank D2	Charge D2
	SRPHASEYLALDFDR	36	1	1	PVP01_1470000.1		1776.89	0	1.266e-06	3.38077		2.88742	3.62225	1	0	1	2					1	0	1	2	1	0	1	3
	GYHDDELHSMSR	10	1	1	PVP01_1470000.1	M10(Oxidation)	1462.6	0	0.003153	2.67469	2.0205	2.44072	1.89159	1	0	1	2	1	0	1	2	1	0	1	2	1	0	1	2
	HYDDYGYHR	2	1	1	PVP01_1470000.1		1225.51	0	0.001729		1.85266							1	0	1	2
	FHALSSEDNLQGGFNSMMHDDNIKK	1	1	1	PVP01_1470000.1	M17(Oxidation); M18(Dioxidation); H19(Oxidation)	2899.26	0	8.884e-06			4.08651										1	0	1	3
	FHALSSEDNLQGGFNSMMHDDNIK	1	1	1	PVP01_1470000.1	M17(Oxidation); M18(Oxidation)	2739.18	0	0.0006812			2.32286										1	0	1	3
	HYDDYGYHRK	1	1	1	PVP01_1470000.1		1353.6	0	0.003696			1.81435										1	0	1	2
	FHALSSEDNLQGGFNSMMHDDNIK	1	1	1	PVP01_1470000.1		2707.2	0	0.0001728				3.19953													1	0	1	2
403293293	protein 4.1 isoform 1 [Saimiri boliviensis boliviensis]	14.81	2	9	28
	Sequence	# PSMs	# Proteins	# Protein Groups	Protein Group Accessions	Modifications	MH+ [Da]	q-Value	PEP	XCorr A2	XCorr B2	XCorr C2	XCorr D2	ΔScore A2	ΔCn A2	Search Engine Rank A2	Charge A2	ΔScore B2	ΔCn B2	Search Engine Rank B2	Charge B2	ΔScore C2	ΔCn C2	Search Engine Rank C2	Charge C2	ΔScore D2	ΔCn D2	Search Engine Rank D2	Charge D2
	HSNLMLEDLDKSQEEIKK	11	1	1	403293293	M5(Oxidation)	2173.07	0	0.0001975	2.85366	3.00188	3.98853	3.25657	1	0	1	2	1	0	1	2	1	0	1	2	1	0	1	3
	IRPGEQEQYESTIGFK	4	2	1	403293293		1881.93	0	0.001337		2.26968	2.69737	2.24731					1	0	1	2	1	0	1	2	1	0	1	2
	HHASISELK	2	2	1	403293293		1021.54	0	0.004575		1.73475							1	0	1	2
	HSNLMLEDLDKSQEEIKK	3	1	1	403293293	M5(Dioxidation)	2189.09	0	1.946e-05			2.86154	3.75282									1	0	1	3	1	0	1	3
	TDPSLDLHSLSSAETQPAQEELREDPDFETK	1	2	1	403293293		3485.64	0	0.004185			2.51096										1	0	1	3
	HSNLMLEDLDK	1	1	1	403293293	M5(Dioxidation)	1346.63	0	0.002603			2.35513										1	0	1	2
	HSNLMLEDLDKSQEEIKK	1	1	1	403293293		2157.09	0	0.0008894				2.94675													1	0	1	2
	SQVYEEEGKEVESDKEK	1	2	1	403293293		2012.95	0	0.0003277				2.33721													1	0	1	2
	SMTPAQADLEFLENAK	1	2	1	403293293		1764.86	0	0.001449				2.25958													1	0	1	1
	IVITGDADIDHDQVLVQAIK	2	2	1	403293293		2163.18	0	0.00541				1.90018													1	0	1	3
	HHASISELKK	1	2	1	403293293		1149.65	0	0.009812				1.60002													1	0	1	2
PVP01_0722400.1	PVP01_0722400.1 | gene=PVP01_0722400 | organism=Plasmodium_vivax_P01 | gene_product=RNA-binding protein, putative | transcript_product=RNA-binding protein, putative | location=PvP01_07_v1:965522-966980(-) | protein_length=202 | sequence_SO=chromosome | SO=protein_coding	14.36	1	1	1
	Sequence	# PSMs	# Proteins	# Protein Groups	Protein Group Accessions	Modifications	MH+ [Da]	q-Value	PEP	XCorr A2	XCorr B2	XCorr C2	XCorr D2	ΔScore A2	ΔCn A2	Search Engine Rank A2	Charge A2	ΔScore B2	ΔCn B2	Search Engine Rank B2	Charge B2	ΔScore C2	ΔCn C2	Search Engine Rank C2	Charge C2	ΔScore D2	ΔCn D2	Search Engine Rank D2	Charge D2
	MMNEGAEMQMNQSGALDSHEMEQEEINNR	1	1	1	PVP01_0722400.1	M2(Dioxidation); M8(Dioxidation); M21(Oxidation)	3433.33	0	0.001306			3.53926										1	0	1	3
PVP01_0811500.1	PVP01_0811500.1 | gene=PVP01_0811500 | organism=Plasmodium_vivax_P01 | gene_product=proteasome subunit beta type-5, putative | transcript_product=proteasome subunit beta type-5, putative | location=PvP01_08_v1:492259-493080(-) | protein_length=273 | sequence_SO=chromosome | SO=protein_coding	14.29	1	2	4
	Sequence	# PSMs	# Proteins	# Protein Groups	Protein Group Accessions	Modifications	MH+ [Da]	q-Value	PEP	XCorr A2	XCorr B2	XCorr C2	XCorr D2	ΔScore A2	ΔCn A2	Search Engine Rank A2	Charge A2	ΔScore B2	ΔCn B2	Search Engine Rank B2	Charge B2	ΔScore C2	ΔCn C2	Search Engine Rank C2	Charge C2	ΔScore D2	ΔCn D2	Search Engine Rank D2	Charge D2
	IIEGQDVYELHYHYTNPAQNDQHVM	1	1	1	PVP01_0811500.1	M25(Dioxidation)	3046.36	0	0.0008509			3.00412										1	0	1	3
	ASMGSFISSQNVEK	2	1	1	PVP01_0811500.1		1484.71	0	8.859e-05				2.11132													1	0	1	2
	IIEGQDVYELHYHYTNPAQNDQHVM	1	1	1	PVP01_0811500.1	M25(Oxidation)	3030.37	0.001	0.007442			2.04633										1	0	1	3
PVP01_1338500.1	PVP01_1338500.1 | gene=PVP01_1338500 | organism=Plasmodium_vivax_P01 | gene_product=rhoptry-associated protein 1 | transcript_product=rhoptry-associated protein 1 | location=PvP01_13_v1:1660431-1662365(-) | protein_length=644 | sequence_SO=chromosome | SO=protein_coding	14.13	1	5	16
	Sequence	# PSMs	# Proteins	# Protein Groups	Protein Group Accessions	Modifications	MH+ [Da]	q-Value	PEP	XCorr A2	XCorr B2	XCorr C2	XCorr D2	ΔScore A2	ΔCn A2	Search Engine Rank A2	Charge A2	ΔScore B2	ΔCn B2	Search Engine Rank B2	Charge B2	ΔScore C2	ΔCn C2	Search Engine Rank C2	Charge C2	ΔScore D2	ΔCn D2	Search Engine Rank D2	Charge D2
	ILDEEHKEIEEK	4	1	1	PVP01_1338500.1		1511.76	0	2.98e-05	2.4871	2.759	2.02854		1	0	1	2	1	0	1	2	1	0	1	2
	YMEESINCHLESLIYEDLDSSQDTK	4	1	1	PVP01_1338500.1	C8(Carbamidomethyl)	3019.32	0	0.003491		3.71815							1	0	1	3
	YMEESINCHLESLIYEDLDSSQDTK	1	1	1	PVP01_1338500.1	C8(Trioxidation); H9(Dioxidation)	3042.29	0	0.00228		3.45466							1	0	1	3
	NKGDEEINFIKHDYTDTR	3	1	1	PVP01_1338500.1		2195.04	0	6.746e-06		3.16103	2.58822						1	0	1	2	1	0	1	2
	YMEESINCHLESLIYEDLDSSQDTK	1	1	1	PVP01_1338500.1	M2(Oxidation); C8(Carbamidomethyl)	3035.31	0	0.004607			1.81886										1	0	1	3
	YGGSSYSDYSAYDSGSASSVGSR	2	1	1	PVP01_1338500.1		2309.96	0	2.111e-09				3.90099													1	0	1	2
	TDYVLNDYDPSVK	1	1	1	PVP01_1338500.1		1528.73	0	0.002043				2.1715													1	0	1	1
PVP01_1145800.1	PVP01_1145800.1 | gene=PVP01_1145800 | organism=Plasmodium_vivax_P01 | gene_product=RNA-binding protein, putative | transcript_product=RNA-binding protein, putative | location=PvP01_11_v1:1955800-1957236(+) | protein_length=478 | sequence_SO=chromosome | SO=protein_coding	13.81	1	2	3
	Sequence	# PSMs	# Proteins	# Protein Groups	Protein Group Accessions	Modifications	MH+ [Da]	q-Value	PEP	XCorr A2	XCorr B2	XCorr C2	XCorr D2	ΔScore A2	ΔCn A2	Search Engine Rank A2	Charge A2	ΔScore B2	ΔCn B2	Search Engine Rank B2	Charge B2	ΔScore C2	ΔCn C2	Search Engine Rank C2	Charge C2	ΔScore D2	ΔCn D2	Search Engine Rank D2	Charge D2
	GGAPIGGAVGGVTLGGPSLGGADPMNSPSTTIK	1	1	1	PVP01_1145800.1		2893.45	0	0.002252			1.89583										1	0	1	2
	FHLQGNCEPNASYYEGPGGMPNGLYYNGYEEER	2	1	1	PVP01_1145800.1	H2(Oxidation); C7(Carbamidomethyl); M20(Oxidation)	3844.61	0	0.001468				2.23681													1	0	1	3
403274466	erythrocyte membrane protein band 4.2 isoform 3 [Saimiri boliviensis boliviensis]	13.7	3	4	41
	Sequence	# PSMs	# Proteins	# Protein Groups	Protein Group Accessions	Modifications	MH+ [Da]	q-Value	PEP	XCorr A2	XCorr B2	XCorr C2	XCorr D2	ΔScore A2	ΔCn A2	Search Engine Rank A2	Charge A2	ΔScore B2	ΔCn B2	Search Engine Rank B2	Charge B2	ΔScore C2	ΔCn C2	Search Engine Rank C2	Charge C2	ΔScore D2	ΔCn D2	Search Engine Rank D2	Charge D2
	AEQYQPLTASVSIQNSLDAPMEDCVISILGR	14	3	1	403274466	C24(Carbamidomethyl)	3405.67	0	0.0001779	4.53807	4.1142	2.54586		1	0	1	3	1	0	1	3	1	0	1	2
	AEQYQPLTASVSIQNSLDAPMEDCVISILGR	1	3	1	403274466	M21(Dioxidation); C24(Trioxidation)	3428.66	0	0.007705	3.43207				1	0	1	3
	LTVEVDCNMFQNLTNYK	24	3	1	403274466	C7(Carbamidomethyl)	2088.99	0	1.944e-07			3.33194	3.59028									1	0	1	2	1	0	1	2
	VLPNPQTQATQEGALLNK	1	3	1	403274466		1922.04	0	3.412e-07				3.27496													1	0	1	2
	LLVDEYYNEEGLQNGEGR	1	3	1	403274466		2097.99	0	8.874e-06				2.54918													1	0	1	2
403262584	porphobilinogen deaminase isoform 1 [Saimiri boliviensis boliviensis]	13.57	3	4	15
	Sequence	# PSMs	# Proteins	# Protein Groups	Protein Group Accessions	Modifications	MH+ [Da]	q-Value	PEP	XCorr A2	XCorr B2	XCorr C2	XCorr D2	ΔScore A2	ΔCn A2	Search Engine Rank A2	Charge A2	ΔScore B2	ΔCn B2	Search Engine Rank B2	Charge B2	ΔScore C2	ΔCn C2	Search Engine Rank C2	Charge C2	ΔScore D2	ΔCn D2	Search Engine Rank D2	Charge D2
	AKDQAILDLVGVLHDPETLLR	11	1	1	403262584		2316.29	0	9.204e-09		4.24479							1	0	1	3
	DQAILDLVGVLHDPETLLR	1	1	1	403262584		2117.16	0	1.043e-08		3.17715							1	0	1	2
	NEVDLVVHSLK	1	3	1	403262584		1252.69	0	0.004987		2.18081							1	0	1	2
	HLEGGCSVPVAVHTAMK	1	1	1	403262584	C6(Trioxidation); M16(Dioxidation)	1815.83	0	7.836e-06			2.57233										1	0	1	2
	HLEGGCSVPVAVHTAMK	1	1	1	403262584	C6(Carbamidomethyl)	1792.89	0	0.000663				1.7697													1	0	1	2
PVP01_0313500.1	PVP01_0313500.1 | gene=PVP01_0313500 | organism=Plasmodium_vivax_P01 | gene_product=serine--tRNA ligase, putative | transcript_product=serine--tRNA ligase, putative | location=PvP01_03_v1:582157-584055(-) | protein_length=632 | sequence_SO=chromosome | SO=protein_coding	13.45	1	4	7
	Sequence	# PSMs	# Proteins	# Protein Groups	Protein Group Accessions	Modifications	MH+ [Da]	q-Value	PEP	XCorr A2	XCorr B2	XCorr C2	XCorr D2	ΔScore A2	ΔCn A2	Search Engine Rank A2	Charge A2	ΔScore B2	ΔCn B2	Search Engine Rank B2	Charge B2	ΔScore C2	ΔCn C2	Search Engine Rank C2	Charge C2	ΔScore D2	ΔCn D2	Search Engine Rank D2	Charge D2
	ELVSCSNCTDYQSNNLNVK	3	1	1	PVP01_0313500.1	C5(Carbamidomethyl); C8(Carbamidomethyl)	2245	0	5.401e-07				3.88328													1	0	1	2
	SLAMKEEIPQLQNQER	2	1	1	PVP01_0313500.1		1913.98	0	2.047e-06				3.09146													1	0	1	2
	GNYHDEVGSDYEDFLQNFQTESR	1	1	1	PVP01_0313500.1	H4(Dioxidation); Y11(Trioxidation)	2830.14	0	0.002213				2.85953													1	0	1	3
	EVPVSGGISGSGGIGSISSISSGVGGK	1	1	1	PVP01_0313500.1		2332.21	0	0.0006098				2.59404													1	0	1	2
PVP01_1033900.1	PVP01_1033900.1 | gene=PVP01_1033900 | organism=Plasmodium_vivax_P01 | gene_product=tryptophan-rich antigen | transcript_product=tryptophan-rich antigen | location=PvP01_10_v1:1439806-1446842(-) | protein_length=2275 | sequence_SO=chromosome | SO=protein_coding	12.48	1	15	86
	Sequence	# PSMs	# Proteins	# Protein Groups	Protein Group Accessions	Modifications	MH+ [Da]	q-Value	PEP	XCorr A2	XCorr B2	XCorr C2	XCorr D2	ΔScore A2	ΔCn A2	Search Engine Rank A2	Charge A2	ΔScore B2	ΔCn B2	Search Engine Rank B2	Charge B2	ΔScore C2	ΔCn C2	Search Engine Rank C2	Charge C2	ΔScore D2	ΔCn D2	Search Engine Rank D2	Charge D2
	QSQLLQAQLLQAQTQLEPLAQLEPLPQLEPLQK	20	1	1	PVP01_1033900.1		3735.08	0	2.579e-11	5.53912	5.87243			1	0	1	3	1	0	1	3
	AETKPLEGDAKDETKPLEGEAK	9	1	1	PVP01_1033900.1		2356.19	0	4.866e-08	3.54072	3.7432	3.79492	3.36229	1	0	1	3	1	0	1	2	1	0	1	2	1	0	1	2
	GAEAHFPTNPPSANVGHHPNVGPPHFHAEGPER	19	1	1	PVP01_1033900.1		3461.62	0	3.361e-12	3.50152	4.00119	4.51913	3.88478	1	0	1	4	1	0	1	3	1	0	1	4	1	0	1	4
	GVHPEQAHQR	2	1	1	PVP01_1033900.1		1158.58	0	0.002305	2.01545		1.48108		1	0	1	2					1	0	1	2
	HKPPVATAENDKADNALQPKPK	5	1	1	PVP01_1033900.1		2369.27	0	4.142e-05	1.99948	1.99519		2.51443	1	0	1	3	1	0	1	3					1	0	1	2
	REEHPEGR	5	1	1	PVP01_1033900.1		1009.49	0	0.0004249	1.83135	2.1488		2.24811	1	0	1	2	1	0	1	2					1	0	1	2
	DETKPLEGDAKTETKPLEGDAKDETKPLEGEAK	3	1	1	PVP01_1033900.1		3569.8	0	0.006394		2.75926	2.84913	3.5961					1	0	1	3	1	0	1	3	1	0	1	3
	IADKDKPLEGDAK	7	1	1	PVP01_1033900.1		1399.74	0	0.0002509		2.15969	2.2885	2.13202					1	0	1	2	1	0	1	2	1	0	1	2
	HEEHPEGR	3	1	1	PVP01_1033900.1		990.44	0	0.0002995		2.09789		1.85792					1	0	1	2					1	0	1	2
	REELHPEDIYDEEEHPEGIMQQEKDYEEEDHPK	1	1	1	PVP01_1033900.1	M20(Dioxidation)	4154.74	0	0.002151			3.51034										1	0	1	3
	TETKPLEGDAKDETKPLEGDAKDETKPLEGDAK	1	1	1	PVP01_1033900.1		3555.77	0	0.001834			3.50605										1	0	1	3
	EELHPEDIYDEEEHPEGIMQQEK	2	1	1	PVP01_1033900.1	M19(Dioxidation)	2856.22	0	7.111e-06			2.97349	1.63201									1	0	1	3	1	0	1	3
	EELHPEDIYDEEEHPEGIMQQEKDYEEEDHPK	5	1	1	PVP01_1033900.1	M19(Oxidation)	3982.7	0	0.0002432			2.78446	3.77123									1	0	1	3	1	0	1	3
	GAEAHFPTNPPSANVGHHPNVGPPHFHAEGPERR	3	1	1	PVP01_1033900.1		3617.77	0	0.0004059			2.43295	2.82319									1	0	1	4	1	0	1	4
	DETKPLEGEAK	1	1	1	PVP01_1033900.1		1216.61	0	0.002446			2.22895										1	0	1	2
PVP01_1336400.1	PVP01_1336400.1 | gene=PVP01_1336400 | organism=Plasmodium_vivax_P01 | gene_product=actin II | transcript_product=actin II | location=PvP01_13_v1:1568504-1569804(-) | protein_length=376 | sequence_SO=chromosome | SO=protein_coding	12.23	1	1	9
	Sequence	# PSMs	# Proteins	# Protein Groups	Protein Group Accessions	Modifications	MH+ [Da]	q-Value	PEP	XCorr A2	XCorr B2	XCorr C2	XCorr D2	ΔScore A2	ΔCn A2	Search Engine Rank A2	Charge A2	ΔScore B2	ΔCn B2	Search Engine Rank B2	Charge B2	ΔScore C2	ΔCn C2	Search Engine Rank C2	Charge C2	ΔScore D2	ΔCn D2	Search Engine Rank D2	Charge D2
	TTGIVLDSGDGVSHTVPIYEGYVLPHAINR	1	1	1	PVP01_1336400.1		3180.65	0	0.003031		2.05305							1	0	1	2
	YPIEHGIVTNWDDMEK	2	4	3	403287204;PVP01_1336400.1 ;PVP01_1463200.1	W11(Dioxidation); M14(Dioxidation)	2010.89	0	6.131e-05			2.02101	2.75952									1	0	1	2	1	0	1	2
	YPIEHGIVTNWDDMEK	2	4	3	403287204;PVP01_1336400.1 ;PVP01_1463200.1		1946.91	0	6.889e-08				3.81409													1	0	1	2
	YPIEHGIVTNWDDMEK	1	4	3	403287204;PVP01_1336400.1 ;PVP01_1463200.1	M14(Oxidation)	1962.9	0	3.688e-05				2.97666													1	0	1	1
	YPIEHGIVTNWDDMEK	1	4	3	403287204;PVP01_1336400.1 ;PVP01_1463200.1	W11(Oxidation); M14(Oxidation)	1978.9	0	3.087e-06				2.87218													1	0	1	2
	YPIEHGIVTNWDDMEK	2	4	3	403287204;PVP01_1336400.1 ;PVP01_1463200.1	W11(Dioxidation); M14(Oxidation)	1994.89	0	0.0002049				2.72256													1	0	1	2
PVP01_1339600.1	PVP01_1339600.1 | gene=PVP01_1339600 | organism=Plasmodium_vivax_P01 | gene_product=conserved Plasmodium protein, unknown function | transcript_product=conserved Plasmodium protein, unknown function | location=PvP01_13_v1:1730915-1732431(+) | protein_length=262 | sequence_SO=chromosome | SO=protein_coding	12.21	1	2	3
	Sequence	# PSMs	# Proteins	# Protein Groups	Protein Group Accessions	Modifications	MH+ [Da]	q-Value	PEP	XCorr A2	XCorr B2	XCorr C2	XCorr D2	ΔScore A2	ΔCn A2	Search Engine Rank A2	Charge A2	ΔScore B2	ΔCn B2	Search Engine Rank B2	Charge B2	ΔScore C2	ΔCn C2	Search Engine Rank C2	Charge C2	ΔScore D2	ΔCn D2	Search Engine Rank D2	Charge D2
	EREDETNGAHIAEK	2	1	1	PVP01_1339600.1		1598.74	0	0.001304			2.67347										1	0	1	2
	KYSVADPDHGMQFEEFNR	1	1	1	PVP01_1339600.1	F13(Oxidation)	2185.98	0	0.001401				1.92296													1	0	1	3
PVP01_0939500.1	PVP01_0939500.1 | gene=PVP01_0939500 | organism=Plasmodium_vivax_P01 | gene_product=protein phosphatase PPM2, putative | transcript_product=protein phosphatase PPM2, putative | location=PvP01_09_v1:1702099-1704717(+) | protein_length=872 | sequence_SO=chromosome | SO=protein_coding	12.16	1	4	23
	Sequence	# PSMs	# Proteins	# Protein Groups	Protein Group Accessions	Modifications	MH+ [Da]	q-Value	PEP	XCorr A2	XCorr B2	XCorr C2	XCorr D2	ΔScore A2	ΔCn A2	Search Engine Rank A2	Charge A2	ΔScore B2	ΔCn B2	Search Engine Rank B2	Charge B2	ΔScore C2	ΔCn C2	Search Engine Rank C2	Charge C2	ΔScore D2	ΔCn D2	Search Engine Rank D2	Charge D2
	AKDEDGKEHADGYADNGESAETNAK	1	1	1	PVP01_0939500.1		2622.12	0	0.000175	3.04989				1	0	1	2
	TKEEGGLSEDAHGEDDDEEDDEDDEDEESASR	8	1	1	PVP01_0939500.1		3554.28	0	9.065e-08		4.99207	5.37867	3.72941					1	0	1	3	1	0	1	3	1	0	1	3
	THDGLEMDRYDEDDTKFDSAPVIVR	12	1	1	PVP01_0939500.1	M7(Oxidation)	2940.36	0	1.707e-06		4.33515	4.31294	4.3664					1	0	1	3	1	0	1	3	1	0	1	3
	THDGLEMDRYDEDDTKFDSAPVIVR	1	1	1	PVP01_0939500.1	Y10(Dioxidation)	2956.35	0	3.916e-06				5.04145													1	0	1	3
	LNEIEEDVSIYGVFDGHGGPNVSK	1	1	1	PVP01_0939500.1		2575.26	0	0.0003716				2.7186													1	0	1	2
403306707	transitional endoplasmic reticulum ATPase [Saimiri boliviensis boliviensis]	10.67	2	3	27
	Sequence	# PSMs	# Proteins	# Protein Groups	Protein Group Accessions	Modifications	MH+ [Da]	q-Value	PEP	XCorr A2	XCorr B2	XCorr C2	XCorr D2	ΔScore A2	ΔCn A2	Search Engine Rank A2	Charge A2	ΔScore B2	ΔCn B2	Search Engine Rank B2	Charge B2	ΔScore C2	ΔCn C2	Search Engine Rank C2	Charge C2	ΔScore D2	ΔCn D2	Search Engine Rank D2	Charge D2
	LADDVDLEQVANETHGHVGADLAALCSEAALQAIR	14	1	1	403306707	C26(Carbamidomethyl)	3672.78	0	3.513e-07	6.27111	5.13984	5.68164		1	0	1	3	1	0	1	3	1	0	1	3
	GPELLTMWFGESEANVR	1	3	2	403306707;PVP01_1130100.1		1935.92	0	0.006274	2.83146				1	0	1	2
	NAPAIIFIDELDAIAPK	5	1	1	403306707		1811	0	0.0009033		2.22804							1	0	1	2
	GPELLTMWFGESEANVR	6	3	2	403306707;PVP01_1130100.1	F9(Oxidation)	1951.92	0	2.576e-05			3.52432										1	0	1	2
	QAAPCVLFFDELDSIAK	1	1	1	403306707	C5(Carbamidomethyl)	1923.97	0	0.006774				1.73193													1	0	1	2
403306978	55 kDa erythrocyte membrane protein [Saimiri boliviensis boliviensis]	10.4	1	2	12
	Sequence	# PSMs	# Proteins	# Protein Groups	Protein Group Accessions	Modifications	MH+ [Da]	q-Value	PEP	XCorr A2	XCorr B2	XCorr C2	XCorr D2	ΔScore A2	ΔCn A2	Search Engine Rank A2	Charge A2	ΔScore B2	ΔCn B2	Search Engine Rank B2	Charge B2	ΔScore C2	ΔCn C2	Search Engine Rank C2	Charge C2	ΔScore D2	ΔCn D2	Search Engine Rank D2	Charge D2
	KSEEEGKEYHFISTEEMTR	1	1	1	403306978	M17(Dioxidation)	2362.05	0	0.0003374	3.97793				1	0	1	2
	KSEEEGKEYHFISTEEMTR	6	1	1	403306978	M17(Oxidation)	2346.05	0	0.0005374		2.70453	4.0975	2.82769					1	0	1	3	1	0	1	2	1	0	1	2
	TAELSPFIVFIAPTDQGTQTEALQQLQK	5	1	1	403306978		3074.6	0	7.773e-05			3.28326	2.40525									1	0	1	2	1	0	1	2
PVP01_0838200.1	PVP01_0838200.1 | gene=PVP01_0838200 | organism=Plasmodium_vivax_P01 | gene_product=Plasmodium exported protein (PHIST), unknown function | transcript_product=Plasmodium exported protein (PHIST), unknown function | location=PvP01_08_v1:1621213-1622446(+) | protein_length=356 | sequence_SO=chromosome | SO=protein_coding	9.83	1	2	5
	Sequence	# PSMs	# Proteins	# Protein Groups	Protein Group Accessions	Modifications	MH+ [Da]	q-Value	PEP	XCorr A2	XCorr B2	XCorr C2	XCorr D2	ΔScore A2	ΔCn A2	Search Engine Rank A2	Charge A2	ΔScore B2	ΔCn B2	Search Engine Rank B2	Charge B2	ΔScore C2	ΔCn C2	Search Engine Rank C2	Charge C2	ΔScore D2	ΔCn D2	Search Engine Rank D2	Charge D2
	KFNEEMTGKPFVK	1	1	1	PVP01_0838200.1	M6(Dioxidation)	1586.79	0	0.003118	2.42304				1	0	1	2
	ELQEDEIDTMLCYLTKPGCFYK	4	1	1	PVP01_0838200.1	C12(Carbamidomethyl); C19(Carbamidomethyl)	2753.26	0	0.0002398		2.76401							1	0	1	2
PVP01_1420800.1	PVP01_1420800.1 | gene=PVP01_1420800 | organism=Plasmodium_vivax_P01 | gene_product=golgi protein 1, putative | transcript_product=golgi protein 1, putative | location=PvP01_14_v1:908480-912403(+) | protein_length=1307 | sequence_SO=chromosome | SO=protein_coding	9.79	1	6	45
	Sequence	# PSMs	# Proteins	# Protein Groups	Protein Group Accessions	Modifications	MH+ [Da]	q-Value	PEP	XCorr A2	XCorr B2	XCorr C2	XCorr D2	ΔScore A2	ΔCn A2	Search Engine Rank A2	Charge A2	ΔScore B2	ΔCn B2	Search Engine Rank B2	Charge B2	ΔScore C2	ΔCn C2	Search Engine Rank C2	Charge C2	ΔScore D2	ΔCn D2	Search Engine Rank D2	Charge D2
	ELQHVHDIHPGFSELDEEIR	34	1	1	PVP01_1420800.1		2400.17	0	4.676e-06	3.59127	3.66504	3.78853	3.54761	1	0	1	2	1	0	1	3	1	0	1	3	1	0	1	3
	NHNLFDNLYHGEDEEEEGEMFADKEEEPLDIEK	1	1	1	PVP01_1420800.1	M20(Dioxidation)	3996.69	0	6.032e-07		4.99016							1	0	1	3
	LADIDHILGSYMSPSALAVSK	7	1	1	PVP01_1420800.1		2188.16	0	3.433e-07		3.14112	3.13783	4.02977					1	0	1	2	1	0	1	2	1	0	1	2
	GADKTDESASPETYNELAK	1	1	1	PVP01_1420800.1		2025.93	0	0.0001016			3.33044										1	0	1	2
	HIEEPEGSTDYCTNLESLNSLK	1	1	1	PVP01_1420800.1	C12(Carbamidomethyl)	2536.15	0	0.001549			3.03986										1	0	1	2
	NKNEIDPNLYTLK	1	1	1	PVP01_1420800.1		1561.83	0	0.0006985				2.22082													1	0	1	2
PVP01_0532900.1	PVP01_0532900.1 | gene=PVP01_0532900 | organism=Plasmodium_vivax_P01 | gene_product=tryptophan-rich antigen | transcript_product=tryptophan-rich antigen | location=PvP01_05_v1:1391060-1392263(-) | protein_length=326 | sequence_SO=chromosome | SO=protein_coding	9.51	1	2	4
	Sequence	# PSMs	# Proteins	# Protein Groups	Protein Group Accessions	Modifications	MH+ [Da]	q-Value	PEP	XCorr A2	XCorr B2	XCorr C2	XCorr D2	ΔScore A2	ΔCn A2	Search Engine Rank A2	Charge A2	ΔScore B2	ΔCn B2	Search Engine Rank B2	Charge B2	ΔScore C2	ΔCn C2	Search Engine Rank C2	Charge C2	ΔScore D2	ΔCn D2	Search Engine Rank D2	Charge D2
	GVSGLVPSSNSLQEITLR	2	1	1	PVP01_0532900.1		1857.02	0	0.0009998		1.9627		2.08538					1	0	1	2					1	0	1	1
	RAEQEHWEEFEEK	2	1	1	PVP01_0532900.1	W7(Oxidation)	1762.78	0	0.001917				2.3529													1	0	1	2
PVP01_0728900.1	PVP01_0728900.1 | gene=PVP01_0728900 | organism=Plasmodium_vivax_P01 | gene_product=merozoite surface protein 1 | transcript_product=merozoite surface protein 1 | location=PvP01_07_v1:1215432-1220636(+) | protein_length=1734 | sequence_SO=chromosome | SO=protein_coding	9.46	1	12	60
	Sequence	# PSMs	# Proteins	# Protein Groups	Protein Group Accessions	Modifications	MH+ [Da]	q-Value	PEP	XCorr A2	XCorr B2	XCorr C2	XCorr D2	ΔScore A2	ΔCn A2	Search Engine Rank A2	Charge A2	ΔScore B2	ΔCn B2	Search Engine Rank B2	Charge B2	ΔScore C2	ΔCn C2	Search Engine Rank C2	Charge C2	ΔScore D2	ΔCn D2	Search Engine Rank D2	Charge D2
	HLSQIDKYNDYFQK	24	1	1	PVP01_0728900.1		1798.88	0	3.395e-05	3.6414	2.82938	3.46882	3.05394	1	0	1	2	1	0	1	2	1	0	1	2	1	0	1	2
	ETYPHGISYALAENSIYELIEK	19	1	1	PVP01_0728900.1		2540.27	0	2.494e-05	3.37272	3.92833	3.34573		1	0	1	2	1	0	1	3	1	0	1	2
	ISDKELDMLKK	1	1	1	PVP01_0728900.1	M8(Oxidation)	1335.72	0	0.009868	2.28385				1	0	1	2
	KPLDNIKDDIGK	1	1	1	PVP01_0728900.1		1355.76	0	0.005132		2.80593							1	0	1	2
	YSSSGEYIIKDPYK	1	1	1	PVP01_0728900.1		1649.81	0	0.00274		2.37911							1	0	1	2
	NKPTVAAADIVAK	1	1	1	PVP01_0728900.1		1297.75	0	0.001256		2.04355							1	0	1	2
	KQLENHVNAFNTNITDMLDSR	1	1	1	PVP01_0728900.1	M17(Dioxidation)	2492.19	0	4.696e-05			3.75586										1	0	1	3
	LKSEIYDLAQEIR	2	1	1	PVP01_0728900.1		1577.85	0	0.0002895			2.95248										1	0	1	2
	VNEFKPAFNHFYEAR	3	1	1	PVP01_0728900.1		1868.9	0	0.0002777			2.57018	2.13081									1	0	1	3	1	0	1	2
	IGSDETFGDLQNPDDGKQPK	5	1	1	PVP01_0728900.1		2161.01	0	4.599e-05				3.14009													1	0	1	2
	QLENHVNAFNTNITDMLDSR	1	1	1	PVP01_0728900.1		2332.1	0	0.00111				2.30132													1	0	1	2
	VKDDLYIPK	1	1	1	PVP01_0728900.1		1090.62	0	0.006664				1.39665													1	0	1	2
PVP01_1432600.1	PVP01_1432600.1 | gene=PVP01_1432600 | organism=Plasmodium_vivax_P01 | gene_product=proline--tRNA ligase, putative | transcript_product=proline--tRNA ligase, putative | location=PvP01_14_v1:1417838-1420135(-) | protein_length=765 | sequence_SO=chromosome | SO=protein_coding	9.41	1	3	4
	Sequence	# PSMs	# Proteins	# Protein Groups	Protein Group Accessions	Modifications	MH+ [Da]	q-Value	PEP	XCorr A2	XCorr B2	XCorr C2	XCorr D2	ΔScore A2	ΔCn A2	Search Engine Rank A2	Charge A2	ΔScore B2	ΔCn B2	Search Engine Rank B2	Charge B2	ΔScore C2	ΔCn C2	Search Engine Rank C2	Charge C2	ΔScore D2	ΔCn D2	Search Engine Rank D2	Charge D2
	LSQNQANTETSLSGAMKPLCIPLDQPPLPPNTK	1	1	1	PVP01_1432600.1	C20(Carbamidomethyl)	3560.81	0	0.005922		2.43927							1	0	1	2
	EFLWQEGHTAHKNEEEAVK	1	1	1	PVP01_1432600.1		2282.08	0	0.001637			3.58709										1	0	1	2
	FCQLHNHAPEYIHIEEGKDK	2	1	1	PVP01_1432600.1	F1(Oxidation); C2(Carbamidomethyl); H5(Oxidation)	2497.14	0	0.0003104			3.5269	3.3615									1	0	1	3	1	0	1	3
PVP01_0810700.1	PVP01_0810700.1 | gene=PVP01_0810700 | organism=Plasmodium_vivax_P01 | gene_product=eukaryotic translation initiation factor 2 subunit beta, putative | transcript_product=eukaryotic translation initiation factor 2 subunit beta, putative | location=PvP01_08_v1:470509-471354(-) | protein_length=222 | sequence_SO=chromosome | SO=protein_coding	9.01	1	1	4
	Sequence	# PSMs	# Proteins	# Protein Groups	Protein Group Accessions	Modifications	MH+ [Da]	q-Value	PEP	XCorr A2	XCorr B2	XCorr C2	XCorr D2	ΔScore A2	ΔCn A2	Search Engine Rank A2	Charge A2	ΔScore B2	ΔCn B2	Search Engine Rank B2	Charge B2	ΔScore C2	ΔCn C2	Search Engine Rank C2	Charge C2	ΔScore D2	ΔCn D2	Search Engine Rank D2	Charge D2
	MEDAGAVFVDLDKVHDEETK	2	1	1	PVP01_0810700.1	M1(Dioxidation)	2280.04	0	5.88e-09		3.31753	1.52131						1	0	1	2	1	0	1	2
	MEDAGAVFVDLDKVHDEETK	2	1	1	PVP01_0810700.1	M1(Oxidation)	2264.04	0	0.001527			1.82631										1	0	1	3
PVP01_1256900.1	PVP01_1256900.1 | gene=PVP01_1256900 | organism=Plasmodium_vivax_P01 | gene_product=signal recognition particle subunit SRP54, putative | transcript_product=signal recognition particle subunit SRP54, putative | location=PvP01_12_v1:2336848-2338350(+) | protein_length=500 | sequence_SO=chromosome | SO=protein_coding	9	1	2	5
	Sequence	# PSMs	# Proteins	# Protein Groups	Protein Group Accessions	Modifications	MH+ [Da]	q-Value	PEP	XCorr A2	XCorr B2	XCorr C2	XCorr D2	ΔScore A2	ΔCn A2	Search Engine Rank A2	Charge A2	ΔScore B2	ΔCn B2	Search Engine Rank B2	Charge B2	ΔScore C2	ΔCn C2	Search Engine Rank C2	Charge C2	ΔScore D2	ΔCn D2	Search Engine Rank D2	Charge D2
	HKQESELFEEMK	2	1	1	PVP01_1256900.1	M11(Oxidation)	1550.73	0	3.509e-05		2.96194		3.18419					1	0	1	2					1	0	1	2
	HKQESELFEEMK	2	1	1	PVP01_1256900.1	M11(Dioxidation)	1566.7	0	0.001038			2.98571										1	0	1	2
	GGGALSAVASTGCPITFIGTGEHINDFENFEAK	1	1	1	PVP01_1256900.1	C13(Carbamidomethyl)	3367.59	0	0.001107			2.50625										1	0	1	3
PVP01_1467200.1	PVP01_1467200.1 | gene=PVP01_1467200 | organism=Plasmodium_vivax_P01 | gene_product=osmiophilic body protein G377, putative | transcript_product=osmiophilic body protein G377, putative | location=PvP01_14_v1:2860265-2868007(-) | protein_length=2580 | sequence_SO=chromosome | SO=protein_coding	8.95	1	14	63
	Sequence	# PSMs	# Proteins	# Protein Groups	Protein Group Accessions	Modifications	MH+ [Da]	q-Value	PEP	XCorr A2	XCorr B2	XCorr C2	XCorr D2	ΔScore A2	ΔCn A2	Search Engine Rank A2	Charge A2	ΔScore B2	ΔCn B2	Search Engine Rank B2	Charge B2	ΔScore C2	ΔCn C2	Search Engine Rank C2	Charge C2	ΔScore D2	ΔCn D2	Search Engine Rank D2	Charge D2
	LEAEEEKSEPDDDQKFER	8	1	1	PVP01_1467200.1		2193.99	0	1.987e-05	3.14365	3.30842	3.17621	2.84086	1	0	1	2	1	0	1	2	1	0	1	3	1	0	1	2
	EIVTNIENEEHKR	2	1	1	PVP01_1467200.1		1610.82	0	0.003246	2.24358	2.43782			1	0	1	2	1	0	1	2
	HVNIINAITHPNFTER	12	1	1	PVP01_1467200.1		1875.98	0	4.735e-07		3.37093	3.45989						1	0	1	3	1	0	1	3
	VIAENIPDTLEDAIQIVPPYLIYK	5	1	1	PVP01_1467200.1		2727.48	0	6.81e-06		2.67286							1	0	1	2
	YHIINTQDYLR	3	1	1	PVP01_1467200.1		1435.73	0	0.001151		2.22189	2.25899	2.20445					1	0	1	2	1	0	1	2	1	0	1	2
	APSDQVNSPYAVISGTIANFMDANNEEAASFR	6	1	1	PVP01_1467200.1	M21(Oxidation)	3402.54	0	0.0002828			3.2168										1	0	1	3
	GVDSGFQVVAEIEAK	13	1	1	PVP01_1467200.1		1548.79	0	2.083e-07			3.18786	3.56017									1	0	1	2	1	0	1	2
	LHIDALVPLSDKDAGEYR	2	1	1	PVP01_1467200.1		2012.03	0	0.002796			2.76991										1	0	1	3
	VATSSPDHFMSPYYHVQDYTEEER	2	1	1	PVP01_1467200.1	M10(Oxidation)	2904.27	0	6.005e-08			2.72957	3.40178									1	0	1	3	1	0	1	3
	EELKEIVTNIENEEHKR	3	1	1	PVP01_1467200.1		2110.08	0	0.001388			2.72515	2.63689									1	0	1	3	1	0	1	3
	HVELDIQIGEK	1	1	1	PVP01_1467200.1		1280.68	0	0.001319			1.71585										1	0	1	2
	VATSSPDHFMSPYYHVQDYTEEER	2	1	1	PVP01_1467200.1	M10(Dioxidation)	2920.26	0	2.192e-07				4.0647													1	0	1	3
	VATSSPDHFMSPYYHVQDYTEEER	1	1	1	PVP01_1467200.1		2888.28	0	5.712e-08				3.92611													1	0	1	3
	NVTDGNYQSMLQDNPHFK	1	1	1	PVP01_1467200.1		2107.96	0	2.032e-08				3.62222													1	0	1	2
	GPPLTLFDKEELTSLK	1	1	1	PVP01_1467200.1		1787.99	0	2.847e-06				2.78103													1	0	1	2
	EALNAEIATLK	1	1	1	PVP01_1467200.1		1172.66	0	0.006088				2.09895													1	0	1	2
PVP01_1431600.1	PVP01_1431600.1 | gene=PVP01_1431600 | organism=Plasmodium_vivax_P01 | gene_product=eukaryotic translation initiation factor 3 subunit A, putative | transcript_product=eukaryotic translation initiation factor 3 subunit A, putative | location=PvP01_14_v1:1378822-1382679(-) | protein_length=1285 | sequence_SO=chromosome | SO=protein_coding	8.79	1	9	18
	Sequence	# PSMs	# Proteins	# Protein Groups	Protein Group Accessions	Modifications	MH+ [Da]	q-Value	PEP	XCorr A2	XCorr B2	XCorr C2	XCorr D2	ΔScore A2	ΔCn A2	Search Engine Rank A2	Charge A2	ΔScore B2	ΔCn B2	Search Engine Rank B2	Charge B2	ΔScore C2	ΔCn C2	Search Engine Rank C2	Charge C2	ΔScore D2	ΔCn D2	Search Engine Rank D2	Charge D2
	KNHDVGDEDDNGK	2	1	1	PVP01_1431600.1		1442.62	0	0.001321	2.55124	2.4085			1	0	1	2	1	0	1	2
	VEGTHTVAHVNESSGNVNYALAK	3	1	1	PVP01_1431600.1		2397.18	0	2.726e-06	2.49077		2.88338	4.21828	1	0	1	2					1	0	1	2	1	0	1	3
	NHDVGDEDDNGKMEK	1	1	1	PVP01_1431600.1	M13(Dioxidation)	1734.69	0	0.001284	1.99898				1	0	1	2
	NHDVGDEDDNGKMEK	1	1	1	PVP01_1431600.1	M13(Oxidation)	1718.7	0	3.573e-07		2.77303							1	0	1	2
	DRDEEEYERNESDVR	2	1	1	PVP01_1431600.1		1940.82	0	0.003342		2.08892	2.27347						1	0	1	2	1	0	1	2
	ANLVETEASAAGESAAR	1	1	1	PVP01_1431600.1		1646.8	0	7.384e-05				2.58925													1	0	1	2
	ILMSSLDIEISGK	4	1	1	PVP01_1431600.1		1405.77	0	0.0002046				2.57625													1	0	1	2
	HKPEYQSLLK	1	1	1	PVP01_1431600.1		1242.69	0	0.0001761				1.90166													1	0	1	2
	DLEIEQQLLR	1	1	1	PVP01_1431600.1		1256.69	0	0.009784				1.86917													1	0	1	1
	LHQLLKDEK	2	1	1	PVP01_1431600.1		1123.65	0.001	0.006223		1.66071	1.85659						1	0	1	2	1	0	1	2
403295889	elongation factor 2 [Saimiri boliviensis boliviensis]	8.74	1	3	24
	Sequence	# PSMs	# Proteins	# Protein Groups	Protein Group Accessions	Modifications	MH+ [Da]	q-Value	PEP	XCorr A2	XCorr B2	XCorr C2	XCorr D2	ΔScore A2	ΔCn A2	Search Engine Rank A2	Charge A2	ΔScore B2	ΔCn B2	Search Engine Rank B2	Charge B2	ΔScore C2	ΔCn C2	Search Engine Rank C2	Charge C2	ΔScore D2	ΔCn D2	Search Engine Rank D2	Charge D2
	NMSVIAHVDHGK	3	2	2	PVP01_1255900.1 ;403295889	M2(Oxidation)	1323.66	0	5.289e-05	2.51297		2.51572	2.7816	1	0	1	2					1	0	1	2	1	0	1	2
	ARPFPDGLAEDIDKGEVSAR	10	1	1	403295889		2143.09	0	3.12e-10		4.55323	4.48079						1	0	1	3	1	0	1	3
	YVEPIEDVPCGNIVGLVGVDQFLVK	9	1	1	403295889	C10(Carbamidomethyl)	2759.43	0	6.275e-05		3.04128	2.89893						1	0	1	2	1	0	1	2
	ALLELQLEPEELYQTFQR	1	1	1	403295889		2220.15	0	0.004035		1.97675							1	0	1	2
	NMSVIAHVDHGK	1	2	2	PVP01_1255900.1 ;403295889	M2(Dioxidation)	1339.65	0	9.552e-06				2.83068													1	0	1	2
PVP01_0916000.1	PVP01_0916000.1 | gene=PVP01_0916000 | organism=Plasmodium_vivax_P01 | gene_product=vivapain-2 | transcript_product=vivapain-2 | location=PvP01_09_v1:722356-723810(-) | protein_length=484 | sequence_SO=chromosome | SO=protein_coding	8.68	1	2	26
	Sequence	# PSMs	# Proteins	# Protein Groups	Protein Group Accessions	Modifications	MH+ [Da]	q-Value	PEP	XCorr A2	XCorr B2	XCorr C2	XCorr D2	ΔScore A2	ΔCn A2	Search Engine Rank A2	Charge A2	ΔScore B2	ΔCn B2	Search Engine Rank B2	Charge B2	ΔScore C2	ΔCn C2	Search Engine Rank C2	Charge C2	ΔScore D2	ΔCn D2	Search Engine Rank D2	Charge D2
	GNDGPLYGNALDESSSDDFIITSLLK	24	1	1	PVP01_0916000.1		2741.31	0	3.855e-08	3.00917	3.84313	3.69428		1	0	1	2	1	0	1	2	1	0	1	2
	YKPADAVVDNEKYDWR	1	1	1	PVP01_0916000.1	W15(Dioxidation)	2000.94	0	0.002941		1.55723							1	0	1	2
	YKPADAVVDNEKYDWR	1	1	1	PVP01_0916000.1	W15(Oxidation)	1984.95	0	0.008559				1.24459													1	0	1	2
403293572	ras-related protein Rab-1B [Saimiri boliviensis boliviensis]	8.46	1	1	8
	Sequence	# PSMs	# Proteins	# Protein Groups	Protein Group Accessions	Modifications	MH+ [Da]	q-Value	PEP	XCorr A2	XCorr B2	XCorr C2	XCorr D2	ΔScore A2	ΔCn A2	Search Engine Rank A2	Charge A2	ΔScore B2	ΔCn B2	Search Engine Rank B2	Charge B2	ΔScore C2	ΔCn C2	Search Engine Rank C2	Charge C2	ΔScore D2	ΔCn D2	Search Engine Rank D2	Charge D2
	NATNVEQAFMTMAAEIK	4	1	1	403293572		1868.89	0	2.163e-11		4.16602							1	0	1	2
	NATNVEQAFMTMAAEIK	2	1	1	403293572	M10(Oxidation); M12(Oxidation)	1900.89	0	1.097e-06		2.57254							1	0	1	2
	NATNVEQAFMTMAAEIK	1	1	1	403293572	M10(Oxidation)	1884.88	0	0.002758		1.88942							1	0	1	2
	NATNVEQAFMTMAAEIK	1	1	1	403293572	M10(Oxidation); M12(Dioxidation)	1916.88	0	0.005526		1.32529							1	0	1	2
PVP01_0103700.1	PVP01_0103700.1 | gene=PVP01_0103700 | organism=Plasmodium_vivax_P01 | gene_product=erythrocyte membrane-associated antigen, putative | transcript_product=erythrocyte membrane-associated antigen, putative | location=PvP01_01_v1:168176-175162(+) | protein_length=2328 | sequence_SO=chromosome | SO=protein_coding	7.43	1	8	30
	Sequence	# PSMs	# Proteins	# Protein Groups	Protein Group Accessions	Modifications	MH+ [Da]	q-Value	PEP	XCorr A2	XCorr B2	XCorr C2	XCorr D2	ΔScore A2	ΔCn A2	Search Engine Rank A2	Charge A2	ΔScore B2	ΔCn B2	Search Engine Rank B2	Charge B2	ΔScore C2	ΔCn C2	Search Engine Rank C2	Charge C2	ΔScore D2	ΔCn D2	Search Engine Rank D2	Charge D2
	NMGPGVGADHMNGLNNPGMVAPAPVITDPTDLIAYNLTK	8	1	1	PVP01_0103700.1		3975.93	0	4.073e-05	4.45567	4.25899		3.84994	1	0	1	3	1	0	1	3					1	0	1	3
	YTSGHTYSGNHPGHHPNQINR	2	1	1	PVP01_0103700.1		2374.08	0	2.333e-05	3.27749			3.14073	1	0	1	2									1	0	1	2
	THTDDIDQYLIESINLPTNLPLNDSQK	5	1	1	PVP01_0103700.1		3097.53	0	2.474e-09		4.16278	4.16457						1	0	1	3	1	0	1	3
	MYHSMGIHAHEK	1	1	1	PVP01_0103700.1	M1(Dioxidation); M5(Dioxidation)	1504.63	0	6.908e-05		2.50635							1	0	1	2
[truncated: 116 more rows]
