# Supplementary material for: A large scale Plasmodium vivax- Saimiri boliviensis trophozoite-schizont transition proteome
Source: PLoS One. 2017 Aug 22;12(8):e0182561. doi: 10.1371/journal.pone.0182561 (PMC5567661; doi:10.1371/journal.pone.0182561)
Supplement: S7 Table — Enrichments were obtained using PlasmoDB. The table lists all GO terms, including GO_biological process, GO_molecular function, and GO_cellular component, enriched for P. vivax proteins from proteome 1. (XLS) [file pone.0182561.s007.xls]

## Sheet: BiolProcess
GO ID	GO Term	Genes in the bkgd with this term	Genes in your result with this term	Percent of bkgd Genes in your result	Fold enrichment	Odds ratio	P-value	Benjamini
GO:0006096	glycolytic process	10	9	90	3.96	4.01	0.00378	0.0101
GO:0044262	cellular carbohydrate metabolic process	7	6	85.7	3.77	3.8	0.0207	0.0242
GO:0006090	pyruvate metabolic process	11	9	81.8	3.6	3.64	0.00577	0.0129
GO:0044724	single-organism carbohydrate catabolic process	14	11	78.6	3.46	3.5	0.00286	0.00917
GO:0016052	carbohydrate catabolic process	14	11	78.6	3.46	3.5	0.00286	0.00917
GO:0006414	translational elongation	13	9	69.2	3.05	3.08	0.012	0.0186
GO:0051169	nuclear transport	20	13	65	2.86	2.9	0.00396	0.0101
GO:0006913	nucleocytoplasmic transport	20	13	65	2.86	2.9	0.00396	0.0101
GO:0015991	ATP hydrolysis coupled proton transport	14	9	64.3	2.83	2.86	0.0166	0.0201
GO:0015988	energy coupled proton transmembrane transport, against electrochemical gradient	14	9	64.3	2.83	2.86	0.0166	0.0201
GO:0044723	single-organism carbohydrate metabolic process	23	14	60.9	2.68	2.72	0.00436	0.0106
GO:1901292	nucleoside phosphate catabolic process	20	12	60	2.64	2.67	0.0088	0.0165
GO:0009166	nucleotide catabolic process	20	12	60	2.64	2.67	0.0088	0.0165
GO:0044712	single-organism catabolic process	42	25	59.5	2.62	2.69	0.000198	0.00118
GO:1901136	carbohydrate derivative catabolic process	22	13	59.1	2.6	2.64	0.00712	0.0139
GO:0046434	organophosphate catabolic process	22	13	59.1	2.6	2.64	0.00712	0.0139
GO:1901068	guanosine-containing compound metabolic process	22	13	59.1	2.6	2.64	0.00712	0.0139
GO:0005975	carbohydrate metabolic process	36	21	58.3	2.57	2.62	0.000776	0.00339
GO:0009143	nucleoside triphosphate catabolic process	19	11	57.9	2.55	2.58	0.0144	0.0186
GO:0009203	ribonucleoside triphosphate catabolic process	19	11	57.9	2.55	2.58	0.0144	0.0186
GO:0009146	purine nucleoside triphosphate catabolic process	19	11	57.9	2.55	2.58	0.0144	0.0186
GO:0046130	purine ribonucleoside catabolic process	19	11	57.9	2.55	2.58	0.0144	0.0186
GO:1901069	guanosine-containing compound catabolic process	19	11	57.9	2.55	2.58	0.0144	0.0186
GO:0072523	purine-containing compound catabolic process	19	11	57.9	2.55	2.58	0.0144	0.0186
GO:0006152	purine nucleoside catabolic process	19	11	57.9	2.55	2.58	0.0144	0.0186
GO:0042454	ribonucleoside catabolic process	19	11	57.9	2.55	2.58	0.0144	0.0186
GO:0009261	ribonucleotide catabolic process	19	11	57.9	2.55	2.58	0.0144	0.0186
GO:0009154	purine ribonucleotide catabolic process	19	11	57.9	2.55	2.58	0.0144	0.0186
GO:0006195	purine nucleotide catabolic process	19	11	57.9	2.55	2.58	0.0144	0.0186
GO:0006184	GTP catabolic process	19	11	57.9	2.55	2.58	0.0144	0.0186
GO:1901658	glycosyl compound catabolic process	19	11	57.9	2.55	2.58	0.0144	0.0186
GO:0009164	nucleoside catabolic process	19	11	57.9	2.55	2.58	0.0144	0.0186
GO:0009207	purine ribonucleoside triphosphate catabolic process	19	11	57.9	2.55	2.58	0.0144	0.0186
GO:0046039	GTP metabolic process	21	12	57.1	2.52	2.55	0.0116	0.0186
GO:0006818	hydrogen transport	21	12	57.1	2.52	2.55	0.0116	0.0186
GO:0015992	proton transport	21	12	57.1	2.52	2.55	0.0116	0.0186
GO:0006457	protein folding	54	30	55.6	2.45	2.52	0.000118	0.000861
GO:1902600	hydrogen ion transmembrane transport	18	10	55.6	2.45	2.47	0.0234	0.0266
GO:0030163	protein catabolic process	49	27	55.1	2.43	2.49	0.000286	0.00163
GO:0044257	cellular protein catabolic process	42	23	54.8	2.41	2.47	0.000852	0.00349
GO:0051603	proteolysis involved in cellular protein catabolic process	42	23	54.8	2.41	2.47	0.000852	0.00349
GO:1901575	organic substance catabolic process	108	59	54.6	2.4	2.56	8.78e-08	2.88e-06
GO:0009141	nucleoside triphosphate metabolic process	35	19	54.3	2.39	2.43	0.00255	0.00904
GO:0006418	tRNA aminoacylation for protein translation	37	20	54.1	2.38	2.43	0.00206	0.0075
GO:0045454	cell redox homeostasis	24	13	54.2	2.38	2.41	0.012	0.0186
GO:0009056	catabolic process	111	59	53.2	2.34	2.49	1.81e-07	3.96e-06
GO:0034655	nucleobase-containing compound catabolic process	32	17	53.1	2.34	2.38	0.005	0.0116
GO:0009205	purine ribonucleoside triphosphate metabolic process	34	18	52.9	2.33	2.37	0.00402	0.0101
GO:0009144	purine nucleoside triphosphate metabolic process	34	18	52.9	2.33	2.37	0.00402	0.0101
GO:0009199	ribonucleoside triphosphate metabolic process	34	18	52.9	2.33	2.37	0.00402	0.0101
GO:0009167	purine ribonucleoside monophosphate metabolic process	17	9	52.9	2.33	2.35	0.0378	0.0396
GO:0009126	purine nucleoside monophosphate metabolic process	17	9	52.9	2.33	2.35	0.0378	0.0396
GO:0009123	nucleoside monophosphate metabolic process	19	10	52.6	2.32	2.34	0.03	0.033
GO:0009057	macromolecule catabolic process	61	32	52.5	2.31	2.38	0.000159	0.00104
GO:0015672	monovalent inorganic cation transport	23	12	52.2	2.3	2.32	0.019	0.0227
GO:0044265	cellular macromolecule catabolic process	54	28	51.9	2.28	2.35	0.00047	0.00228
GO:0019725	cellular homeostasis	27	14	51.9	2.28	2.31	0.0122	0.0186
GO:0006091	generation of precursor metabolites and energy	27	14	51.9	2.28	2.31	0.0122	0.0186
GO:0019439	aromatic compound catabolic process	33	17	51.5	2.27	2.3	0.0063	0.0129
GO:0043039	tRNA aminoacylation	39	20	51.3	2.26	2.3	0.00329	0.0096
GO:0043038	amino acid activation	39	20	51.3	2.26	2.3	0.00329	0.0096
GO:0042278	purine nucleoside metabolic process	42	21	50	2.2	2.24	0.0033	0.0096
GO:0046128	purine ribonucleoside metabolic process	42	21	50	2.2	2.24	0.0033	0.0096
GO:0042592	homeostatic process	30	15	50	2.2	2.23	0.0122	0.0186
GO:0098662	inorganic cation transmembrane transport	20	10	50	2.2	2.22	0.0378	0.0396
GO:0098655	cation transmembrane transport	20	10	50	2.2	2.22	0.0378	0.0396
GO:0098660	inorganic ion transmembrane transport	20	10	50	2.2	2.22	0.0378	0.0396
GO:0009161	ribonucleoside monophosphate metabolic process	18	9	50	2.2	2.22	0.0477	0.0477
GO:0044248	cellular catabolic process	88	43	48.9	2.15	2.24	4.43e-05	0.000503
GO:0072521	purine-containing compound metabolic process	47	23	48.9	2.15	2.2	0.00265	0.00913
GO:0009150	purine ribonucleotide metabolic process	41	20	48.8	2.15	2.19	0.00507	0.0116
GO:0019941	modification-dependent protein catabolic process	35	17	48.6	2.14	2.17	0.00975	0.0168
GO:0006511	ubiquitin-dependent protein catabolic process	35	17	48.6	2.14	2.17	0.00975	0.0168
GO:0043632	modification-dependent macromolecule catabolic process	35	17	48.6	2.14	2.17	0.00975	0.0168
GO:0044270	cellular nitrogen compound catabolic process	35	17	48.6	2.14	2.17	0.00975	0.0168
GO:1901361	organic cyclic compound catabolic process	35	17	48.6	2.14	2.17	0.00975	0.0168
GO:0046700	heterocycle catabolic process	35	17	48.6	2.14	2.17	0.00975	0.0168
GO:0019752	carboxylic acid metabolic process	92	44	47.8	2.11	2.19	5.37e-05	0.000503
GO:0006082	organic acid metabolic process	92	44	47.8	2.11	2.19	5.37e-05	0.000503
GO:0043436	oxoacid metabolic process	92	44	47.8	2.11	2.19	5.37e-05	0.000503
GO:0006163	purine nucleotide metabolic process	44	21	47.7	2.1	2.14	0.00501	0.0116
GO:0019693	ribose phosphate metabolic process	42	20	47.6	2.1	2.13	0.00622	0.0129
GO:0009259	ribonucleotide metabolic process	42	20	47.6	2.1	2.13	0.00622	0.0129
GO:0032787	monocarboxylic acid metabolic process	21	10	47.6	2.1	2.11	0.0468	0.0472
GO:0034220	ion transmembrane transport	21	10	47.6	2.1	2.11	0.0468	0.0472
GO:0006413	translational initiation	21	10	47.6	2.1	2.11	0.0468	0.0472
GO:0006412	translation	218	103	47.2	2.08	2.3	4.45e-10	5.83e-08
GO:0006753	nucleoside phosphate metabolic process	72	34	47.2	2.08	2.14	0.000459	0.00228
GO:0009117	nucleotide metabolic process	71	33	46.5	2.05	2.11	0.000689	0.00311
GO:0009116	nucleoside metabolic process	48	22	45.8	2.02	2.06	0.00596	0.0129
GO:1901657	glycosyl compound metabolic process	48	22	45.8	2.02	2.06	0.00596	0.0129
GO:0007264	small GTPase mediated signal transduction	24	11	45.8	2.02	2.04	0.0455	0.047
GO:0055086	nucleobase-containing small molecule metabolic process	81	37	45.7	2.01	2.08	0.000429	0.00225
GO:0009119	ribonucleoside metabolic process	46	21	45.7	2.01	2.05	0.00739	0.0142
GO:0044281	small molecule metabolic process	183	83	45.4	2	2.16	1.22e-07	3.21e-06
GO:0006520	cellular amino acid metabolic process	67	30	44.8	1.97	2.02	0.00189	0.00707
GO:0016482	cytoplasmic transport	51	22	43.1	1.9	1.93	0.0102	0.0174
GO:1901293	nucleoside phosphate biosynthetic process	38	16	42.1	1.85	1.88	0.0309	0.0337
GO:0065008	regulation of biological quality	41	17	41.5	1.83	1.85	0.0294	0.0327
GO:0009165	nucleotide biosynthetic process	37	15	40.5	1.78	1.8	0.045	0.0468
GO:1901564	organonitrogen compound metabolic process	157	63	40.1	1.77	1.86	9.63e-05	0.000742
GO:0019637	organophosphate metabolic process	107	43	40.2	1.77	1.83	0.00125	0.00486
GO:1901135	carbohydrate derivative metabolic process	85	34	40	1.76	1.81	0.0042	0.0104
GO:0006886	intracellular protein transport	74	28	37.8	1.67	1.7	0.0158	0.0196
GO:0006508	proteolysis	112	42	37.5	1.65	1.7	0.004	0.0101
GO:0015031	protein transport	91	33	36.3	1.6	1.63	0.0149	0.0187
GO:0055114	oxidation-reduction process	88	32	36.4	1.6	1.63	0.0158	0.0196
GO:0070727	cellular macromolecule localization	80	29	36.3	1.6	1.63	0.0217	0.0249
GO:0034613	cellular protein localization	80	29	36.3	1.6	1.63	0.0217	0.0249
GO:0045184	establishment of protein localization	92	33	35.9	1.58	1.61	0.0168	0.0201
GO:0008104	protein localization	98	35	35.7	1.57	1.61	0.0147	0.0187
GO:0044267	cellular protein metabolic process	494	175	35.4	1.56	1.79	2.07e-08	9.04e-07
GO:0033036	macromolecule localization	107	38	35.5	1.56	1.6	0.0121	0.0186
GO:0071702	organic substance transport	105	37	35.2	1.55	1.59	0.0145	0.0186
GO:0019538	protein metabolic process	572	199	34.8	1.53	1.8	4.18e-09	2.74e-07
GO:0034645	cellular macromolecule biosynthetic process	335	115	34.3	1.51	1.63	3.92e-05	0.000503
GO:0009059	macromolecule biosynthetic process	337	115	34.1	1.5	1.62	4.87e-05	0.000503
GO:1901576	organic substance biosynthetic process	448	143	31.9	1.4	1.53	7.81e-05	0.000682
GO:0044249	cellular biosynthetic process	448	141	31.5	1.39	1.5	0.000157	0.00104
GO:0044710	single-organism metabolic process	360	112	31.1	1.37	1.45	0.00126	0.00486
GO:0009058	biosynthetic process	470	144	30.6	1.35	1.46	0.000374	0.00204
GO:0010467	gene expression	416	116	27.9	1.23	1.28	0.0201	0.0238
GO:0044238	primary metabolic process	1078	299	27.7	1.22	1.44	3.57e-05	0.000503
GO:0044699	single-organism process	595	165	27.7	1.22	1.3	0.00602	0.0129
GO:0008152	metabolic process	1234	336	27.2	1.2	1.45	2.46e-05	0.000459
GO:0071704	organic substance metabolic process	1108	303	27.3	1.2	1.41	8.69e-05	0.000712
GO:0044763	single-organism cellular process	474	129	27.2	1.2	1.25	0.0262	0.0296
GO:0044237	cellular metabolic process	1027	278	27.1	1.19	1.36	0.000491	0.0023
GO:0009987	cellular process	1219	315	25.8	1.14	1.29	0.00287	0.00917
GO:0043170	macromolecule metabolic process	887	227	25.6	1.13	1.2	0.0273	0.0306
GO:0008150	biological_process	1656	423	25.5	1.12	1.42	0.000168	0.00105

## Sheet: MolecFunction
GO ID	GO Term	Genes in the bkgd with this term	Genes in your result with this term	Percent of bkgd Genes in your result	Fold enrichment	Odds ratio	P-value	Benjamini
GO:0070003	threonine-type peptidase activity	15	13	86.7	3.81	3.88	0.000642	0.00513
GO:0004298	threonine-type endopeptidase activity	15	13	86.7	3.81	3.88	0.000642	0.00513
GO:0002161	aminoacyl-tRNA editing activity	6	5	83.3	3.67	3.69	0.037	0.046
GO:0016209	antioxidant activity	9	7	77.8	3.42	3.45	0.0175	0.0401
GO:0016614	oxidoreductase activity, acting on CH-OH group of donors	13	10	76.9	3.39	3.43	0.00492	0.0215
GO:0017016	Ras GTPase binding	8	6	75	3.3	3.32	0.0307	0.0434
GO:0051020	GTPase binding	8	6	75	3.3	3.32	0.0307	0.0434
GO:0031267	small GTPase binding	8	6	75	3.3	3.32	0.0307	0.0434
GO:0008536	Ran GTPase binding	8	6	75	3.3	3.32	0.0307	0.0434
GO:0016616	oxidoreductase activity, acting on the CH-OH group of donors, NAD or NADP as acceptor	11	8	72.7	3.2	3.23	0.0146	0.0366
GO:0019829	cation-transporting ATPase activity	16	10	62.5	2.75	2.78	0.0134	0.0359
GO:0042625	ATPase activity, coupled to transmembrane movement of ions	16	10	62.5	2.75	2.78	0.0134	0.0359
GO:0051082	unfolded protein binding	29	18	62.1	2.73	2.79	0.00108	0.00743
GO:0046982	protein heterodimerization activity	12	7	58.3	2.57	2.59	0.0465	0.0475
GO:0016875	ligase activity, forming carbon-oxygen bonds	37	20	54.1	2.38	2.43	0.00206	0.00989
GO:0016876	ligase activity, forming aminoacyl-tRNA and related compounds	37	20	54.1	2.38	2.43	0.00206	0.00989
GO:0004812	aminoacyl-tRNA ligase activity	37	20	54.1	2.38	2.43	0.00206	0.00989
GO:0003743	translation initiation factor activity	27	14	51.9	2.28	2.31	0.0122	0.0359
GO:0016820	hydrolase activity, acting on acid anhydrides, catalyzing transmembrane movement of substances	28	14	50	2.2	2.23	0.0153	0.0366
GO:0003729	mRNA binding	20	10	50	2.2	2.22	0.0378	0.046
GO:0005198	structural molecule activity	159	78	49.1	2.16	2.33	2.35e-08	1.13e-06
GO:0003735	structural constituent of ribosome	140	67	47.9	2.11	2.25	5.23e-07	1.26e-05
GO:0008135	translation factor activity, nucleic acid binding	43	20	46.5	2.05	2.08	0.00758	0.026
GO:0042626	ATPase activity, coupled to transmembrane movement of substances	26	12	46.2	2.03	2.05	0.0363	0.046
GO:0043492	ATPase activity, coupled to movement of substances	29	13	44.8	1.97	1.99	0.0351	0.046
GO:0015399	primary active transmembrane transporter activity	30	13	43.3	1.91	1.93	0.0421	0.046
GO:0015405	P-P-bond-hydrolysis-driven transmembrane transporter activity	30	13	43.3	1.91	1.93	0.0421	0.046
GO:0016491	oxidoreductase activity	102	38	37.3	1.64	1.68	0.0066	0.026
GO:0003924	GTPase activity	54	20	37	1.63	1.65	0.0441	0.046
GO:0008233	peptidase activity	103	38	36.9	1.62	1.67	0.00749	0.026
GO:0070011	peptidase activity, acting on L-amino acid peptides	98	36	36.7	1.62	1.66	0.00962	0.0308
GO:0016874	ligase activity	74	27	36.5	1.61	1.63	0.0247	0.0434
GO:0016787	hydrolase activity	421	132	31.4	1.38	1.49	0.000313	0.00376
GO:0003723	RNA binding	184	55	29.9	1.32	1.35	0.0405	0.046
GO:0016817	hydrolase activity, acting on acid anhydrides	181	54	29.8	1.31	1.34	0.0432	0.046
GO:0017076	purine nucleotide binding	433	120	27.7	1.22	1.27	0.021	0.0434
GO:0001883	purine nucleoside binding	431	118	27.4	1.21	1.26	0.0292	0.0434
GO:0032550	purine ribonucleoside binding	431	118	27.4	1.21	1.26	0.0292	0.0434
GO:0035639	purine ribonucleoside triphosphate binding	431	118	27.4	1.21	1.26	0.0292	0.0434
GO:0032555	purine ribonucleotide binding	431	118	27.4	1.21	1.26	0.0292	0.0434
GO:0001882	nucleoside binding	435	119	27.4	1.2	1.25	0.0291	0.0434
GO:0032549	ribonucleoside binding	435	119	27.4	1.2	1.25	0.0291	0.0434
GO:0030554	adenyl nucleotide binding	351	96	27.4	1.2	1.24	0.0489	0.0489
GO:0032553	ribonucleotide binding	435	118	27.1	1.19	1.24	0.0359	0.046
GO:0097367	carbohydrate derivative binding	441	119	27	1.19	1.23	0.0394	0.046
GO:0043168	anion binding	466	125	26.8	1.18	1.23	0.0399	0.046

## Sheet: CellComponent
GO ID	GO Term	Genes in the bkgd with this term	Genes in your result with this term	Percent of bkgd Genes in your result	Fold enrichment	Odds ratio	P-value	Benjamini
GO:0005852	eukaryotic translation initiation factor 3 complex	11	10	90.9	4	4.05	0.00217	0.00873
GO:0000785	chromatin	8	7	87.5	3.85	3.89	0.0117	0.0234
GO:1990104	DNA bending complex	8	7	87.5	3.85	3.89	0.0117	0.0234
GO:0000786	nucleosome	8	7	87.5	3.85	3.89	0.0117	0.0234
GO:0005839	proteasome core complex	15	13	86.7	3.81	3.88	0.000642	0.00303
GO:0019773	proteasome core complex, alpha-subunit complex	7	6	85.7	3.77	3.8	0.0207	0.0292
GO:0043186	P granule	6	5	83.3	3.67	3.69	0.037	0.0394
GO:0036464	cytoplasmic ribonucleoprotein granule	6	5	83.3	3.67	3.69	0.037	0.0394
GO:0045495	pole plasm	6	5	83.3	3.67	3.69	0.037	0.0394
GO:0035770	ribonucleoprotein granule	6	5	83.3	3.67	3.69	0.037	0.0394
GO:0060293	germ plasm	6	5	83.3	3.67	3.69	0.037	0.0394
GO:0005773	vacuole	6	5	83.3	3.67	3.69	0.037	0.0394
GO:0030133	transport vesicle	6	5	83.3	3.67	3.69	0.037	0.0394
GO:0000502	proteasome complex	28	23	82.1	3.62	3.72	1.01e-05	6.69e-05
GO:0022624	proteasome accessory complex	9	7	77.8	3.42	3.45	0.0175	0.0292
GO:0015935	small ribosomal subunit	12	9	75	3.3	3.34	0.00847	0.0234
GO:0005838	proteasome regulatory particle	8	6	75	3.3	3.32	0.0307	0.0383
GO:0044815	DNA packaging complex	10	7	70	3.08	3.11	0.0252	0.0332
GO:0030135	coated vesicle	13	9	69.2	3.05	3.08	0.012	0.0234
GO:0031988	membrane-bounded vesicle	21	14	66.7	2.93	2.98	0.00238	0.00873
GO:0016023	cytoplasmic membrane-bounded vesicle	21	14	66.7	2.93	2.98	0.00238	0.00873
GO:0030120	vesicle coat	12	8	66.7	2.93	2.96	0.0205	0.0292
GO:0030662	coated vesicle membrane	12	8	66.7	2.93	2.96	0.0205	0.0292
GO:0044433	cytoplasmic vesicle part	12	8	66.7	2.93	2.96	0.0205	0.0292
GO:0012506	vesicle membrane	12	8	66.7	2.93	2.96	0.0205	0.0292
GO:0030659	cytoplasmic vesicle membrane	12	8	66.7	2.93	2.96	0.0205	0.0292
GO:0030660	Golgi-associated vesicle membrane	9	6	66.7	2.93	2.95	0.0434	0.0441
GO:0005798	Golgi-associated vesicle	9	6	66.7	2.93	2.95	0.0434	0.0441
GO:0031410	cytoplasmic vesicle	22	14	63.6	2.8	2.84	0.00325	0.0107
GO:0033176	proton-transporting V-type ATPase complex	11	7	63.6	2.8	2.82	0.0348	0.0394
GO:0033178	proton-transporting two-sector ATPase complex, catalytic domain	11	7	63.6	2.8	2.82	0.0348	0.0394
GO:0031982	vesicle	24	15	62.5	2.75	2.8	0.00266	0.00923
GO:0016469	proton-transporting two-sector ATPase complex	18	11	61.1	2.69	2.72	0.0109	0.0234
GO:0032993	protein-DNA complex	15	9	60	2.64	2.67	0.0223	0.0301
GO:0044391	ribosomal subunit	24	14	58.3	2.57	2.61	0.00575	0.0181
GO:0033646	host intracellular part	20	11	55	2.42	2.45	0.0187	0.0292
GO:0043656	intracellular region of host	20	11	55	2.42	2.45	0.0187	0.0292
GO:0030430	host cell cytoplasm	20	11	55	2.42	2.45	0.0187	0.0292
GO:0044217	other organism part	24	13	54.2	2.38	2.41	0.012	0.0234
GO:0044216	other organism cell	24	13	54.2	2.38	2.41	0.012	0.0234
GO:0043245	extraorganismal space	24	13	54.2	2.38	2.41	0.012	0.0234
GO:0044215	other organism	24	13	54.2	2.38	2.41	0.012	0.0234
GO:0043657	host cell	24	13	54.2	2.38	2.41	0.012	0.0234
GO:0018995	host	24	13	54.2	2.38	2.41	0.012	0.0234
GO:0033643	host cell part	24	13	54.2	2.38	2.41	0.012	0.0234
GO:0005794	Golgi apparatus	19	10	52.6	2.32	2.34	0.03	0.038
GO:0044421	extracellular region part	25	13	52	2.29	2.32	0.0152	0.0279
GO:0005576	extracellular region	25	13	52	2.29	2.32	0.0152	0.0279
GO:0005829	cytosol	21	10	47.6	2.1	2.11	0.0468	0.0468
GO:0005840	ribosome	142	67	47.2	2.08	2.21	7.81e-07	7.36e-06
GO:0098588	bounding membrane of organelle	39	17	43.6	1.92	1.95	0.021	0.0292
GO:0012505	endomembrane system	59	23	39	1.72	1.74	0.0212	0.0292
GO:0005737	cytoplasm	495	188	38	1.67	1.98	3.24e-11	2.14e-09
GO:0044444	cytoplasmic part	394	146	37.1	1.63	1.83	5.12e-08	1.69e-06
GO:0043228	non-membrane-bounded organelle	252	92	36.5	1.61	1.72	4.3e-05	0.000258
GO:0043232	intracellular non-membrane-bounded organelle	251	91	36.3	1.6	1.7	5.89e-05	0.000324
GO:0030529	ribonucleoprotein complex	217	75	34.6	1.52	1.6	0.000901	0.00397
GO:0032991	macromolecular complex	518	177	34.2	1.5	1.71	1.49e-07	3.29e-06
GO:0043234	protein complex	305	102	33.4	1.47	1.57	0.000268	0.00136
GO:0005622	intracellular	889	268	30.1	1.33	1.59	3.23e-07	4.52e-06
GO:0044424	intracellular part	842	252	29.9	1.32	1.55	1.86e-06	1.36e-05
GO:0005623	cell	946	281	29.7	1.31	1.58	4.11e-07	4.52e-06
GO:0044464	cell part	946	281	29.7	1.31	1.58	4.11e-07	4.52e-06
GO:0005575	cellular_component	1134	322	28.4	1.25	1.54	1.22e-06	1.01e-05
GO:0043226	organelle	634	167	26.3	1.16	1.22	0.029	0.0375
GO:0043229	intracellular organelle	622	162	26	1.15	1.2	0.043	0.0441
