# Supplementary material for: A large scale Plasmodium vivax- Saimiri boliviensis trophozoite-schizont transition proteome
Source: PLoS One. 2017 Aug 22;12(8):e0182561. doi: 10.1371/journal.pone.0182561 (PMC5567661; doi:10.1371/journal.pone.0182561)
Supplement: S8 Table — Enrichments were obtained using PlasmoDB. The table lists all GO terms, including GO_biological process, GO_molecular function, and GO_cellular component, enriched for P. vivax proteins from proteome 2. (XLS) [file pone.0182561.s008.xls]

## Sheet: expt
4.12.17 look at PlasmoDB for GO enrichment
	see PlasmoDB_GOResultsTransition012317.xlsx
	http://plasmodb.org/plasmo/, go to new search/genes/annotations/geneID's, enter list
	uploaded PvP01Trans1_2Genelist041217.txt, found nothing; format wrong?
	test 1 gene id for recognition PvP01_0004210.1-p1 fails; MUST REMOVE -p1 at end
	go to analyze results tab/
	GO term enrichment
	enriched vs bkd=all genes
bonferroni	http://www.aaos.org/AAOSNow/2012/Apr/research/research7/?ssopc=1
this is adjusted p-value
http://mathworld.wolfram.com/BonferroniCorrection.html
Benjamini -Hochberg is an FDR
4.12.17 why are results different than Sal-1? Sal-1 GO is setup differently?
4.13.17 use restricted list of 2x proteins for comparison in "NewAllPv2x" tab 1256 prot 2x or more from combined trans 1+2 (Xrep max=10x); including 1x id more than once with a single search engine:
	1336 proteins
	27 PIR proteins
	Trans1 from SuppTable 1A, 2xLongList is 885 proteins;plasmoDB says 880 prot, 821ortholog groups; 2xShortList is 828 proteins/plasmoDB, 783 ortholog groups
	this worksheet: trans2 long/short both 2x; plasmoDB thinks trans2 long has 1030 genes, in 984 ortholog groups
		plasmoDB thinks trans2 short2x has 972 genes/931 ortholog groups

## Sheet: Trans2_2xLongNoDupes
Xrep	Accession	Protein Description	Avg Xrep
5	PVP01_0118000.1	1-cys peroxiredoxin | transcript_product=1-cys peroxiredoxin | location=PvP01_01_v1:808347-809009(-) | protein_length=220 | sequence_SO=ch	1
5	PVP01_1217500.1	1-deoxy-D-xylulose 5-phosphate synthase, putative | transcript_product=1-deoxy-D-xylulose 5-phosphate synthase, putative | location=PvP01_	3
5	PVP01_1434100.1	10 kDa chaperonin, putative | transcript_product=10 kDa chaperonin, putative | location=PvP01_14_v1:1458839-1459551(-) | protein_length=10	1.25
4	PVP01_0517100.1	14-3-3 protein, putative | transcript_product=14-3-3 protein, putative | location=PvP01_05_v1:716149-717633(-) | protein_length=262 | sequ	3
3	PVP01_0513600.1	2-oxoglutarate dehydrogenase E1 component, mitochondrial precursor, putative | transcript_product=2-oxoglutarate dehydrogenase E1 component, mitochondri	2
5	PVP01_1413600.1	2-oxoisovalerate dehydrogenase subunit alpha, mitochondrial, putative | transcript_product=2-oxoisovalerate dehydrogenase subunit alpha, m	2.25
4	PVP01_1029400.1	2-oxoisovalerate dehydrogenase subunit beta, mitochondrial, putative | transcript_product=2-oxoisovalerate dehydrogenase subunit beta, mitochondrial, pu	1.66667
5	PVP01_1407300.1	26S protease regulatory subunit 10B, putative | transcript_product=26S protease regulatory subunit 10B, putative | location=PvP01_14_v1:34	2.25
5	PVP01_0808100.1	26S protease regulatory subunit 4, putative | transcript_product=26S protease regulatory subunit 4, putative | location=PvP01_08_v1:362144	2.5
5	PVP01_0931200.1	26S protease regulatory subunit 6A, putative | transcript_product=26S protease regulatory subunit 6A, putative | location=PvP01_09_v1:1338	2.5
5	PVP01_0520100.1	26S protease regulatory subunit 6B, putative | transcript_product=26S protease regulatory subunit 6B, putative | location=PvP01_05_v1:8168	2.75
5	PVP01_1412500.1	26S protease regulatory subunit 7, putative | transcript_product=26S protease regulatory subunit 7, putative | location=PvP01_14_v1:550653	2
5	PVP01_1466000.1	26S protease regulatory subunit 8, putative | transcript_product=26S protease regulatory subunit 8, putative | location=PvP01_14_v1:281436	2.25
4	PVP01_0822300.1	26S proteasome non-ATPase regulatory subunit 9, putative | transcript_product=26S proteasome non-ATPase regulatory subunit 9, putative | l	1.66667
5	PVP01_0603100.1	26S proteasome regulatory subunit p55, putative | transcript_product=26S proteasome regulatory subunit p55, putative | location=PvP01_06_v	2.25
5	PVP01_0419200.1	26S proteasome regulatory subunit RPN1, putative | transcript_product=26S proteasome regulatory subunit RPN1, putative | location=PvP01_04	2
3	PVP01_0112600.1	26S proteasome regulatory subunit RPN10, putative | transcript_product=26S proteasome regulatory subunit RPN10, putative | location=PvP01_01_v1:572569-5	2
5	PVP01_1103900.1	26S proteasome regulatory subunit RPN11, putative | transcript_product=26S proteasome regulatory subunit RPN11, putative | location=PvP01_	2
2	PVP01_0827900.1	26S proteasome regulatory subunit RPN12, putative | transcript_product=26S proteasome regulatory subunit RPN12, putative | location=PvP01_08_v1:1210379-121129	1
5	PVP01_1240500.1	26S proteasome regulatory subunit RPN2, putative | transcript_product=26S proteasome regulatory subunit RPN2, putative | location=PvP01_12	2.75
5	PVP01_1216600.1	26S proteasome regulatory subunit RPN3, putative | transcript_product=26S proteasome regulatory subunit RPN3, putative | location=PvP01_12	1.75
5	PVP01_1346500.1	26S proteasome regulatory subunit RPN6, putative | transcript_product=26S proteasome regulatory subunit RPN6, putative | location=PvP01_13	2.25
1	PVP01_0929900.1	26S proteasome regulatory subunit RPN7, putative | transcript_product=26S proteasome regulatory subunit RPN7, putative | location=PvP01_09_v1:1301384-1303185(	4
4	PVP01_0711300.1	26S proteasome regulatory subunit RPN8, putative | transcript_product=26S proteasome regulatory subunit RPN8, putative | location=PvP01_07	2.33333
5	PVP01_0615600.1	26S proteasome regulatory subunit RPN9, putative | transcript_product=26S proteasome regulatory subunit RPN9, putative | location=PvP01_06	2.5
5	PVP01_1424100.1	4-nitrophenylphosphatase, putative | transcript_product=4-nitrophenylphosphatase, putative | location=PvP01_14_v1:1049935-1050879(+) | pro	1
5	PVP01_0822500.1	40S ribosomal protein S11, putative | transcript_product=40S ribosomal protein S11, putative | location=PvP01_08_v1:998856-1000067(-) | pr	2.5
5	PVP01_1017800.1	40S ribosomal protein S11, putative | transcript_product=40S ribosomal protein S11, putative | location=PvP01_10_v1:793360-794326(+) | pro	3.25
5	PVP01_0833100.1	40S ribosomal protein S12, putative | transcript_product=40S ribosomal protein S12, putative | location=PvP01_08_v1:1419315-1419938(+) | p	3.25
3	PVP01_1113100.1	40S ribosomal protein S15, putative | transcript_product=40S ribosomal protein S15, putative | location=PvP01_11_v1:566983-567438(-) | protein_length=15	2.5
5	PVP01_0823300.1	40S ribosomal protein S15A, putative | transcript_product=40S ribosomal protein S15A, putative | location=PvP01_08_v1:1043932-1044453(-) |	2
2	PVP01_1426400.1	40S ribosomal protein S16, putative | transcript_product=40S ribosomal protein S16, putative | location=PvP01_14_v1:1128221-1129202(+) | protein_length=	1
5	PVP01_1459800.1	40S ribosomal protein S17, putative | transcript_product=40S ribosomal protein S17, putative | location=PvP01_14_v1:2599092-2599860(+) | p	2.25
5	PVP01_0926900.1	40S ribosomal protein S18, putative | transcript_product=40S ribosomal protein S18, putative | location=PvP01_09_v1:1183674-1184428(-) | p	3.25
5	PVP01_0530900.1	40S ribosomal protein S19, putative | transcript_product=40S ribosomal protein S19, putative | location=PvP01_05_v1:1314022-1314876(+) | p	2
5	PVP01_1418700.1	40S ribosomal protein S19, putative | transcript_product=40S ribosomal protein S19, putative | location=PvP01_14_v1:817230-818187(+) | pro	3
5	PVP01_0611900.1	40S ribosomal protein S2, putative | transcript_product=40S ribosomal protein S2, putative | location=PvP01_06_v1:525202-526224(+) | prote	2.5
5	PVP01_0833200.1	40S ribosomal protein S23, putative | transcript_product=40S ribosomal protein S23, putative | location=PvP01_08_v1:1420874-1422074(-) | p	1.5
4	PVP01_1327700.1	40S ribosomal protein S25, putative | transcript_product=40S ribosomal protein S25, putative | location=PvP01_13_v1:1181915-1182602(+) | p	1.66667
2	PVP01_1245500.1	40S ribosomal protein S28e, putative | transcript_product=40S ribosomal protein S28e, putative | location=PvP01_12_v1:1876228-1876431(-) | protein_lengt	1
5	PVP01_1240900.1	40S ribosomal protein S3, putative | transcript_product=40S ribosomal protein S3, putative | location=PvP01_12_v1:1651591-1653039(-) | pro	3
5	PVP01_0817300.1	40S ribosomal protein S3A, putative | transcript_product=40S ribosomal protein S3A, putative | location=PvP01_08_v1:751925-753161(+) | pro	2.75
5	PVP01_0906200.1	40S ribosomal protein S4, putative | transcript_product=40S ribosomal protein S4, putative | location=PvP01_09_v1:356278-357710(-) | prote	2
5	PVP01_0317300.1	40S ribosomal protein S5, putative | transcript_product=40S ribosomal protein S5, putative | location=PvP01_03_v1:747384-748174(-) | prote	3.25
5	PVP01_1260000.1	40S ribosomal protein S5, putative | transcript_product=40S ribosomal protein S5, putative | location=PvP01_12_v1:2469435-2470920(-) | pro	2.5
5	PVP01_1212800.1	40S ribosomal protein S6, putative | transcript_product=40S ribosomal protein S6, putative | location=PvP01_12_v1:563698-564750(+) | prote	3.25
5	PVP01_1403700.1	40S ribosomal protein S7, putative | transcript_product=40S ribosomal protein S7, putative | location=PvP01_14_v1:176405-177188(-) | prote	2.75
5	PVP01_1340400.1	40S ribosomal protein S8e, putative | transcript_product=40S ribosomal protein S8e, putative | location=PvP01_13_v1:1773428-1774471(-) | p	2.25
5	PVP01_1013900.1	40S ribosomal protein S9, putative | transcript_product=40S ribosomal protein S9, putative | location=PvP01_10_v1:619483-620570(-) | prote	2.75
5	PVP01_1026000.1	6-cysteine protein | transcript_product=6-cysteine protein | location=PvP01_10_v1:1136175-1137242(+) | protein_length=355 | sequence_SO=ch	1.25
5	PVP01_1020200.1	6-cysteine protein | transcript_product=6-cysteine protein | location=PvP01_10_v1:876065-878529(-) | protein_length=731 | sequence_SO=chro	3.25
5	PVP01_1136400.1	6-cysteine protein | transcript_product=6-cysteine protein | location=PvP01_11_v1:1556940-1558028(+) | protein_length=362 | sequence_SO=ch	2.5
5	PVP01_1208000.1	6-cysteine protein | transcript_product=6-cysteine protein | location=PvP01_12_v1:323534-324835(+) | protein_length=433 | sequence_SO=chro	3.25
4	PVP01_0713800.1	6-phosphofructokinase, putative | transcript_product=6-phosphofructokinase, putative | location=PvP01_07_v1:638599-642864(-) | protein_len	3
5	PVP01_1252300.1	6-phosphogluconate dehydrogenase, decarboxylating, putative | transcript_product=6-phosphogluconate dehydrogenase, decarboxylating, putati	2
5	PVP01_1450300.1	60 kDa chaperonin, putative | transcript_product=60 kDa chaperonin, putative | location=PvP01_14_v1:2195193-2197694(-) | protein_length=71	3.25
4	PVP01_0903900.1	60S acidic ribosomal protein P1, putative | transcript_product=60S acidic ribosomal protein P1, putative | location=PvP01_09_v1:255761-256	3
5	PVP01_0830600.1	60S acidic ribosomal protein P2, putative | transcript_product=60S acidic ribosomal protein P2, putative | location=PvP01_08_v1:1327521-13	2.5
5	PVP01_1265800.1	60S ribosomal protein L1, putative | transcript_product=60S ribosomal protein L1, putative | location=PvP01_12_v1:2734746-2735991(-) | pro	3
5	PVP01_0315300.1	60S ribosomal protein L11a, putative | transcript_product=60S ribosomal protein L11a, putative | location=PvP01_03_v1:682398-683092(-) | p	2.5
5	PVP01_1017000.1	60S ribosomal protein L12, putative | transcript_product=60S ribosomal protein L12, putative | location=PvP01_10_v1:751856-752847(+) | pro	1.25
5	PVP01_0803800.1	60S ribosomal protein L13, putative | transcript_product=60S ribosomal protein L13, putative | location=PvP01_08_v1:181914-183099(-) | pro	2.5
4	PVP01_1426300.1	60S ribosomal protein L13, putative | transcript_product=60S ribosomal protein L13, putative | location=PvP01_14_v1:1125432-1126274(-) | p	2.33333
4	PVP01_1317700.1	60S ribosomal protein L14, putative | transcript_product=60S ribosomal protein L14, putative | location=PvP01_13_v1:828614-829540(-) | pro	1.66667
5	PVP01_0522400.1	60S ribosomal protein L15, putative | transcript_product=60S ribosomal protein L15, putative | location=PvP01_05_v1:900524-901352(-) | pro	1.5
5	PVP01_1203300.1	60S ribosomal protein L17, putative | transcript_product=60S ribosomal protein L17, putative | location=PvP01_12_v1:138927-140517(-) | pro	3.25
5	PVP01_1213400.1	60S ribosomal protein L18-2, putative | transcript_product=60S ribosomal protein L18-2, putative | location=PvP01_12_v1:581926-583288(-) |	3
5	PVP01_1213600.1	60S ribosomal protein L18a, putative | transcript_product=60S ribosomal protein L18a, putative | location=PvP01_12_v1:585481-586283(+) | p	3
5	PVP01_1134600.1	60S ribosomal protein L19, putative | transcript_product=60S ribosomal protein L19, putative | location=PvP01_11_v1:1475872-1476920(+) | p	1.75
5	PVP01_1017100.1	60S ribosomal protein L2, putative | transcript_product=60S ribosomal protein L2, putative | location=PvP01_10_v1:754842-755850(+) | prote	3.25
4	PVP01_1323300.1	60S ribosomal protein L21, putative | transcript_product=60S ribosomal protein L21, putative | location=PvP01_13_v1:1047412-1047897(+) | p	3.25
1	PVP01_1323300.1	60S ribosomal protein L21, putative | transcript_product=60S ribosomal protein L21, putative | location=PvP01_13_v1:1047412-1047897(+) | protein_length=161 | sequence_SO=chromosome | SO=protein_coding	8
5	PVP01_1231200.1	60S ribosomal protein L23, putative | transcript_product=60S ribosomal protein L23, putative | location=PvP01_12_v1:1247966-1249140(+) | p	3
3	PVP01_1222800.1	60S ribosomal protein L23, putative | transcript_product=60S ribosomal protein L23, putative | location=PvP01_12_v1:891314-892118(-) | protein_length=13	1.5
4	PVP01_0827400.1	60S ribosomal protein L26, putative | transcript_product=60S ribosomal protein L26, putative | location=PvP01_08_v1:1198407-1199341(-) | p	2.33333
5	PVP01_1246100.1	60S ribosomal protein L27, putative | transcript_product=60S ribosomal protein L27, putative | location=PvP01_12_v1:1891688-1892856(+) | p	2.5
5	PVP01_1131200.1	60S ribosomal protein L27a, putative | transcript_product=60S ribosomal protein L27a, putative | location=PvP01_11_v1:1337980-1338588(-) |	2.5
5	PVP01_0943200.1	60S ribosomal protein L28, putative | transcript_product=60S ribosomal protein L28, putative | location=PvP01_09_v1:1912329-1913055(-) | p	2.75
4	PVP01_1246500.1	60S ribosomal protein L29, putative | transcript_product=60S ribosomal protein L29, putative | location=PvP01_12_v1:1908722-1909478(+) | p	1.33333
5	PVP01_0612900.1	60S ribosomal protein L3, putative | transcript_product=60S ribosomal protein L3, putative | location=PvP01_06_v1:556916-558076(-) | prote	3.25
4	PVP01_0604600.1	60S ribosomal protein L30e, putative | transcript_product=60S ribosomal protein L30e, putative | location=PvP01_06_v1:188869-189323(+) | p	2
1	PVP01_1030200.1	60S ribosomal protein L31, putative | transcript_product=60S ribosomal protein L31, putative | location=PvP01_10_v1:1302679-1303648(+) | protein_length=119 |	3
4	PVP01_0702300.1	60S ribosomal protein L32, putative | transcript_product=60S ribosomal protein L32, putative | location=PvP01_07_v1:145022-145939(+) | pro	1.66667
4	PVP01_0111000.1	60S ribosomal protein L34, putative | transcript_product=60S ribosomal protein L34, putative | location=PvP01_01_v1:519629-520629(-) | pro	2
1	PVP01_0925600.1	60S ribosomal protein L35, putative | transcript_product=60S ribosomal protein L35, putative | location=PvP01_09_v1:1142990-1143988(+) | protein_length=124 |	2
5	PVP01_0943300.1	60S ribosomal protein L35ae, putative | transcript_product=60S ribosomal protein L35ae, putative | location=PvP01_09_v1:1914562-1915692(-)	2
5	PVP01_0910700.1	60S ribosomal protein L36, putative | transcript_product=60S ribosomal protein L36, putative | location=PvP01_09_v1:526228-526917(+) | pro	2.25
2	PVP01_0106600.1	60S ribosomal protein L37, putative | transcript_product=60S ribosomal protein L37, putative | location=PvP01_01_v1:339969-340247(-) | protein_length=92	1.5
2	PVP01_0414800.1	60S ribosomal protein L37ae, putative | transcript_product=60S ribosomal protein L37ae, putative | location=PvP01_04_v1:603071-603933(-) | protein_lengt	1
3	PVP01_0930700.1	60S ribosomal protein L38, putative | transcript_product=60S ribosomal protein L38, putative | location=PvP01_09_v1:1332289-1332570(-) | protein_length=	1
5	PVP01_1026900.1	60S ribosomal protein L4, putative | transcript_product=60S ribosomal protein L4, putative | location=PvP01_10_v1:1166862-1168097(+) | pro	2.75
5	PVP01_1324800.1	60S ribosomal protein L5, putative | transcript_product=60S ribosomal protein L5, putative | location=PvP01_13_v1:1084568-1086173(+) | pro	2.75
4	PVP01_1216500.1	60S ribosomal protein L6-2, putative | transcript_product=60S ribosomal protein L6-2, putative | location=PvP01_12_v1:688276-688971(+) | p	1
5	PVP01_1231500.1	60S ribosomal protein L6, putative | transcript_product=60S ribosomal protein L6, putative | location=PvP01_12_v1:1255091-1255946(+) | pro	3.25
5	PVP01_1324700.1	60S ribosomal protein L7-3, putative | transcript_product=60S ribosomal protein L7-3, putative | location=PvP01_13_v1:1080978-1082060(-) |	1.5
5	PVP01_0833000.1	60S ribosomal protein L7, putative | transcript_product=60S ribosomal protein L7, putative | location=PvP01_08_v1:1416599-1417775(+) | pro	2
5	PVP01_0930800.1	60S ribosomal protein P0, putative | transcript_product=60S ribosomal protein P0, putative | location=PvP01_09_v1:1335060-1336007(+) | pro	2.5
4	PVP01_0111400.1	AAA family ATPase, CDC48 subfamily, putative | transcript_product=AAA family ATPase, CDC48 subfamily, putative | location=PvP01_01_v1:5277	1.66667
5	PVP01_1103800.1	ABC transporter E family member 1, putative | transcript_product=ABC transporter E family member 1, putative | location=PvP01_11_v1:160047	2
2	PVP01_1322800.1	ABC transporter G family member 2, putative | transcript_product=ABC transporter G family member 2, putative | location=PvP01_13_v1:1033999-1036086(+) |	1
5	PVP01_1121700.1	acetyl-CoA synthetase, putative | transcript_product=acetyl-CoA synthetase, putative | location=PvP01_11_v1:961821-964757(+) | protein_len	1.75
3	PVP01_1319100.1	acid phosphatase, putative | transcript_product=acid phosphatase, putative | location=PvP01_13_v1:870135-876914(+) | protein_length=2259 |	1
4	PVP01_1463200.1	actin | transcript_product=actin | location=PvP01_14_v1:2720583-2721713(+) | protein_length=376 | sequence_SO=chromosome | SO=protein_codi	3
5	PVP01_1336400.1	actin II | transcript_product=actin II | location=PvP01_13_v1:1568504-1569804(-) | protein_length=376 | sequence_SO=chromosome | SO=protei	1.5
5	PVP01_1030500.1	actin-depolymerizing factor 1, putative | transcript_product=actin-depolymerizing factor 1, putative | location=PvP01_10_v1:1314308-131484	2.5
5	PVP01_0911500.1	actin-like protein, putative | transcript_product=actin-like protein, putative | location=PvP01_09_v1:560130-561977(+) | protein_length=37	1.5
5	PVP01_1028800.1	actin-like protein, putative | transcript_product=actin-like protein, putative | location=PvP01_10_v1:1228590-1230410(-) | protein_length=	1
3	PVP01_1326200.1	actin-related protein, putative | transcript_product=actin-related protein, putative | location=PvP01_13_v1:1139269-1140750(+) | protein_length=493 | se	1
5	PVP01_0834000.1	activator of Hsp90 ATPase, putative | transcript_product=activator of Hsp90 ATPase, putative | location=PvP01_08_v1:1436167-1438096(-) | p	2.5
5	PVP01_1430300.1	acyl-CoA binding protein, putative | transcript_product=acyl-CoA binding protein, putative | location=PvP01_14_v1:1305248-1305526(+) | pro	1
5	PVP01_0409900.1	acyl-CoA synthetase, putative | transcript_product=acyl-CoA synthetase, putative | location=PvP01_04_v1:399586-401784(+) | protein_length=	2.75
5	PVP01_1008700.1	acyl-CoA synthetase, putative | transcript_product=acyl-CoA synthetase, putative | location=PvP01_10_v1:385600-387624(-) | protein_length=	3
5	PVP01_0614700.1	adenosine deaminase, putative | transcript_product=adenosine deaminase, putative | location=PvP01_06_v1:620120-621211(+) | protein_length=	3
5	PVP01_1013000.1	adenosylhomocysteinase, putative | transcript_product=adenosylhomocysteinase, putative | location=PvP01_10_v1:586966-588399(-) | protein_l	2.5
5	PVP01_0808900.1	adenylate kinase, putative | transcript_product=adenylate kinase, putative | location=PvP01_08_v1:406219-407218(-) | protein_length=242 |	2.5
4	PVP01_0418500.1	adenylosuccinate lyase | transcript_product=adenylosuccinate lyase | location=PvP01_04_v1:764639-766033(-) | protein_length=464 | sequence	1.66667
2	PVP01_1117300.1	adenylosuccinate synthetase, putative | transcript_product=adenylosuccinate synthetase, putative | location=PvP01_11_v1:736262-737809(-) | protein_lengt	1.5
4	PVP01_1461700.1	ADP-ribosylation factor GTPase-activating protein, putative | transcript_product=ADP-ribosylation factor GTPase-activating protein, putati	2.33333
5	PVP01_0606100.1	ADP-ribosylation factor, putative | transcript_product=ADP-ribosylation factor, putative | location=PvP01_06_v1:245359-246687(-) | protein	3
5	PVP01_0621700.1	ADP/ATP transporter on adenylate translocase, putative | transcript_product=ADP/ATP transporter on adenylate translocase, putative | locat	3.25
5	PVP01_1104300.1	alanine--tRNA ligase, putative | transcript_product=alanine--tRNA ligase, putative | location=PvP01_11_v1:174742-178335(-) | protein_lengt	2.5
5	PVP01_0710800.1	alkaline phosphatase, putative | transcript_product=alkaline phosphatase, putative | location=PvP01_07_v1:536436-537997(-) | protein_lengt	2.5
3	PVP01_0702100.1	alpha tubulin 1, putative | transcript_product=alpha tubulin 1, putative | location=PvP01_07_v1:135347-137437(+) | protein_length=453 | se	1
5	PVP01_0530800.1	alpha tubulin 2, putative | transcript_product=alpha tubulin 2, putative | location=PvP01_05_v1:1309600-1311349(+) | protein_length=450 |	2.5
3	PVP01_1120000.1	amino acid transporter, putative | transcript_product=amino acid transporter, putative | location=PvP01_11_v1:863983-866077(+) | protein_l	1
5	PVP01_1252600.1	aminopeptidase P, putative | transcript_product=aminopeptidase P, putative | location=PvP01_12_v1:2146979-2149429(-) | protein_length=816	3
3	PVP01_0622400.1	antigen UB05, putative | transcript_product=antigen UB05, putative | location=PvP01_06_v1:913906-915136(+) | protein_length=120 | sequence_SO=chromosome	1
4	PVP01_0834600.1	AP endonuclease (DNA-[apurinic or apyrimidinic site] lyase), putative | transcript_product=AP endonuclease (DNA-[apurinic or apyrimidinic	1
5	PVP01_1005700.1	AP-1 complex subunit beta, putative | transcript_product=AP-1 complex subunit beta, putative | location=PvP01_10_v1:261082-264935(+) | pro	2.75
5	PVP01_1251400.1	AP-1 complex subunit gamma, putative | transcript_product=AP-1 complex subunit gamma, putative | location=PvP01_12_v1:2105913-2109464(-) |	2.5
4	PVP01_0112300.1	AP-3 complex subunit delta, putative | transcript_product=AP-3 complex subunit delta, putative | location=PvP01_01_v1:559881-564446(-) | p	1
4	PVP01_0702500.1	AP-4 complex subunit epsilon, putative | transcript_product=AP-4 complex subunit epsilon, putative | location=PvP01_07_v1:149989-155006(-)	1
4	PVP01_0707800.1	apoptosis-related protein, putative | transcript_product=apoptosis-related protein, putative | location=PvP01_07_v1:400772-402333(-) | pro	1
5	PVP01_1437400.1	arginine--tRNA ligase, putative | transcript_product=arginine--tRNA ligase, putative | location=PvP01_14_v1:1574069-1577287(-) | protein_l	2.75
5	PVP01_0521500.1	arsenical pump-driving ATPase, putative | transcript_product=arsenical pump-driving ATPase, putative | location=PvP01_05_v1:872510-873634(	1.75
4	PVP01_1451700.1	asparagine and aspartate rich protein 1, putative | transcript_product=asparagine and aspartate rich protein 1, putative | location=PvP01_	1
3	PVP01_0830700.1	asparagine synthetase [glutamine-hydrolyzing], putative | transcript_product=asparagine synthetase [glutamine-hydrolyzing], putative | loc	1.33333
5	PVP01_0413100.1	asparagine--tRNA ligase, putative | transcript_product=asparagine--tRNA ligase, putative | location=PvP01_04_v1:534169-535911(-) | protein	2.5
5	PVP01_0911200.1	asparagine-rich antigen, putative | transcript_product=asparagine-rich antigen, putative | location=PvP01_09_v1:545287-550606(+) | protein	2
4	PVP01_1210000.1	aspartate carbamoyltransferase, putative | transcript_product=aspartate carbamoyltransferase, putative | location=PvP01_12_v1:412614-41423	1
3	PVP01_0211800.1	aspartate--tRNA ligase, putative | transcript_product=aspartate--tRNA ligase, putative | location=PvP01_02_v1:485309-487204(+) | protein_length=631 | se	1
3	PVP01_1313800.1	ataxin-2 like protein, putative | transcript_product=ataxin-2 like protein, putative | location=PvP01_13_v1:625446-630039(+) | protein_len	1
2	PVP01_1445000.1	ataxin-3, putative | transcript_product=ataxin-3, putative | location=PvP01_14_v1:1947539-1949554(+) | protein_length=411 | sequence_SO=chromosome | SO=	1
5	PVP01_1453800.1	ATP synthase subunit beta, mitochondrial, putative | transcript_product=ATP synthase subunit beta, mitochondrial, putative | location=PvP0	2.75
5	PVP01_1429700.1	ATP-dependent RNA helicase DBP1, putative | transcript_product=ATP-dependent RNA helicase DBP1, putative | location=PvP01_14_v1:1276317-12	2.5
4	PVP01_1247900.1	ATP-dependent RNA helicase DBP5, putative | transcript_product=ATP-dependent RNA helicase DBP5, putative | location=PvP01_12_v1:1947873-19	1
3	PVP01_1012200.1	ATP-dependent RNA helicase DDX1, putative | transcript_product=ATP-dependent RNA helicase DDX1, putative | location=PvP01_10_v1:558667-561117(-) | prote	1
4	PVP01_1015400.1	ATP-dependent RNA helicase DDX23, putative | transcript_product=ATP-dependent RNA helicase DDX23, putative | location=PvP01_10_v1:696329-6	1
5	PVP01_0818600.1	ATP-dependent RNA helicase DDX42, putative | transcript_product=ATP-dependent RNA helicase DDX42, putative | location=PvP01_08_v1:816280-8	1
5	PVP01_1261100.1	ATP-dependent RNA helicase DDX5, putative | transcript_product=ATP-dependent RNA helicase DDX5, putative | location=PvP01_12_v1:2514922-25	2.75
5	PVP01_0819400.1	ATP-dependent RNA helicase DDX6, putative | transcript_product=ATP-dependent RNA helicase DDX6, putative | location=PvP01_08_v1:848920-850	2.5
4	PVP01_0701800.1	ATP-dependent RNA helicase DDX60, putative | transcript_product=ATP-dependent RNA helicase DDX60, putative | location=PvP01_07_v1:110191-117716(-) | pro	3
5	PVP01_0415000.1	ATP-dependent RNA helicase UAP56, putative | transcript_product=ATP-dependent RNA helicase UAP56, putative | location=PvP01_04_v1:609730-6	2.5
4	PVP01_0703100.1	bacterial histone-like protein, putative | transcript_product=bacterial histone-like protein, putative | location=PvP01_07_v1:180728-18155	1.66667
5	PVP01_0526600.1	bifunctional dihydrofolate reductase-thymidylate synthase, putative | transcript_product=bifunctional dihydrofolate reductase-thymidylate	1.5
2	PVP01_1452200.1	bromodomain protein, putative | transcript_product=bromodomain protein, putative | location=PvP01_14_v1:2277158-2287219(+) | protein_lengt	1
3	PVP01_0713300.1	BSD-domain protein, putative | transcript_product=BSD-domain protein, putative | location=PvP01_07_v1:622659-625715(+) | protein_length=1018 | sequence_	1
5	PVP01_0116300.1	cactin homolog, putative | transcript_product=cactin homolog, putative | location=PvP01_01_v1:737648-740963(-) | protein_length=833 | sequ	1
3	PVP01_1255300.1	calcineurin subunit B, putative | transcript_product=calcineurin subunit B, putative | location=PvP01_12_v1:2267325-2268756(+) | protein_length=177 | se	1
4	PVP01_0407500.1	calcium-dependent protein kinase 1, putative | transcript_product=calcium-dependent protein kinase 1, putative | location=PvP01_04_v1:3070	1
5	PVP01_0923700.1	calcium-dependent protein kinase 7, putative | transcript_product=calcium-dependent protein kinase 7, putative | location=PvP01_09_v1:1058	1
5	PVP01_0208500.1	calcium-transporting ATPase, putative | transcript_product=calcium-transporting ATPase, putative | location=PvP01_02_v1:352862-356879(+) |	3
4	PVP01_1315300.1	calmodulin, putative | transcript_product=calmodulin, putative | location=PvP01_13_v1:705695-706693(+) | protein_length=149 | sequence_SO=	1
1	PVP01_1441300.1	CAMP-dependent protein kinase regulatory subunit, putative | transcript_product=CAMP-dependent protein kinase regulatory subunit, putative | location=PvP01_14_v1:1788405-1790686(-) | protein_length=440 | sequence_SO=chromosome | SO=protein_coding	2
5	PVP01_1409200.1	carbamoyl phosphate synthetase, putative | transcript_product=carbamoyl phosphate synthetase, putative | location=PvP01_14_v1:415340-42221	1.75
5	PVP01_0937400.1	casein kinase 1, putative | transcript_product=casein kinase 1, putative | location=PvP01_09_v1:1606184-1608602(-) | protein_length=323 |	2.5
5	PVP01_0909200.1	casein kinase 2, alpha subunit, putative | transcript_product=casein kinase 2, alpha subunit, putative | location=PvP01_09_v1:493076-49408	2.5
4	PVP01_0904500.1	casein kinase II beta chain, putative | transcript_product=casein kinase II beta chain, putative | location=PvP01_09_v1:277334-278068(+) |	1.66667
5	PVP01_1425000.1	cation diffusion facilitator family protein, putative | transcript_product=cation diffusion facilitator family protein, putative | locatio	2.5
2	PVP01_1429000.1	CCR4-associated factor 1, putative | transcript_product=CCR4-associated factor 1, putative | location=PvP01_14_v1:1242635-1248727(-) | protein_length=20	1
1	PVP01_0521800.1	CDK-related kinase 3, putative | transcript_product=CDK-related kinase 3, putative | location=PvP01_05_v1:884331-889289(+) | protein_length=1610 | sequence_SO	3
4	PVP01_1130100.1	cell division cycle protein 48 homologue, putative | transcript_product=cell division cycle protein 48 homologue, putative | location=PvP0	3
5	PVP01_0207800.1	centrin-1, putative | transcript_product=centrin-1, putative | location=PvP01_02_v1:328638-329949(-) | protein_length=168 | sequence_SO=ch	1.5
3	PVP01_1260400.1	centrin-2, putative | transcript_product=centrin-2, putative | location=PvP01_12_v1:2483484-2484244(+) | protein_length=168 | sequence_SO=chromosome | S	1
4	PVP01_1312900.1	cGMP-dependent protein kinase, putative | transcript_product=cGMP-dependent protein kinase, putative | location=PvP01_13_v1:580904-584724(+) | protein_l	1.66667
5	PVP01_1220500.1	chaperone binding protein, putative | transcript_product=chaperone binding protein, putative | location=PvP01_12_v1:819436-821004(-) | pro	2.5
3	PVP01_0518700.1	chaperone protein ClpB1, putative | transcript_product=chaperone protein ClpB1, putative | location=PvP01_05_v1:775393-778665(+) | protein_length=1090 |	1.5
5	PVP01_1347000.1	choline kinase, putative | transcript_product=choline kinase, putative | location=PvP01_13_v1:2037060-2038385(-) | protein_length=441 | se	2
4	PVP01_1417500.1	choline-phosphate cytidylyltransferase, putative | transcript_product=choline-phosphate cytidylyltransferase, putative | location=PvP01_14_v1:763575-766	1
4	PVP01_0204400.1	chromatin assembly factor 1 protein WD40 domain, putative | transcript_product=chromatin assembly factor 1 protein WD40 domain, putative |	3
5	PVP01_0609100.1	chromodomain-helicase-DNA-binding protein 1 homolog, putative | transcript_product=chromodomain-helicase-DNA-binding protein 1 homolog, pu	2
2	PVP01_1033200.1	chromosome assembly factor 1, putative | transcript_product=chromosome assembly factor 1, putative | location=PvP01_10_v1:1408959-1411781(-) | protein_l	1
5	PVP01_1437900.1	clathrin heavy chain, putative | transcript_product=clathrin heavy chain, putative | location=PvP01_14_v1:1603292-1609099(+) | protein_len	1.75
5	PVP01_0938300.1	CLPTM1 domain-containing protein, putative | transcript_product=CLPTM1 domain-containing protein, putative | location=PvP01_09_v1:1648973-	1.5
5	PVP01_1253300.1	co-chaperone p23, putative | transcript_product=co-chaperone p23, putative | location=PvP01_12_v1:2175101-2176573(-) | protein_length=266	2.75
3	PVP01_1319600.1	coatamer protein, beta subunit, putative | transcript_product=coatamer protein, beta subunit, putative | location=PvP01_13_v1:892870-897144(-) | protein	1
5	PVP01_1142200.1	coatomer alpha subunit, putative | transcript_product=coatomer alpha subunit, putative | location=PvP01_11_v1:1787120-1791935(-) | protein	3
4	PVP01_0704300.1	coatomer subunit beta, putative | transcript_product=coatomer subunit beta, putative | location=PvP01_07_v1:258401-261442(-) | protein_len	1.66667
5	PVP01_0935600.1	coatomer subunit delta, putative | transcript_product=coatomer subunit delta, putative | location=PvP01_09_v1:1533888-1535444(+) | protein	2
5	PVP01_0112000.1	coatomer subunit epsilon, putative | transcript_product=coatomer subunit epsilon, putative | location=PvP01_01_v1:550997-552047(-) | prote	2.75
5	PVP01_0945800.1	coatomer subunit gamma, putative | transcript_product=coatomer subunit gamma, putative | location=PvP01_09_v1:1995740-1998772(-) | protein	2.25
4	PVP01_0521900.1	coatomer subunit zeta, putative | transcript_product=coatomer subunit zeta, putative | location=PvP01_05_v1:889945-890571(-) | protein_len	1.66667
2	PVP01_0519900.1	conserved Apicomplexan protein, unknown function | transcript_product=conserved Apicomplexan protein, unknown function | location=PvP01_05_v1:813848-814	1
4	PVP01_0906600.1	conserved Apicomplexan protein, unknown function | transcript_product=conserved Apicomplexan protein, unknown function | location=PvP01_09	2
3	PVP01_0925800.1	conserved Apicomplexan protein, unknown function | transcript_product=conserved Apicomplexan protein, unknown function | location=PvP01_09_v1:1147119-11	1
2	PVP01_0212100.1	conserved Plasmodium membrane protein, unknown function | transcript_product=conserved Plasmodium membrane protein, unknown function | location=PvP01_02_v1:49	1
5	PVP01_0102700.1	conserved Plasmodium protein, unknown function | transcript_product=conserved Plasmodium protein, unknown function | location=PvP01_01_v1:	1.75
5	PVP01_0112800.1	conserved Plasmodium protein, unknown function | transcript_product=conserved Plasmodium protein, unknown function | location=PvP01_01_v1:	1.75
4	PVP01_0102600.1	conserved Plasmodium protein, unknown function | transcript_product=conserved Plasmodium protein, unknown function | location=PvP01_01_v1:	3.25
4	PVP01_0106700.1	conserved Plasmodium protein, unknown function | transcript_product=conserved Plasmodium protein, unknown function | location=PvP01_01_v1:	2.33333
1	PVP01_0102600.1	conserved Plasmodium protein, unknown function | transcript_product=conserved Plasmodium protein, unknown function | location=PvP01_01_v1:121396-121740(+) | protein_length=114 | sequence_SO=chromosome | SO=protein_coding	8
1	PVP01_0107700.1	conserved Plasmodium protein, unknown function | transcript_product=conserved Plasmodium protein, unknown function | location=PvP01_01_v1:384778-388842(	2
2	PVP01_0108300.1	conserved Plasmodium protein, unknown function | transcript_product=conserved Plasmodium protein, unknown function | location=PvP01_01_v1:410446-410781(	1
1	PVP01_0115800.1	conserved Plasmodium protein, unknown function | transcript_product=conserved Plasmodium protein, unknown function | location=PvP01_01_v1:704537-710722(+) | p	2
5	PVP01_0206700.1	conserved Plasmodium protein, unknown function | transcript_product=conserved Plasmodium protein, unknown function | location=PvP01_02_v1:	1
5	PVP01_0209000.1	conserved Plasmodium protein, unknown function | transcript_product=conserved Plasmodium protein, unknown function | location=PvP01_02_v1:	2
5	PVP01_0216100.1	conserved Plasmodium protein, unknown function | transcript_product=conserved Plasmodium protein, unknown function | location=PvP01_02_v1:	1.5
3	PVP01_0206500.1	conserved Plasmodium protein, unknown function | transcript_product=conserved Plasmodium protein, unknown function | location=PvP01_02_v1:267710-268363(	1.66667
5	PVP01_0312100.1	conserved Plasmodium protein, unknown function | transcript_product=conserved Plasmodium protein, unknown function | location=PvP01_03_v1:	1.75
5	PVP01_0316800.1	conserved Plasmodium protein, unknown function | transcript_product=conserved Plasmodium protein, unknown function | location=PvP01_03_v1:	1
4	PVP01_0309900.1	conserved Plasmodium protein, unknown function | transcript_product=conserved Plasmodium protein, unknown function | location=PvP01_03_v1:	1
4	PVP01_0319100.1	conserved Plasmodium protein, unknown function | transcript_product=conserved Plasmodium protein, unknown function | location=PvP01_03_v1:	1.33333
3	PVP01_0302900.1	conserved Plasmodium protein, unknown function | transcript_product=conserved Plasmodium protein, unknown function | location=PvP01_03_v1:139933-142680(	1
2	PVP01_0310100.1	conserved Plasmodium protein, unknown function | transcript_product=conserved Plasmodium protein, unknown function | location=PvP01_03_v1:457435-461715(	1.5
1	PVP01_0317100.1	conserved Plasmodium protein, unknown function | transcript_product=conserved Plasmodium protein, unknown function | location=PvP01_03_v1:743033-744531(+) | protein_length=220 | sequence_SO=chromosome | SO=protein_coding	2
2	PVP01_0319800.1	conserved Plasmodium protein, unknown function | transcript_product=conserved Plasmodium protein, unknown function | location=PvP01_03_v1:824495-828037(	1
1	PVP01_0320400.1	conserved Plasmodium protein, unknown function | transcript_product=conserved Plasmodium protein, unknown function | location=PvP01_03_v1:849876-860321(	2
5	PVP01_0412500.1	conserved Plasmodium protein, unknown function | transcript_product=conserved Plasmodium protein, unknown function | location=PvP01_04_v1:	1.5
5	PVP01_0414000.1	conserved Plasmodium protein, unknown function | transcript_product=conserved Plasmodium protein, unknown function | location=PvP01_04_v1:	1.5
5	PVP01_0421000.1	conserved Plasmodium protein, unknown function | transcript_product=conserved Plasmodium protein, unknown function | location=PvP01_04_v1:	1.25
4	PVP01_0412400.1	conserved Plasmodium protein, unknown function | transcript_product=conserved Plasmodium protein, unknown function | location=PvP01_04_v1:	1.66667
2	PVP01_0410100.1	conserved Plasmodium protein, unknown function | transcript_product=conserved Plasmodium protein, unknown function | location=PvP01_04_v1:410170-414373(	1
3	PVP01_0414700.1	conserved Plasmodium protein, unknown function | transcript_product=conserved Plasmodium protein, unknown function | location=PvP01_04_v1:595657-602627(	1
3	PVP01_0416000.1	conserved Plasmodium protein, unknown function | transcript_product=conserved Plasmodium protein, unknown function | location=PvP01_04_v1:654066-654716(	1
1	PVP01_0418200.1	conserved Plasmodium protein, unknown function | transcript_product=conserved Plasmodium protein, unknown function | location=PvP01_04_v1:751757-757128(	2
5	PVP01_0509500.1	conserved Plasmodium protein, unknown function | transcript_product=conserved Plasmodium protein, unknown function | location=PvP01_05_v1:	2.5
4	PVP01_0512900.1	conserved Plasmodium protein, unknown function | transcript_product=conserved Plasmodium protein, unknown function | location=PvP01_05_v1:	2
4	PVP01_0514700.1	conserved Plasmodium protein, unknown function | transcript_product=conserved Plasmodium protein, unknown function | location=PvP01_05_v1:	1
4	PVP01_0526400.1	conserved Plasmodium protein, unknown function | transcript_product=conserved Plasmodium protein, unknown function | location=PvP01_05_v1:	2.75
1	PVP01_0527500.1	conserved Plasmodium protein, unknown function | transcript_product=conserved Plasmodium protein, unknown function | location=PvP01_05_v1:1135500-1139225(-) |	2
1	PVP01_0530100.1	conserved Plasmodium protein, unknown function | transcript_product=conserved Plasmodium protein, unknown function | location=PvP01_05_v1:1270021-1271466(+) | protein_length=481 | sequence_SO=chromosome | SO=protein_coding	3
4	PVP01_0508400.1	conserved Plasmodium protein, unknown function | transcript_product=conserved Plasmodium protein, unknown function | location=PvP01_05_v1:391268-393142(	1
1	PVP01_0515300.1	conserved Plasmodium protein, unknown function | transcript_product=conserved Plasmodium protein, unknown function | location=PvP01_05_v1:635863-640507(	2
5	PVP01_0620600.1	conserved Plasmodium protein, unknown function | transcript_product=conserved Plasmodium protein, unknown function | location=PvP01_06_v1:	1
5	PVP01_0621300.1	conserved Plasmodium protein, unknown function | transcript_product=conserved Plasmodium protein, unknown function | location=PvP01_06_v1:	2
4	PVP01_0620800.1	conserved Plasmodium protein, unknown function | transcript_product=conserved Plasmodium protein, unknown function | location=PvP01_06_v1:	3
2	PVP01_0606300.1	conserved Plasmodium protein, unknown function | transcript_product=conserved Plasmodium protein, unknown function | location=PvP01_06_v1:251397-256319(	1
1	PVP01_0611200.1	conserved Plasmodium protein, unknown function | transcript_product=conserved Plasmodium protein, unknown function | location=PvP01_06_v1:500634-502085(-) | p	2
5	PVP01_0724400.1	conserved Plasmodium protein, unknown function | transcript_product=conserved Plasmodium protein, unknown function | location=PvP01_07_v1:	1.75
5	PVP01_0734300.1	conserved Plasmodium protein, unknown function | transcript_product=conserved Plasmodium protein, unknown function | location=PvP01_07_v1:	2.5
4	PVP01_0707500.1	conserved Plasmodium protein, unknown function | transcript_product=conserved Plasmodium protein, unknown function | location=PvP01_07_v1:	1
4	PVP01_0732000.1	conserved Plasmodium protein, unknown function | transcript_product=conserved Plasmodium protein, unknown function | location=PvP01_07_v1:	1
4	PVP01_0732600.1	conserved Plasmodium protein, unknown function | transcript_product=conserved Plasmodium protein, unknown function | location=PvP01_07_v1:	1.33333
2	PVP01_0701900.1	conserved Plasmodium protein, unknown function | transcript_product=conserved Plasmodium protein, unknown function | location=PvP01_07_v1:122338-126333(+) | p	1
1	PVP01_0733600.1	conserved Plasmodium protein, unknown function | transcript_product=conserved Plasmodium protein, unknown function | location=PvP01_07_v1:1379162-1380987(-) |	2
2	PVP01_0708700.1	conserved Plasmodium protein, unknown function | transcript_product=conserved Plasmodium protein, unknown function | location=PvP01_07_v1:445269-454439(+) | p	1
3	PVP01_0711700.1	conserved Plasmodium protein, unknown function | transcript_product=conserved Plasmodium protein, unknown function | location=PvP01_07_v1:562856-564909(	1
2	PVP01_0714800.1	conserved Plasmodium protein, unknown function | transcript_product=conserved Plasmodium protein, unknown function | location=PvP01_07_v1:673616-679441(	1.5
2	PVP01_0719100.1	conserved Plasmodium protein, unknown function | transcript_product=conserved Plasmodium protein, unknown function | location=PvP01_07_v1:842360-843973(+) | p	1
2	PVP01_0720400.1	conserved Plasmodium protein, unknown function | transcript_product=conserved Plasmodium protein, unknown function | location=PvP01_07_v1:884684-885526(+) | p	3
3	PVP01_0722700.1	conserved Plasmodium protein, unknown function | transcript_product=conserved Plasmodium protein, unknown function | location=PvP01_07_v1:979726-982581(	1
5	PVP01_0802700.1	conserved Plasmodium protein, unknown function | transcript_product=conserved Plasmodium protein, unknown function | location=PvP01_08_v1:	2.25
5	PVP01_0816400.1	conserved Plasmodium protein, unknown function | transcript_product=conserved Plasmodium protein, unknown function | location=PvP01_08_v1:	2.25
4	PVP01_0814200.1	conserved Plasmodium protein, unknown function | transcript_product=conserved Plasmodium protein, unknown function | location=PvP01_08_v1:	3
4	PVP01_0821800.1	conserved Plasmodium protein, unknown function | transcript_product=conserved Plasmodium protein, unknown function | location=PvP01_08_v1:	2.25
3	PVP01_0834900.1	conserved Plasmodium protein, unknown function | transcript_product=conserved Plasmodium protein, unknown function | location=PvP01_08_v1:	1.66667
4	PVP01_0822800.1	conserved Plasmodium protein, unknown function | transcript_product=conserved Plasmodium protein, unknown function | location=PvP01_08_v1:1015867-102474	1
2	PVP01_0802500.1	conserved Plasmodium protein, unknown function | transcript_product=conserved Plasmodium protein, unknown function | location=PvP01_08_v1:126086-128932(	1
3	PVP01_0831100.1	conserved Plasmodium protein, unknown function | transcript_product=conserved Plasmodium protein, unknown function | location=PvP01_08_v1:1345408-134686	1
2	PVP01_0834700.1	conserved Plasmodium protein, unknown function | transcript_product=conserved Plasmodium protein, unknown function | location=PvP01_08_v1:1458499-1469601(+) |	1
2	PVP01_0813400.1	conserved Plasmodium protein, unknown function | transcript_product=conserved Plasmodium protein, unknown function | location=PvP01_08_v1:571769-573688(	1
1	PVP01_0814400.1	conserved Plasmodium protein, unknown function | transcript_product=conserved Plasmodium protein, unknown function | location=PvP01_08_v1:626952-634653(+) | protein_length=2514 | sequence_SO=chromosome | SO=protein_coding	3
5	PVP01_0906100.1	conserved Plasmodium protein, unknown function | transcript_product=conserved Plasmodium protein, unknown function | location=PvP01_09_v1:	2.5
5	PVP01_0917900.1	conserved Plasmodium protein, unknown function | transcript_product=conserved Plasmodium protein, unknown function | location=PvP01_09_v1:	2.5
5	PVP01_0920600.1	conserved Plasmodium protein, unknown function | transcript_product=conserved Plasmodium protein, unknown function | location=PvP01_09_v1:	2.75
5	PVP01_0924100.1	conserved Plasmodium protein, unknown function | transcript_product=conserved Plasmodium protein, unknown function | location=PvP01_09_v1:	2
2	PVP01_0928700.1	conserved Plasmodium protein, unknown function | transcript_product=conserved Plasmodium protein, unknown function | location=PvP01_09_v1:1253663-1261079(+) |	1
3	PVP01_0934000.1	conserved Plasmodium protein, unknown function | transcript_product=conserved Plasmodium protein, unknown function | location=PvP01_09_v1:1446999-145138	1
3	PVP01_0934700.1	conserved Plasmodium protein, unknown function | transcript_product=conserved Plasmodium protein, unknown function | location=PvP01_09_v1:1475855-148049	2
2	PVP01_0940500.1	conserved Plasmodium protein, unknown function | transcript_product=conserved Plasmodium protein, unknown function | location=PvP01_09_v1:1777253-178355	1.5
3	PVP01_0940900.1	conserved Plasmodium protein, unknown function | transcript_product=conserved Plasmodium protein, unknown function | location=PvP01_09_v1:1792940-179445	1
3	PVP01_0913800.1	conserved Plasmodium protein, unknown function | transcript_product=conserved Plasmodium protein, unknown function | location=PvP01_09_v1:627874-645745(	1.5
2	PVP01_0918600.1	conserved Plasmodium protein, unknown function | transcript_product=conserved Plasmodium protein, unknown function | location=PvP01_09_v1:823351-824272(-) | p	1
2	PVP01_0920500.1	conserved Plasmodium protein, unknown function | transcript_product=conserved Plasmodium protein, unknown function | location=PvP01_09_v1:889697-894409(+) | protein_length=1570 | sequence_SO=chromosome | SO=protein_coding	1.5
5	PVP01_1024700.1	conserved Plasmodium protein, unknown function | transcript_product=conserved Plasmodium protein, unknown function | location=PvP01_10_v1:	1.5
5	PVP01_1025100.1	conserved Plasmodium protein, unknown function | transcript_product=conserved Plasmodium protein, unknown function | location=PvP01_10_v1:	1.5
4	PVP01_1018300.1	conserved Plasmodium protein, unknown function | transcript_product=conserved Plasmodium protein, unknown function | location=PvP01_10_v1:	2
2	PVP01_1023900.1	conserved Plasmodium protein, unknown function | transcript_product=conserved Plasmodium protein, unknown function | location=PvP01_10_v1:1039340-104680	1
4	PVP01_1025400.1	conserved Plasmodium protein, unknown function | transcript_product=conserved Plasmodium protein, unknown function | location=PvP01_10_v1:1110700-111153	1
2	PVP01_1026200.1	conserved Plasmodium protein, unknown function | transcript_product=conserved Plasmodium protein, unknown function | location=PvP01_10_v1:1139125-114280	1
2	PVP01_1004800.1	conserved Plasmodium protein, unknown function | transcript_product=conserved Plasmodium protein, unknown function | location=PvP01_10_v1:232289-234484(	1
2	PVP01_1011500.1	conserved Plasmodium protein, unknown function | transcript_product=conserved Plasmodium protein, unknown function | location=PvP01_10_v1:506935-534326(	1
3	PVP01_1013500.1	conserved Plasmodium protein, unknown function | transcript_product=conserved Plasmodium protein, unknown function | location=PvP01_10_v1:606404-607375(	2
5	PVP01_1101700.1	conserved Plasmodium protein, unknown function | transcript_product=conserved Plasmodium protein, unknown function | location=PvP01_11_v1:	2.5
5	PVP01_1105100.1	conserved Plasmodium protein, unknown function | transcript_product=conserved Plasmodium protein, unknown function | location=PvP01_11_v1:	3
5	PVP01_1105700.1	conserved Plasmodium protein, unknown function | transcript_product=conserved Plasmodium protein, unknown function | location=PvP01_11_v1:	1.5
5	PVP01_1109300.1	conserved Plasmodium protein, unknown function | transcript_product=conserved Plasmodium protein, unknown function | location=PvP01_11_v1:	1.75
5	PVP01_1110200.1	conserved Plasmodium protein, unknown function | transcript_product=conserved Plasmodium protein, unknown function | location=PvP01_11_v1:	2.5
5	PVP01_1123500.1	conserved Plasmodium protein, unknown function | transcript_product=conserved Plasmodium protein, unknown function | location=PvP01_11_v1:	3
5	PVP01_1131300.1	conserved Plasmodium protein, unknown function | transcript_product=conserved Plasmodium protein, unknown function | location=PvP01_11_v1:	2.5
5	PVP01_1131900.1	conserved Plasmodium protein, unknown function | transcript_product=conserved Plasmodium protein, unknown function | location=PvP01_11_v1:	3
4	PVP01_1142300.1	conserved Plasmodium protein, unknown function | transcript_product=conserved Plasmodium protein, unknown function | location=PvP01_11_v1:	1.25
4	PVP01_1144400.1	conserved Plasmodium protein, unknown function | transcript_product=conserved Plasmodium protein, unknown function | location=PvP01_11_v1:	2.33333
2	PVP01_1137600.1	conserved Plasmodium protein, unknown function | transcript_product=conserved Plasmodium protein, unknown function | location=PvP01_11_v1:1595323-159750	1
1	PVP01_1144900.1	conserved Plasmodium protein, unknown function | transcript_product=conserved Plasmodium protein, unknown function | location=PvP01_11_v1:1910556-1915262(+) |	2
3	PVP01_1113700.1	conserved Plasmodium protein, unknown function | transcript_product=conserved Plasmodium protein, unknown function | location=PvP01_11_v1:587806-592410(	1
5	PVP01_1203000.1	conserved Plasmodium protein, unknown function | transcript_product=conserved Plasmodium protein, unknown function | location=PvP01_12_v1:	1.75
5	PVP01_1208400.1	conserved Plasmodium protein, unknown function | transcript_product=conserved Plasmodium protein, unknown function | location=PvP01_12_v1:	1.25
5	PVP01_1210100.1	conserved Plasmodium protein, unknown function | transcript_product=conserved Plasmodium protein, unknown function | location=PvP01_12_v1:	1
5	PVP01_1211500.1	conserved Plasmodium protein, unknown function | transcript_product=conserved Plasmodium protein, unknown function | location=PvP01_12_v1:	1
5	PVP01_1221300.1	conserved Plasmodium protein, unknown function | transcript_product=conserved Plasmodium protein, unknown function | location=PvP01_12_v1:	1.5
5	PVP01_1247300.1	conserved Plasmodium protein, unknown function | transcript_product=conserved Plasmodium protein, unknown function | location=PvP01_12_v1:	1.75
5	PVP01_1247500.1	conserved Plasmodium protein, unknown function | transcript_product=conserved Plasmodium protein, unknown function | location=PvP01_12_v1:	2.25
5	PVP01_1249600.1	conserved Plasmodium protein, unknown function | transcript_product=conserved Plasmodium protein, unknown function | location=PvP01_12_v1:	3.25
5	PVP01_1250200.1	conserved Plasmodium protein, unknown function | transcript_product=conserved Plasmodium protein, unknown function | location=PvP01_12_v1:	2.5
5	PVP01_1261300.1	conserved Plasmodium protein, unknown function | transcript_product=conserved Plasmodium protein, unknown function | location=PvP01_12_v1:	2.75
4	PVP01_1238700.1	conserved Plasmodium protein, unknown function | transcript_product=conserved Plasmodium protein, unknown function | location=PvP01_12_v1:	1
4	PVP01_1253100.1	conserved Plasmodium protein, unknown function | transcript_product=conserved Plasmodium protein, unknown function | location=PvP01_12_v1:	1
3	PVP01_1204500.1	conserved Plasmodium protein, unknown function | transcript_product=conserved Plasmodium protein, unknown function | location=PvP01_12_v1:	1
3	PVP01_1202400.1	conserved Plasmodium protein, unknown function | transcript_product=conserved Plasmodium protein, unknown function | location=PvP01_12_v1:100219-104775(	1
1	PVP01_1228700.1	conserved Plasmodium protein, unknown function | transcript_product=conserved Plasmodium protein, unknown function | location=PvP01_12_v1:1142870-114986	2
3	PVP01_1231000.1	conserved Plasmodium protein, unknown function | transcript_product=conserved Plasmodium protein, unknown function | location=PvP01_12_v1:1240580-124188	1
2	PVP01_1237900.1	conserved Plasmodium protein, unknown function | transcript_product=conserved Plasmodium protein, unknown function | location=PvP01_12_v1:1494547-1497147(+) |	4
1	PVP01_1244400.1	conserved Plasmodium protein, unknown function | transcript_product=conserved Plasmodium protein, unknown function | location=PvP01_12_v1:1825986-183935	2
2	PVP01_1205200.1	conserved Plasmodium protein, unknown function | transcript_product=conserved Plasmodium protein, unknown function | location=PvP01_12_v1:198276-199226(-) | p	1
2	PVP01_1259800.1	conserved Plasmodium protein, unknown function | transcript_product=conserved Plasmodium protein, unknown function | location=PvP01_12_v1:2465154-2466906(-) |	1
2	PVP01_1269500.1	conserved Plasmodium protein, unknown function | transcript_product=conserved Plasmodium protein, unknown function | location=PvP01_12_v1:2923518-292553	1
2	PVP01_1211000.1	conserved Plasmodium protein, unknown function | transcript_product=conserved Plasmodium protein, unknown function | location=PvP01_12_v1:459971-481696(+) | p	1
3	PVP01_1225000.1	conserved Plasmodium protein, unknown function | transcript_product=conserved Plasmodium protein, unknown function | location=PvP01_12_v1:958473-966491(	1
5	PVP01_1304700.1	conserved Plasmodium protein, unknown function | transcript_product=conserved Plasmodium protein, unknown function | location=PvP01_13_v1:	2
5	PVP01_1319800.1	conserved Plasmodium protein, unknown function | transcript_product=conserved Plasmodium protein, unknown function | location=PvP01_13_v1:	2.25
5	PVP01_1329200.1	conserved Plasmodium protein, unknown function | transcript_product=conserved Plasmodium protein, unknown function | location=PvP01_13_v1:	2.5
5	PVP01_1333500.1	conserved Plasmodium protein, unknown function | transcript_product=conserved Plasmodium protein, unknown function | location=PvP01_13_v1:	2
5	PVP01_1339300.1	conserved Plasmodium protein, unknown function | transcript_product=conserved Plasmodium protein, unknown function | location=PvP01_13_v1:	1.75
5	PVP01_1339400.1	conserved Plasmodium protein, unknown function | transcript_product=conserved Plasmodium protein, unknown function | location=PvP01_13_v1:	1.25
5	PVP01_1339600.1	conserved Plasmodium protein, unknown function | transcript_product=conserved Plasmodium protein, unknown function | location=PvP01_13_v1:	2.25
5	PVP01_1340300.1	conserved Plasmodium protein, unknown function | transcript_product=conserved Plasmodium protein, unknown function | location=PvP01_13_v1:	2
4	PVP01_1321400.1	conserved Plasmodium protein, unknown function | transcript_product=conserved Plasmodium protein, unknown function | location=PvP01_13_v1:	3
2	PVP01_1310400.1	conserved Plasmodium protein, unknown function | transcript_product=conserved Plasmodium protein, unknown function | location=PvP01_13_v1:	1
4	PVP01_1325300.1	conserved Plasmodium protein, unknown function | transcript_product=conserved Plasmodium protein, unknown function | location=PvP01_13_v1:1095639-110009	1.33333
1	PVP01_1325600.1	conserved Plasmodium protein, unknown function | transcript_product=conserved Plasmodium protein, unknown function | location=PvP01_13_v1:1110503-1115296(-) | protein_length=1470 | sequence_SO=chromosome | SO=protein_coding	2
2	PVP01_1331300.1	conserved Plasmodium protein, unknown function | transcript_product=conserved Plasmodium protein, unknown function | location=PvP01_13_v1:1314549-1328327(+) |	2
2	PVP01_1338200.1	conserved Plasmodium protein, unknown function | transcript_product=conserved Plasmodium protein, unknown function | location=PvP01_13_v1:1650798-165214	1
1	PVP01_1343900.1	conserved Plasmodium protein, unknown function | transcript_product=conserved Plasmodium protein, unknown function | location=PvP01_13_v1:1928400-1929365(-) |	3
1	PVP01_1305400.1	conserved Plasmodium protein, unknown function | transcript_product=conserved Plasmodium protein, unknown function | location=PvP01_13_v1:237444-245183(-) | p	2
3	PVP01_1305900.1	conserved Plasmodium protein, unknown function | transcript_product=conserved Plasmodium protein, unknown function | location=PvP01_13_v1:266397-268493(	1
1	PVP01_1314000.1	conserved Plasmodium protein, unknown function | transcript_product=conserved Plasmodium protein, unknown function | location=PvP01_13_v1:639300-640046(-) | p	2
2	PVP01_1316100.1	conserved Plasmodium protein, unknown function | transcript_product=conserved Plasmodium protein, unknown function | location=PvP01_13_v1:748889-765715(	1
3	PVP01_1319400.1	conserved Plasmodium protein, unknown function | transcript_product=conserved Plasmodium protein, unknown function | location=PvP01_13_v1:885864-887410(	1.5
5	PVP01_1405900.1	conserved Plasmodium protein, unknown function | transcript_product=conserved Plasmodium protein, unknown function | location=PvP01_14_v1:	1
5	PVP01_1406200.1	conserved Plasmodium protein, unknown function | transcript_product=conserved Plasmodium protein, unknown function | location=PvP01_14_v1:	1.25
5	PVP01_1406800.1	conserved Plasmodium protein, unknown function | transcript_product=conserved Plasmodium protein, unknown function | location=PvP01_14_v1:	2
5	PVP01_1408600.1	conserved Plasmodium protein, unknown function | transcript_product=conserved Plasmodium protein, unknown function | location=PvP01_14_v1:	1.5
5	PVP01_1411800.1	conserved Plasmodium protein, unknown function | transcript_product=conserved Plasmodium protein, unknown function | location=PvP01_14_v1:	2.25
5	PVP01_1418300.1	conserved Plasmodium protein, unknown function | transcript_product=conserved Plasmodium protein, unknown function | location=PvP01_14_v1:	1
5	PVP01_1426900.1	conserved Plasmodium protein, unknown function | transcript_product=conserved Plasmodium protein, unknown function | location=PvP01_14_v1:	3
5	PVP01_1428700.1	conserved Plasmodium protein, unknown function | transcript_product=conserved Plasmodium protein, unknown function | location=PvP01_14_v1:	1.75
5	PVP01_1455500.1	conserved Plasmodium protein, unknown function | transcript_product=conserved Plasmodium protein, unknown function | location=PvP01_14_v1:	1.5
5	PVP01_1466200.1	conserved Plasmodium protein, unknown function | transcript_product=conserved Plasmodium protein, unknown function | location=PvP01_14_v1:	2.75
4	PVP01_1420500.1	conserved Plasmodium protein, unknown function | transcript_product=conserved Plasmodium protein, unknown function | location=PvP01_14_v1:	1
4	PVP01_1428200.1	conserved Plasmodium protein, unknown function | transcript_product=conserved Plasmodium protein, unknown function | location=PvP01_14_v1:	2.33333
4	PVP01_1450000.1	conserved Plasmodium protein, unknown function | transcript_product=conserved Plasmodium protein, unknown function | location=PvP01_14_v1:	1.66667
3	PVP01_1437300.1	conserved Plasmodium protein, unknown function | transcript_product=conserved Plasmodium protein, unknown function | location=PvP01_14_v1:	1.33333
3	PVP01_1456000.1	conserved Plasmodium protein, unknown function | transcript_product=conserved Plasmodium protein, unknown function | location=PvP01_14_v1:	1
2	PVP01_1414800.1	conserved Plasmodium protein, unknown function | transcript_product=conserved Plasmodium protein, unknown function | location=PvP01_14_v1:	1
1	PVP01_1432700.1	conserved Plasmodium protein, unknown function | transcript_product=conserved Plasmodium protein, unknown function | location=PvP01_14_v1:1422508-1425896(-) |	2
3	PVP01_1434200.1	conserved Plasmodium protein, unknown function | transcript_product=conserved Plasmodium protein, unknown function | location=PvP01_14_v1:1461129-146294	1.5
2	PVP01_1440400.1	conserved Plasmodium protein, unknown function | transcript_product=conserved Plasmodium protein, unknown function | location=PvP01_14_v1:1718669-1720228(-) |	1
2	PVP01_1443400.1	conserved Plasmodium protein, unknown function | transcript_product=conserved Plasmodium protein, unknown function | location=PvP01_14_v1:1886064-188986	1
2	PVP01_1447400.1	conserved Plasmodium protein, unknown function | transcript_product=conserved Plasmodium protein, unknown function | location=PvP01_14_v1:2063541-206649	1.5
1	PVP01_1404700.1	conserved Plasmodium protein, unknown function | transcript_product=conserved Plasmodium protein, unknown function | location=PvP01_14_v1:215753-242440(-) | p	3
1	PVP01_1457900.1	conserved Plasmodium protein, unknown function | transcript_product=conserved Plasmodium protein, unknown function | location=PvP01_14_v1:2513601-2530064(+) |	2
2	PVP01_1459400.1	conserved Plasmodium protein, unknown function | transcript_product=conserved Plasmodium protein, unknown function | location=PvP01_14_v1:2588658-259014	2
2	PVP01_1409400.1	conserved Plasmodium protein, unknown function | transcript_product=conserved Plasmodium protein, unknown function | location=PvP01_14_v1:426945-443096(	2.5
2	PVP01_1414700.1	conserved Plasmodium protein, unknown function | transcript_product=conserved Plasmodium protein, unknown function | location=PvP01_14_v1:651629-661709(	1
2	PVP01_1418500.1	conserved Plasmodium protein, unknown function | transcript_product=conserved Plasmodium protein, unknown function | location=PvP01_14_v1:811900-814493(	1
2	PVP01_1422100.1	conserved Plasmodium protein, unknown function | transcript_product=conserved Plasmodium protein, unknown function | location=PvP01_14_v1:956959-966048(	1
4	PVP01_0505300.1	conserved protein, unknown function | transcript_product=conserved protein, unknown function | location=PvP01_05_v1:239065-240765(-) | protein_length=21	1
4	PVP01_1122800.1	conserved protein, unknown function | transcript_product=conserved protein, unknown function | location=PvP01_11_v1:1007810-1008919(-) | p	1
5	PVP01_1118900.1	conserved protein, unknown function | transcript_product=conserved protein, unknown function | location=PvP01_11_v1:795016-798158(-) | pro	2
4	PVP01_1301900.1	conserved protein, unknown function | transcript_product=conserved protein, unknown function | location=PvP01_13_v1:93179-100182(-) | prot	3.25
1	PVP01_1301900.1	conserved protein, unknown function | transcript_product=conserved protein, unknown function | location=PvP01_13_v1:93179-100182(-) | protein_length=2019 | sequence_SO=chromosome | SO=protein_coding	8
5	PVP01_1428900.1	conserved protein, unknown function | transcript_product=conserved protein, unknown function | location=PvP01_14_v1:1235239-1237877(-) | p	2.75
3	PVP01_1455800.1	conserved protein, unknown function | transcript_product=conserved protein, unknown function | location=PvP01_14_v1:2424718-2425955(+) | protein_length=	2
3	PVP01_0703300.1	copper-transporting ATPase, putative | transcript_product=copper-transporting ATPase, putative | location=PvP01_07_v1:187292-193820(-) | protein_length=	2.5
4	PVP01_0928300.1	CRAL/TRIO domain-containing protein, putative | transcript_product=CRAL/TRIO domain-containing protein, putative | location=PvP01_09_v1:12	1
3	PVP01_1338700.1	CTP synthase, putative | transcript_product=CTP synthase, putative | location=PvP01_13_v1:1681553-1684123(-) | protein_length=856 | sequence_SO=chromoso	1
5	PVP01_1112500.1	CUGBP Elav-like family member 1, putative | transcript_product=CUGBP Elav-like family member 1, putative | location=PvP01_11_v1:536358-538	1.75
5	PVP01_1339100.1	CUGBP Elav-like family member 2, putative | transcript_product=CUGBP Elav-like family member 2, putative | location=PvP01_13_v1:1701554-17	2.5
2	PVP01_1243100.1	cyclin homologue, putative | transcript_product=cyclin homologue, putative | location=PvP01_12_v1:1759402-1760382(-) | protein_length=326 | sequence_SO=	1.5
2	PVP01_1339000.1	cytidine diphosphate-diacylglycerol synthase, putative | transcript_product=cytidine diphosphate-diacylglycerol synthase, putative | location=PvP01_13_v1:1694	1
5	PVP01_1401400.1	cytoadherence linked asexual protein, CLAG, putative | transcript_product=cytoadherence linked asexual protein, CLAG, putative | location=	2.75
5	PVP01_1267600.1	cytochrome b-c1 complex subunit Rieske, putative | transcript_product=cytochrome b-c1 complex subunit Rieske, putative | location=PvP01_12	2.75
4	PVP01_0716500.1	cytochrome b5-like heme/steroid binding protein, putative | transcript_product=cytochrome b5-like heme/steroid binding protein, putative |	2.66667
4	PVP01_1110300.1	cytochrome c oxidase subunit 2, putative | transcript_product=cytochrome c oxidase subunit 2, putative | location=PvP01_11_v1:413933-41505	1.66667
3	PVP01_0726300.1	cytochrome c oxidase subunit 5B, putative | transcript_product=cytochrome c oxidase subunit 5B, putative | location=PvP01_07_v1:1127562-11	1.5
2	PVP01_MIT03300.1	cytochrome oxidase subunit 1 | transcript_product=cytochrome oxidase subunit 1 | location=PvP01_MIT_v1:3267-4760(+) | protein_length=497 | sequence_SO	1
5	PVP01_1461900.1	cytoplasmic translation machinery associated protein, putative | transcript_product=cytoplasmic translation machinery associated protein,	2
5	PVP01_0305700.1	cytosolic glyoxalase II, putative | transcript_product=cytosolic glyoxalase II, putative | location=PvP01_03_v1:297922-300043(+) | protein	1.25
2	PVP01_1336300.1	deoxyhypusine synthase, putative | transcript_product=deoxyhypusine synthase, putative | location=PvP01_13_v1:1565538-1566905(+) | protein_length=455 |	1
5	PVP01_0606800.1	deoxyribose-phosphate aldolase, putative | transcript_product=deoxyribose-phosphate aldolase, putative | location=PvP01_06_v1:272127-27291	3
3	PVP01_0917700.1	deubiquinating/deneddylating enzyme, putative | transcript_product=deubiquinating/deneddylating enzyme, putative | location=PvP01_09_v1:792109-793614(+)	2
5	PVP01_0729100.1	diacylglycerol kinase, putative | transcript_product=diacylglycerol kinase, putative | location=PvP01_07_v1:1226520-1230924(-) | protein_l	1
2	PVP01_1450400.1	dihydrolipoyl dehydrogenase, mitochondrial, putative | transcript_product=dihydrolipoyl dehydrogenase, mitochondrial, putative | location=PvP01_14_v1:21	1
5	PVP01_1421600.1	dihydrolipoyllysine-residue succinyltransferase component of 2-oxoglutarate dehydrogenase complex, putative | transcript_product=dihydroli	2
4	PVP01_1233900.1	dihydroorotase, putative | transcript_product=dihydroorotase, putative | location=PvP01_12_v1:1357499-1358584(-) | protein_length=361 | sequence_SO=chro	1
1	PVP01_0917300.1	dipeptidyl aminopeptidase 1, putative | transcript_product=dipeptidyl aminopeptidase 1, putative | location=PvP01_09_v1:769482-771554(-) | protein_length=690 | sequence_SO=chromosome | SO=protein_coding	3
2	PVP01_1141000.1	diphthine methyltransferase, putative | transcript_product=diphthine methyltransferase, putative | location=PvP01_11_v1:1737892-1740448(+) | protein_length=36	1
5	PVP01_1339700.1	DNA damage-inducible protein 1, putative | transcript_product=DNA damage-inducible protein 1, putative | location=PvP01_13_v1:1733938-1735	1.75
3	PVP01_1445300.1	DNA helicase 60, putative | transcript_product=DNA helicase 60, putative | location=PvP01_14_v1:1956382-1958535(-) | protein_length=717 | sequence_SO=ch	1
2	PVP01_1144300.1	DNA helicase, putative | transcript_product=DNA helicase, putative | location=PvP01_11_v1:1873879-1878600(-) | protein_length=1522 | sequence_SO=chromos	1
5	PVP01_1405000.1	DNA ligase I, putative | transcript_product=DNA ligase I, putative | location=PvP01_14_v1:253535-256656(-) | protein_length=933 | sequence	2.25
5	PVP01_1321800.1	DNA mismatch repair protein MSH2, putative | transcript_product=DNA mismatch repair protein MSH2, putative | location=PvP01_13_v1:974517-9	1
5	PVP01_1028500.1	DNA mismatch repair protein MSH6, putative | transcript_product=DNA mismatch repair protein MSH6, putative | location=PvP01_10_v1:1216561-	1
4	PVP01_0311300.1	DNA polymerase alpha catalytic subunit A, putative | transcript_product=DNA polymerase alpha catalytic subunit A, putative | location=PvP0	2
5	PVP01_0811800.1	DNA repair protein RAD23, putative | transcript_product=DNA repair protein RAD23, putative | location=PvP01_08_v1:500973-502193(+) | prote	1.5
5	PVP01_1331100.1	DNA replication licensing factor MCM2, putative | transcript_product=DNA replication licensing factor MCM2, putative | location=PvP01_13_v	1.25
5	PVP01_1006800.1	DNA replication licensing factor MCM3, putative | transcript_product=DNA replication licensing factor MCM3, putative | location=PvP01_10_v	1.5
4	PVP01_1310900.1	DNA replication licensing factor MCM5, putative | transcript_product=DNA replication licensing factor MCM5, putative | location=PvP01_13_v	1
5	PVP01_1116800.1	DNA replication licensing factor MCM6, putative | transcript_product=DNA replication licensing factor MCM6, putative | location=PvP01_11_v	1.5
4	PVP01_0821900.1	DNA-directed RNA polymerase II subunit RPB1, putative | transcript_product=DNA-directed RNA polymerase II subunit RPB1, putative | locatio	2.33333
5	PVP01_0409300.1	DNA-directed RNA polymerase II subunit RPB2, putative | transcript_product=DNA-directed RNA polymerase II subunit RPB2, putative | locatio	2.5
5	PVP01_0721500.1	DNA-directed RNA polymerase II subunit RPB3, putative | transcript_product=DNA-directed RNA polymerase II subunit RPB3, putative | locatio	1.5
3	PVP01_0836900.1	DNA-directed RNA polymerases I, II, and III subunit RPABC2, putative | transcript_product=DNA-directed RNA polymerases I, II, and III subu	1.5
5	PVP01_1426100.1	DNA/RNA-binding protein Alba 1, putative | transcript_product=DNA/RNA-binding protein Alba 1, putative | location=PvP01_14_v1:1118168-1118	3.25
5	PVP01_1208500.1	DNA/RNA-binding protein Alba 2, putative | transcript_product=DNA/RNA-binding protein Alba 2, putative | location=PvP01_12_v1:352993-35400	3
5	PVP01_1207300.1	DNA/RNA-binding protein Alba 4, putative | transcript_product=DNA/RNA-binding protein Alba 4, putative | location=PvP01_12_v1:301820-30310	3
1	PVP01_0909500.1	DnaJ domain containing protein | transcript_product=DnaJ domain containing protein | location=PvP01_09_v1:501995-503644(-) | protein_length=549 | sequence_SO=	2
4	PVP01_1310600.1	DnaJ domain containing protein | transcript_product=DnaJ domain containing protein | location=PvP01_13_v1:490903-492520(+) | protein_lengt	1.66667
5	PVP01_0510500.1	DnaJ protein, putative | transcript_product=DnaJ protein, putative | location=PvP01_05_v1:458994-461069(-) | protein_length=691 | sequence	3
5	PVP01_0717500.1	DnaJ protein, putative | transcript_product=DnaJ protein, putative | location=PvP01_07_v1:780474-782408(+) | protein_length=378 | sequence	2.25
1	PVP01_0937700.1	DnaJ protein, putative | transcript_product=DnaJ protein, putative | location=PvP01_09_v1:1624006-1625762(-) | protein_length=381 | sequence_SO=chromosome | SO=protein_coding	2
4	PVP01_0943900.1	DnaJ protein, putative | transcript_product=DnaJ protein, putative | location=PvP01_09_v1:1940067-1941178(+) | protein_length=321 | sequence_SO=chromoso	1.33333
3	PVP01_1010500.1	DnaJ protein, putative | transcript_product=DnaJ protein, putative | location=PvP01_10_v1:464999-466920(-) | protein_length=529 | sequence_SO=chromosome	1
5	PVP01_1335000.1	DnaJ protein, putative | transcript_product=DnaJ protein, putative | location=PvP01_13_v1:1518534-1520048(-) | protein_length=381 | sequen	2.75
3	PVP01_1408100.1	DnaJ protein, putative | transcript_product=DnaJ protein, putative | location=PvP01_14_v1:380480-381493(-) | protein_length=337 | sequence_SO=chromosome	1.33333
3	PVP01_0810800.1	dolichyl-phosphate-mannose protein mannosyltransferase, putative | transcript_product=dolichyl-phosphate-mannose protein mannosyltransferase, putative |	1
4	PVP01_0831200.1	dual specificity protein phosphatase, putative | transcript_product=dual specificity protein phosphatase, putative | location=PvP01_08_v1:1347253-135017	1
4	PVP01_0946100.1	dynamin-like protein, putative | transcript_product=dynamin-like protein, putative | location=PvP01_09_v1:2014300-2017158(-) | protein_len	1.33333
1	PVP01_0215600.1	dynein heavy chain, putative | transcript_product=dynein heavy chain, putative | location=PvP01_02_v1:653472-668753(+) | protein_length=5023 | sequence_SO=chr	2
1	PVP01_1301600.1	dynein heavy chain, putative | transcript_product=dynein heavy chain, putative | location=PvP01_13_v1:62306-84381(+) | protein_length=5639 | sequence_SO	3
2	PVP01_1315000.1	dynein-related AAA-type ATPase, putative | transcript_product=dynein-related AAA-type ATPase, putative | location=PvP01_13_v1:675197-696982(+) | protein	1
3	PVP01_0104800.1	E3 ubiquitin-protein ligase, putative | transcript_product=E3 ubiquitin-protein ligase, putative | location=PvP01_01_v1:248713-261673(-) | protein_lengt	1
5	PVP01_0107900.1	E3 ubiquitin-protein ligase, putative | transcript_product=E3 ubiquitin-protein ligase, putative | location=PvP01_01_v1:394691-397972(+) |	1.5
5	PVP01_0508200.1	E3 ubiquitin-protein ligase, putative | transcript_product=E3 ubiquitin-protein ligase, putative | location=PvP01_05_v1:359975-385651(+) |	2.25
5	PVP01_0422600.1	early transcribed membrane protein | transcript_product=early transcribed membrane protein | location=PvP01_04_v1:912914-913246(-) | prote	3
5	PVP01_0532300.1	early transcribed membrane protein | transcript_product=early transcribed membrane protein | location=PvP01_05_v1:1361360-1362476(-) | pro	3
1	PVP01_0618300.1	early transcribed membrane protein | transcript_product=early transcribed membrane protein | location=PvP01_06_v1:755775-757937(+) | protein_length=720	3
5	PVP01_0004210.1	early transcribed membrane protein | transcript_product=early transcribed membrane protein | location=Transfer.PvP01_00_11.final:9600-1022	2.5
3	PVP01_1014100.1	EELM2 domain-containing protein, putative | transcript_product=EELM2 domain-containing protein, putative | location=PvP01_10_v1:628613-633143(+) | prote	1
4	PVP01_0518900.1	EF-hand calcium-binding domain-containing protein | transcript_product=EF-hand calcium-binding domain-containing protein | location=PvP01_	2.33333
5	PVP01_0820600.1	elongation factor 1 (EF-1), putative | transcript_product=elongation factor 1 (EF-1), putative | location=PvP01_08_v1:907081-907974(-) | p	2.5
5	PVP01_1114800.1	elongation factor 1-alpha, putative | transcript_product=elongation factor 1-alpha, putative | location=PvP01_11_v1:631642-632973(-) | pro	3.25
5	PVP01_1216400.1	elongation factor 1-gamma, putative | transcript_product=elongation factor 1-gamma, putative | location=PvP01_12_v1:683436-685023(-) | pro	2.5
4	PVP01_0711600.1	elongation factor 1B, putative | transcript_product=elongation factor 1B, putative | location=PvP01_07_v1:561103-561945(+) | protein_lengt	3
5	PVP01_1255900.1	elongation factor 2, putative | transcript_product=elongation factor 2, putative | location=PvP01_12_v1:2295092-2297590(-) | protein_lengt	3.25
5	PVP01_1223900.1	elongation factor Tu, mitochondrial precursor, putative | transcript_product=elongation factor Tu, mitochondrial precursor, putative | loc	2
5	PVP01_0821000.1	endonuclease/exonuclease/phosphatase family protein, putative | transcript_product=endonuclease/exonuclease/phosphatase family protein, pu	2
5	PVP01_0909400.1	endoplasmic reticulum-resident calcium binding protein, putative | transcript_product=endoplasmic reticulum-resident calcium binding prote	2.75
4	PVP01_1440500.1	endoplasmin, putative | transcript_product=endoplasmin, putative | location=PvP01_14_v1:1723317-1725761(-) | protein_length=814 | sequence	3
5	PVP01_0816000.1	enolase, putative | transcript_product=enolase, putative | location=PvP01_08_v1:703699-705643(+) | protein_length=446 | sequence_SO=chromo	3.25
5	PVP01_1324100.1	enoyl-CoA hydratase, putative | transcript_product=enoyl-CoA hydratase, putative | location=PvP01_13_v1:1075001-1076281(+) | protein_lengt	1.75
2	PVP01_1224100.1	ER lumen protein retaining receptor 1, putative | transcript_product=ER lumen protein retaining receptor 1, putative | location=PvP01_12_v1:934412-93582	1
5	PVP01_0103700.1	erythrocyte membrane-associated antigen, putative | transcript_product=erythrocyte membrane-associated antigen, putative | location=PvP01_	2.5
3	PVP01_0530700.1	erythrocyte membrane-associated antigen, putative | transcript_product=erythrocyte membrane-associated antigen, putative | location=PvP01_05_v1:1289809-	1.5
1	PVP01_0925200.1	ethanolamine kinase, putative | transcript_product=ethanolamine kinase, putative | location=PvP01_09_v1:1122463-1123866(-) | protein_length=467 | sequence_SO=chromosome | SO=protein_coding	2
5	PVP01_0531200.1	eukaryotic initiation factor 4A-III, putative | transcript_product=eukaryotic initiation factor 4A-III, putative | location=PvP01_05_v1:13	1.5
4	PVP01_1238100.1	eukaryotic initiation factor 4a, putative | transcript_product=eukaryotic initiation factor 4a, putative | location=PvP01_12_v1:1503914-15	3
3	PVP01_1413800.1	eukaryotic translation initation factor 4 gamma, putative | transcript_product=eukaryotic translation initation factor 4 gamma, putative | location=PvP0	1.5
5	PVP01_0213700.1	eukaryotic translation initiation factor 2 subunit alpha, putative | transcript_product=eukaryotic translation initiation factor 2 subunit	1.5
4	PVP01_0810700.1	eukaryotic translation initiation factor 2 subunit beta, putative | transcript_product=eukaryotic translation initiation factor 2 subunit	1
5	PVP01_1338300.1	eukaryotic translation initiation factor 2 subunit gamma, putative | transcript_product=eukaryotic translation initiation factor 2 subunit	3.25
5	PVP01_1431600.1	eukaryotic translation initiation factor 3 subunit A, putative | transcript_product=eukaryotic translation initiation factor 3 subunit A,	3
2	PVP01_1016300.1	eukaryotic translation initiation factor 3 subunit B, putative | transcript_product=eukaryotic translation initiation factor 3 subunit B, putative | location=	1
5	PVP01_1305300.1	eukaryotic translation initiation factor 3 subunit C, putative | transcript_product=eukaryotic translation initiation factor 3 subunit C,	2
5	PVP01_0807600.1	eukaryotic translation initiation factor 3 subunit D, putative | transcript_product=eukaryotic translation initiation factor 3 subunit D,	3
5	PVP01_1005600.1	eukaryotic translation initiation factor 3 subunit E, putative | transcript_product=eukaryotic translation initiation factor 3 subunit E,	1.75
3	PVP01_0716700.1	eukaryotic translation initiation factor 3 subunit F, putative | transcript_product=eukaryotic translation initiation factor 3 subunit F, putative | loc	2
5	PVP01_0519700.1	eukaryotic translation initiation factor 3 subunit G, putative | transcript_product=eukaryotic translation initiation factor 3 subunit G,	3.25
5	PVP01_0312600.1	eukaryotic translation initiation factor 3 subunit I, putative | transcript_product=eukaryotic translation initiation factor 3 subunit I,	3
5	PVP01_1137000.1	eukaryotic translation initiation factor 3 subunit L, putative | transcript_product=eukaryotic translation initiation factor 3 subunit L,	2.25
5	PVP01_1303500.1	eukaryotic translation initiation factor 5A, putative | transcript_product=eukaryotic translation initiation factor 5A, putative | locatio	3
4	PVP01_1311500.1	eukaryotic translation initiation factor eIF2A, putative | transcript_product=eukaryotic translation initiation factor eIF2A, putative | l	1
4	PVP01_0604200.1	eukaryotic translation initiation factor subunit eIF2A, putative | transcript_product=eukaryotic translation initiation factor subunit eIF	2.33333
4	PVP01_0707900.1	exoribonuclease, putative | transcript_product=exoribonuclease, putative | location=PvP01_07_v1:405024-409088(+) | protein_length=1354 | s	1
5	PVP01_0922200.1	exported protein 1 | transcript_product=exported protein 1 | location=PvP01_09_v1:959772-960798(-) | protein_length=148 | sequence_SO=chro	2.25
5	PVP01_1235700.1	exported protein 2, putative | transcript_product=exported protein 2, putative | location=PvP01_12_v1:1424671-1425797(+) | protein_length=	2
4	PVP01_0837300.1	exportin-1, putative | transcript_product=exportin-1, putative | location=PvP01_08_v1:1574873-1578925(+) | protein_length=1250 | sequence_	1.66667
2	PVP01_0708600.1	exportin-7, putative | transcript_product=exportin-7, putative | location=PvP01_07_v1:436543-440938(-) | protein_length=1195 | sequence_SO=chromosome |	1
5	PVP01_1016600.1	FACT complex subunit SPT16, putative | transcript_product=FACT complex subunit SPT16, putative | location=PvP01_10_v1:735312-738733(-) | p	1.5
2	PVP01_1265600.1	FACT complex subunit SSRP1, putative | transcript_product=FACT complex subunit SSRP1, putative | location=PvP01_12_v1:2719803-2721311(-) | protein_length=502	1
5	PVP01_1111200.1	falcilysin, putative | transcript_product=falcilysin, putative | location=PvP01_11_v1:452996-456457(-) | protein_length=1153 | sequence_SO	2.5
3	PVP01_0316100.1	ferrodoxin reductase-like protein | transcript_product=ferrodoxin reductase-like protein | location=PvP01_03_v1:702991-705060(+) | protein_length=689 |	1
2	PVP01_0610200.1	formin 2, putative | transcript_product=formin 2, putative | location=PvP01_06_v1:447707-451596(-) | protein_length=943 | sequence_SO=chromosome | SO=pr	1
4	PVP01_1437800.1	formin 2, putative | transcript_product=formin 2, putative | location=PvP01_14_v1:1591719-1600280(+) | protein_length=2853 | sequence_SO=c	1
4	PVP01_1262200.1	fructose 1,6-bisphosphate aldolase, putative | transcript_product=fructose 1,6-bisphosphate aldolase, putative | location=PvP01_12_v1:2562	3
4	PVP01_0532000.1	glideosome associated protein with multiple membrane spans 2, putative | transcript_product=glideosome associated protein with multiple me	2.33333
5	PVP01_1313500.1	glucose-6-phosphate isomerase, putative | transcript_product=glucose-6-phosphate isomerase, putative | location=PvP01_13_v1:614429-616216(	3.25
5	PVP01_0118200.1	glutamate dehydrogenase, putative | transcript_product=glutamate dehydrogenase, putative | location=PvP01_01_v1:821394-825137(-) | protein	2.75
5	PVP01_1205600.1	glutamate--tRNA ligase, putative | transcript_product=glutamate--tRNA ligase, putative | location=PvP01_12_v1:220321-222684(+) | protein_l	2
5	PVP01_0721100.1	glutamine synthetase, putative | transcript_product=glutamine synthetase, putative | location=PvP01_07_v1:914274-916249(+) | protein_lengt	2
5	PVP01_1222900.1	glutamine--tRNA ligase, putative | transcript_product=glutamine--tRNA ligase, putative | location=PvP01_12_v1:893887-896487(+) | protein_l	2.5
4	PVP01_0725200.1	glutamine-dependent NAD(+) synthetase, putative | transcript_product=glutamine-dependent NAD(+) synthetase, putative | location=PvP01_07_v1:1089995-1092	2
5	PVP01_0833900.1	glutaredoxin 1, putative | transcript_product=glutaredoxin 1, putative | location=PvP01_08_v1:1434791-1435713(+) | protein_length=110 | se	2.75
5	PVP01_1311200.1	glutathione peroxidase-like thioredoxin peroxidase, putative | transcript_product=glutathione peroxidase-like thioredoxin peroxidase, puta	2
5	PVP01_1329100.1	glutathione reductase, putative | transcript_product=glutathione reductase, putative | location=PvP01_13_v1:1231473-1233558(+) | protein_l	2.25
5	PVP01_1244000.1	glyceraldehyde-3-phosphate dehydrogenase, putative | transcript_product=glyceraldehyde-3-phosphate dehydrogenase, putative | location=PvP0	3.25
4	PVP01_1203200.1	glycerol kinase, putative | transcript_product=glycerol kinase, putative | location=PvP01_12_v1:135406-136911(-) | protein_length=501 | se	1.66667
5	PVP01_1431400.1	glycerol-3-phosphate 1-O-acyltransferase, putative | transcript_product=glycerol-3-phosphate 1-O-acyltransferase, putative | location=PvP0	1.25
4	PVP01_1435000.1	glycerol-3-phosphate dehydrogenase, putative | transcript_product=glycerol-3-phosphate dehydrogenase, putative | location=PvP01_14_v1:1482	2
5	PVP01_1328500.1	glycine--tRNA ligase, putative | transcript_product=glycine--tRNA ligase, putative | location=PvP01_13_v1:1207397-1209925(-) | protein_len	1.75
2	PVP01_0914500.1	glyoxalase I, putative | transcript_product=glyoxalase I, putative | location=PvP01_09_v1:665184-666269(+) | protein_length=361 | sequence_SO=chromosome | SO=	2
4	PVP01_0812700.1	GMP synthase [glutamine-hydrolyzing], putative | transcript_product=GMP synthase [glutamine-hydrolyzing], putative | location=PvP01_08_v1:537639-539282(	2.66667
5	PVP01_1420800.1	golgi protein 1, putative | transcript_product=golgi protein 1, putative | location=PvP01_14_v1:908480-912403(+) | protein_length=1307 | s	2.75
3	PVP01_1432900.1	GPI ethanolamine phosphate transferase 3, putative | transcript_product=GPI ethanolamine phosphate transferase 3, putative | location=PvP0	1
5	PVP01_0925300.1	GrpE protein homolog, mitochondrial, putative | transcript_product=GrpE protein homolog, mitochondrial, putative | location=PvP01_09_v1:11	2.5
5	PVP01_0918300.1	GTP-binding nuclear protein RAN/TC4, putative | transcript_product=GTP-binding nuclear protein RAN/TC4, putative | location=PvP01_09_v1:80	2.25
4	PVP01_1113000.1	GTP-binding protein, putative | transcript_product=GTP-binding protein, putative | location=PvP01_11_v1:563234-566336(+) | protein_length=367 | sequence	1
5	PVP01_0115600.1	GTPase-activating protein, putative | transcript_product=GTPase-activating protein, putative | location=PvP01_01_v1:700507-701904(+) | pro	1
4	PVP01_0702400.1	GTPase-activating protein, putative | transcript_product=GTPase-activating protein, putative | location=PvP01_07_v1:146997-148328(-) | pro	1.66667
5	PVP01_0917000.1	guanine nucleotide-exchange factor SEC12, putative | transcript_product=guanine nucleotide-exchange factor SEC12, putative | location=PvP0	1
4	PVP01_0727400.1	guanylate kinase, putative | transcript_product=guanylate kinase, putative | location=PvP01_07_v1:1163582-1164172(+) | protein_length=196	2.33333
5	PVP01_0618500.1	haloacid dehalogenase-like hydrolase, putative | transcript_product=haloacid dehalogenase-like hydrolase, putative | location=PvP01_06_v1:	2
5	PVP01_1444300.1	haloacid dehalogenase-like hydrolase, putative | transcript_product=haloacid dehalogenase-like hydrolase, putative | location=PvP01_14_v1:	3
5	PVP01_1444500.1	haloacid dehalogenase-like hydrolase, putative | transcript_product=haloacid dehalogenase-like hydrolase, putative | location=PvP01_14_v1:	1.75
2	PVP01_0316500.1	Ham1-like protein, putative | transcript_product=Ham1-like protein, putative | location=PvP01_03_v1:719726-721448(+) | protein_length=198 | sequence_SO=	1
5	PVP01_0917400.1	heat shock protein 101, putative | transcript_product=heat shock protein 101, putative | location=PvP01_09_v1:775516-778707(-) | protein_l	2.5
4	PVP01_0109100.1	heat shock protein 110, putative | transcript_product=heat shock protein 110, putative | location=PvP01_01_v1:435685-438348(+) | protein_l	3
5	PVP01_1210600.1	heat shock protein 110, putative | transcript_product=heat shock protein 110, putative | location=PvP01_12_v1:440718-443504(-) | protein_l	2.5
5	PVP01_0815700.1	heat shock protein 60, putative | transcript_product=heat shock protein 60, putative | location=PvP01_08_v1:692390-694405(-) | protein_len	2.25
5	PVP01_0515400.1	heat shock protein 70, putative | transcript_product=heat shock protein 70, putative | location=PvP01_05_v1:641615-643687(-) | protein_len	3.25
5	PVP01_0716300.1	heat shock protein 70, putative | transcript_product=heat shock protein 70, putative | location=PvP01_07_v1:727938-730337(+) | protein_len	2.75
4	PVP01_0934800.1	heat shock protein 70, putative | transcript_product=heat shock protein 70, putative | location=PvP01_09_v1:1483505-1485496(+) | protein_l	3
5	PVP01_0108700.1	heat shock protein 90, putative | transcript_product=heat shock protein 90, putative | location=PvP01_01_v1:420718-423613(+) | protein_len	3.25
4	PVP01_0918800.1	heat shock protein 90, putative | transcript_product=heat shock protein 90, putative | location=PvP01_09_v1:828347-830908(-) | protein_len	1
2	PVP01_1121400.1	HECT-domain (ubiquitin-transferase), putative | transcript_product=HECT-domain (ubiquitin-transferase), putative | location=PvP01_11_v1:927644-955792(+)	1
2	PVP01_0708400.1	helicase SKI2W, putative | transcript_product=helicase SKI2W, putative | location=PvP01_07_v1:427704-431882(+) | protein_length=1392 | sequence_SO=chrom	1
5	PVP01_1439200.1	heterochromatin protein 1, putative | transcript_product=heterochromatin protein 1, putative | location=PvP01_14_v1:1664926-1665753(-) | p	1.75
5	PVP01_1125500.1	hexokinase, putative | transcript_product=hexokinase, putative | location=PvP01_11_v1:1109511-1110992(-) | protein_length=493 | sequence_S	2.5
5	PVP01_0420400.1	hexose transporter | transcript_product=hexose transporter | location=PvP01_04_v1:829177-830685(+) | protein_length=502 | sequence_SO=chro	1
4	PVP01_1302200.1	high mobility group protein B1, putative | transcript_product=high mobility group protein B1, putative | location=PvP01_13_v1:109007-10933	2.33333
2	PVP01_1304900.1	high mobility group protein B3, putative | transcript_product=high mobility group protein B3, putative | location=PvP01_13_v1:209316-218652(+) | protein	2
5	PVP01_0727900.1	high molecular weight rhoptry protein 2 | transcript_product=high molecular weight rhoptry protein 2 | location=PvP01_07_v1:1179506-118557	2.75
5	PVP01_0703800.1	high molecular weight rhoptry protein 3 | transcript_product=high molecular weight rhoptry protein 3 | location=PvP01_07_v1:233006-237163(	3.25
5	PVP01_1261900.1	histidine--tRNA ligase, putative | transcript_product=histidine--tRNA ligase, putative | location=PvP01_12_v1:2552831-2555998(+) | protein	1.25
5	PVP01_0905900.1	histone 2B, putative | transcript_product=histone 2B, putative | location=PvP01_09_v1:346622-346978(+) | protein_length=118 | sequence_SO=	2.75
5	PVP01_0724200.1	histone deacetylase 1, putative | transcript_product=histone deacetylase 1, putative | location=PvP01_07_v1:1030792-1032138(-) | protein_l	2
5	PVP01_0111800.1	histone deacetylase complex subunit SAP18, putative | transcript_product=histone deacetylase complex subunit SAP18, putative | location=Pv	1.75
4	PVP01_0819300.1	histone H2A variant, putative | transcript_product=histone H2A variant, putative | location=PvP01_08_v1:844552-845548(-) | protein_length=	1
4	PVP01_1131700.1	histone H2A, putative | transcript_product=histone H2A, putative | location=PvP01_11_v1:1357691-1358092(+) | protein_length=133 | sequence_SO=chromosome	1.33333
4	PVP01_1423100.1	histone H2B variant, putative | transcript_product=histone H2B variant, putative | location=PvP01_14_v1:1017591-1017962(-) | protein_lengt	1
1	PVP01_1131600.1	histone H3 variant, putative | transcript_product=histone H3 variant, putative | location=PvP01_11_v1:1351560-1351970(-) | protein_length=136 | sequence_SO=chromosome | SO=protein_coding	4
3	PVP01_1138700.1	histone H3, putative | transcript_product=histone H3, putative | location=PvP01_11_v1:1636750-1637160(-) | protein_length=136 | sequence_S	1
5	PVP01_0905800.1	histone H4, putative | transcript_product=histone H4, putative | location=PvP01_09_v1:342360-342671(-) | protein_length=103 | sequence_SO=	1.5
2	PVP01_1428800.1	histone-arginine methyltransferase CARM1, putative | transcript_product=histone-arginine methyltransferase CARM1, putative | location=PvP01_14_v1:123128	1
4	PVP01_1316700.1	HP12 protein homolog, putative | transcript_product=HP12 protein homolog, putative | location=PvP01_13_v1:783843-785762(+) | protein_length=639 | sequen	3
5	PVP01_1006300.1	Hsc70-interacting protein, putative | transcript_product=Hsc70-interacting protein, putative | location=PvP01_10_v1:279693-281543(-) | pro	2
5	PVP01_1311600.1	HSP40, subfamily A, putative | transcript_product=HSP40, subfamily A, putative | location=PvP01_13_v1:535292-537122(-) | protein_length=42	2.5
4	PVP01_1315200.1	Hsp70/Hsp90 organizing protein, putative | transcript_product=Hsp70/Hsp90 organizing protein, putative | location=PvP01_13_v1:700803-70248	3
5	PVP01_1429500.1	hydroxymethyldihydropterin pyrophosphokinase-dihydropteroate synthase, putative | transcript_product=hydroxymethyldihydropterin pyrophosph	1.25
5	PVP01_0202000.1	hypothetical protein | transcript_product=hypothetical protein | location=PvP01_02_v1:100155-102083(+) | protein_length=642 | sequence_SO=	1.25
5	PVP01_0620400.1	hypothetical protein | transcript_product=hypothetical protein | location=PvP01_06_v1:828653-830320(+) | protein_length=555 | sequence_SO=	2.5
2	PVP01_0620700.1	hypothetical protein | transcript_product=hypothetical protein | location=PvP01_06_v1:838600-839634(+) | protein_length=344 | sequence_SO=chromosome | SO=prot	2
5	PVP01_0801000.1	hypothetical protein | transcript_product=hypothetical protein | location=PvP01_08_v1:53563-55276(-) | protein_length=528 | sequence_SO=ch	2.25
5	PVP01_0925500.1	hypothetical protein | transcript_product=hypothetical protein | location=PvP01_09_v1:1136218-1140552(+) | protein_length=1444 | sequence_	1
3	PVP01_0903800.1	hypothetical protein | transcript_product=hypothetical protein | location=PvP01_09_v1:252207-253580(+) | protein_length=397 | sequence_SO=chromosome | SO=prot	1.5
3	PVP01_1030700.1	hypothetical protein | transcript_product=hypothetical protein | location=PvP01_10_v1:1324040-1324918(-) | protein_length=292 | sequence_SO=chromosome |	1
3	PVP01_1201700.1	hypothetical protein | transcript_product=hypothetical protein | location=PvP01_12_v1:67053-67652(+) | protein_length=142 | sequence_SO=ch	3
5	PVP01_1469500.1	hypothetical protein | transcript_product=hypothetical protein | location=PvP01_14_v1:2964395-2973480(-) | protein_length=2868 | sequence_	2.5
5	PVP01_0004250.1	hypothetical protein | transcript_product=hypothetical protein | location=Transfer.PvP01_00_11.final:28583-29023(+) | protein_length=146 |	2.5
4	PVP01_0812500.1	hypoxanthine-guanine phosphoribosyltransferase, putative | transcript_product=hypoxanthine-guanine phosphoribosyltransferase, putative | l	3
5	PVP01_0731500.1	importin alpha re-exporter, putative | transcript_product=importin alpha re-exporter, putative | location=PvP01_07_v1:1320665-1325288(-) |	1.25
5	PVP01_1425200.1	importin beta, putative | transcript_product=importin beta, putative | location=PvP01_14_v1:1083092-1085728(-) | protein_length=878 | sequ	1
5	PVP01_0106200.1	importin-7, putative | transcript_product=importin-7, putative | location=PvP01_01_v1:325829-329578(+) | protein_length=1249 | sequence_SO	1.5
3	PVP01_0710400.1	inhibitor of cysteine proteases, putative | transcript_product=inhibitor of cysteine proteases, putative | location=PvP01_07_v1:521761-523500(-) | prote	2
3	PVP01_1011300.1	inner membrane complex protein, putative | transcript_product=inner membrane complex protein, putative | location=PvP01_10_v1:501278-502747(-) | protein	1
3	PVP01_0811100.1	inner membrane complex sub-compartment protein 1, putative | transcript_product=inner membrane complex sub-compartment protein 1, putative | location=Pv	1
5	PVP01_0823800.1	inorganic pyrophosphatase, putative | transcript_product=inorganic pyrophosphatase, putative | location=PvP01_08_v1:1059091-1060466(-) | p	2.25
3	PVP01_0719200.1	inosine-5'-monophosphate dehydrogenase, putative | transcript_product=inosine-5'-monophosphate dehydrogenase, putative | location=PvP01_07_v1:845417-846	1.33333
5	PVP01_1022200.1	inositol-3-phosphate synthase, putative | transcript_product=inositol-3-phosphate synthase, putative | location=PvP01_10_v1:938702-940763(	2.75
5	PVP01_0918900.1	insulinase, putative | transcript_product=insulinase, putative | location=PvP01_09_v1:833833-837780(+) | protein_length=1315 | sequence_SO	1.5
5	PVP01_1221800.1	isoleucine--tRNA ligase, putative | transcript_product=isoleucine--tRNA ligase, putative | location=PvP01_12_v1:864226-867846(+) | protein	3.25
3	PVP01_1146100.1	JmjC domain containing protein, putative | transcript_product=JmjC domain containing protein, putative | location=PvP01_11_v1:1964082-1966028(-) | prote	1
5	PVP01_1427800.1	karyopherin alpha, putative | transcript_product=karyopherin alpha, putative | location=PvP01_14_v1:1187458-1189095(+) | protein_length=54	1.75
4	PVP01_1009900.1	karyopherin beta, putative | transcript_product=karyopherin beta, putative | location=PvP01_10_v1:436072-439446(-) | protein_length=1124 |	3
3	PVP01_0820800.1	kinesin-8, putative | transcript_product=kinesin-8, putative | location=PvP01_08_v1:911832-915689(-) | protein_length=1285 | sequence_SO=chromosome | SO	1
5	PVP01_0216900.1	knob-associated histidine-rich protein, putative | transcript_product=knob-associated histidine-rich protein, putative | location=PvP01_02	2.5
5	PVP01_0423500.1	knob-associated histidine-rich protein, putative | transcript_product=knob-associated histidine-rich protein, putative | location=PvP01_04	3
2	PVP01_1210700.1	krox-like protein, putative | transcript_product=krox-like protein, putative | location=PvP01_12_v1:446315-448840(-) | protein_length=841 | sequence_SO=	1
1	PVP01_1210700.1	krox-like protein, putative | transcript_product=krox-like protein, putative | location=PvP01_12_v1:446315-448840(-) | protein_length=841 | sequence_SO=chromosome | SO=protein_coding	2
3	PVP01_0416600.1	KRR1 small subunit processome component, putative | transcript_product=KRR1 small subunit processome component, putative | location=PvP01_04_v1:675577-6	1.5
4	PVP01_1265900.1	KS1 protein precursor, putative | transcript_product=KS1 protein precursor, putative | location=PvP01_12_v1:2741443-2742171(+) | protein_l	3
4	PVP01_1229700.1	L-lactate dehydrogenase | transcript_product=L-lactate dehydrogenase | location=PvP01_12_v1:1184828-1185778(-) | protein_length=316 | sequ	3
3	PVP01_1229400.1	lactate dehydrogenase, putative | transcript_product=lactate dehydrogenase, putative | location=PvP01_12_v1:1177103-1178496(+) | protein_length=334 | se	1.5
2	PVP01_1318100.1	large subunit GTPase 1, putative | transcript_product=large subunit GTPase 1, putative | location=PvP01_13_v1:841539-844043(-) | protein_length=780 | sequence	1
2	PVP01_0506200.1	leucine--tRNA ligase, putative | transcript_product=leucine--tRNA ligase, putative | location=PvP01_05_v1:274417-278352(-) | protein_length=1311 | seque	1
5	PVP01_1126700.1	leucine--tRNA ligase, putative | transcript_product=leucine--tRNA ligase, putative | location=PvP01_11_v1:1181608-1185678(-) | protein_len	3
5	PVP01_0617900.1	leucine-rich repeat protein | transcript_product=leucine-rich repeat protein | location=PvP01_06_v1:733029-734520(-) | protein_length=317	1.75
5	PVP01_0207400.1	lipid/sterol:H+ symporter, putative | transcript_product=lipid/sterol:H+ symporter, putative | location=PvP01_02_v1:316611-321456(+) | pro	1.5
5	PVP01_0836500.1	lipoamide acyltransferase component of branched- chain alpha-keto acid dehydrogenase complex, putative | transcript_product=lipoamide acyl	1
5	PVP01_0405000.1	liver stage antigen 3, putative | transcript_product=liver stage antigen 3, putative | location=PvP01_04_v1:223882-232279(-) | protein_len	3
5	PVP01_0305100.1	lysine decarboxylase, putative | transcript_product=lysine decarboxylase, putative | location=PvP01_03_v1:271473-277745(-) | protein_lengt	1
5	PVP01_1204700.1	lysine--tRNA ligase, putative | transcript_product=lysine--tRNA ligase, putative | location=PvP01_12_v1:187450-189480(+) | protein_length=	2.5
3	PVP01_0110100.1	lysophospholipase, putative | transcript_product=lysophospholipase, putative | location=PvP01_01_v1:477837-478991(-) | protein_length=384 | sequence_SO=	1.5
5	PVP01_1412800.1	M1-family alanyl aminopeptidase, putative | transcript_product=M1-family alanyl aminopeptidase, putative | location=PvP01_14_v1:563290-566	2.5
5	PVP01_1260800.1	M17 leucyl aminopeptidase, putative | transcript_product=M17 leucyl aminopeptidase, putative | location=PvP01_12_v1:2506700-2508565(+) | p	2.5
5	PVP01_0731000.1	M18 aspartyl aminopeptidase, putative | transcript_product=M18 aspartyl aminopeptidase, putative | location=PvP01_07_v1:1308291-1309970(-)	2.5
5	PVP01_1447500.1	macrophage migration inhibitory factor, putative | transcript_product=macrophage migration inhibitory factor, putative | location=PvP01_14	2.5
5	PVP01_0704800.1	Maf-like protein, putative | transcript_product=Maf-like protein, putative | location=PvP01_07_v1:286622-288103(+) | protein_length=493 |	1.5
2	PVP01_1321100.1	major facilitator superfamily domain-containing protein, putative | transcript_product=major facilitator superfamily domain-containing protein, putative	1
5	PVP01_0713100.1	major facilitator superfamily-related transporter, putative | transcript_product=major facilitator superfamily-related transporter, putati	1
3	PVP01_1134800.1	major facilitator superfamily-related transporter, putative | transcript_product=major facilitator superfamily-related transporter, putative | location=	1
5	PVP01_1131000.1	malate dehydrogenase, putative | transcript_product=malate dehydrogenase, putative | location=PvP01_11_v1:1330921-1331862(-) | protein_len	2
4	PVP01_1132300.1	malate:quinone oxidoreductase, putative | transcript_product=malate:quinone oxidoreductase, putative | location=PvP01_11_v1:1385141-138677	1
4	PVP01_1435300.1	male development gene 1, putative | transcript_product=male development gene 1, putative | location=PvP01_14_v1:1491858-1492724(-) | prote	3
4	PVP01_0118400.1	mannose-6-phosphate isomerase, putative | transcript_product=mannose-6-phosphate isomerase, putative | location=PvP01_01_v1:845642-848218(	1
5	PVP01_0612400.1	merozoite capping protein 1, putative | transcript_product=merozoite capping protein 1, putative | location=PvP01_06_v1:542970-545119(-) |	3
3	PVP01_0728900.1	merozoite surface protein 1 | transcript_product=merozoite surface protein 1 | location=PvP01_07_v1:1215432-1220636(+) | protein_length=17	3
1	PVP01_0728900.1	merozoite surface protein 1 | transcript_product=merozoite surface protein 1 | location=PvP01_07_v1:1215432-1220636(+) | protein_length=1734 | sequence_SO=chromosome | SO=protein_coding	8
3	PVP01_1031000.1	merozoite surface protein 3 | transcript_product=merozoite surface protein 3 | location=PvP01_10_v1:1332979-1335525(-) | protein_length=848 | sequence_S	1
2	PVP01_1031500.1	merozoite surface protein 3 | transcript_product=merozoite surface protein 3 | location=PvP01_10_v1:1354475-1356829(-) | protein_length=784 | sequence_S	3
4	PVP01_1031600.1	merozoite surface protein 3 | transcript_product=merozoite surface protein 3 | location=PvP01_10_v1:1358155-1360860(-) | protein_length=90	2.75
1	PVP01_1031600.1	merozoite surface protein 3 | transcript_product=merozoite surface protein 3 | location=PvP01_10_v1:1358155-1360860(-) | protein_length=901 | sequence_SO=chromosome | SO=protein_coding	7
5	PVP01_1031700.1	merozoite surface protein 3 | transcript_product=merozoite surface protein 3 | location=PvP01_10_v1:1362254-1364791(-) | protein_length=84	2.25
1	PVP01_1031200.1	merozoite surface protein 3, putative | transcript_product=merozoite surface protein 3, putative | location=Transfer.PvP01_00_89.final:1-3442(+) | protein_len	2
5	PVP01_1032600.1	merozoite surface protein 8, putative | transcript_product=merozoite surface protein 8, putative | location=PvP01_10_v1:1390957-1392420(+)	2.75
4	PVP01_1446800.1	merozoite surface protein 9 | transcript_product=merozoite surface protein 9 | location=PvP01_14_v1:2020621-2023305(-) | protein_length=89	3
4	PVP01_0613800.1	merozoite TRAP-like protein, putative | transcript_product=merozoite TRAP-like protein, putative | location=PvP01_06_v1:588106-589269(+) | protein_lengt	1
5	PVP01_1314900.1	methionine aminopeptidase 2, putative | transcript_product=methionine aminopeptidase 2, putative | location=PvP01_13_v1:671447-673114(-) |	1.75
5	PVP01_0620000.1	methionine--tRNA ligase, putative | transcript_product=methionine--tRNA ligase, putative | location=PvP01_06_v1:812696-815356(+) | protein	2.5
4	PVP01_1314700.1	mitochondrial acidic protein MAM33, putative | transcript_product=mitochondrial acidic protein MAM33, putative | location=PvP01_13_v1:6662	1
1	PVP01_1314700.1	mitochondrial acidic protein MAM33, putative | transcript_product=mitochondrial acidic protein MAM33, putative | location=PvP01_13_v1:666222-666986(-) | protein_length=254 | sequence_SO=chromosome | SO=protein_coding	2
3	PVP01_1424600.1	mitochondrial ATP synthase F1, epsilon subunit, putative | transcript_product=mitochondrial ATP synthase F1, epsilon subunit, putative | l	1
2	PVP01_1217700.1	mitochondrial intermediate peptidase, putative | transcript_product=mitochondrial intermediate peptidase, putative | location=PvP01_12_v1:737817-740938(	1
5	PVP01_1301500.1	mitochondrial phosphate carrier protein, putative | transcript_product=mitochondrial phosphate carrier protein, putative | location=PvP01_	1.5
2	PVP01_1407400.1	MORN repeat protein, putative | transcript_product=MORN repeat protein, putative | location=PvP01_14_v1:349217-361465(+) | protein_length=4082 | sequenc	1
5	PVP01_0617200.1	mRNA-decapping enzyme subunit 1, putative | transcript_product=mRNA-decapping enzyme subunit 1, putative | location=PvP01_06_v1:711985-715	1.25
5	PVP01_1219400.1	MSP7-like protein | transcript_product=MSP7-like protein | location=PvP01_12_v1:795642-796577(+) | protein_length=311 | sequence_SO=chromo	2.25
5	PVP01_1219600.1	MSP7-like protein | transcript_product=MSP7-like protein | location=PvP01_12_v1:799393-800544(+) | protein_length=383 | sequence_SO=chromo	2.25
5	PVP01_1220000.1	MSP7-like protein | transcript_product=MSP7-like protein | location=PvP01_12_v1:808366-809481(+) | protein_length=371 | sequence_SO=chromo	1.5
4	PVP01_1220200.1	MSP7-like protein | transcript_product=MSP7-like protein | location=PvP01_12_v1:812404-813567(+) | protein_length=387 | sequence_SO=chromo	1
3	PVP01_1220300.1	MSP7-like protein | transcript_product=MSP7-like protein | location=PvP01_12_v1:814578-815909(+) | protein_length=443 | sequence_SO=chromosome | SO=prot	1
2	PVP01_1219700.1	MSP7-like protein | transcript_product=MSP7-like protein | location=PvP01_12_v1:814578-815909(+) | protein_length=443 | sequence_SO=chromosome | SO=protein_co	1
5	PVP01_1220400.1	MSP7-like protein | transcript_product=MSP7-like protein | location=PvP01_12_v1:817363-818496(+) | protein_length=377 | sequence_SO=chromo	2
5	PVP01_1010900.1	multidrug resistance protein 1, putative | transcript_product=multidrug resistance protein 1, putative | location=PvP01_10_v1:478739-48313	3.25
2	PVP01_1259100.1	multidrug resistance protein 2, putative | transcript_product=multidrug resistance protein 2, putative | location=PvP01_12_v1:2441482-2446	1
5	PVP01_1146700.1	MYND finger protein, putative | transcript_product=MYND finger protein, putative | location=PvP01_11_v1:1983823-1984972(-) | protein_lengt	2.25
4	PVP01_1461200.1	N-alpha-acetyltransferase 15, NatA auxiliary subunit, putative | transcript_product=N-alpha-acetyltransferase 15, NatA auxiliary subunit,	2.33333
5	PVP01_0837200.1	N-ethylmaleimide-sensitive fusion protein, putative | transcript_product=N-ethylmaleimide-sensitive fusion protein, putative | location=Pv	1
4	PVP01_1420200.1	N(2),N(2)-dimethylguanosine tRNA methyltransferase, putative | transcript_product=N(2),N(2)-dimethylguanosine tRNA methyltransferase, puta	1
5	PVP01_1314200.1	NAD(P)H-dependent glutamate synthase, putative | transcript_product=NAD(P)H-dependent glutamate synthase, putative | location=PvP01_13_v1:	1.25
5	PVP01_1332400.1	NADP-specific glutamate dehydrogenase, putative | transcript_product=NADP-specific glutamate dehydrogenase, putative | location=PvP01_13_v	1.75
4	PVP01_1127700.1	nascent polypeptide-associated complex subunit alpha, putative | transcript_product=nascent polypeptide-associated complex subunit alpha,	3
5	PVP01_0819700.1	nicotinamidase, putative | transcript_product=nicotinamidase, putative | location=PvP01_08_v1:860564-861901(-) | protein_length=445 | sequ	3.25
5	PVP01_1120400.1	nicotinate phosphoribosyltransferase, putative | transcript_product=nicotinate phosphoribosyltransferase, putative | location=PvP01_11_v1:	1.5
5	PVP01_1311100.1	non-SERCA-type Ca2+ -transporting P-ATPase, putative | transcript_product=non-SERCA-type Ca2+ -transporting P-ATPase, putative | location=	1.5
5	PVP01_1331700.1	NOT family protein, putative | transcript_product=NOT family protein, putative | location=PvP01_13_v1:1350759-1365113(-) | protein_length=	1
2	PVP01_0522000.1	nuclear cap-binding protein subunit 2, putative | transcript_product=nuclear cap-binding protein subunit 2, putative | location=PvP01_05_v1:891747-892619(+) |	1
4	PVP01_1217900.1	nuclear movement protein, putative | transcript_product=nuclear movement protein, putative | location=PvP01_12_v1:745244-746380(-) | prote	1.66667
4	PVP01_1126400.1	nuclear polyadenylated RNA-binding protein NAB2, putative | transcript_product=nuclear polyadenylated RNA-binding protein NAB2, putative |	2.33333
4	PVP01_1336600.1	nuclear transport factor 2, putative | transcript_product=nuclear transport factor 2, putative | location=PvP01_13_v1:1584882-1585697(+) |	1
5	PVP01_0933100.1	nucleic acid binding protein, putative | transcript_product=nucleic acid binding protein, putative | location=PvP01_09_v1:1418817-1419641(	2.25
4	PVP01_0808500.1	nucleolar protein 5, putative | transcript_product=nucleolar protein 5, putative | location=PvP01_08_v1:382622-384061(-) | protein_length=479 | sequence	1
5	PVP01_1205700.1	nucleoside diphosphate hydrolase, putative | transcript_product=nucleoside diphosphate hydrolase, putative | location=PvP01_12_v1:224159-2	2.25
5	PVP01_1105500.1	nucleoside diphosphate kinase, putative | transcript_product=nucleoside diphosphate kinase, putative | location=PvP01_11_v1:217615-218064(	1.25
5	PVP01_0717400.1	nucleosome assembly protein 1, putative | transcript_product=nucleosome assembly protein 1, putative | location=PvP01_07_v1:774154-775434(	3
5	PVP01_1303000.1	nucleosome assembly protein, putative | transcript_product=nucleosome assembly protein, putative | location=PvP01_13_v1:133213-134935(-) |	2.5
3	PVP01_0318100.1	Obg-like ATPase 1, putative | transcript_product=Obg-like ATPase 1, putative | location=PvP01_03_v1:768372-769833(+) | protein_length=392 | sequence_SO=	1
5	PVP01_1140100.1	ornithine aminotransferase, putative | transcript_product=ornithine aminotransferase, putative | location=PvP01_11_v1:1711685-1712929(-) |	2
4	PVP01_1467200.1	osmiophilic body protein G377, putative | transcript_product=osmiophilic body protein G377, putative | location=PvP01_14_v1:2860265-286800	3
3	PVP01_0932600.1	oxysterol-binding protein, putative | transcript_product=oxysterol-binding protein, putative | location=PvP01_09_v1:1393818-1397055(-) | protein_length=	1
4	PVP01_1336900.1	p1/s1 nuclease, putative | transcript_product=p1/s1 nuclease, putative | location=PvP01_13_v1:1595176-1596270(-) | protein_length=364 | se	2.33333
5	PVP01_0210800.1	parasite-infected erythrocyte surface protein, putative | transcript_product=parasite-infected erythrocyte surface protein, putative | loc	2.25
4	PVP01_0929800.1	parasitophorous vacuolar protein 1, putative | transcript_product=parasitophorous vacuolar protein 1, putative | location=PvP01_09_v1:1297	3
1	PVP01_1430700.1	peptidase family C50, putative | transcript_product=peptidase family C50, putative | location=PvP01_14_v1:1328328-1344272(+) | protein_length=5314 | seq	2
5	PVP01_0412600.1	peptide chain release factor subunit 1, putative | transcript_product=peptide chain release factor subunit 1, putative | location=PvP01_04	1.75
5	PVP01_0916400.1	peptidyl-prolyl cis-trans isomerase 11, putative | transcript_product=peptidyl-prolyl cis-trans isomerase 11, putative | location=PvP01_09	1.5
5	PVP01_1464500.1	peptidyl-prolyl cis-trans isomerase FKBP35, putative | transcript_product=peptidyl-prolyl cis-trans isomerase FKBP35, putative | location=	1.75
5	PVP01_0818200.1	peptidyl-prolyl cis-trans isomerase, putative | transcript_product=peptidyl-prolyl cis-trans isomerase, putative | location=PvP01_08_v1:78	3
3	PVP01_0607100.1	PHAX domain-containing protein, putative | transcript_product=PHAX domain-containing protein, putative | location=PvP01_06_v1:302162-307714(-) | protein	1.5
3	PVP01_0205300.1	phenylalanine--tRNA ligase alpha subunit, putative | transcript_product=phenylalanine--tRNA ligase alpha subunit, putative | location=PvP01_02_v1:236397	1
2	PVP01_0904800.1	phenylalanine--tRNA ligase beta subunit, putative | transcript_product=phenylalanine--tRNA ligase beta subunit, putative | location=PvP01_09_v1:293295-2	1
5	PVP01_1018600.1	phosphatidylinositol 3-kinase, putative | transcript_product=phosphatidylinositol 3-kinase, putative | location=PvP01_10_v1:826183-831486(	1
5	PVP01_1203800.1	phosphatidylinositol transfer protein, putative | transcript_product=phosphatidylinositol transfer protein, putative | location=PvP01_12_v	1.75
5	PVP01_0726400.1	phosphatidylserine decarboxylase, putative | transcript_product=phosphatidylserine decarboxylase, putative | location=PvP01_07_v1:1130124-	2.5
5	PVP01_1212000.1	phosphoenolpyruvate carboxykinase, putative | transcript_product=phosphoenolpyruvate carboxykinase, putative | location=PvP01_12_v1:534264	2.5
5	PVP01_1211800.1	phosphoethanolamine N-methyltransferase | transcript_product=phosphoethanolamine N-methyltransferase | location=PvP01_12_v1:516943-518252(	3
5	PVP01_0812600.1	phosphoglucomutase, putative | transcript_product=phosphoglucomutase, putative | location=PvP01_08_v1:533647-535428(-) | protein_length=59	2.25
5	PVP01_0721000.1	phosphoglycerate kinase, putative | transcript_product=phosphoglycerate kinase, putative | location=PvP01_07_v1:911180-912430(+) | protein	2.5
4	PVP01_0829900.1	phosphoglycerate mutase, putative | transcript_product=phosphoglycerate mutase, putative | location=PvP01_08_v1:1289044-1293222(-) | protein_length=1318	2.33333
4	PVP01_0920700.1	phosphoglycerate mutase, putative | transcript_product=phosphoglycerate mutase, putative | location=PvP01_09_v1:901992-903179(+) | protein	3
5	PVP01_1229500.1	phosphoribosylpyrophosphate synthetase | transcript_product=phosphoribosylpyrophosphate synthetase | location=PvP01_12_v1:1180732-1182036(	2.75
1	PVP01_0119800.1	PIR protein | transcript_product=PIR protein | location=PvP01_01_v1:910874-912605(+) | protein_length=484 | sequence_SO=chromosome | SO=protein_coding	2
5	PVP01_0201500.1	PIR protein | transcript_product=PIR protein | location=PvP01_02_v1:71471-73320(-) | protein_length=491 | sequence_SO=chromosome | SO=prot	1.75
5	PVP01_0201600.1	PIR protein | transcript_product=PIR protein | location=PvP01_02_v1:76202-78180(-) | protein_length=547 | sequence_SO=chromosome | SO=prot	2.5
5	PVP01_0201700.1	PIR protein | transcript_product=PIR protein | location=PvP01_02_v1:82597-84232(-) | protein_length=407 | sequence_SO=chromosome | SO=prot	3.25
5	PVP01_0201800.1	PIR protein | transcript_product=PIR protein | location=PvP01_02_v1:88922-90224(-) | protein_length=379 | sequence_SO=chromosome | SO=prot	1
5	PVP01_0201900.1	PIR protein | transcript_product=PIR protein | location=PvP01_02_v1:94373-95363(-) | protein_length=263 | sequence_SO=chromosome | SO=prot	2.75
2	PVP01_0403500.1	PIR protein | transcript_product=PIR protein | location=PvP01_04_v1:145777-148706(+) | protein_length=846 | sequence_SO=chromosome | SO=protein_coding	1
4	PVP01_0403900.1	PIR protein | transcript_product=PIR protein | location=PvP01_04_v1:166743-168716(-) | protein_length=528 | sequence_SO=chromosome | SO=pr	3
2	PVP01_0624000.1	PIR protein | transcript_product=PIR protein | location=PvP01_06_v1:993570-994772(+) | protein_length=347 | sequence_SO=chromosome | SO=protein_coding	2.5
5	PVP01_0841000.1	PIR protein | transcript_product=PIR protein | location=PvP01_08_v1:1757214-1759241(+) | protein_length=590 | sequence_SO=chromosome | SO=	1.25
5	PVP01_1272300.1	PIR protein | transcript_product=PIR protein | location=PvP01_12_v1:3066359-3067683(+) | protein_length=351 | sequence_SO=chromosome | SO=	1.25
5	PVP01_1272400.1	PIR protein | transcript_product=PIR protein | location=PvP01_12_v1:3071192-3072580(+) | protein_length=369 | sequence_SO=chromosome | SO=	2.25
1	PVP01_1471200.1	PIR protein | transcript_product=PIR protein | location=PvP01_14_v1:3051800-3053450(+) | protein_length=451 | sequence_SO=chromosome | SO=protein_coding	2
4	PVP01_0004240.1	PIR protein | transcript_product=PIR protein | location=Transfer.PvP01_00_11.final:23793-25359(+) | protein_length=397 | sequence_SO=rando	2.25
1	PVP01_0004240.1	PIR protein | transcript_product=PIR protein | location=Transfer.PvP01_00_11.final:23793-25359(+) | protein_length=397 | sequence_SO=random_sequence | SO=protein_coding	6
4	PVP01_0010640.1	PIR protein | transcript_product=PIR protein | location=Transfer.PvP01_00_157.final:2-727(+) | protein_length=199 | sequence_SO=random_seq	1.66667
1	PVP01_0005930.1	PIR protein | transcript_product=PIR protein | location=Transfer.PvP01_00_18.final:3011-4768(-) | protein_length=497 | sequence_SO=random_sequence | SO=protein_coding	2
2	PVP01_0011150.1	PIR protein | transcript_product=PIR protein | location=Transfer.PvP01_00_300.final:40760-42148(-) | protein_length=425 | sequence_SO=rand	1.5
2	PVP01_0002130.1	PIR protein | transcript_product=PIR protein | location=Transfer.PvP01_00_4.final:44290-45894(-) | protein_length=451 | sequence_SO=random_sequence | SO	2
1	PVP01_1100200.1	PIR protein | transcript_product=PIR protein | location=Transfer.PvP01_00_5.final:141807-144700(-) | protein_length=786 | sequence_SO=random_sequence | SO=pro	2
1	PVP01_0003360.1	PIR protein | transcript_product=PIR protein | location=Transfer.PvP01_00_8.final:10467-12631(+) | protein_length=597 | sequence_SO=random_sequence | SO	2
1	PVP01_0402100.1	PIR protein, pseudogene | transcript_product=PIR protein, pseudogene | location=PvP01_04_v1:83933-85213(+) | protein_length=316 | sequence_SO=chromosome | SO=	2
5	PVP01_1340900.1	plasmepsin IV, putative | transcript_product=plasmepsin IV, putative | location=PvP01_13_v1:1801248-1802600(-) | protein_length=450 | sequ	2.75
5	PVP01_0119200.1	Plasmodium exported protein (PHIST), unknown function | transcript_product=Plasmodium exported protein (PHIST), unknown function | locatio	3.25
5	PVP01_0202600.1	Plasmodium exported protein (PHIST), unknown function | transcript_product=Plasmodium exported protein (PHIST), unknown function | locatio	3
5	PVP01_0503800.1	Plasmodium exported protein (PHIST), unknown function | transcript_product=Plasmodium exported protein (PHIST), unknown function | locatio	3.25
5	PVP01_0504000.1	Plasmodium exported protein (PHIST), unknown function | transcript_product=Plasmodium exported protein (PHIST), unknown function | locatio	2
5	PVP01_0601500.1	Plasmodium exported protein (PHIST), unknown function | transcript_product=Plasmodium exported protein (PHIST), unknown function | locatio	2.75
5	PVP01_0808600.1	Plasmodium exported protein (PHIST), unknown function | transcript_product=Plasmodium exported protein (PHIST), unknown function | locatio	1.25
5	PVP01_0838200.1	Plasmodium exported protein (PHIST), unknown function | transcript_product=Plasmodium exported protein (PHIST), unknown function | locatio	1.5
5	PVP01_1471900.1	Plasmodium exported protein (PHIST), unknown function | transcript_product=Plasmodium exported protein (PHIST), unknown function | locatio	1.5
4	PVP01_0001440.1	Plasmodium exported protein (PHIST), unknown function | transcript_product=Plasmodium exported protein (PHIST), unknown function | locatio	3
4	PVP01_0422800.1	Plasmodium exported protein (PHIST), unknown function | transcript_product=Plasmodium exported protein (PHIST), unknown function | locatio	3
4	PVP01_0601700.1	Plasmodium exported protein (PHIST), unknown function | transcript_product=Plasmodium exported protein (PHIST), unknown function | locatio	1.33333
4	PVP01_0623000.1	Plasmodium exported protein (PHIST), unknown function | transcript_product=Plasmodium exported protein (PHIST), unknown function | locatio	2
3	PVP01_0601600.1	Plasmodium exported protein (PHIST), unknown function | transcript_product=Plasmodium exported protein (PHIST), unknown function | location=PvP01_06_v1:	1
5	PVP01_0119400.1	Plasmodium exported protein, unknown function | transcript_product=Plasmodium exported protein, unknown function | location=PvP01_01_v1:89	2.25
5	PVP01_0119600.1	Plasmodium exported protein, unknown function | transcript_product=Plasmodium exported protein, unknown function | location=PvP01_01_v1:90	1
4	PVP01_0216700.1	Plasmodium exported protein, unknown function | transcript_product=Plasmodium exported protein, unknown function | location=PvP01_02_v1:71	3
4	PVP01_0300700.1	Plasmodium exported protein, unknown function | transcript_product=Plasmodium exported protein, unknown function | location=PvP01_03_v1:44	3
3	PVP01_0405100.1	Plasmodium exported protein, unknown function | transcript_product=Plasmodium exported protein, unknown function | location=PvP01_04_v1:237259-238164(-)	1
4	PVP01_0423000.1	Plasmodium exported protein, unknown function | transcript_product=Plasmodium exported protein, unknown function | location=PvP01_04_v1:93	3
5	PVP01_0600900.1	Plasmodium exported protein, unknown function | transcript_product=Plasmodium exported protein, unknown function | location=PvP01_06_v1:39	1.75
5	PVP01_0601200.1	Plasmodium exported protein, unknown function | transcript_product=Plasmodium exported protein, unknown function | location=PvP01_06_v1:54	3.25
4	PVP01_0623100.1	Plasmodium exported protein, unknown function | transcript_product=Plasmodium exported protein, unknown function | location=PvP01_06_v1:94	3
3	PVP01_0623500.1	Plasmodium exported protein, unknown function | transcript_product=Plasmodium exported protein, unknown function | location=PvP01_06_v1:96	1.66667
5	PVP01_0735000.1	Plasmodium exported protein, unknown function | transcript_product=Plasmodium exported protein, unknown function | location=PvP01_07_v1:14	2.75
5	PVP01_0735200.1	Plasmodium exported protein, unknown function | transcript_product=Plasmodium exported protein, unknown function | location=PvP01_07_v1:14	2
3	PVP01_0838100.1	Plasmodium exported protein, unknown function | transcript_product=Plasmodium exported protein, unknown function | location=PvP01_08_v1:16	1.33333
5	PVP01_0801100.1	Plasmodium exported protein, unknown function | transcript_product=Plasmodium exported protein, unknown function | location=PvP01_08_v1:57	2.25
5	PVP01_0801200.1	Plasmodium exported protein, unknown function | transcript_product=Plasmodium exported protein, unknown function | location=PvP01_08_v1:65	2.5
4	PVP01_0801500.1	Plasmodium exported protein, unknown function | transcript_product=Plasmodium exported protein, unknown function | location=PvP01_08_v1:78	1
5	PVP01_0801600.1	Plasmodium exported protein, unknown function | transcript_product=Plasmodium exported protein, unknown function | location=PvP01_08_v1:83	2.5
3	PVP01_1034100.1	Plasmodium exported protein, unknown function | transcript_product=Plasmodium exported protein, unknown function | location=PvP01_10_v1:14	1
5	PVP01_1147400.1	Plasmodium exported protein, unknown function | transcript_product=Plasmodium exported protein, unknown function | location=PvP01_11_v1:20	2.5
5	PVP01_1147600.1	Plasmodium exported protein, unknown function | transcript_product=Plasmodium exported protein, unknown function | location=PvP01_11_v1:20	1.5
4	PVP01_1147500.1	Plasmodium exported protein, unknown function | transcript_product=Plasmodium exported protein, unknown function | location=PvP01_11_v1:20	2.33333
5	PVP01_1101300.1	Plasmodium exported protein, unknown function | transcript_product=Plasmodium exported protein, unknown function | location=PvP01_11_v1:62	3.25
5	PVP01_1271400.1	Plasmodium exported protein, unknown function | transcript_product=Plasmodium exported protein, unknown function | location=PvP01_12_v1:30	3.25
5	PVP01_1271600.1	Plasmodium exported protein, unknown function | transcript_product=Plasmodium exported protein, unknown function | location=PvP01_12_v1:30	1.25
5	PVP01_1201600.1	Plasmodium exported protein, unknown function | transcript_product=Plasmodium exported protein, unknown function | location=PvP01_12_v1:60	2.5
4	PVP01_1402200.1	Plasmodium exported protein, unknown function | transcript_product=Plasmodium exported protein, unknown function | location=PvP01_14_v1:10	1
4	PVP01_1402700.1	Plasmodium exported protein, unknown function | transcript_product=Plasmodium exported protein, unknown function | location=PvP01_14_v1:12	2.5
1	PVP01_1402700.1	Plasmodium exported protein, unknown function | transcript_product=Plasmodium exported protein, unknown function | location=PvP01_14_v1:129063-130180(-) | protein_length=291 | sequence_SO=chromosome | SO=protein_coding	6
5	PVP01_1402800.1	Plasmodium exported protein, unknown function | transcript_product=Plasmodium exported protein, unknown function | location=PvP01_14_v1:13	2.5
5	PVP01_1400700.1	Plasmodium exported protein, unknown function | transcript_product=Plasmodium exported protein, unknown function | location=PvP01_14_v1:26	2.5
5	PVP01_1469700.1	Plasmodium exported protein, unknown function | transcript_product=Plasmodium exported protein, unknown function | location=PvP01_14_v1:29	1
5	PVP01_1470000.1	Plasmodium exported protein, unknown function | transcript_product=Plasmodium exported protein, unknown function | location=PvP01_14_v1:29	2.5
5	PVP01_1470200.1	Plasmodium exported protein, unknown function | transcript_product=Plasmodium exported protein, unknown function | location=PvP01_14_v1:30	2.25
4	PVP01_1471500.1	Plasmodium exported protein, unknown function | transcript_product=Plasmodium exported protein, unknown function | location=PvP01_14_v1:30	2
4	PVP01_1401600.1	Plasmodium exported protein, unknown function | transcript_product=Plasmodium exported protein, unknown function | location=PvP01_14_v1:71	3
5	PVP01_1402100.1	Plasmodium exported protein, unknown function | transcript_product=Plasmodium exported protein, unknown function | location=PvP01_14_v1:96	3.25
4	PVP01_0004300.1	Plasmodium exported protein, unknown function | transcript_product=Plasmodium exported protein, unknown function | location=Transfer.PvP01	1.33333
2	PVP01_1111100.1	poly(A)-binding protein, putative | transcript_product=poly(A)-binding protein, putative | location=PvP01_11_v1:447981-450642(+) | protein_length=392 |	1
5	PVP01_0908100.1	polyadenylate-binding protein-interacting protein 1, putative | transcript_product=polyadenylate-binding protein-interacting protein 1, pu	2.5
5	PVP01_1442500.1	polyadenylate-binding protein, putative | transcript_product=polyadenylate-binding protein, putative | location=PvP01_14_v1:1852026-185468	2.5
5	PVP01_1142400.1	polypyrimidine tract-binding protein, putative | transcript_product=polypyrimidine tract-binding protein, putative | location=PvP01_11_v1:	1
5	PVP01_1311000.1	polyubiquitin 5, putative | transcript_product=polyubiquitin 5, putative | location=PvP01_13_v1:513368-514321(+) | protein_length=153 | se	3.25
5	PVP01_0811900.1	PRE-binding protein, putative | transcript_product=PRE-binding protein, putative | location=PvP01_08_v1:507941-510898(+) | protein_length=	2.5
5	PVP01_0831600.1	pre-mRNA-processing factor 19, putative | transcript_product=pre-mRNA-processing factor 19, putative | location=PvP01_08_v1:1360571-136206	2.75
3	PVP01_0531000.1	pre-mRNA-splicing helicase BRR2, putative | transcript_product=pre-mRNA-splicing helicase BRR2, putative | location=PvP01_05_v1:1316973-1325027(+) | pro	1
3	PVP01_0314200.1	prefoldin subunit 3, putative | transcript_product=prefoldin subunit 3, putative | location=PvP01_03_v1:647065-648598(+) | protein_length=189 | sequence	1
5	PVP01_0928900.1	prefoldin subunit 5, putative | transcript_product=prefoldin subunit 5, putative | location=PvP01_09_v1:1266502-1267587(-) | protein_lengt	1.5
5	PVP01_0730900.1	profilin, putative | transcript_product=profilin, putative | location=PvP01_07_v1:1306278-1307481(+) | protein_length=173 | sequence_SO=ch	2.75
5	PVP01_1110100.1	proliferating cell nuclear antigen 1, putative | transcript_product=proliferating cell nuclear antigen 1, putative | location=PvP01_11_v1:	3
5	PVP01_1321000.1	proliferation-associated protein 2g4, putative | transcript_product=proliferation-associated protein 2g4, putative | location=PvP01_13_v1:	2.75
5	PVP01_1432600.1	proline--tRNA ligase, putative | transcript_product=proline--tRNA ligase, putative | location=PvP01_14_v1:1417838-1420135(-) | protein_len	2.5
5	PVP01_0505000.1	prolyl 4-hydroxylase subunit alpha, putative | transcript_product=prolyl 4-hydroxylase subunit alpha, putative | location=PvP01_05_v1:2320	1.5
3	PVP01_1269700.1	proteasome subunit alpha type-1, putative | transcript_product=proteasome subunit alpha type-1, putative | location=PvP01_12_v1:2930328-2931567(+) | pro	1
5	PVP01_1140400.1	proteasome subunit alpha type-2, putative | transcript_product=proteasome subunit alpha type-2, putative | location=PvP01_11_v1:1723452-17	2.75
5	PVP01_0823100.1	proteasome subunit alpha type-3, putative | transcript_product=proteasome subunit alpha type-3, putative | location=PvP01_08_v1:1038808-10	3.25
5	PVP01_1117900.1	proteasome subunit alpha type-4, putative | transcript_product=proteasome subunit alpha type-4, putative | location=PvP01_11_v1:758711-759	3.25
5	PVP01_0213100.1	proteasome subunit alpha type-5, putative | transcript_product=proteasome subunit alpha type-5, putative | location=PvP01_02_v1:548876-550	3
4	PVP01_0112900.1	proteasome subunit alpha type-6, putative | transcript_product=proteasome subunit alpha type-6, putative | location=PvP01_01_v1:585236-586	1.33333
5	PVP01_1117800.1	proteasome subunit alpha type-7, putative | transcript_product=proteasome subunit alpha type-7, putative | location=PvP01_11_v1:755452-756	2
3	PVP01_1015600.1	proteasome subunit beta type-1, putative | transcript_product=proteasome subunit beta type-1, putative | location=PvP01_10_v1:702214-703680(+) | protein	1.5
5	PVP01_0206900.1	proteasome subunit beta type-3, putative | transcript_product=proteasome subunit beta type-3, putative | location=PvP01_02_v1:287397-28862	2.5
5	PVP01_0116400.1	proteasome subunit beta type-4, putative | transcript_product=proteasome subunit beta type-4, putative | location=PvP01_01_v1:743975-74489	2.75
4	PVP01_0811500.1	proteasome subunit beta type-5, putative | transcript_product=proteasome subunit beta type-5, putative | location=PvP01_08_v1:492259-49308	1
5	PVP01_0730500.1	proteasome subunit beta type-6, putative | transcript_product=proteasome subunit beta type-6, putative | location=PvP01_07_v1:1291584-1292	3
4	PVP01_1226300.1	proteasome subunit beta type-7, putative | transcript_product=proteasome subunit beta type-7, putative | location=PvP01_12_v1:1033108-1033920(-) | prote	1.33333
4	PVP01_1111000.1	protein arginine N-methyltransferase 5, putative | transcript_product=protein arginine N-methyltransferase 5, putative | location=PvP01_11	1.66667
4	PVP01_0506500.1	protein disulfide isomerase, putative | transcript_product=protein disulfide isomerase, putative | location=PvP01_05_v1:285877-287443(+) |	3
5	PVP01_1122000.1	protein DJ-1, putative | transcript_product=protein DJ-1, putative | location=PvP01_11_v1:978176-979083(+) | protein_length=189 | sequence	2.75
4	PVP01_0922300.1	protein GCN20, putative | transcript_product=protein GCN20, putative | location=PvP01_09_v1:964795-967173(+) | protein_length=792 | sequen	1.66667
5	PVP01_0517800.1	protein kinase c inhibitor-like protein, putative | transcript_product=protein kinase c inhibitor-like protein, putative | location=PvP01_	2.5
1	PVP01_1030400.1	protein kinase, putative | transcript_product=protein kinase, putative | location=PvP01_10_v1:1310556-1312934(+) | protein_length=792 | sequence_SO=chromosome	2
5	PVP01_0820200.1	protein phosphatase inhibitor 2, putative | transcript_product=protein phosphatase inhibitor 2, putative | location=PvP01_08_v1:888527-889	1
5	PVP01_0939500.1	protein phosphatase PPM2, putative | transcript_product=protein phosphatase PPM2, putative | location=PvP01_09_v1:1702099-1704717(+) | pro	2.75
5	PVP01_0935900.1	protein phosphatase PPM8, putative | transcript_product=protein phosphatase PPM8, putative | location=PvP01_09_v1:1541539-1544097(-) | pro	2.25
5	PVP01_1308000.1	protein phosphatase, putative | transcript_product=protein phosphatase, putative | location=PvP01_13_v1:371894-376309(+) | protein_length=	1.75
4	PVP01_1332800.1	protein SEY1, putative | transcript_product=protein SEY1, putative | location=PvP01_13_v1:1412372-1415041(+) | protein_length=889 | sequence_SO=chromoso	3
4	PVP01_0411800.1	protein SIS1, putative | transcript_product=protein SIS1, putative | location=PvP01_04_v1:474978-476353(-) | protein_length=328 | sequence	1.33333
5	PVP01_1448900.1	protein transport protein SEC13, putative | transcript_product=protein transport protein SEC13, putative | location=PvP01_14_v1:2118685-21	3
5	PVP01_0511700.1	protein transport protein SEC23, putative | transcript_product=protein transport protein SEC23, putative | location=PvP01_05_v1:503388-505	2.25
2	PVP01_1110900.1	protein transport protein Sec24A, putative | transcript_product=protein transport protein Sec24A, putative | location=PvP01_11_v1:434668-438328(-) | pro	1
2	PVP01_0304500.1	protein transport protein Sec24B, putative | transcript_product=protein transport protein Sec24B, putative | location=PvP01_03_v1:232747-238147(-) | pro	1
5	PVP01_0410800.1	protein transport protein SEC31, putative | transcript_product=protein transport protein SEC31, putative | location=PvP01_04_v1:441819-446	1.25
4	PVP01_1208700.1	protein transport protein SEC61 subunit alpha, putative | transcript_product=protein transport protein SEC61 subunit alpha, putative | loc	1.66667
5	PVP01_1264100.1	protein transport protein SEC7, putative | transcript_product=protein transport protein SEC7, putative | location=PvP01_12_v1:2646612-2655	2.5
5	PVP01_1020600.1	purine nucleoside phosphorylase, putative | transcript_product=purine nucleoside phosphorylase, putative | location=PvP01_10_v1:890071-890	1.75
5	PVP01_1128300.1	pyridoxine biosynthesis protein PDX1, putative | transcript_product=pyridoxine biosynthesis protein PDX1, putative | location=PvP01_11_v1:	2.5
5	PVP01_0916800.1	pyridoxine biosynthesis protein PDX2, putative | transcript_product=pyridoxine biosynthesis protein PDX2, putative | location=PvP01_09_v1:	1.5
5	PVP01_1114000.1	pyrroline carboxylate reductase, putative | transcript_product=pyrroline carboxylate reductase, putative | location=PvP01_11_v1:604024-605	3
5	PVP01_1122700.1	pyruvate kinase, putative | transcript_product=pyruvate kinase, putative | location=PvP01_11_v1:1002220-1004510(-) | protein_length=511 |	3
4	PVP01_1459900.1	rab GDP dissociation inhibitor beta, putative | transcript_product=rab GDP dissociation inhibitor beta, putative | location=PvP01_14_v1:26	2.33333
1	PVP01_1238900.1	rab GTPase activator, putative | transcript_product=rab GTPase activator, putative | location=PvP01_12_v1:1558381-1563892(-) | protein_length=1661 | sequence_	2
4	PVP01_1118300.1	Ran-binding protein, putative | transcript_product=Ran-binding protein, putative | location=PvP01_11_v1:768969-772499(-) | protein_length=	1
4	PVP01_0529000.1	ran-specific GTPase-activating protein 1, putative | transcript_product=ran-specific GTPase-activating protein 1, putative | location=PvP0	2.33333
1	PVP01_1331500.1	rap guanine nucleotide exchange factor, putative | transcript_product=rap guanine nucleotide exchange factor, putative | location=PvP01_13_v1:1333051-1344140(	3
2	PVP01_1021300.1	ras-related protein Rab-1B, putative | transcript_product=ras-related protein Rab-1B, putative | location=PvP01_10_v1:912112-913699(-) | protein_length=	1
2	PVP01_1449300.1	ras-related protein Rab-2, putative | transcript_product=ras-related protein Rab-2, putative | location=PvP01_14_v1:2135325-2136787(+) | protein_length=	1
5	PVP01_0507600.1	receptor for activated c kinase, putative | transcript_product=receptor for activated c kinase, putative | location=PvP01_05_v1:335035-336	2.5
1	PVP01_0111900.1	regulator of chromosome condensation, putative | transcript_product=regulator of chromosome condensation, putative | location=PvP01_01_v1:546578-548638(+) | p	3
2	PVP01_0718300.1	regulator of chromosome condensation, putative | transcript_product=regulator of chromosome condensation, putative | location=PvP01_07_v1:805045-812808(	1
2	PVP01_0805200.1	regulator of nonsense transcripts 1, putative | transcript_product=regulator of nonsense transcripts 1, putative | location=PvP01_08_v1:236900-241564(-) | pro	1
5	PVP01_0405400.1	replication factor C subunit 1, putative | transcript_product=replication factor C subunit 1, putative | location=PvP01_04_v1:248395-25123	3
1	PVP01_0701200.1	reticulocyte binding protein 1a | transcript_product=reticulocyte binding protein 1a | location=PvP01_07_v1:71450-80153(-) | protein_length=2833 | seque	2
5	PVP01_1108100.1	reticulon-like protein, putative | transcript_product=reticulon-like protein, putative | location=PvP01_11_v1:321602-322144(-) | protein_l	2
5	PVP01_0812300.1	rhoptry associated adhesin, putative | transcript_product=rhoptry associated adhesin, putative | location=PvP01_08_v1:525093-526201(+) | p	1.5
3	PVP01_1255000.1	rhoptry neck protein 2 | transcript_product=rhoptry neck protein 2 | location=PvP01_12_v1:2244999-2251655(-) | protein_length=2218 | seque	2
5	PVP01_1469200.1	rhoptry neck protein 3, putative | transcript_product=rhoptry neck protein 3, putative | location=PvP01_14_v1:2934285-2942685(-) | protein	2.75
5	PVP01_0916600.1	rhoptry neck protein 4 | transcript_product=rhoptry neck protein 4 | location=PvP01_09_v1:744059-746709(-) | protein_length=757 | sequence	2
5	PVP01_0517600.1	rhoptry neck protein 5 | transcript_product=rhoptry neck protein 5 | location=PvP01_05_v1:735100-743082(+) | protein_length=1158 | sequenc	2.5
1	PVP01_1105600.1	rhoptry protein RHOP148, putative | transcript_product=rhoptry protein RHOP148, putative | location=PvP01_11_v1:221547-224942(+) | protein_length=1131 | seque	2
5	PVP01_0107500.1	rhoptry-associated membrane antigen, putative | transcript_product=rhoptry-associated membrane antigen, putative | location=PvP01_01_v1:37	3.25
5	PVP01_1338500.1	rhoptry-associated protein 1 | transcript_product=rhoptry-associated protein 1 | location=PvP01_13_v1:1660431-1662365(-) | protein_length=	3
5	PVP01_1033400.1	rhoptry-associated protein 2 | transcript_product=rhoptry-associated protein 2 | location=PvP01_10_v1:1419394-1420596(+) | protein_length=	1
5	PVP01_1312300.1	ribonucleoside-diphosphate reductase large subunit, putative | transcript_product=ribonucleoside-diphosphate reductase large subunit, puta	3.25
4	PVP01_0405600.1	ribosome associated membrane protein RAMP4, putative | transcript_product=ribosome associated membrane protein RAMP4, putative | location=PvP01_04_v1:25	1
2	PVP01_1343000.1	ribosome biogenesis protein BOP1, putative | transcript_product=ribosome biogenesis protein BOP1, putative | location=PvP01_13_v1:1892863-1896421(+) | p	1.5
5	PVP01_1338000.1	ribosome maturation protein SBDS, putative | transcript_product=ribosome maturation protein SBDS, putative | location=PvP01_13_v1:1641906-	2.5
4	PVP01_1009500.1	ribosome-interacting GTPase 1, putative | transcript_product=ribosome-interacting GTPase 1, putative | location=PvP01_10_v1:422852-423949(	1.66667
5	PVP01_0119500.1	ring-exported protein 3, putative | transcript_product=ring-exported protein 3, putative | location=PvP01_01_v1:897799-899011(+) | protein	3
2	PVP01_0934600.1	RNA (uracil-5-)methyltransferase, putative | transcript_product=RNA (uracil-5-)methyltransferase, putative | location=PvP01_09_v1:1471678-1474373(+) | p	2.5
2	PVP01_1022500.1	RNA pseudouridylate synthase, putative | transcript_product=RNA pseudouridylate synthase, putative | location=PvP01_10_v1:945202-979587(-) | protein_len	1.5
2	PVP01_1427500.1	RNA-binding protein (U1 snRNP-like), putative | transcript_product=RNA-binding protein (U1 snRNP-like), putative | location=PvP01_14_v1:1173825-1174547(	1
5	PVP01_0319600.1	RNA-binding protein, putative | transcript_product=RNA-binding protein, putative | location=PvP01_03_v1:811055-815704(-) | protein_length=	1
3	PVP01_0722400.1	RNA-binding protein, putative | transcript_product=RNA-binding protein, putative | location=PvP01_07_v1:965522-966980(-) | protein_length=	1
1	PVP01_0802200.1	RNA-binding protein, putative | transcript_product=RNA-binding protein, putative | location=PvP01_08_v1:116660-119781(+) | protein_length=328 | sequence_SO=ch	2
5	PVP01_0804100.1	RNA-binding protein, putative | transcript_product=RNA-binding protein, putative | location=PvP01_08_v1:204679-207276(-) | protein_length=	2.25
5	PVP01_0820700.1	RNA-binding protein, putative | transcript_product=RNA-binding protein, putative | location=PvP01_08_v1:909033-910367(-) | protein_length=	1
1	PVP01_1145800.1	RNA-binding protein, putative | transcript_product=RNA-binding protein, putative | location=PvP01_11_v1:1955800-1957236(+) | protein_length=478 | sequence_SO=chromosome | SO=protein_coding	2
3	PVP01_1120100.1	RNA-binding protein, putative | transcript_product=RNA-binding protein, putative | location=PvP01_11_v1:868106-870118(-) | protein_length=670 | sequence	1
4	PVP01_1342900.1	RNA-binding protein, putative | transcript_product=RNA-binding protein, putative | location=PvP01_13_v1:1888410-1891645(-) | protein_length=1020 | seque	1.33333
5	PVP01_1427700.1	RNA-binding protein, putative | transcript_product=RNA-binding protein, putative | location=PvP01_14_v1:1180438-1183776(+) | protein_lengt	3
2	PVP01_1421700.1	RNA-binding protein, putative | transcript_product=RNA-binding protein, putative | location=PvP01_14_v1:939195-940065(-) | protein_length=124 | sequence_SO=ch	1
3	PVP01_1320000.1	rRNA (adenosine-2'-O-)-methyltransferase, putative | transcript_product=rRNA (adenosine-2'-O-)-methyltransferase, putative | location=PvP01_13_v1:904395	1
4	PVP01_1109800.1	RuvB-like helicase 3, putative | transcript_product=RuvB-like helicase 3, putative | location=PvP01_11_v1:391883-393334(+) | protein_lengt	1
2	PVP01_0618200.1	S-adenosylmethionine decarboxylase/ornithine decarboxylase, putative | transcript_product=S-adenosylmethionine decarboxylase/ornithine decarboxylase, putative	1
5	PVP01_0720700.1	S-adenosylmethionine synthetase, putative | transcript_product=S-adenosylmethionine synthetase, putative | location=PvP01_07_v1:900508-901	2
5	PVP01_0619100.1	Sec1 family protein, putative | transcript_product=Sec1 family protein, putative | location=PvP01_06_v1:784912-786885(-) | protein_length=	1.75
2	PVP01_1119600.1	sec14-like cytosolic factor or phosphatidylinositol/phosphatidylcholine transfer protein, putative | transcript_product=sec14-like cytosolic factor or p	1
3	PVP01_0317400.1	secreted ookinete protein, putative | transcript_product=secreted ookinete protein, putative | location=PvP01_03_v1:751249-752679(+) | protein_length=47	1
5	PVP01_1453700.1	serine hydroxymethyltransferase | transcript_product=serine hydroxymethyltransferase | location=PvP01_14_v1:2344417-2346084(+) | protein_l	1.5
5	PVP01_0313500.1	serine--tRNA ligase, putative | transcript_product=serine--tRNA ligase, putative | location=PvP01_03_v1:582157-584055(-) | protein_length=	1.25
5	PVP01_0417700.1	serine-repeat antigen (SERA) | transcript_product=serine-repeat antigen (SERA) | location=PvP01_04_v1:729808-733689(+) | protein_length=11	2.25
5	PVP01_0417800.1	serine-repeat antigen (SERA) | transcript_product=serine-repeat antigen (SERA) | location=PvP01_04_v1:735198-738811(+) | protein_length=10	2.75
5	PVP01_0417900.1	serine-repeat antigen (SERA) | transcript_product=serine-repeat antigen (SERA) | location=PvP01_04_v1:740115-743913(+) | protein_length=10	1.5
4	PVP01_0417100.1	serine-repeat antigen 1 (SERA) | transcript_product=serine-repeat antigen 1 (SERA) | location=PvP01_04_v1:701056-704768(+) | protein_lengt	1.33333
5	PVP01_0417000.1	serine-repeat antigen 3 (SERA) | transcript_product=serine-repeat antigen 3 (SERA) | location=PvP01_04_v1:696338-700113(+) | protein_lengt	2.75
5	PVP01_0416900.1	serine-repeat antigen 4 (SERA) | transcript_product=serine-repeat antigen 4 (SERA) | location=PvP01_04_v1:690308-694235(+) | protein_lengt	2.75
5	PVP01_0417300.1	serine-repeat antigen 4 (SERA) | transcript_product=serine-repeat antigen 4 (SERA) | location=PvP01_04_v1:711606-715603(+) | protein_lengt	2.25
4	PVP01_0417400.1	serine-repeat antigen 4 (SERA) | transcript_product=serine-repeat antigen 4 (SERA) | location=PvP01_04_v1:716752-720324(+) | protein_lengt	1.75
4	PVP01_0417200.1	serine-repeat antigen 5 (SERA) | transcript_product=serine-repeat antigen 5 (SERA) | location=PvP01_04_v1:705835-709431(+) | protein_lengt	3
5	PVP01_0417600.1	serine-repeat antigen 5 (SERA) | transcript_product=serine-repeat antigen 5 (SERA) | location=PvP01_04_v1:724965-728614(+) | protein_lengt	2.75
5	PVP01_1016700.1	serine/arginine-rich splicing factor 1, putative | transcript_product=serine/arginine-rich splicing factor 1, putative | location=PvP01_10	1.5
3	PVP01_1030600.1	serine/arginine-rich splicing factor 12, putative | transcript_product=serine/arginine-rich splicing factor 12, putative | location=PvP01_10_v1:1320761-	1
3	PVP01_0607600.1	serine/arginine-rich splicing factor 4, putative | transcript_product=serine/arginine-rich splicing factor 4, putative | location=PvP01_06_v1:341135-343	1
1	PVP01_0511300.1	serine/threonine protein kinase VPS15, putative | transcript_product=serine/threonine protein kinase VPS15, putative | location=PvP01_05_v1:488047-492047(+) |	2
5	PVP01_1116400.1	serine/threonine protein phosphatase 5, putative | transcript_product=serine/threonine protein phosphatase 5, putative | location=PvP01_11	1.5
5	PVP01_1334500.1	serine/threonine protein phosphatase PP1, putative | transcript_product=serine/threonine protein phosphatase PP1, putative | location=PvP0	2.5
4	PVP01_1242200.1	serine/threonine protein phosphatase UIS2, putative | transcript_product=serine/threonine protein phosphatase UIS2, putative | location=Pv	2.66667
3	PVP01_0303200.1	SET domain protein, putative | transcript_product=SET domain protein, putative | location=PvP01_03_v1:165049-169599(+) | protein_length=1451 | sequence_	1
4	PVP01_0305600.1	sexual stage antigen s16, putative | transcript_product=sexual stage antigen s16, putative | location=PvP01_03_v1:295918-296340(+) | prote	2.33333
5	PVP01_0702800.1	signal peptidase complex subunit 3, putative | transcript_product=signal peptidase complex subunit 3, putative | location=PvP01_07_v1:1687	1.5
5	PVP01_1315900.1	signal peptidase complex subunit SPC1, putative | transcript_product=signal peptidase complex subunit SPC1, putative | location=PvP01_13_v	1
3	PVP01_1249900.1	signal peptide peptidase, putative | transcript_product=signal peptide peptidase, putative | location=PvP01_12_v1:2035157-2037914(+) | protein_length=41	1
5	PVP01_1256900.1	signal recognition particle subunit SRP54, putative | transcript_product=signal recognition particle subunit SRP54, putative | location=Pv	2
3	PVP01_1127600.1	signal recognition particle subunit SRP68, putative | transcript_product=signal recognition particle subunit SRP68, putative | location=PvP01_11_v1:1210	1
4	PVP01_0806500.1	single-strand telomeric DNA-binding protein GBP2, putative | transcript_product=single-strand telomeric DNA-binding protein GBP2, putative	3
5	PVP01_1033600.1	skeleton-binding protein 1, putative | transcript_product=skeleton-binding protein 1, putative | location=PvP01_10_v1:1427209-1427919(-) |	3
5	PVP01_0526200.1	small GTP-binding protein sar1, putative | transcript_product=small GTP-binding protein sar1, putative | location=PvP01_05_v1:1058972-1059	2.75
3	PVP01_0926200.1	small nuclear ribonucleoprotein Sm D1, putative | transcript_product=small nuclear ribonucleoprotein Sm D1, putative | location=PvP01_09_v1:1161102-1161	1
3	PVP01_0406500.1	small nuclear ribonucleoprotein Sm D2, putative | transcript_product=small nuclear ribonucleoprotein Sm D2, putative | location=PvP01_04_v1:276288-27682	1
5	PVP01_0708300.1	small nuclear ribonucleoprotein Sm D3, putative | transcript_product=small nuclear ribonucleoprotein Sm D3, putative | location=PvP01_07_v	2.5
3	PVP01_1106300.1	SNARE associated Golgi protein, putative | transcript_product=SNARE associated Golgi protein, putative | location=PvP01_11_v1:255631-25733	1
5	PVP01_1124900.1	SNF2 helicase, putative | transcript_product=SNF2 helicase, putative | location=PvP01_11_v1:1081518-1090322(-) | protein_length=2934 | seq	1.5
5	PVP01_1213900.1	sodium-dependent phosphate transporter, putative | transcript_product=sodium-dependent phosphate transporter, putative | location=PvP01_12	1
5	PVP01_1255200.1	sortilin, putative | transcript_product=sortilin, putative | location=PvP01_12_v1:2259905-2263088(-) | protein_length=898 | sequence_SO=ch	1.5
5	PVP01_0929700.1	spermidine synthase, putative | transcript_product=spermidine synthase, putative | location=PvP01_09_v1:1293398-1294830(+) | protein_lengt	1
5	PVP01_1232900.1	splicing factor 1, putative | transcript_product=splicing factor 1, putative | location=PvP01_12_v1:1323265-1326509(-) | protein_length=10	1.5
5	PVP01_1269400.1	splicing factor 3A subunit 1, putative | transcript_product=splicing factor 3A subunit 1, putative | location=PvP01_12_v1:2919119-2921002(	1.5
4	PVP01_0723200.1	splicing factor 3A subunit 3, putative | transcript_product=splicing factor 3A subunit 3, putative | location=PvP01_07_v1:1004899-1006794(	1
3	PVP01_0831300.1	splicing factor 3B subunit 1, putative | transcript_product=splicing factor 3B subunit 1, putative | location=PvP01_08_v1:1351609-1355691(	1
5	PVP01_1238000.1	splicing factor U2AF large subunit, putative | transcript_product=splicing factor U2AF large subunit, putative | location=PvP01_12_v1:1499	2.75
5	PVP01_0924500.1	splicing factor, putative | transcript_product=splicing factor, putative | location=PvP01_09_v1:1093719-1094447(+) | protein_length=145 |	1
2	PVP01_0504400.1	sporozoite invasion-associated protein 2, putative | transcript_product=sporozoite invasion-associated protein 2, putative | location=PvP01_05_v1:191739	1
3	PVP01_0927300.1	steryl ester hydrolase, putative | transcript_product=steryl ester hydrolase, putative | location=PvP01_09_v1:1198757-1201204(-) | protein_length=815 |	1
5	PVP01_0801700.1	STP1 protein | transcript_product=STP1 protein | location=PvP01_08_v1:90326-91903(+) | protein_length=448 | sequence_SO=chromosome | SO=pr	3
5	PVP01_0706200.1	subunit of proteaseome activator complex, putative | transcript_product=subunit of proteaseome activator complex, putative | location=PvP0	2.25
2	PVP01_1317800.1	succinyl-CoA ligase [ADP-forming] subunit beta, putative | transcript_product=succinyl-CoA ligase [ADP-forming] subunit beta, putative | location=PvP01_13_v1:	2
5	PVP01_0909300.1	succinyl-CoA synthetase alpha subunit, putative | transcript_product=succinyl-CoA synthetase alpha subunit, putative | location=PvP01_09_v	2
2	PVP01_1455100.1	SUMO-activating enzyme subunit 2, putative | transcript_product=SUMO-activating enzyme subunit 2, putative | location=PvP01_14_v1:2392635-2394655(+) | protein	2
1	PVP01_0713500.1	SUMO-conjugating enzyme UBC9, putative | transcript_product=SUMO-conjugating enzyme UBC9, putative | location=PvP01_07_v1:630597-631487(-) | protein_length=159 | sequence_SO=chromosome | SO=protein_coding	3
4	PVP01_1425500.1	superoxide dismutase [Fe], putative | transcript_product=superoxide dismutase [Fe], putative | location=PvP01_14_v1:1095154-1095750(-) | p	1.66667
4	PVP01_1328200.1	surface protein P113, putative | transcript_product=surface protein P113, putative | location=PvP01_13_v1:1195278-1198567(-) | protein_length=1057 | seq	1
2	PVP01_1137800.1	SWIB/MDM2 domain-containing protein, putative | transcript_product=SWIB/MDM2 domain-containing protein, putative | location=PvP01_11_v1:16	1
3	PVP01_1135400.1	syntaxin binding protein, putative | transcript_product=syntaxin binding protein, putative | location=PvP01_11_v1:1521915-1523879(+) | protein_length=65	1
4	PVP01_0833400.1	T-complex protein 1 subunit beta, putative | transcript_product=T-complex protein 1 subunit beta, putative | location=PvP01_08_v1:1424407-	3
5	PVP01_0819900.1	T-complex protein 1 subunit epsilon, putative | transcript_product=T-complex protein 1 subunit epsilon, putative | location=PvP01_08_v1:87	3
5	PVP01_1447600.1	T-complex protein 1 subunit gamma, putative | transcript_product=T-complex protein 1 subunit gamma, putative | location=PvP01_14_v1:207024	2.5
5	PVP01_0410900.1	T-complex protein 1 subunit theta, putative | transcript_product=T-complex protein 1 subunit theta, putative | location=PvP01_04_v1:447288	2
5	PVP01_1140200.1	T-complex protein 1 subunit zeta, putative | transcript_product=T-complex protein 1 subunit zeta, putative | location=PvP01_11_v1:1716013-	2.5
5	PVP01_0933000.1	T-complex protein 1, alpha subunit, putative | transcript_product=T-complex protein 1, alpha subunit, putative | location=PvP01_09_v1:1413	2.5
5	PVP01_1114100.1	T-complex protein 1, delta subunit, putative | transcript_product=T-complex protein 1, delta subunit, putative | location=PvP01_11_v1:6069	2.75
5	PVP01_0832000.1	T-complex protein 1, eta subunit, putative | transcript_product=T-complex protein 1, eta subunit, putative | location=PvP01_08_v1:1369899-	2.75
5	PVP01_0203200.1	TatD-like deoxyribonuclease, putative | transcript_product=TatD-like deoxyribonuclease, putative | location=PvP01_02_v1:169122-171605(+) |	1
3	PVP01_0720100.1	tetratricopeptide repeat protein, putative | transcript_product=tetratricopeptide repeat protein, putative | location=PvP01_07_v1:873524-878399(+) | pro	1
2	PVP01_1431300.1	tetratricopeptide repeat protein, putative | transcript_product=tetratricopeptide repeat protein, putative | location=PvP01_14_v1:1369144-1370259(+) | protein	3
4	PVP01_1459000.1	tetratricopeptide repeat protein, putative | transcript_product=tetratricopeptide repeat protein, putative | location=PvP01_14_v1:2579586-	1.33333
5	PVP01_1249700.1	thioredoxin 1, putative | transcript_product=thioredoxin 1, putative | location=PvP01_12_v1:2029499-2029947(+) | protein_length=104 | sequ	2.25
5	PVP01_1268100.1	thioredoxin peroxidase 1, putative | transcript_product=thioredoxin peroxidase 1, putative | location=PvP01_12_v1:2848052-2848639(-) | pro	2.5
5	PVP01_0722300.1	thioredoxin reductase, putative | transcript_product=thioredoxin reductase, putative | location=PvP01_07_v1:961091-962731(-) | protein_len	3.25
3	PVP01_1202300.1	thioredoxin-related protein, putative | transcript_product=thioredoxin-related protein, putative | location=PvP01_12_v1:97200-98220(+) | protein_length=	1
5	PVP01_0905200.1	thioredoxin, putative | transcript_product=thioredoxin, putative | location=PvP01_09_v1:315269-316690(+) | protein_length=430 | sequence_S	2.25
4	PVP01_1224500.1	thioredoxin, putative | transcript_product=thioredoxin, putative | location=PvP01_12_v1:942386-943963(-) | protein_length=206 | sequence_S	1.33333
2	PVP01_1466900.1	THO complex subunit 2, putative | transcript_product=THO complex subunit 2, putative | location=PvP01_14_v1:2845989-2854993(-) | protein_l	1
5	PVP01_0926700.1	threonine--tRNA ligase, putative | transcript_product=threonine--tRNA ligase, putative | location=PvP01_09_v1:1174659-1177421(-) | protein	2.75
5	PVP01_1028900.1	trafficking protein particle complex subunit 8, putative | transcript_product=trafficking protein particle complex subunit 8, putative | l	1
4	PVP01_1269800.1	trailer hitch homolog, putative | transcript_product=trailer hitch homolog, putative | location=PvP01_12_v1:2936004-2937029(+) | protein_l	1.66667
4	PVP01_0807400.1	transcription factor with AP2 domain(s), putative | transcript_product=transcription factor with AP2 domain(s), putative | location=PvP01_	1.33333
3	PVP01_1135300.1	transcription factor with AP2 domain(s), putative | transcript_product=transcription factor with AP2 domain(s), putative | location=PvP01_	1.66667
1	PVP01_1135300.1	transcription factor with AP2 domain(s), putative | transcript_product=transcription factor with AP2 domain(s), putative | location=PvP01_11_v1:1503110-1515055(-) | protein_length=3981 | sequence_SO=chromosome | SO=protein_coding	2
1	PVP01_1440800.1	transcription factor with AP2 domain(s), putative | transcript_product=transcription factor with AP2 domain(s), putative | location=PvP01_14_v1:1760308-	2
1	PVP01_0814700.1	transcriptional coactivator ADA2, putative | transcript_product=transcriptional coactivator ADA2, putative | location=PvP01_08_v1:643540-651714(-) | protein_l	2
3	PVP01_1255600.1	transcriptional regulatory protein sir2b, putative | transcript_product=transcriptional regulatory protein sir2b, putative | location=PvP01_12_v1:227552	1
5	PVP01_1138400.1	transketolase, putative | transcript_product=transketolase, putative | location=PvP01_11_v1:1629145-1631157(-) | protein_length=670 | sequ	2.25
5	PVP01_1142000.1	translation initiation factor IF-2, putative | transcript_product=translation initiation factor IF-2, putative | location=PvP01_11_v1:1779	2.75
4	PVP01_0706100.1	translation initiation factor SUI1, putative | transcript_product=translation initiation factor SUI1, putative | location=PvP01_07_v1:3384	1.66667
2	PVP01_1460700.1	translation initiation factor SUI1, putative | transcript_product=translation initiation factor SUI1, putative | location=PvP01_14_v1:2622	1
5	PVP01_1023000.1	translationally-controlled tumor protein homolog, putative | transcript_product=translationally-controlled tumor protein homolog, putative	2
5	PVP01_1268900.1	translocation protein sec62, putative | transcript_product=translocation protein sec62, putative | location=PvP01_12_v1:2885427-2887222(+)	1.25
4	PVP01_1419700.1	translocation protein SEC63, putative | transcript_product=translocation protein SEC63, putative | location=PvP01_14_v1:852313-854499(-) |	1.66667
4	PVP01_1313200.1	translocon component PTEX150, putative | transcript_product=translocon component PTEX150, putative | location=PvP01_13_v1:591559-594285(-)	3
5	PVP01_0906400.1	translocon component PTEX88, putative | transcript_product=translocon component PTEX88, putative | location=PvP01_09_v1:361407-363659(-) |	1.75
5	PVP01_0530600.1	transmembrane emp24 domain-containing protein, putative | transcript_product=transmembrane emp24 domain-containing protein, putative | loc	1.75
5	PVP01_1010100.1	transporter, putative | transcript_product=transporter, putative | location=PvP01_10_v1:447965-450148(-) | protein_length=727 | sequence_S	2.25
5	PVP01_1121800.1	transportin, putative | transcript_product=transportin, putative | location=PvP01_11_v1:967829-971245(-) | protein_length=1138 | sequence_	2.25
4	PVP01_1267100.1	triosephosphate isomerase, putative | transcript_product=triosephosphate isomerase, putative | location=PvP01_12_v1:2795835-2796685(-) | p	3
2	PVP01_0711200.1	tRNA (adenine(58)-N(1))-methyltransferase non- catalytic subunit TRM6, putative | transcript_product=tRNA (adenine(58)-N(1))-methyltransferase non- cata	1
2	PVP01_0928000.1	tRNA (guanine-N(7)-)-methyltransferase, putative | transcript_product=tRNA (guanine-N(7)-)-methyltransferase, putative | location=PvP01_09_v1:1228226-12	1.5
5	PVP01_1264700.1	tRNA import protein tRIP, putative | transcript_product=tRNA import protein tRIP, putative | location=PvP01_12_v1:2695815-2697349(+) | pro	1
3	PVP01_0104400.1	tRNA m5C-methyltransferase, putative | transcript_product=tRNA m5C-methyltransferase, putative | location=PvP01_01_v1:225097-228447(-) | protein_length=	1.5
5	PVP01_0921100.1	tRNA nucleotidyltransferase, putative | transcript_product=tRNA nucleotidyltransferase, putative | location=PvP01_09_v1:913513-916283(+) |	1
3	PVP01_0906500.1	tRNA-splicing ligase RtcB, putative | transcript_product=tRNA-splicing ligase RtcB, putative | location=PvP01_09_v1:367311-368846(+) | protein_length=51	1.5
5	PVP01_1217800.1	tryptophan--tRNA ligase, putative | transcript_product=tryptophan--tRNA ligase, putative | location=PvP01_12_v1:742044-744345(+) | protein	2.5
4	PVP01_0532900.1	tryptophan-rich antigen | transcript_product=tryptophan-rich antigen | location=PvP01_05_v1:1391060-1392263(-) | protein_length=326 | sequ	2
5	PVP01_0533100.1	tryptophan-rich antigen | transcript_product=tryptophan-rich antigen | location=PvP01_05_v1:1401318-1402489(-) | protein_length=339 | sequ	3
5	PVP01_0948700.1	tryptophan-rich antigen | transcript_product=tryptophan-rich antigen | location=PvP01_09_v1:2140827-2145125(-) | protein_length=1386 | seq	3.25
4	PVP01_0948800.1	tryptophan-rich antigen | transcript_product=tryptophan-rich antigen | location=PvP01_09_v1:2150027-2151219(-) | protein_length=360 | sequence_SO=chromo	1
5	PVP01_1033900.1	tryptophan-rich antigen | transcript_product=tryptophan-rich antigen | location=PvP01_10_v1:1439806-1446842(-) | protein_length=2275 | seq	3.25
3	PVP01_1201800.1	tryptophan-rich antigen | transcript_product=tryptophan-rich antigen | location=PvP01_12_v1:71044-73041(+) | protein_length=612 | sequence_SO=chromosome	1.5
5	PVP01_1469900.1	tryptophan-rich antigen | transcript_product=tryptophan-rich antigen | location=PvP01_14_v1:2990414-2991621(-) | protein_length=321 | sequ	2.25
5	PVP01_0000100.1	tryptophan-rich antigen | transcript_product=tryptophan-rich antigen | location=Transfer.PvP01_00_1.final:35293-37532(-) | protein_length=	1
4	PVP01_0000130.1	tryptophan-rich antigen | transcript_product=tryptophan-rich antigen | location=Transfer.PvP01_00_1.final:51962-53190(-) | protein_length=	1.33333
3	PVP01_0000140.1	tryptophan-rich antigen | transcript_product=tryptophan-rich antigen | location=Transfer.PvP01_00_1.final:57969-58929(-) | protein_length=287 | sequence	2.5
3	PVP01_0000150.1	tryptophan-rich antigen | transcript_product=tryptophan-rich antigen | location=Transfer.PvP01_00_1.final:62656-63754(-) | protein_length=313 | sequence	1.5
5	PVP01_0202200.1	tryptophan-rich protein | transcript_product=tryptophan-rich protein | location=PvP01_02_v1:111022-112608(+) | protein_length=480 | sequen	2.75
5	PVP01_0201100.1	tryptophan-rich protein | transcript_product=tryptophan-rich protein | location=PvP01_02_v1:52406-53573(+) | protein_length=327 | sequence	1.5
2	PVP01_0532700.1	tryptophan-rich protein | transcript_product=tryptophan-rich protein | location=PvP01_05_v1:1382725-1383986(-) | protein_length=326 | sequence_SO=chromo	1
1	PVP01_0504200.1	tryptophan-rich protein | transcript_product=tryptophan-rich protein | location=PvP01_05_v1:179739-181337(+) | protein_length=457 | sequence_SO=chromosome | S	2
5	PVP01_0949000.1	tryptophan-rich protein | transcript_product=tryptophan-rich protein | location=PvP01_09_v1:2164115-2165233(-) | protein_length=334 | sequ	2.25
3	PVP01_0000170.1	tryptophan-rich protein | transcript_product=tryptophan-rich protein | location=Transfer.PvP01_00_1.final:73514-74618(-) | protein_length=	1
5	PVP01_0808400.1	tubulin beta chain, putative | transcript_product=tubulin beta chain, putative | location=PvP01_08_v1:376354-378565(-) | protein_length=44	2.75
2	PVP01_0205700.1	tubulin-specific chaperone a, putative | transcript_product=tubulin-specific chaperone a, putative | location=PvP01_02_v1:243734-244389(+) | protein_len	1
5	PVP01_0937200.1	tudor staphylococcal nuclease, putative | transcript_product=tudor staphylococcal nuclease, putative | location=PvP01_09_v1:1596528-159996	3
4	PVP01_0319900.1	type 2A phosphatase-associated protein 42, putative | transcript_product=type 2A phosphatase-associated protein 42, putative | location=PvP01_03_v1:8318	1
5	PVP01_0112500.1	tyrosine--tRNA ligase, putative | transcript_product=tyrosine--tRNA ligase, putative | location=PvP01_01_v1:569778-571260(-) | protein_len	1.25
5	PVP01_1102300.1	U2 small nuclear ribonucleoprotein A', putative | transcript_product=U2 small nuclear ribonucleoprotein A', putative | location=PvP01_11_v	1.25
4	PVP01_0612200.1	U3 small nucleolar ribonucleoprotein protein MPP10, putative | transcript_product=U3 small nucleolar ribonucleoprotein protein MPP10, putative | locatio	1
3	PVP01_1221100.1	U3 small nucleolar RNA-associated protein 4, putative | transcript_product=U3 small nucleolar RNA-associated protein 4, putative | location=PvP01_12_v1:	1
4	PVP01_1410300.1	U4/U6 small nuclear ribonucleoprotein PRP3, putative | transcript_product=U4/U6 small nuclear ribonucleoprotein PRP3, putative | location=	2
3	PVP01_0803600.1	U5 small nuclear ribonuclear protein, putative | transcript_product=U5 small nuclear ribonuclear protein, putative | location=PvP01_08_v1:	1.33333
1	PVP01_1013600.1	U6 snRNA-associated Sm-like protein LSm2, putative | transcript_product=U6 snRNA-associated Sm-like protein LSm2, putative | location=PvP01_10_v1:608071-608760(-) | protein_length=103 | sequence_SO=chromosome | SO=protein_coding	2
2	PVP01_0514400.1	U6 snRNA-associated Sm-like protein LSm3, putative | transcript_product=U6 snRNA-associated Sm-like protein LSm3, putative | location=PvP01_05_v1:604006-60484	1
2	PVP01_0907800.1	U6 snRNA-associated Sm-like protein LSm4, putative | transcript_product=U6 snRNA-associated Sm-like protein LSm4, putative | location=PvP01_09_v1:411259-41209	1
5	PVP01_1308300.1	U6 snRNA-associated Sm-like protein LSm7, putative | transcript_product=U6 snRNA-associated Sm-like protein LSm7, putative | location=PvP0	1
4	PVP01_0505100.1	U6 snRNA-associated Sm-like protein LSm8, putative | transcript_product=U6 snRNA-associated Sm-like protein LSm8, putative | location=PvP0	1
5	PVP01_0520400.1	ubiquitin carboxyl-terminal hydrolase 13, putative | transcript_product=ubiquitin carboxyl-terminal hydrolase 13, putative | location=PvP0	2.75
5	PVP01_1006600.1	ubiquitin carboxyl-terminal hydrolase 14, putative | transcript_product=ubiquitin carboxyl-terminal hydrolase 14, putative | location=PvP0	2.75
5	PVP01_1017300.1	ubiquitin carboxyl-terminal hydrolase 2, putative | transcript_product=ubiquitin carboxyl-terminal hydrolase 2, putative | location=PvP01_	1
5	PVP01_1246400.1	ubiquitin carboxyl-terminal hydrolase isozyme L3, putative | transcript_product=ubiquitin carboxyl-terminal hydrolase isozyme L3, putative	1.5
5	PVP01_0212200.1	ubiquitin carboxyl-terminal hydrolase, putative | transcript_product=ubiquitin carboxyl-terminal hydrolase, putative | location=PvP01_02_v	1.75
5	PVP01_0914200.1	ubiquitin domain-containing protein DSK2, putative | transcript_product=ubiquitin domain-containing protein DSK2, putative | location=PvP0	2.75
5	PVP01_0112100.1	ubiquitin regulatory protein, putative | transcript_product=ubiquitin regulatory protein, putative | location=PvP01_01_v1:553010-554065(-)	2.5
3	PVP01_1106100.1	ubiquitin-60S ribosomal protein L40, putative | transcript_product=ubiquitin-60S ribosomal protein L40, putative | location=PvP01_11_v1:247411-248217(+) | pro	3
4	PVP01_1444000.1	ubiquitin-activating enzyme E1, putative | transcript_product=ubiquitin-activating enzyme E1, putative | location=PvP01_14_v1:1907310-1911	3
5	PVP01_1006700.1	ubiquitin-conjugating enzyme E2 N, putative | transcript_product=ubiquitin-conjugating enzyme E2 N, putative | location=PvP01_10_v1:295548	2.5
5	PVP01_1303100.1	ubiquitin-conjugating enzyme E2, putative | transcript_product=ubiquitin-conjugating enzyme E2, putative | location=PvP01_13_v1:139095-140	1.75
5	PVP01_0719400.1	ubiquitin-conjugating enzyme, putative | transcript_product=ubiquitin-conjugating enzyme, putative | location=PvP01_07_v1:850305-851664(-)	2.75
2	PVP01_1115600.1	ubiquitin-conjugating enzyme, putative | transcript_product=ubiquitin-conjugating enzyme, putative | location=PvP01_11_v1:668834-670589(-)	1
2	PVP01_0932800.1	ubiquitin-like protein, putative | transcript_product=ubiquitin-like protein, putative | location=PvP01_09_v1:1404496-1407111(+) | protein_length=871 |	1.5
5	PVP01_0733400.1	UBX domain, putative | transcript_product=UBX domain, putative | location=PvP01_07_v1:1372584-1374229(+) | protein_length=455 | sequence_S	1.25
5	PVP01_0203700.1	UMP-CMP kinase, putative | transcript_product=UMP-CMP kinase, putative | location=PvP01_02_v1:181861-183524(+) | protein_length=373 | sequ	2.75
5	PVP01_1250100.1	V-type H(+)-translocating pyrophosphatase, putative | transcript_product=V-type H(+)-translocating pyrophosphatase, putative | location=Pv	2.5
5	PVP01_1014700.1	V-type proton ATPase 16 kDa proteolipid subunit, putative | transcript_product=V-type proton ATPase 16 kDa proteolipid subunit, putative |	1.5
4	PVP01_1412900.1	V-type proton ATPase catalytic subunit A, putative | transcript_product=V-type proton ATPase catalytic subunit A, putative | location=PvP0	3
5	PVP01_0305500.1	V-type proton ATPase subunit B, putative | transcript_product=V-type proton ATPase subunit B, putative | location=PvP01_03_v1:290919-29264	2.25
5	PVP01_0208700.1	V-type proton ATPase subunit C, putative | transcript_product=V-type proton ATPase subunit C, putative | location=PvP01_02_v1:360345-36149	2.25
5	PVP01_1212900.1	V-type proton ATPase subunit D, putative | transcript_product=V-type proton ATPase subunit D, putative | location=PvP01_12_v1:567523-56884	2.75
4	PVP01_0733200.1	V-type proton ATPase subunit E, putative | transcript_product=V-type proton ATPase subunit E, putative | location=PvP01_07_v1:1366622-1367	1.66667
4	PVP01_1231400.1	V-type proton ATPase subunit G, putative | transcript_product=V-type proton ATPase subunit G, putative | location=PvP01_12_v1:1252306-1253	1
2	PVP01_1407500.1	V-type proton ATPase subunit H, putative | transcript_product=V-type proton ATPase subunit H, putative | location=PvP01_14_v1:362536-364490(-) | protein	1
4	PVP01_1242100.1	vacuolar ATP synthase subunit d, putative | transcript_product=vacuolar ATP synthase subunit d, putative | location=PvP01_12_v1:1716378-17	2.33333
5	PVP01_1441900.1	vacuolar iron transporter, putative | transcript_product=vacuolar iron transporter, putative | location=PvP01_14_v1:1830979-1832014(+) | p	1
3	PVP01_1410700.1	vacuolar protein sorting-associated protein 18, putative | transcript_product=vacuolar protein sorting-associated protein 18, putative | location=PvP01_	1
5	PVP01_1342000.1	vacuolar protein sorting-associated protein 29, putative | transcript_product=vacuolar protein sorting-associated protein 29, putative | l	1.75
1	PVP01_0911300.1	vacuolar protein sorting-associated protein 35, putative | transcript_product=vacuolar protein sorting-associated protein 35, putative | location=PvP01_09_v1:	2
5	PVP01_0212700.1	vacuolar protein sorting-associated protein 53, putative | transcript_product=vacuolar protein sorting-associated protein 53, putative | l	1.25
4	PVP01_0519500.1	vacuolar protein sorting-associated protein 9, putative | transcript_product=vacuolar protein sorting-associated protein 9, putative | loc	1.66667
4	PVP01_0113600.1	vacuolar proton translocating ATPase subunit A, putative | transcript_product=vacuolar proton translocating ATPase subunit A, putative | location=PvP01_	2
5	PVP01_1244900.1	valine--tRNA ligase, putative | transcript_product=valine--tRNA ligase, putative | location=PvP01_12_v1:1853908-1857123(-) | protein_lengt	2.75
4	PVP01_0826100.1	vesicle transport v-SNARE protein, putative | transcript_product=vesicle transport v-SNARE protein, putative | location=PvP01_08_v1:116171	1
5	PVP01_1267200.1	vesicle-associated membrane protein, putative | transcript_product=vesicle-associated membrane protein, putative | location=PvP01_12_v1:28	1.75
5	PVP01_0916000.1	vivapain-2 | transcript_product=vivapain-2 | location=PvP01_09_v1:722356-723810(-) | protein_length=484 | sequence_SO=chromosome | SO=prot	2.5
5	PVP01_0916200.1	vivapain-2 | transcript_product=vivapain-2 | location=PvP01_09_v1:730476-731939(-) | protein_length=487 | sequence_SO=chromosome | SO=prot	1.25
5	PVP01_0916100.1	vivapain-3 | transcript_product=vivapain-3 | location=PvP01_09_v1:726694-728181(-) | protein_length=495 | sequence_SO=chromosome | SO=prot	1.75
5	PVP01_1317400.1	voltage-dependent anion-selective channel protein, putative | transcript_product=voltage-dependent anion-selective channel protein, putati	3
1	PVP01_0939800.1	WD repeat-containing protein, putative | transcript_product=WD repeat-containing protein, putative | location=PvP01_09_v1:1718112-1724639(-) | protein_l	2
2	PVP01_1447000.1	WD repeat-containing protein, putative | transcript_product=WD repeat-containing protein, putative | location=PvP01_14_v1:2030881-2039880(-) | protein_length=	1
2	PVP01_1113200.1	YOP1-like protein, putative | transcript_product=YOP1-like protein, putative | location=PvP01_11_v1:573583-574044(+) | protein_length=153	1
4	PVP01_1416300.1	zinc finger (CCCH type) protein, putative | transcript_product=zinc finger (CCCH type) protein, putative | location=PvP01_14_v1:713885-716	1
3	PVP01_0529400.1	zinc finger protein, putative | transcript_product=zinc finger protein, putative | location=PvP01_05_v1:1221860-1232017(-) | protein_length=3385 | seque	1
4	PVP01_0807800.1	zinc finger protein, putative | transcript_product=zinc finger protein, putative | location=PvP01_08_v1:345529-356340(+) | protein_length=	1
4	PVP01_1113400.1	zinc finger protein, putative | transcript_product=zinc finger protein, putative | location=PvP01_11_v1:581017-582750(-) | protein_length=	1.33333
2	PVP01_1256600.1	zinc finger protein, putative | transcript_product=zinc finger protein, putative | location=PvP01_12_v1:2324761-2330494(+) | protein_length=1855 | seque	1
5	PVP01_1304600.1	zinc finger protein, putative | transcript_product=zinc finger protein, putative | location=PvP01_13_v1:192664-197937(+) | protein_length=	2.5

## Sheet: Trans2_2xShortNoDupes
Xrep	Accession	Protein Description	Avg Xrep
5	PVP01_0118000.1	1-cys peroxiredoxin | transcript_product=1-cys peroxiredoxin | location=PvP01_01_v1:808347-809009(-) | protein_length=220 | sequence_SO=ch	1
5	PVP01_1217500.1	1-deoxy-D-xylulose 5-phosphate synthase, putative | transcript_product=1-deoxy-D-xylulose 5-phosphate synthase, putative | location=PvP01_	3
5	PVP01_1434100.1	10 kDa chaperonin, putative | transcript_product=10 kDa chaperonin, putative | location=PvP01_14_v1:1458839-1459551(-) | protein_length=10	1.25
4	PVP01_0517100.1	14-3-3 protein, putative | transcript_product=14-3-3 protein, putative | location=PvP01_05_v1:716149-717633(-) | protein_length=262 | sequ	3
3	PVP01_0513600.1	2-oxoglutarate dehydrogenase E1 component, mitochondrial precursor, putative | transcript_product=2-oxoglutarate dehydrogenase E1 component, mitochondri	2
5	PVP01_1413600.1	2-oxoisovalerate dehydrogenase subunit alpha, mitochondrial, putative | transcript_product=2-oxoisovalerate dehydrogenase subunit alpha, m	2.25
4	PVP01_1029400.1	2-oxoisovalerate dehydrogenase subunit beta, mitochondrial, putative | transcript_product=2-oxoisovalerate dehydrogenase subunit beta, mitochondrial, pu	1.66667
5	PVP01_1407300.1	26S protease regulatory subunit 10B, putative | transcript_product=26S protease regulatory subunit 10B, putative | location=PvP01_14_v1:34	2.25
5	PVP01_0808100.1	26S protease regulatory subunit 4, putative | transcript_product=26S protease regulatory subunit 4, putative | location=PvP01_08_v1:362144	2.5
5	PVP01_0931200.1	26S protease regulatory subunit 6A, putative | transcript_product=26S protease regulatory subunit 6A, putative | location=PvP01_09_v1:1338	2.5
5	PVP01_0520100.1	26S protease regulatory subunit 6B, putative | transcript_product=26S protease regulatory subunit 6B, putative | location=PvP01_05_v1:8168	2.75
5	PVP01_1412500.1	26S protease regulatory subunit 7, putative | transcript_product=26S protease regulatory subunit 7, putative | location=PvP01_14_v1:550653	2
5	PVP01_1466000.1	26S protease regulatory subunit 8, putative | transcript_product=26S protease regulatory subunit 8, putative | location=PvP01_14_v1:281436	2.25
4	PVP01_0822300.1	26S proteasome non-ATPase regulatory subunit 9, putative | transcript_product=26S proteasome non-ATPase regulatory subunit 9, putative | l	1.66667
5	PVP01_0603100.1	26S proteasome regulatory subunit p55, putative | transcript_product=26S proteasome regulatory subunit p55, putative | location=PvP01_06_v	2.25
5	PVP01_0419200.1	26S proteasome regulatory subunit RPN1, putative | transcript_product=26S proteasome regulatory subunit RPN1, putative | location=PvP01_04	2
3	PVP01_0112600.1	26S proteasome regulatory subunit RPN10, putative | transcript_product=26S proteasome regulatory subunit RPN10, putative | location=PvP01_01_v1:572569-5	2
5	PVP01_1103900.1	26S proteasome regulatory subunit RPN11, putative | transcript_product=26S proteasome regulatory subunit RPN11, putative | location=PvP01_	2
2	PVP01_0827900.1	26S proteasome regulatory subunit RPN12, putative | transcript_product=26S proteasome regulatory subunit RPN12, putative | location=PvP01_08_v1:1210379-121129	1
5	PVP01_1240500.1	26S proteasome regulatory subunit RPN2, putative | transcript_product=26S proteasome regulatory subunit RPN2, putative | location=PvP01_12	2.75
5	PVP01_1216600.1	26S proteasome regulatory subunit RPN3, putative | transcript_product=26S proteasome regulatory subunit RPN3, putative | location=PvP01_12	1.75
5	PVP01_1346500.1	26S proteasome regulatory subunit RPN6, putative | transcript_product=26S proteasome regulatory subunit RPN6, putative | location=PvP01_13	2.25
4	PVP01_0711300.1	26S proteasome regulatory subunit RPN8, putative | transcript_product=26S proteasome regulatory subunit RPN8, putative | location=PvP01_07	2.33333
5	PVP01_0615600.1	26S proteasome regulatory subunit RPN9, putative | transcript_product=26S proteasome regulatory subunit RPN9, putative | location=PvP01_06	2.5
5	PVP01_1424100.1	4-nitrophenylphosphatase, putative | transcript_product=4-nitrophenylphosphatase, putative | location=PvP01_14_v1:1049935-1050879(+) | pro	1
5	PVP01_0822500.1	40S ribosomal protein S11, putative | transcript_product=40S ribosomal protein S11, putative | location=PvP01_08_v1:998856-1000067(-) | pr	2.5
5	PVP01_1017800.1	40S ribosomal protein S11, putative | transcript_product=40S ribosomal protein S11, putative | location=PvP01_10_v1:793360-794326(+) | pro	3.25
5	PVP01_0833100.1	40S ribosomal protein S12, putative | transcript_product=40S ribosomal protein S12, putative | location=PvP01_08_v1:1419315-1419938(+) | p	3.25
3	PVP01_1113100.1	40S ribosomal protein S15, putative | transcript_product=40S ribosomal protein S15, putative | location=PvP01_11_v1:566983-567438(-) | protein_length=15	2.5
5	PVP01_0823300.1	40S ribosomal protein S15A, putative | transcript_product=40S ribosomal protein S15A, putative | location=PvP01_08_v1:1043932-1044453(-) |	2
2	PVP01_1426400.1	40S ribosomal protein S16, putative | transcript_product=40S ribosomal protein S16, putative | location=PvP01_14_v1:1128221-1129202(+) | protein_length=	1
5	PVP01_1459800.1	40S ribosomal protein S17, putative | transcript_product=40S ribosomal protein S17, putative | location=PvP01_14_v1:2599092-2599860(+) | p	2.25
5	PVP01_0926900.1	40S ribosomal protein S18, putative | transcript_product=40S ribosomal protein S18, putative | location=PvP01_09_v1:1183674-1184428(-) | p	3.25
5	PVP01_0530900.1	40S ribosomal protein S19, putative | transcript_product=40S ribosomal protein S19, putative | location=PvP01_05_v1:1314022-1314876(+) | p	2
5	PVP01_1418700.1	40S ribosomal protein S19, putative | transcript_product=40S ribosomal protein S19, putative | location=PvP01_14_v1:817230-818187(+) | pro	3
5	PVP01_0611900.1	40S ribosomal protein S2, putative | transcript_product=40S ribosomal protein S2, putative | location=PvP01_06_v1:525202-526224(+) | prote	2.5
5	PVP01_0833200.1	40S ribosomal protein S23, putative | transcript_product=40S ribosomal protein S23, putative | location=PvP01_08_v1:1420874-1422074(-) | p	1.5
4	PVP01_1327700.1	40S ribosomal protein S25, putative | transcript_product=40S ribosomal protein S25, putative | location=PvP01_13_v1:1181915-1182602(+) | p	1.66667
2	PVP01_1245500.1	40S ribosomal protein S28e, putative | transcript_product=40S ribosomal protein S28e, putative | location=PvP01_12_v1:1876228-1876431(-) | protein_lengt	1
5	PVP01_1240900.1	40S ribosomal protein S3, putative | transcript_product=40S ribosomal protein S3, putative | location=PvP01_12_v1:1651591-1653039(-) | pro	3
5	PVP01_0817300.1	40S ribosomal protein S3A, putative | transcript_product=40S ribosomal protein S3A, putative | location=PvP01_08_v1:751925-753161(+) | pro	2.75
5	PVP01_0906200.1	40S ribosomal protein S4, putative | transcript_product=40S ribosomal protein S4, putative | location=PvP01_09_v1:356278-357710(-) | prote	2
5	PVP01_0317300.1	40S ribosomal protein S5, putative | transcript_product=40S ribosomal protein S5, putative | location=PvP01_03_v1:747384-748174(-) | prote	3.25
5	PVP01_1260000.1	40S ribosomal protein S5, putative | transcript_product=40S ribosomal protein S5, putative | location=PvP01_12_v1:2469435-2470920(-) | pro	2.5
5	PVP01_1212800.1	40S ribosomal protein S6, putative | transcript_product=40S ribosomal protein S6, putative | location=PvP01_12_v1:563698-564750(+) | prote	3.25
5	PVP01_1403700.1	40S ribosomal protein S7, putative | transcript_product=40S ribosomal protein S7, putative | location=PvP01_14_v1:176405-177188(-) | prote	2.75
5	PVP01_1340400.1	40S ribosomal protein S8e, putative | transcript_product=40S ribosomal protein S8e, putative | location=PvP01_13_v1:1773428-1774471(-) | p	2.25
5	PVP01_1013900.1	40S ribosomal protein S9, putative | transcript_product=40S ribosomal protein S9, putative | location=PvP01_10_v1:619483-620570(-) | prote	2.75
5	PVP01_1026000.1	6-cysteine protein | transcript_product=6-cysteine protein | location=PvP01_10_v1:1136175-1137242(+) | protein_length=355 | sequence_SO=ch	1.25
5	PVP01_1020200.1	6-cysteine protein | transcript_product=6-cysteine protein | location=PvP01_10_v1:876065-878529(-) | protein_length=731 | sequence_SO=chro	3.25
5	PVP01_1136400.1	6-cysteine protein | transcript_product=6-cysteine protein | location=PvP01_11_v1:1556940-1558028(+) | protein_length=362 | sequence_SO=ch	2.5
5	PVP01_1208000.1	6-cysteine protein | transcript_product=6-cysteine protein | location=PvP01_12_v1:323534-324835(+) | protein_length=433 | sequence_SO=chro	3.25
4	PVP01_0713800.1	6-phosphofructokinase, putative | transcript_product=6-phosphofructokinase, putative | location=PvP01_07_v1:638599-642864(-) | protein_len	3
5	PVP01_1252300.1	6-phosphogluconate dehydrogenase, decarboxylating, putative | transcript_product=6-phosphogluconate dehydrogenase, decarboxylating, putati	2
5	PVP01_1450300.1	60 kDa chaperonin, putative | transcript_product=60 kDa chaperonin, putative | location=PvP01_14_v1:2195193-2197694(-) | protein_length=71	3.25
4	PVP01_0903900.1	60S acidic ribosomal protein P1, putative | transcript_product=60S acidic ribosomal protein P1, putative | location=PvP01_09_v1:255761-256	3
5	PVP01_0830600.1	60S acidic ribosomal protein P2, putative | transcript_product=60S acidic ribosomal protein P2, putative | location=PvP01_08_v1:1327521-13	2.5
5	PVP01_1265800.1	60S ribosomal protein L1, putative | transcript_product=60S ribosomal protein L1, putative | location=PvP01_12_v1:2734746-2735991(-) | pro	3
5	PVP01_0315300.1	60S ribosomal protein L11a, putative | transcript_product=60S ribosomal protein L11a, putative | location=PvP01_03_v1:682398-683092(-) | p	2.5
5	PVP01_1017000.1	60S ribosomal protein L12, putative | transcript_product=60S ribosomal protein L12, putative | location=PvP01_10_v1:751856-752847(+) | pro	1.25
5	PVP01_0803800.1	60S ribosomal protein L13, putative | transcript_product=60S ribosomal protein L13, putative | location=PvP01_08_v1:181914-183099(-) | pro	2.5
4	PVP01_1426300.1	60S ribosomal protein L13, putative | transcript_product=60S ribosomal protein L13, putative | location=PvP01_14_v1:1125432-1126274(-) | p	2.33333
4	PVP01_1317700.1	60S ribosomal protein L14, putative | transcript_product=60S ribosomal protein L14, putative | location=PvP01_13_v1:828614-829540(-) | pro	1.66667
5	PVP01_0522400.1	60S ribosomal protein L15, putative | transcript_product=60S ribosomal protein L15, putative | location=PvP01_05_v1:900524-901352(-) | pro	1.5
5	PVP01_1203300.1	60S ribosomal protein L17, putative | transcript_product=60S ribosomal protein L17, putative | location=PvP01_12_v1:138927-140517(-) | pro	3.25
5	PVP01_1213400.1	60S ribosomal protein L18-2, putative | transcript_product=60S ribosomal protein L18-2, putative | location=PvP01_12_v1:581926-583288(-) |	3
5	PVP01_1213600.1	60S ribosomal protein L18a, putative | transcript_product=60S ribosomal protein L18a, putative | location=PvP01_12_v1:585481-586283(+) | p	3
5	PVP01_1134600.1	60S ribosomal protein L19, putative | transcript_product=60S ribosomal protein L19, putative | location=PvP01_11_v1:1475872-1476920(+) | p	1.75
5	PVP01_1017100.1	60S ribosomal protein L2, putative | transcript_product=60S ribosomal protein L2, putative | location=PvP01_10_v1:754842-755850(+) | prote	3.25
4	PVP01_1323300.1	60S ribosomal protein L21, putative | transcript_product=60S ribosomal protein L21, putative | location=PvP01_13_v1:1047412-1047897(+) | p	3.25
5	PVP01_1231200.1	60S ribosomal protein L23, putative | transcript_product=60S ribosomal protein L23, putative | location=PvP01_12_v1:1247966-1249140(+) | p	3
3	PVP01_1222800.1	60S ribosomal protein L23, putative | transcript_product=60S ribosomal protein L23, putative | location=PvP01_12_v1:891314-892118(-) | protein_length=13	1.5
4	PVP01_0827400.1	60S ribosomal protein L26, putative | transcript_product=60S ribosomal protein L26, putative | location=PvP01_08_v1:1198407-1199341(-) | p	2.33333
5	PVP01_1246100.1	60S ribosomal protein L27, putative | transcript_product=60S ribosomal protein L27, putative | location=PvP01_12_v1:1891688-1892856(+) | p	2.5
5	PVP01_1131200.1	60S ribosomal protein L27a, putative | transcript_product=60S ribosomal protein L27a, putative | location=PvP01_11_v1:1337980-1338588(-) |	2.5
5	PVP01_0943200.1	60S ribosomal protein L28, putative | transcript_product=60S ribosomal protein L28, putative | location=PvP01_09_v1:1912329-1913055(-) | p	2.75
4	PVP01_1246500.1	60S ribosomal protein L29, putative | transcript_product=60S ribosomal protein L29, putative | location=PvP01_12_v1:1908722-1909478(+) | p	1.33333
5	PVP01_0612900.1	60S ribosomal protein L3, putative | transcript_product=60S ribosomal protein L3, putative | location=PvP01_06_v1:556916-558076(-) | prote	3.25
4	PVP01_0604600.1	60S ribosomal protein L30e, putative | transcript_product=60S ribosomal protein L30e, putative | location=PvP01_06_v1:188869-189323(+) | p	2
4	PVP01_0702300.1	60S ribosomal protein L32, putative | transcript_product=60S ribosomal protein L32, putative | location=PvP01_07_v1:145022-145939(+) | pro	1.66667
4	PVP01_0111000.1	60S ribosomal protein L34, putative | transcript_product=60S ribosomal protein L34, putative | location=PvP01_01_v1:519629-520629(-) | pro	2
5	PVP01_0943300.1	60S ribosomal protein L35ae, putative | transcript_product=60S ribosomal protein L35ae, putative | location=PvP01_09_v1:1914562-1915692(-)	2
5	PVP01_0910700.1	60S ribosomal protein L36, putative | transcript_product=60S ribosomal protein L36, putative | location=PvP01_09_v1:526228-526917(+) | pro	2.25
2	PVP01_0106600.1	60S ribosomal protein L37, putative | transcript_product=60S ribosomal protein L37, putative | location=PvP01_01_v1:339969-340247(-) | protein_length=92	1.5
2	PVP01_0414800.1	60S ribosomal protein L37ae, putative | transcript_product=60S ribosomal protein L37ae, putative | location=PvP01_04_v1:603071-603933(-) | protein_lengt	1
3	PVP01_0930700.1	60S ribosomal protein L38, putative | transcript_product=60S ribosomal protein L38, putative | location=PvP01_09_v1:1332289-1332570(-) | protein_length=	1
5	PVP01_1026900.1	60S ribosomal protein L4, putative | transcript_product=60S ribosomal protein L4, putative | location=PvP01_10_v1:1166862-1168097(+) | pro	2.75
5	PVP01_1324800.1	60S ribosomal protein L5, putative | transcript_product=60S ribosomal protein L5, putative | location=PvP01_13_v1:1084568-1086173(+) | pro	2.75
4	PVP01_1216500.1	60S ribosomal protein L6-2, putative | transcript_product=60S ribosomal protein L6-2, putative | location=PvP01_12_v1:688276-688971(+) | p	1
5	PVP01_1231500.1	60S ribosomal protein L6, putative | transcript_product=60S ribosomal protein L6, putative | location=PvP01_12_v1:1255091-1255946(+) | pro	3.25
5	PVP01_1324700.1	60S ribosomal protein L7-3, putative | transcript_product=60S ribosomal protein L7-3, putative | location=PvP01_13_v1:1080978-1082060(-) |	1.5
5	PVP01_0833000.1	60S ribosomal protein L7, putative | transcript_product=60S ribosomal protein L7, putative | location=PvP01_08_v1:1416599-1417775(+) | pro	2
5	PVP01_0930800.1	60S ribosomal protein P0, putative | transcript_product=60S ribosomal protein P0, putative | location=PvP01_09_v1:1335060-1336007(+) | pro	2.5
4	PVP01_0111400.1	AAA family ATPase, CDC48 subfamily, putative | transcript_product=AAA family ATPase, CDC48 subfamily, putative | location=PvP01_01_v1:5277	1.66667
5	PVP01_1103800.1	ABC transporter E family member 1, putative | transcript_product=ABC transporter E family member 1, putative | location=PvP01_11_v1:160047	2
2	PVP01_1322800.1	ABC transporter G family member 2, putative | transcript_product=ABC transporter G family member 2, putative | location=PvP01_13_v1:1033999-1036086(+) |	1
5	PVP01_1121700.1	acetyl-CoA synthetase, putative | transcript_product=acetyl-CoA synthetase, putative | location=PvP01_11_v1:961821-964757(+) | protein_len	1.75
3	PVP01_1319100.1	acid phosphatase, putative | transcript_product=acid phosphatase, putative | location=PvP01_13_v1:870135-876914(+) | protein_length=2259 |	1
4	PVP01_1463200.1	actin | transcript_product=actin | location=PvP01_14_v1:2720583-2721713(+) | protein_length=376 | sequence_SO=chromosome | SO=protein_codi	3
5	PVP01_1336400.1	actin II | transcript_product=actin II | location=PvP01_13_v1:1568504-1569804(-) | protein_length=376 | sequence_SO=chromosome | SO=protei	1.5
5	PVP01_1030500.1	actin-depolymerizing factor 1, putative | transcript_product=actin-depolymerizing factor 1, putative | location=PvP01_10_v1:1314308-131484	2.5
5	PVP01_0911500.1	actin-like protein, putative | transcript_product=actin-like protein, putative | location=PvP01_09_v1:560130-561977(+) | protein_length=37	1.5
5	PVP01_1028800.1	actin-like protein, putative | transcript_product=actin-like protein, putative | location=PvP01_10_v1:1228590-1230410(-) | protein_length=	1
3	PVP01_1326200.1	actin-related protein, putative | transcript_product=actin-related protein, putative | location=PvP01_13_v1:1139269-1140750(+) | protein_length=493 | se	1
5	PVP01_0834000.1	activator of Hsp90 ATPase, putative | transcript_product=activator of Hsp90 ATPase, putative | location=PvP01_08_v1:1436167-1438096(-) | p	2.5
5	PVP01_1430300.1	acyl-CoA binding protein, putative | transcript_product=acyl-CoA binding protein, putative | location=PvP01_14_v1:1305248-1305526(+) | pro	1
5	PVP01_0409900.1	acyl-CoA synthetase, putative | transcript_product=acyl-CoA synthetase, putative | location=PvP01_04_v1:399586-401784(+) | protein_length=	2.75
5	PVP01_1008700.1	acyl-CoA synthetase, putative | transcript_product=acyl-CoA synthetase, putative | location=PvP01_10_v1:385600-387624(-) | protein_length=	3
5	PVP01_0614700.1	adenosine deaminase, putative | transcript_product=adenosine deaminase, putative | location=PvP01_06_v1:620120-621211(+) | protein_length=	3
5	PVP01_1013000.1	adenosylhomocysteinase, putative | transcript_product=adenosylhomocysteinase, putative | location=PvP01_10_v1:586966-588399(-) | protein_l	2.5
5	PVP01_0808900.1	adenylate kinase, putative | transcript_product=adenylate kinase, putative | location=PvP01_08_v1:406219-407218(-) | protein_length=242 |	2.5
4	PVP01_0418500.1	adenylosuccinate lyase | transcript_product=adenylosuccinate lyase | location=PvP01_04_v1:764639-766033(-) | protein_length=464 | sequence	1.66667
2	PVP01_1117300.1	adenylosuccinate synthetase, putative | transcript_product=adenylosuccinate synthetase, putative | location=PvP01_11_v1:736262-737809(-) | protein_lengt	1.5
4	PVP01_1461700.1	ADP-ribosylation factor GTPase-activating protein, putative | transcript_product=ADP-ribosylation factor GTPase-activating protein, putati	2.33333
5	PVP01_0606100.1	ADP-ribosylation factor, putative | transcript_product=ADP-ribosylation factor, putative | location=PvP01_06_v1:245359-246687(-) | protein	3
5	PVP01_0621700.1	ADP/ATP transporter on adenylate translocase, putative | transcript_product=ADP/ATP transporter on adenylate translocase, putative | locat	3.25
5	PVP01_1104300.1	alanine--tRNA ligase, putative | transcript_product=alanine--tRNA ligase, putative | location=PvP01_11_v1:174742-178335(-) | protein_lengt	2.5
5	PVP01_0710800.1	alkaline phosphatase, putative | transcript_product=alkaline phosphatase, putative | location=PvP01_07_v1:536436-537997(-) | protein_lengt	2.5
3	PVP01_0702100.1	alpha tubulin 1, putative | transcript_product=alpha tubulin 1, putative | location=PvP01_07_v1:135347-137437(+) | protein_length=453 | se	1
5	PVP01_0530800.1	alpha tubulin 2, putative | transcript_product=alpha tubulin 2, putative | location=PvP01_05_v1:1309600-1311349(+) | protein_length=450 |	2.5
3	PVP01_1120000.1	amino acid transporter, putative | transcript_product=amino acid transporter, putative | location=PvP01_11_v1:863983-866077(+) | protein_l	1
5	PVP01_1252600.1	aminopeptidase P, putative | transcript_product=aminopeptidase P, putative | location=PvP01_12_v1:2146979-2149429(-) | protein_length=816	3
3	PVP01_0622400.1	antigen UB05, putative | transcript_product=antigen UB05, putative | location=PvP01_06_v1:913906-915136(+) | protein_length=120 | sequence_SO=chromosome	1
4	PVP01_0834600.1	AP endonuclease (DNA-[apurinic or apyrimidinic site] lyase), putative | transcript_product=AP endonuclease (DNA-[apurinic or apyrimidinic	1
5	PVP01_1005700.1	AP-1 complex subunit beta, putative | transcript_product=AP-1 complex subunit beta, putative | location=PvP01_10_v1:261082-264935(+) | pro	2.75
5	PVP01_1251400.1	AP-1 complex subunit gamma, putative | transcript_product=AP-1 complex subunit gamma, putative | location=PvP01_12_v1:2105913-2109464(-) |	2.5
4	PVP01_0112300.1	AP-3 complex subunit delta, putative | transcript_product=AP-3 complex subunit delta, putative | location=PvP01_01_v1:559881-564446(-) | p	1
4	PVP01_0702500.1	AP-4 complex subunit epsilon, putative | transcript_product=AP-4 complex subunit epsilon, putative | location=PvP01_07_v1:149989-155006(-)	1
4	PVP01_0707800.1	apoptosis-related protein, putative | transcript_product=apoptosis-related protein, putative | location=PvP01_07_v1:400772-402333(-) | pro	1
5	PVP01_1437400.1	arginine--tRNA ligase, putative | transcript_product=arginine--tRNA ligase, putative | location=PvP01_14_v1:1574069-1577287(-) | protein_l	2.75
5	PVP01_0521500.1	arsenical pump-driving ATPase, putative | transcript_product=arsenical pump-driving ATPase, putative | location=PvP01_05_v1:872510-873634(	1.75
4	PVP01_1451700.1	asparagine and aspartate rich protein 1, putative | transcript_product=asparagine and aspartate rich protein 1, putative | location=PvP01_	1
3	PVP01_0830700.1	asparagine synthetase [glutamine-hydrolyzing], putative | transcript_product=asparagine synthetase [glutamine-hydrolyzing], putative | loc	1.33333
5	PVP01_0413100.1	asparagine--tRNA ligase, putative | transcript_product=asparagine--tRNA ligase, putative | location=PvP01_04_v1:534169-535911(-) | protein	2.5
5	PVP01_0911200.1	asparagine-rich antigen, putative | transcript_product=asparagine-rich antigen, putative | location=PvP01_09_v1:545287-550606(+) | protein	2
4	PVP01_1210000.1	aspartate carbamoyltransferase, putative | transcript_product=aspartate carbamoyltransferase, putative | location=PvP01_12_v1:412614-41423	1
3	PVP01_0211800.1	aspartate--tRNA ligase, putative | transcript_product=aspartate--tRNA ligase, putative | location=PvP01_02_v1:485309-487204(+) | protein_length=631 | se	1
3	PVP01_1313800.1	ataxin-2 like protein, putative | transcript_product=ataxin-2 like protein, putative | location=PvP01_13_v1:625446-630039(+) | protein_len	1
2	PVP01_1445000.1	ataxin-3, putative | transcript_product=ataxin-3, putative | location=PvP01_14_v1:1947539-1949554(+) | protein_length=411 | sequence_SO=chromosome | SO=	1
5	PVP01_1453800.1	ATP synthase subunit beta, mitochondrial, putative | transcript_product=ATP synthase subunit beta, mitochondrial, putative | location=PvP0	2.75
5	PVP01_1429700.1	ATP-dependent RNA helicase DBP1, putative | transcript_product=ATP-dependent RNA helicase DBP1, putative | location=PvP01_14_v1:1276317-12	2.5
4	PVP01_1247900.1	ATP-dependent RNA helicase DBP5, putative | transcript_product=ATP-dependent RNA helicase DBP5, putative | location=PvP01_12_v1:1947873-19	1
3	PVP01_1012200.1	ATP-dependent RNA helicase DDX1, putative | transcript_product=ATP-dependent RNA helicase DDX1, putative | location=PvP01_10_v1:558667-561117(-) | prote	1
4	PVP01_1015400.1	ATP-dependent RNA helicase DDX23, putative | transcript_product=ATP-dependent RNA helicase DDX23, putative | location=PvP01_10_v1:696329-6	1
5	PVP01_0818600.1	ATP-dependent RNA helicase DDX42, putative | transcript_product=ATP-dependent RNA helicase DDX42, putative | location=PvP01_08_v1:816280-8	1
5	PVP01_1261100.1	ATP-dependent RNA helicase DDX5, putative | transcript_product=ATP-dependent RNA helicase DDX5, putative | location=PvP01_12_v1:2514922-25	2.75
5	PVP01_0819400.1	ATP-dependent RNA helicase DDX6, putative | transcript_product=ATP-dependent RNA helicase DDX6, putative | location=PvP01_08_v1:848920-850	2.5
4	PVP01_0701800.1	ATP-dependent RNA helicase DDX60, putative | transcript_product=ATP-dependent RNA helicase DDX60, putative | location=PvP01_07_v1:110191-117716(-) | pro	3
5	PVP01_0415000.1	ATP-dependent RNA helicase UAP56, putative | transcript_product=ATP-dependent RNA helicase UAP56, putative | location=PvP01_04_v1:609730-6	2.5
4	PVP01_0703100.1	bacterial histone-like protein, putative | transcript_product=bacterial histone-like protein, putative | location=PvP01_07_v1:180728-18155	1.66667
5	PVP01_0526600.1	bifunctional dihydrofolate reductase-thymidylate synthase, putative | transcript_product=bifunctional dihydrofolate reductase-thymidylate	1.5
2	PVP01_1452200.1	bromodomain protein, putative | transcript_product=bromodomain protein, putative | location=PvP01_14_v1:2277158-2287219(+) | protein_lengt	1
3	PVP01_0713300.1	BSD-domain protein, putative | transcript_product=BSD-domain protein, putative | location=PvP01_07_v1:622659-625715(+) | protein_length=1018 | sequence_	1
5	PVP01_0116300.1	cactin homolog, putative | transcript_product=cactin homolog, putative | location=PvP01_01_v1:737648-740963(-) | protein_length=833 | sequ	1
3	PVP01_1255300.1	calcineurin subunit B, putative | transcript_product=calcineurin subunit B, putative | location=PvP01_12_v1:2267325-2268756(+) | protein_length=177 | se	1
4	PVP01_0407500.1	calcium-dependent protein kinase 1, putative | transcript_product=calcium-dependent protein kinase 1, putative | location=PvP01_04_v1:3070	1
5	PVP01_0923700.1	calcium-dependent protein kinase 7, putative | transcript_product=calcium-dependent protein kinase 7, putative | location=PvP01_09_v1:1058	1
5	PVP01_0208500.1	calcium-transporting ATPase, putative | transcript_product=calcium-transporting ATPase, putative | location=PvP01_02_v1:352862-356879(+) |	3
4	PVP01_1315300.1	calmodulin, putative | transcript_product=calmodulin, putative | location=PvP01_13_v1:705695-706693(+) | protein_length=149 | sequence_SO=	1
5	PVP01_1409200.1	carbamoyl phosphate synthetase, putative | transcript_product=carbamoyl phosphate synthetase, putative | location=PvP01_14_v1:415340-42221	1.75
5	PVP01_0937400.1	casein kinase 1, putative | transcript_product=casein kinase 1, putative | location=PvP01_09_v1:1606184-1608602(-) | protein_length=323 |	2.5
5	PVP01_0909200.1	casein kinase 2, alpha subunit, putative | transcript_product=casein kinase 2, alpha subunit, putative | location=PvP01_09_v1:493076-49408	2.5
4	PVP01_0904500.1	casein kinase II beta chain, putative | transcript_product=casein kinase II beta chain, putative | location=PvP01_09_v1:277334-278068(+) |	1.66667
5	PVP01_1425000.1	cation diffusion facilitator family protein, putative | transcript_product=cation diffusion facilitator family protein, putative | locatio	2.5
2	PVP01_1429000.1	CCR4-associated factor 1, putative | transcript_product=CCR4-associated factor 1, putative | location=PvP01_14_v1:1242635-1248727(-) | protein_length=20	1
4	PVP01_1130100.1	cell division cycle protein 48 homologue, putative | transcript_product=cell division cycle protein 48 homologue, putative | location=PvP0	3
5	PVP01_0207800.1	centrin-1, putative | transcript_product=centrin-1, putative | location=PvP01_02_v1:328638-329949(-) | protein_length=168 | sequence_SO=ch	1.5
3	PVP01_1260400.1	centrin-2, putative | transcript_product=centrin-2, putative | location=PvP01_12_v1:2483484-2484244(+) | protein_length=168 | sequence_SO=chromosome | S	1
4	PVP01_1312900.1	cGMP-dependent protein kinase, putative | transcript_product=cGMP-dependent protein kinase, putative | location=PvP01_13_v1:580904-584724(+) | protein_l	1.66667
5	PVP01_1220500.1	chaperone binding protein, putative | transcript_product=chaperone binding protein, putative | location=PvP01_12_v1:819436-821004(-) | pro	2.5
3	PVP01_0518700.1	chaperone protein ClpB1, putative | transcript_product=chaperone protein ClpB1, putative | location=PvP01_05_v1:775393-778665(+) | protein_length=1090 |	1.5
5	PVP01_1347000.1	choline kinase, putative | transcript_product=choline kinase, putative | location=PvP01_13_v1:2037060-2038385(-) | protein_length=441 | se	2
4	PVP01_1417500.1	choline-phosphate cytidylyltransferase, putative | transcript_product=choline-phosphate cytidylyltransferase, putative | location=PvP01_14_v1:763575-766	1
4	PVP01_0204400.1	chromatin assembly factor 1 protein WD40 domain, putative | transcript_product=chromatin assembly factor 1 protein WD40 domain, putative |	3
5	PVP01_0609100.1	chromodomain-helicase-DNA-binding protein 1 homolog, putative | transcript_product=chromodomain-helicase-DNA-binding protein 1 homolog, pu	2
2	PVP01_1033200.1	chromosome assembly factor 1, putative | transcript_product=chromosome assembly factor 1, putative | location=PvP01_10_v1:1408959-1411781(-) | protein_l	1
5	PVP01_1437900.1	clathrin heavy chain, putative | transcript_product=clathrin heavy chain, putative | location=PvP01_14_v1:1603292-1609099(+) | protein_len	1.75
5	PVP01_0938300.1	CLPTM1 domain-containing protein, putative | transcript_product=CLPTM1 domain-containing protein, putative | location=PvP01_09_v1:1648973-	1.5
5	PVP01_1253300.1	co-chaperone p23, putative | transcript_product=co-chaperone p23, putative | location=PvP01_12_v1:2175101-2176573(-) | protein_length=266	2.75
3	PVP01_1319600.1	coatamer protein, beta subunit, putative | transcript_product=coatamer protein, beta subunit, putative | location=PvP01_13_v1:892870-897144(-) | protein	1
5	PVP01_1142200.1	coatomer alpha subunit, putative | transcript_product=coatomer alpha subunit, putative | location=PvP01_11_v1:1787120-1791935(-) | protein	3
4	PVP01_0704300.1	coatomer subunit beta, putative | transcript_product=coatomer subunit beta, putative | location=PvP01_07_v1:258401-261442(-) | protein_len	1.66667
5	PVP01_0935600.1	coatomer subunit delta, putative | transcript_product=coatomer subunit delta, putative | location=PvP01_09_v1:1533888-1535444(+) | protein	2
5	PVP01_0112000.1	coatomer subunit epsilon, putative | transcript_product=coatomer subunit epsilon, putative | location=PvP01_01_v1:550997-552047(-) | prote	2.75
5	PVP01_0945800.1	coatomer subunit gamma, putative | transcript_product=coatomer subunit gamma, putative | location=PvP01_09_v1:1995740-1998772(-) | protein	2.25
4	PVP01_0521900.1	coatomer subunit zeta, putative | transcript_product=coatomer subunit zeta, putative | location=PvP01_05_v1:889945-890571(-) | protein_len	1.66667
2	PVP01_0519900.1	conserved Apicomplexan protein, unknown function | transcript_product=conserved Apicomplexan protein, unknown function | location=PvP01_05_v1:813848-814	1
4	PVP01_0906600.1	conserved Apicomplexan protein, unknown function | transcript_product=conserved Apicomplexan protein, unknown function | location=PvP01_09	2
3	PVP01_0925800.1	conserved Apicomplexan protein, unknown function | transcript_product=conserved Apicomplexan protein, unknown function | location=PvP01_09_v1:1147119-11	1
2	PVP01_0212100.1	conserved Plasmodium membrane protein, unknown function | transcript_product=conserved Plasmodium membrane protein, unknown function | location=PvP01_02_v1:49	1
5	PVP01_0102700.1	conserved Plasmodium protein, unknown function | transcript_product=conserved Plasmodium protein, unknown function | location=PvP01_01_v1:	1.75
5	PVP01_0112800.1	conserved Plasmodium protein, unknown function | transcript_product=conserved Plasmodium protein, unknown function | location=PvP01_01_v1:	1.75
4	PVP01_0102600.1	conserved Plasmodium protein, unknown function | transcript_product=conserved Plasmodium protein, unknown function | location=PvP01_01_v1:	3.25
4	PVP01_0106700.1	conserved Plasmodium protein, unknown function | transcript_product=conserved Plasmodium protein, unknown function | location=PvP01_01_v1:	2.33333
2	PVP01_0108300.1	conserved Plasmodium protein, unknown function | transcript_product=conserved Plasmodium protein, unknown function | location=PvP01_01_v1:410446-410781(	1
5	PVP01_0206700.1	conserved Plasmodium protein, unknown function | transcript_product=conserved Plasmodium protein, unknown function | location=PvP01_02_v1:	1
5	PVP01_0209000.1	conserved Plasmodium protein, unknown function | transcript_product=conserved Plasmodium protein, unknown function | location=PvP01_02_v1:	2
5	PVP01_0216100.1	conserved Plasmodium protein, unknown function | transcript_product=conserved Plasmodium protein, unknown function | location=PvP01_02_v1:	1.5
3	PVP01_0206500.1	conserved Plasmodium protein, unknown function | transcript_product=conserved Plasmodium protein, unknown function | location=PvP01_02_v1:267710-268363(	1.66667
5	PVP01_0312100.1	conserved Plasmodium protein, unknown function | transcript_product=conserved Plasmodium protein, unknown function | location=PvP01_03_v1:	1.75
5	PVP01_0316800.1	conserved Plasmodium protein, unknown function | transcript_product=conserved Plasmodium protein, unknown function | location=PvP01_03_v1:	1
4	PVP01_0309900.1	conserved Plasmodium protein, unknown function | transcript_product=conserved Plasmodium protein, unknown function | location=PvP01_03_v1:	1
4	PVP01_0319100.1	conserved Plasmodium protein, unknown function | transcript_product=conserved Plasmodium protein, unknown function | location=PvP01_03_v1:	1.33333
3	PVP01_0302900.1	conserved Plasmodium protein, unknown function | transcript_product=conserved Plasmodium protein, unknown function | location=PvP01_03_v1:139933-142680(	1
2	PVP01_0310100.1	conserved Plasmodium protein, unknown function | transcript_product=conserved Plasmodium protein, unknown function | location=PvP01_03_v1:457435-461715(	1.5
2	PVP01_0319800.1	conserved Plasmodium protein, unknown function | transcript_product=conserved Plasmodium protein, unknown function | location=PvP01_03_v1:824495-828037(	1
5	PVP01_0412500.1	conserved Plasmodium protein, unknown function | transcript_product=conserved Plasmodium protein, unknown function | location=PvP01_04_v1:	1.5
5	PVP01_0414000.1	conserved Plasmodium protein, unknown function | transcript_product=conserved Plasmodium protein, unknown function | location=PvP01_04_v1:	1.5
5	PVP01_0421000.1	conserved Plasmodium protein, unknown function | transcript_product=conserved Plasmodium protein, unknown function | location=PvP01_04_v1:	1.25
4	PVP01_0412400.1	conserved Plasmodium protein, unknown function | transcript_product=conserved Plasmodium protein, unknown function | location=PvP01_04_v1:	1.66667
2	PVP01_0410100.1	conserved Plasmodium protein, unknown function | transcript_product=conserved Plasmodium protein, unknown function | location=PvP01_04_v1:410170-414373(	1
3	PVP01_0414700.1	conserved Plasmodium protein, unknown function | transcript_product=conserved Plasmodium protein, unknown function | location=PvP01_04_v1:595657-602627(	1
3	PVP01_0416000.1	conserved Plasmodium protein, unknown function | transcript_product=conserved Plasmodium protein, unknown function | location=PvP01_04_v1:654066-654716(	1
5	PVP01_0509500.1	conserved Plasmodium protein, unknown function | transcript_product=conserved Plasmodium protein, unknown function | location=PvP01_05_v1:	2.5
4	PVP01_0512900.1	conserved Plasmodium protein, unknown function | transcript_product=conserved Plasmodium protein, unknown function | location=PvP01_05_v1:	2
4	PVP01_0514700.1	conserved Plasmodium protein, unknown function | transcript_product=conserved Plasmodium protein, unknown function | location=PvP01_05_v1:	1
4	PVP01_0526400.1	conserved Plasmodium protein, unknown function | transcript_product=conserved Plasmodium protein, unknown function | location=PvP01_05_v1:	2.75
4	PVP01_0508400.1	conserved Plasmodium protein, unknown function | transcript_product=conserved Plasmodium protein, unknown function | location=PvP01_05_v1:391268-393142(	1
5	PVP01_0620600.1	conserved Plasmodium protein, unknown function | transcript_product=conserved Plasmodium protein, unknown function | location=PvP01_06_v1:	1
5	PVP01_0621300.1	conserved Plasmodium protein, unknown function | transcript_product=conserved Plasmodium protein, unknown function | location=PvP01_06_v1:	2
4	PVP01_0620800.1	conserved Plasmodium protein, unknown function | transcript_product=conserved Plasmodium protein, unknown function | location=PvP01_06_v1:	3
2	PVP01_0606300.1	conserved Plasmodium protein, unknown function | transcript_product=conserved Plasmodium protein, unknown function | location=PvP01_06_v1:251397-256319(	1
5	PVP01_0724400.1	conserved Plasmodium protein, unknown function | transcript_product=conserved Plasmodium protein, unknown function | location=PvP01_07_v1:	1.75
5	PVP01_0734300.1	conserved Plasmodium protein, unknown function | transcript_product=conserved Plasmodium protein, unknown function | location=PvP01_07_v1:	2.5
4	PVP01_0707500.1	conserved Plasmodium protein, unknown function | transcript_product=conserved Plasmodium protein, unknown function | location=PvP01_07_v1:	1
4	PVP01_0732000.1	conserved Plasmodium protein, unknown function | transcript_product=conserved Plasmodium protein, unknown function | location=PvP01_07_v1:	1
4	PVP01_0732600.1	conserved Plasmodium protein, unknown function | transcript_product=conserved Plasmodium protein, unknown function | location=PvP01_07_v1:	1.33333
2	PVP01_0701900.1	conserved Plasmodium protein, unknown function | transcript_product=conserved Plasmodium protein, unknown function | location=PvP01_07_v1:122338-126333(+) | p	1
2	PVP01_0708700.1	conserved Plasmodium protein, unknown function | transcript_product=conserved Plasmodium protein, unknown function | location=PvP01_07_v1:445269-454439(+) | p	1
3	PVP01_0711700.1	conserved Plasmodium protein, unknown function | transcript_product=conserved Plasmodium protein, unknown function | location=PvP01_07_v1:562856-564909(	1
2	PVP01_0714800.1	conserved Plasmodium protein, unknown function | transcript_product=conserved Plasmodium protein, unknown function | location=PvP01_07_v1:673616-679441(	1.5
2	PVP01_0719100.1	conserved Plasmodium protein, unknown function | transcript_product=conserved Plasmodium protein, unknown function | location=PvP01_07_v1:842360-843973(+) | p	1
2	PVP01_0720400.1	conserved Plasmodium protein, unknown function | transcript_product=conserved Plasmodium protein, unknown function | location=PvP01_07_v1:884684-885526(+) | p	3
3	PVP01_0722700.1	conserved Plasmodium protein, unknown function | transcript_product=conserved Plasmodium protein, unknown function | location=PvP01_07_v1:979726-982581(	1
5	PVP01_0802700.1	conserved Plasmodium protein, unknown function | transcript_product=conserved Plasmodium protein, unknown function | location=PvP01_08_v1:	2.25
5	PVP01_0816400.1	conserved Plasmodium protein, unknown function | transcript_product=conserved Plasmodium protein, unknown function | location=PvP01_08_v1:	2.25
4	PVP01_0814200.1	conserved Plasmodium protein, unknown function | transcript_product=conserved Plasmodium protein, unknown function | location=PvP01_08_v1:	3
4	PVP01_0821800.1	conserved Plasmodium protein, unknown function | transcript_product=conserved Plasmodium protein, unknown function | location=PvP01_08_v1:	2.25
3	PVP01_0834900.1	conserved Plasmodium protein, unknown function | transcript_product=conserved Plasmodium protein, unknown function | location=PvP01_08_v1:	1.66667
4	PVP01_0822800.1	conserved Plasmodium protein, unknown function | transcript_product=conserved Plasmodium protein, unknown function | location=PvP01_08_v1:1015867-102474	1
2	PVP01_0802500.1	conserved Plasmodium protein, unknown function | transcript_product=conserved Plasmodium protein, unknown function | location=PvP01_08_v1:126086-128932(	1
3	PVP01_0831100.1	conserved Plasmodium protein, unknown function | transcript_product=conserved Plasmodium protein, unknown function | location=PvP01_08_v1:1345408-134686	1
2	PVP01_0834700.1	conserved Plasmodium protein, unknown function | transcript_product=conserved Plasmodium protein, unknown function | location=PvP01_08_v1:1458499-1469601(+) |	1
2	PVP01_0813400.1	conserved Plasmodium protein, unknown function | transcript_product=conserved Plasmodium protein, unknown function | location=PvP01_08_v1:571769-573688(	1
5	PVP01_0906100.1	conserved Plasmodium protein, unknown function | transcript_product=conserved Plasmodium protein, unknown function | location=PvP01_09_v1:	2.5
5	PVP01_0917900.1	conserved Plasmodium protein, unknown function | transcript_product=conserved Plasmodium protein, unknown function | location=PvP01_09_v1:	2.5
5	PVP01_0920600.1	conserved Plasmodium protein, unknown function | transcript_product=conserved Plasmodium protein, unknown function | location=PvP01_09_v1:	2.75
5	PVP01_0924100.1	conserved Plasmodium protein, unknown function | transcript_product=conserved Plasmodium protein, unknown function | location=PvP01_09_v1:	2
2	PVP01_0928700.1	conserved Plasmodium protein, unknown function | transcript_product=conserved Plasmodium protein, unknown function | location=PvP01_09_v1:1253663-1261079(+) |	1
3	PVP01_0934000.1	conserved Plasmodium protein, unknown function | transcript_product=conserved Plasmodium protein, unknown function | location=PvP01_09_v1:1446999-145138	1
3	PVP01_0934700.1	conserved Plasmodium protein, unknown function | transcript_product=conserved Plasmodium protein, unknown function | location=PvP01_09_v1:1475855-148049	2
2	PVP01_0940500.1	conserved Plasmodium protein, unknown function | transcript_product=conserved Plasmodium protein, unknown function | location=PvP01_09_v1:1777253-178355	1.5
3	PVP01_0940900.1	conserved Plasmodium protein, unknown function | transcript_product=conserved Plasmodium protein, unknown function | location=PvP01_09_v1:1792940-179445	1
3	PVP01_0913800.1	conserved Plasmodium protein, unknown function | transcript_product=conserved Plasmodium protein, unknown function | location=PvP01_09_v1:627874-645745(	1.5
2	PVP01_0918600.1	conserved Plasmodium protein, unknown function | transcript_product=conserved Plasmodium protein, unknown function | location=PvP01_09_v1:823351-824272(-) | p	1
2	PVP01_0920500.1	conserved Plasmodium protein, unknown function | transcript_product=conserved Plasmodium protein, unknown function | location=PvP01_09_v1:889697-894409(+) | protein_length=1570 | sequence_SO=chromosome | SO=protein_coding	1.5
5	PVP01_1024700.1	conserved Plasmodium protein, unknown function | transcript_product=conserved Plasmodium protein, unknown function | location=PvP01_10_v1:	1.5
5	PVP01_1025100.1	conserved Plasmodium protein, unknown function | transcript_product=conserved Plasmodium protein, unknown function | location=PvP01_10_v1:	1.5
4	PVP01_1018300.1	conserved Plasmodium protein, unknown function | transcript_product=conserved Plasmodium protein, unknown function | location=PvP01_10_v1:	2
2	PVP01_1023900.1	conserved Plasmodium protein, unknown function | transcript_product=conserved Plasmodium protein, unknown function | location=PvP01_10_v1:1039340-104680	1
4	PVP01_1025400.1	conserved Plasmodium protein, unknown function | transcript_product=conserved Plasmodium protein, unknown function | location=PvP01_10_v1:1110700-111153	1
2	PVP01_1026200.1	conserved Plasmodium protein, unknown function | transcript_product=conserved Plasmodium protein, unknown function | location=PvP01_10_v1:1139125-114280	1
2	PVP01_1004800.1	conserved Plasmodium protein, unknown function | transcript_product=conserved Plasmodium protein, unknown function | location=PvP01_10_v1:232289-234484(	1
2	PVP01_1011500.1	conserved Plasmodium protein, unknown function | transcript_product=conserved Plasmodium protein, unknown function | location=PvP01_10_v1:506935-534326(	1
3	PVP01_1013500.1	conserved Plasmodium protein, unknown function | transcript_product=conserved Plasmodium protein, unknown function | location=PvP01_10_v1:606404-607375(	2
5	PVP01_1101700.1	conserved Plasmodium protein, unknown function | transcript_product=conserved Plasmodium protein, unknown function | location=PvP01_11_v1:	2.5
5	PVP01_1105100.1	conserved Plasmodium protein, unknown function | transcript_product=conserved Plasmodium protein, unknown function | location=PvP01_11_v1:	3
5	PVP01_1105700.1	conserved Plasmodium protein, unknown function | transcript_product=conserved Plasmodium protein, unknown function | location=PvP01_11_v1:	1.5
5	PVP01_1109300.1	conserved Plasmodium protein, unknown function | transcript_product=conserved Plasmodium protein, unknown function | location=PvP01_11_v1:	1.75
5	PVP01_1110200.1	conserved Plasmodium protein, unknown function | transcript_product=conserved Plasmodium protein, unknown function | location=PvP01_11_v1:	2.5
5	PVP01_1123500.1	conserved Plasmodium protein, unknown function | transcript_product=conserved Plasmodium protein, unknown function | location=PvP01_11_v1:	3
5	PVP01_1131300.1	conserved Plasmodium protein, unknown function | transcript_product=conserved Plasmodium protein, unknown function | location=PvP01_11_v1:	2.5
5	PVP01_1131900.1	conserved Plasmodium protein, unknown function | transcript_product=conserved Plasmodium protein, unknown function | location=PvP01_11_v1:	3
4	PVP01_1142300.1	conserved Plasmodium protein, unknown function | transcript_product=conserved Plasmodium protein, unknown function | location=PvP01_11_v1:	1.25
4	PVP01_1144400.1	conserved Plasmodium protein, unknown function | transcript_product=conserved Plasmodium protein, unknown function | location=PvP01_11_v1:	2.33333
2	PVP01_1137600.1	conserved Plasmodium protein, unknown function | transcript_product=conserved Plasmodium protein, unknown function | location=PvP01_11_v1:1595323-159750	1
3	PVP01_1113700.1	conserved Plasmodium protein, unknown function | transcript_product=conserved Plasmodium protein, unknown function | location=PvP01_11_v1:587806-592410(	1
5	PVP01_1203000.1	conserved Plasmodium protein, unknown function | transcript_product=conserved Plasmodium protein, unknown function | location=PvP01_12_v1:	1.75
5	PVP01_1208400.1	conserved Plasmodium protein, unknown function | transcript_product=conserved Plasmodium protein, unknown function | location=PvP01_12_v1:	1.25
5	PVP01_1210100.1	conserved Plasmodium protein, unknown function | transcript_product=conserved Plasmodium protein, unknown function | location=PvP01_12_v1:	1
5	PVP01_1211500.1	conserved Plasmodium protein, unknown function | transcript_product=conserved Plasmodium protein, unknown function | location=PvP01_12_v1:	1
5	PVP01_1221300.1	conserved Plasmodium protein, unknown function | transcript_product=conserved Plasmodium protein, unknown function | location=PvP01_12_v1:	1.5
5	PVP01_1247300.1	conserved Plasmodium protein, unknown function | transcript_product=conserved Plasmodium protein, unknown function | location=PvP01_12_v1:	1.75
5	PVP01_1247500.1	conserved Plasmodium protein, unknown function | transcript_product=conserved Plasmodium protein, unknown function | location=PvP01_12_v1:	2.25
5	PVP01_1249600.1	conserved Plasmodium protein, unknown function | transcript_product=conserved Plasmodium protein, unknown function | location=PvP01_12_v1:	3.25
5	PVP01_1250200.1	conserved Plasmodium protein, unknown function | transcript_product=conserved Plasmodium protein, unknown function | location=PvP01_12_v1:	2.5
5	PVP01_1261300.1	conserved Plasmodium protein, unknown function | transcript_product=conserved Plasmodium protein, unknown function | location=PvP01_12_v1:	2.75
4	PVP01_1238700.1	conserved Plasmodium protein, unknown function | transcript_product=conserved Plasmodium protein, unknown function | location=PvP01_12_v1:	1
4	PVP01_1253100.1	conserved Plasmodium protein, unknown function | transcript_product=conserved Plasmodium protein, unknown function | location=PvP01_12_v1:	1
3	PVP01_1204500.1	conserved Plasmodium protein, unknown function | transcript_product=conserved Plasmodium protein, unknown function | location=PvP01_12_v1:	1
3	PVP01_1202400.1	conserved Plasmodium protein, unknown function | transcript_product=conserved Plasmodium protein, unknown function | location=PvP01_12_v1:100219-104775(	1
3	PVP01_1231000.1	conserved Plasmodium protein, unknown function | transcript_product=conserved Plasmodium protein, unknown function | location=PvP01_12_v1:1240580-124188	1
2	PVP01_1237900.1	conserved Plasmodium protein, unknown function | transcript_product=conserved Plasmodium protein, unknown function | location=PvP01_12_v1:1494547-1497147(+) |	4
2	PVP01_1205200.1	conserved Plasmodium protein, unknown function | transcript_product=conserved Plasmodium protein, unknown function | location=PvP01_12_v1:198276-199226(-) | p	1
2	PVP01_1259800.1	conserved Plasmodium protein, unknown function | transcript_product=conserved Plasmodium protein, unknown function | location=PvP01_12_v1:2465154-2466906(-) |	1
2	PVP01_1269500.1	conserved Plasmodium protein, unknown function | transcript_product=conserved Plasmodium protein, unknown function | location=PvP01_12_v1:2923518-292553	1
2	PVP01_1211000.1	conserved Plasmodium protein, unknown function | transcript_product=conserved Plasmodium protein, unknown function | location=PvP01_12_v1:459971-481696(+) | p	1
3	PVP01_1225000.1	conserved Plasmodium protein, unknown function | transcript_product=conserved Plasmodium protein, unknown function | location=PvP01_12_v1:958473-966491(	1
5	PVP01_1304700.1	conserved Plasmodium protein, unknown function | transcript_product=conserved Plasmodium protein, unknown function | location=PvP01_13_v1:	2
5	PVP01_1319800.1	conserved Plasmodium protein, unknown function | transcript_product=conserved Plasmodium protein, unknown function | location=PvP01_13_v1:	2.25
5	PVP01_1329200.1	conserved Plasmodium protein, unknown function | transcript_product=conserved Plasmodium protein, unknown function | location=PvP01_13_v1:	2.5
5	PVP01_1333500.1	conserved Plasmodium protein, unknown function | transcript_product=conserved Plasmodium protein, unknown function | location=PvP01_13_v1:	2
5	PVP01_1339300.1	conserved Plasmodium protein, unknown function | transcript_product=conserved Plasmodium protein, unknown function | location=PvP01_13_v1:	1.75
5	PVP01_1339400.1	conserved Plasmodium protein, unknown function | transcript_product=conserved Plasmodium protein, unknown function | location=PvP01_13_v1:	1.25
5	PVP01_1339600.1	conserved Plasmodium protein, unknown function | transcript_product=conserved Plasmodium protein, unknown function | location=PvP01_13_v1:	2.25
5	PVP01_1340300.1	conserved Plasmodium protein, unknown function | transcript_product=conserved Plasmodium protein, unknown function | location=PvP01_13_v1:	2
4	PVP01_1321400.1	conserved Plasmodium protein, unknown function | transcript_product=conserved Plasmodium protein, unknown function | location=PvP01_13_v1:	3
2	PVP01_1310400.1	conserved Plasmodium protein, unknown function | transcript_product=conserved Plasmodium protein, unknown function | location=PvP01_13_v1:	1
4	PVP01_1325300.1	conserved Plasmodium protein, unknown function | transcript_product=conserved Plasmodium protein, unknown function | location=PvP01_13_v1:1095639-110009	1.33333
2	PVP01_1331300.1	conserved Plasmodium protein, unknown function | transcript_product=conserved Plasmodium protein, unknown function | location=PvP01_13_v1:1314549-1328327(+) |	2
2	PVP01_1338200.1	conserved Plasmodium protein, unknown function | transcript_product=conserved Plasmodium protein, unknown function | location=PvP01_13_v1:1650798-165214	1
3	PVP01_1305900.1	conserved Plasmodium protein, unknown function | transcript_product=conserved Plasmodium protein, unknown function | location=PvP01_13_v1:266397-268493(	1
2	PVP01_1316100.1	conserved Plasmodium protein, unknown function | transcript_product=conserved Plasmodium protein, unknown function | location=PvP01_13_v1:748889-765715(	1
3	PVP01_1319400.1	conserved Plasmodium protein, unknown function | transcript_product=conserved Plasmodium protein, unknown function | location=PvP01_13_v1:885864-887410(	1.5
5	PVP01_1405900.1	conserved Plasmodium protein, unknown function | transcript_product=conserved Plasmodium protein, unknown function | location=PvP01_14_v1:	1
5	PVP01_1406200.1	conserved Plasmodium protein, unknown function | transcript_product=conserved Plasmodium protein, unknown function | location=PvP01_14_v1:	1.25
5	PVP01_1406800.1	conserved Plasmodium protein, unknown function | transcript_product=conserved Plasmodium protein, unknown function | location=PvP01_14_v1:	2
5	PVP01_1408600.1	conserved Plasmodium protein, unknown function | transcript_product=conserved Plasmodium protein, unknown function | location=PvP01_14_v1:	1.5
5	PVP01_1411800.1	conserved Plasmodium protein, unknown function | transcript_product=conserved Plasmodium protein, unknown function | location=PvP01_14_v1:	2.25
5	PVP01_1418300.1	conserved Plasmodium protein, unknown function | transcript_product=conserved Plasmodium protein, unknown function | location=PvP01_14_v1:	1
5	PVP01_1426900.1	conserved Plasmodium protein, unknown function | transcript_product=conserved Plasmodium protein, unknown function | location=PvP01_14_v1:	3
5	PVP01_1428700.1	conserved Plasmodium protein, unknown function | transcript_product=conserved Plasmodium protein, unknown function | location=PvP01_14_v1:	1.75
5	PVP01_1455500.1	conserved Plasmodium protein, unknown function | transcript_product=conserved Plasmodium protein, unknown function | location=PvP01_14_v1:	1.5
5	PVP01_1466200.1	conserved Plasmodium protein, unknown function | transcript_product=conserved Plasmodium protein, unknown function | location=PvP01_14_v1:	2.75
4	PVP01_1420500.1	conserved Plasmodium protein, unknown function | transcript_product=conserved Plasmodium protein, unknown function | location=PvP01_14_v1:	1
4	PVP01_1428200.1	conserved Plasmodium protein, unknown function | transcript_product=conserved Plasmodium protein, unknown function | location=PvP01_14_v1:	2.33333
4	PVP01_1450000.1	conserved Plasmodium protein, unknown function | transcript_product=conserved Plasmodium protein, unknown function | location=PvP01_14_v1:	1.66667
3	PVP01_1437300.1	conserved Plasmodium protein, unknown function | transcript_product=conserved Plasmodium protein, unknown function | location=PvP01_14_v1:	1.33333
3	PVP01_1456000.1	conserved Plasmodium protein, unknown function | transcript_product=conserved Plasmodium protein, unknown function | location=PvP01_14_v1:	1
2	PVP01_1414800.1	conserved Plasmodium protein, unknown function | transcript_product=conserved Plasmodium protein, unknown function | location=PvP01_14_v1:	1
3	PVP01_1434200.1	conserved Plasmodium protein, unknown function | transcript_product=conserved Plasmodium protein, unknown function | location=PvP01_14_v1:1461129-146294	1.5
2	PVP01_1440400.1	conserved Plasmodium protein, unknown function | transcript_product=conserved Plasmodium protein, unknown function | location=PvP01_14_v1:1718669-1720228(-) |	1
2	PVP01_1443400.1	conserved Plasmodium protein, unknown function | transcript_product=conserved Plasmodium protein, unknown function | location=PvP01_14_v1:1886064-188986	1
2	PVP01_1447400.1	conserved Plasmodium protein, unknown function | transcript_product=conserved Plasmodium protein, unknown function | location=PvP01_14_v1:2063541-206649	1.5
2	PVP01_1459400.1	conserved Plasmodium protein, unknown function | transcript_product=conserved Plasmodium protein, unknown function | location=PvP01_14_v1:2588658-259014	2
2	PVP01_1409400.1	conserved Plasmodium protein, unknown function | transcript_product=conserved Plasmodium protein, unknown function | location=PvP01_14_v1:426945-443096(	2.5
2	PVP01_1414700.1	conserved Plasmodium protein, unknown function | transcript_product=conserved Plasmodium protein, unknown function | location=PvP01_14_v1:651629-661709(	1
2	PVP01_1418500.1	conserved Plasmodium protein, unknown function | transcript_product=conserved Plasmodium protein, unknown function | location=PvP01_14_v1:811900-814493(	1
2	PVP01_1422100.1	conserved Plasmodium protein, unknown function | transcript_product=conserved Plasmodium protein, unknown function | location=PvP01_14_v1:956959-966048(	1
4	PVP01_0505300.1	conserved protein, unknown function | transcript_product=conserved protein, unknown function | location=PvP01_05_v1:239065-240765(-) | protein_length=21	1
4	PVP01_1122800.1	conserved protein, unknown function | transcript_product=conserved protein, unknown function | location=PvP01_11_v1:1007810-1008919(-) | p	1
5	PVP01_1118900.1	conserved protein, unknown function | transcript_product=conserved protein, unknown function | location=PvP01_11_v1:795016-798158(-) | pro	2
4	PVP01_1301900.1	conserved protein, unknown function | transcript_product=conserved protein, unknown function | location=PvP01_13_v1:93179-100182(-) | prot	3.25
5	PVP01_1428900.1	conserved protein, unknown function | transcript_product=conserved protein, unknown function | location=PvP01_14_v1:1235239-1237877(-) | p	2.75
3	PVP01_1455800.1	conserved protein, unknown function | transcript_product=conserved protein, unknown function | location=PvP01_14_v1:2424718-2425955(+) | protein_length=	2
3	PVP01_0703300.1	copper-transporting ATPase, putative | transcript_product=copper-transporting ATPase, putative | location=PvP01_07_v1:187292-193820(-) | protein_length=	2.5
4	PVP01_0928300.1	CRAL/TRIO domain-containing protein, putative | transcript_product=CRAL/TRIO domain-containing protein, putative | location=PvP01_09_v1:12	1
3	PVP01_1338700.1	CTP synthase, putative | transcript_product=CTP synthase, putative | location=PvP01_13_v1:1681553-1684123(-) | protein_length=856 | sequence_SO=chromoso	1
5	PVP01_1112500.1	CUGBP Elav-like family member 1, putative | transcript_product=CUGBP Elav-like family member 1, putative | location=PvP01_11_v1:536358-538	1.75
5	PVP01_1339100.1	CUGBP Elav-like family member 2, putative | transcript_product=CUGBP Elav-like family member 2, putative | location=PvP01_13_v1:1701554-17	2.5
2	PVP01_1243100.1	cyclin homologue, putative | transcript_product=cyclin homologue, putative | location=PvP01_12_v1:1759402-1760382(-) | protein_length=326 | sequence_SO=	1.5
2	PVP01_1339000.1	cytidine diphosphate-diacylglycerol synthase, putative | transcript_product=cytidine diphosphate-diacylglycerol synthase, putative | location=PvP01_13_v1:1694	1
5	PVP01_1401400.1	cytoadherence linked asexual protein, CLAG, putative | transcript_product=cytoadherence linked asexual protein, CLAG, putative | location=	2.75
5	PVP01_1267600.1	cytochrome b-c1 complex subunit Rieske, putative | transcript_product=cytochrome b-c1 complex subunit Rieske, putative | location=PvP01_12	2.75
4	PVP01_0716500.1	cytochrome b5-like heme/steroid binding protein, putative | transcript_product=cytochrome b5-like heme/steroid binding protein, putative |	2.66667
4	PVP01_1110300.1	cytochrome c oxidase subunit 2, putative | transcript_product=cytochrome c oxidase subunit 2, putative | location=PvP01_11_v1:413933-41505	1.66667
3	PVP01_0726300.1	cytochrome c oxidase subunit 5B, putative | transcript_product=cytochrome c oxidase subunit 5B, putative | location=PvP01_07_v1:1127562-11	1.5
2	PVP01_MIT03300.1	cytochrome oxidase subunit 1 | transcript_product=cytochrome oxidase subunit 1 | location=PvP01_MIT_v1:3267-4760(+) | protein_length=497 | sequence_SO	1
5	PVP01_1461900.1	cytoplasmic translation machinery associated protein, putative | transcript_product=cytoplasmic translation machinery associated protein,	2
5	PVP01_0305700.1	cytosolic glyoxalase II, putative | transcript_product=cytosolic glyoxalase II, putative | location=PvP01_03_v1:297922-300043(+) | protein	1.25
2	PVP01_1336300.1	deoxyhypusine synthase, putative | transcript_product=deoxyhypusine synthase, putative | location=PvP01_13_v1:1565538-1566905(+) | protein_length=455 |	1
5	PVP01_0606800.1	deoxyribose-phosphate aldolase, putative | transcript_product=deoxyribose-phosphate aldolase, putative | location=PvP01_06_v1:272127-27291	3
3	PVP01_0917700.1	deubiquinating/deneddylating enzyme, putative | transcript_product=deubiquinating/deneddylating enzyme, putative | location=PvP01_09_v1:792109-793614(+)	2
5	PVP01_0729100.1	diacylglycerol kinase, putative | transcript_product=diacylglycerol kinase, putative | location=PvP01_07_v1:1226520-1230924(-) | protein_l	1
2	PVP01_1450400.1	dihydrolipoyl dehydrogenase, mitochondrial, putative | transcript_product=dihydrolipoyl dehydrogenase, mitochondrial, putative | location=PvP01_14_v1:21	1
5	PVP01_1421600.1	dihydrolipoyllysine-residue succinyltransferase component of 2-oxoglutarate dehydrogenase complex, putative | transcript_product=dihydroli	2
4	PVP01_1233900.1	dihydroorotase, putative | transcript_product=dihydroorotase, putative | location=PvP01_12_v1:1357499-1358584(-) | protein_length=361 | sequence_SO=chro	1
2	PVP01_1141000.1	diphthine methyltransferase, putative | transcript_product=diphthine methyltransferase, putative | location=PvP01_11_v1:1737892-1740448(+) | protein_length=36	1
5	PVP01_1339700.1	DNA damage-inducible protein 1, putative | transcript_product=DNA damage-inducible protein 1, putative | location=PvP01_13_v1:1733938-1735	1.75
3	PVP01_1445300.1	DNA helicase 60, putative | transcript_product=DNA helicase 60, putative | location=PvP01_14_v1:1956382-1958535(-) | protein_length=717 | sequence_SO=ch	1
2	PVP01_1144300.1	DNA helicase, putative | transcript_product=DNA helicase, putative | location=PvP01_11_v1:1873879-1878600(-) | protein_length=1522 | sequence_SO=chromos	1
5	PVP01_1405000.1	DNA ligase I, putative | transcript_product=DNA ligase I, putative | location=PvP01_14_v1:253535-256656(-) | protein_length=933 | sequence	2.25
5	PVP01_1321800.1	DNA mismatch repair protein MSH2, putative | transcript_product=DNA mismatch repair protein MSH2, putative | location=PvP01_13_v1:974517-9	1
5	PVP01_1028500.1	DNA mismatch repair protein MSH6, putative | transcript_product=DNA mismatch repair protein MSH6, putative | location=PvP01_10_v1:1216561-	1
4	PVP01_0311300.1	DNA polymerase alpha catalytic subunit A, putative | transcript_product=DNA polymerase alpha catalytic subunit A, putative | location=PvP0	2
5	PVP01_0811800.1	DNA repair protein RAD23, putative | transcript_product=DNA repair protein RAD23, putative | location=PvP01_08_v1:500973-502193(+) | prote	1.5
5	PVP01_1331100.1	DNA replication licensing factor MCM2, putative | transcript_product=DNA replication licensing factor MCM2, putative | location=PvP01_13_v	1.25
5	PVP01_1006800.1	DNA replication licensing factor MCM3, putative | transcript_product=DNA replication licensing factor MCM3, putative | location=PvP01_10_v	1.5
4	PVP01_1310900.1	DNA replication licensing factor MCM5, putative | transcript_product=DNA replication licensing factor MCM5, putative | location=PvP01_13_v	1
5	PVP01_1116800.1	DNA replication licensing factor MCM6, putative | transcript_product=DNA replication licensing factor MCM6, putative | location=PvP01_11_v	1.5
4	PVP01_0821900.1	DNA-directed RNA polymerase II subunit RPB1, putative | transcript_product=DNA-directed RNA polymerase II subunit RPB1, putative | locatio	2.33333
5	PVP01_0409300.1	DNA-directed RNA polymerase II subunit RPB2, putative | transcript_product=DNA-directed RNA polymerase II subunit RPB2, putative | locatio	2.5
5	PVP01_0721500.1	DNA-directed RNA polymerase II subunit RPB3, putative | transcript_product=DNA-directed RNA polymerase II subunit RPB3, putative | locatio	1.5
3	PVP01_0836900.1	DNA-directed RNA polymerases I, II, and III subunit RPABC2, putative | transcript_product=DNA-directed RNA polymerases I, II, and III subu	1.5
5	PVP01_1426100.1	DNA/RNA-binding protein Alba 1, putative | transcript_product=DNA/RNA-binding protein Alba 1, putative | location=PvP01_14_v1:1118168-1118	3.25
5	PVP01_1208500.1	DNA/RNA-binding protein Alba 2, putative | transcript_product=DNA/RNA-binding protein Alba 2, putative | location=PvP01_12_v1:352993-35400	3
5	PVP01_1207300.1	DNA/RNA-binding protein Alba 4, putative | transcript_product=DNA/RNA-binding protein Alba 4, putative | location=PvP01_12_v1:301820-30310	3
4	PVP01_1310600.1	DnaJ domain containing protein | transcript_product=DnaJ domain containing protein | location=PvP01_13_v1:490903-492520(+) | protein_lengt	1.66667
5	PVP01_0510500.1	DnaJ protein, putative | transcript_product=DnaJ protein, putative | location=PvP01_05_v1:458994-461069(-) | protein_length=691 | sequence	3
5	PVP01_0717500.1	DnaJ protein, putative | transcript_product=DnaJ protein, putative | location=PvP01_07_v1:780474-782408(+) | protein_length=378 | sequence	2.25
4	PVP01_0943900.1	DnaJ protein, putative | transcript_product=DnaJ protein, putative | location=PvP01_09_v1:1940067-1941178(+) | protein_length=321 | sequence_SO=chromoso	1.33333
3	PVP01_1010500.1	DnaJ protein, putative | transcript_product=DnaJ protein, putative | location=PvP01_10_v1:464999-466920(-) | protein_length=529 | sequence_SO=chromosome	1
5	PVP01_1335000.1	DnaJ protein, putative | transcript_product=DnaJ protein, putative | location=PvP01_13_v1:1518534-1520048(-) | protein_length=381 | sequen	2.75
3	PVP01_1408100.1	DnaJ protein, putative | transcript_product=DnaJ protein, putative | location=PvP01_14_v1:380480-381493(-) | protein_length=337 | sequence_SO=chromosome	1.33333
3	PVP01_0810800.1	dolichyl-phosphate-mannose protein mannosyltransferase, putative | transcript_product=dolichyl-phosphate-mannose protein mannosyltransferase, putative |	1
4	PVP01_0831200.1	dual specificity protein phosphatase, putative | transcript_product=dual specificity protein phosphatase, putative | location=PvP01_08_v1:1347253-135017	1
4	PVP01_0946100.1	dynamin-like protein, putative | transcript_product=dynamin-like protein, putative | location=PvP01_09_v1:2014300-2017158(-) | protein_len	1.33333
2	PVP01_1315000.1	dynein-related AAA-type ATPase, putative | transcript_product=dynein-related AAA-type ATPase, putative | location=PvP01_13_v1:675197-696982(+) | protein	1
3	PVP01_0104800.1	E3 ubiquitin-protein ligase, putative | transcript_product=E3 ubiquitin-protein ligase, putative | location=PvP01_01_v1:248713-261673(-) | protein_lengt	1
5	PVP01_0107900.1	E3 ubiquitin-protein ligase, putative | transcript_product=E3 ubiquitin-protein ligase, putative | location=PvP01_01_v1:394691-397972(+) |	1.5
5	PVP01_0508200.1	E3 ubiquitin-protein ligase, putative | transcript_product=E3 ubiquitin-protein ligase, putative | location=PvP01_05_v1:359975-385651(+) |	2.25
5	PVP01_0422600.1	early transcribed membrane protein | transcript_product=early transcribed membrane protein | location=PvP01_04_v1:912914-913246(-) | prote	3
5	PVP01_0532300.1	early transcribed membrane protein | transcript_product=early transcribed membrane protein | location=PvP01_05_v1:1361360-1362476(-) | pro	3
5	PVP01_0004210.1	early transcribed membrane protein | transcript_product=early transcribed membrane protein | location=Transfer.PvP01_00_11.final:9600-1022	2.5
3	PVP01_1014100.1	EELM2 domain-containing protein, putative | transcript_product=EELM2 domain-containing protein, putative | location=PvP01_10_v1:628613-633143(+) | prote	1
4	PVP01_0518900.1	EF-hand calcium-binding domain-containing protein | transcript_product=EF-hand calcium-binding domain-containing protein | location=PvP01_	2.33333
5	PVP01_0820600.1	elongation factor 1 (EF-1), putative | transcript_product=elongation factor 1 (EF-1), putative | location=PvP01_08_v1:907081-907974(-) | p	2.5
5	PVP01_1114800.1	elongation factor 1-alpha, putative | transcript_product=elongation factor 1-alpha, putative | location=PvP01_11_v1:631642-632973(-) | pro	3.25
5	PVP01_1216400.1	elongation factor 1-gamma, putative | transcript_product=elongation factor 1-gamma, putative | location=PvP01_12_v1:683436-685023(-) | pro	2.5
4	PVP01_0711600.1	elongation factor 1B, putative | transcript_product=elongation factor 1B, putative | location=PvP01_07_v1:561103-561945(+) | protein_lengt	3
5	PVP01_1255900.1	elongation factor 2, putative | transcript_product=elongation factor 2, putative | location=PvP01_12_v1:2295092-2297590(-) | protein_lengt	3.25
5	PVP01_1223900.1	elongation factor Tu, mitochondrial precursor, putative | transcript_product=elongation factor Tu, mitochondrial precursor, putative | loc	2
5	PVP01_0821000.1	endonuclease/exonuclease/phosphatase family protein, putative | transcript_product=endonuclease/exonuclease/phosphatase family protein, pu	2
5	PVP01_0909400.1	endoplasmic reticulum-resident calcium binding protein, putative | transcript_product=endoplasmic reticulum-resident calcium binding prote	2.75
4	PVP01_1440500.1	endoplasmin, putative | transcript_product=endoplasmin, putative | location=PvP01_14_v1:1723317-1725761(-) | protein_length=814 | sequence	3
5	PVP01_0816000.1	enolase, putative | transcript_product=enolase, putative | location=PvP01_08_v1:703699-705643(+) | protein_length=446 | sequence_SO=chromo	3.25
5	PVP01_1324100.1	enoyl-CoA hydratase, putative | transcript_product=enoyl-CoA hydratase, putative | location=PvP01_13_v1:1075001-1076281(+) | protein_lengt	1.75
2	PVP01_1224100.1	ER lumen protein retaining receptor 1, putative | transcript_product=ER lumen protein retaining receptor 1, putative | location=PvP01_12_v1:934412-93582	1
5	PVP01_0103700.1	erythrocyte membrane-associated antigen, putative | transcript_product=erythrocyte membrane-associated antigen, putative | location=PvP01_	2.5
3	PVP01_0530700.1	erythrocyte membrane-associated antigen, putative | transcript_product=erythrocyte membrane-associated antigen, putative | location=PvP01_05_v1:1289809-	1.5
5	PVP01_0531200.1	eukaryotic initiation factor 4A-III, putative | transcript_product=eukaryotic initiation factor 4A-III, putative | location=PvP01_05_v1:13	1.5
4	PVP01_1238100.1	eukaryotic initiation factor 4a, putative | transcript_product=eukaryotic initiation factor 4a, putative | location=PvP01_12_v1:1503914-15	3
3	PVP01_1413800.1	eukaryotic translation initation factor 4 gamma, putative | transcript_product=eukaryotic translation initation factor 4 gamma, putative | location=PvP0	1.5
5	PVP01_0213700.1	eukaryotic translation initiation factor 2 subunit alpha, putative | transcript_product=eukaryotic translation initiation factor 2 subunit	1.5
4	PVP01_0810700.1	eukaryotic translation initiation factor 2 subunit beta, putative | transcript_product=eukaryotic translation initiation factor 2 subunit	1
5	PVP01_1338300.1	eukaryotic translation initiation factor 2 subunit gamma, putative | transcript_product=eukaryotic translation initiation factor 2 subunit	3.25
5	PVP01_1431600.1	eukaryotic translation initiation factor 3 subunit A, putative | transcript_product=eukaryotic translation initiation factor 3 subunit A,	3
2	PVP01_1016300.1	eukaryotic translation initiation factor 3 subunit B, putative | transcript_product=eukaryotic translation initiation factor 3 subunit B, putative | location=	1
5	PVP01_1305300.1	eukaryotic translation initiation factor 3 subunit C, putative | transcript_product=eukaryotic translation initiation factor 3 subunit C,	2
5	PVP01_0807600.1	eukaryotic translation initiation factor 3 subunit D, putative | transcript_product=eukaryotic translation initiation factor 3 subunit D,	3
5	PVP01_1005600.1	eukaryotic translation initiation factor 3 subunit E, putative | transcript_product=eukaryotic translation initiation factor 3 subunit E,	1.75
3	PVP01_0716700.1	eukaryotic translation initiation factor 3 subunit F, putative | transcript_product=eukaryotic translation initiation factor 3 subunit F, putative | loc	2
5	PVP01_0519700.1	eukaryotic translation initiation factor 3 subunit G, putative | transcript_product=eukaryotic translation initiation factor 3 subunit G,	3.25
5	PVP01_0312600.1	eukaryotic translation initiation factor 3 subunit I, putative | transcript_product=eukaryotic translation initiation factor 3 subunit I,	3
5	PVP01_1137000.1	eukaryotic translation initiation factor 3 subunit L, putative | transcript_product=eukaryotic translation initiation factor 3 subunit L,	2.25
5	PVP01_1303500.1	eukaryotic translation initiation factor 5A, putative | transcript_product=eukaryotic translation initiation factor 5A, putative | locatio	3
4	PVP01_1311500.1	eukaryotic translation initiation factor eIF2A, putative | transcript_product=eukaryotic translation initiation factor eIF2A, putative | l	1
4	PVP01_0604200.1	eukaryotic translation initiation factor subunit eIF2A, putative | transcript_product=eukaryotic translation initiation factor subunit eIF	2.33333
4	PVP01_0707900.1	exoribonuclease, putative | transcript_product=exoribonuclease, putative | location=PvP01_07_v1:405024-409088(+) | protein_length=1354 | s	1
5	PVP01_0922200.1	exported protein 1 | transcript_product=exported protein 1 | location=PvP01_09_v1:959772-960798(-) | protein_length=148 | sequence_SO=chro	2.25
5	PVP01_1235700.1	exported protein 2, putative | transcript_product=exported protein 2, putative | location=PvP01_12_v1:1424671-1425797(+) | protein_length=	2
4	PVP01_0837300.1	exportin-1, putative | transcript_product=exportin-1, putative | location=PvP01_08_v1:1574873-1578925(+) | protein_length=1250 | sequence_	1.66667
2	PVP01_0708600.1	exportin-7, putative | transcript_product=exportin-7, putative | location=PvP01_07_v1:436543-440938(-) | protein_length=1195 | sequence_SO=chromosome |	1
5	PVP01_1016600.1	FACT complex subunit SPT16, putative | transcript_product=FACT complex subunit SPT16, putative | location=PvP01_10_v1:735312-738733(-) | p	1.5
2	PVP01_1265600.1	FACT complex subunit SSRP1, putative | transcript_product=FACT complex subunit SSRP1, putative | location=PvP01_12_v1:2719803-2721311(-) | protein_length=502	1
5	PVP01_1111200.1	falcilysin, putative | transcript_product=falcilysin, putative | location=PvP01_11_v1:452996-456457(-) | protein_length=1153 | sequence_SO	2.5
3	PVP01_0316100.1	ferrodoxin reductase-like protein | transcript_product=ferrodoxin reductase-like protein | location=PvP01_03_v1:702991-705060(+) | protein_length=689 |	1
2	PVP01_0610200.1	formin 2, putative | transcript_product=formin 2, putative | location=PvP01_06_v1:447707-451596(-) | protein_length=943 | sequence_SO=chromosome | SO=pr	1
4	PVP01_1437800.1	formin 2, putative | transcript_product=formin 2, putative | location=PvP01_14_v1:1591719-1600280(+) | protein_length=2853 | sequence_SO=c	1
4	PVP01_1262200.1	fructose 1,6-bisphosphate aldolase, putative | transcript_product=fructose 1,6-bisphosphate aldolase, putative | location=PvP01_12_v1:2562	3
4	PVP01_0532000.1	glideosome associated protein with multiple membrane spans 2, putative | transcript_product=glideosome associated protein with multiple me	2.33333
5	PVP01_1313500.1	glucose-6-phosphate isomerase, putative | transcript_product=glucose-6-phosphate isomerase, putative | location=PvP01_13_v1:614429-616216(	3.25
5	PVP01_0118200.1	glutamate dehydrogenase, putative | transcript_product=glutamate dehydrogenase, putative | location=PvP01_01_v1:821394-825137(-) | protein	2.75
5	PVP01_1205600.1	glutamate--tRNA ligase, putative | transcript_product=glutamate--tRNA ligase, putative | location=PvP01_12_v1:220321-222684(+) | protein_l	2
5	PVP01_0721100.1	glutamine synthetase, putative | transcript_product=glutamine synthetase, putative | location=PvP01_07_v1:914274-916249(+) | protein_lengt	2
5	PVP01_1222900.1	glutamine--tRNA ligase, putative | transcript_product=glutamine--tRNA ligase, putative | location=PvP01_12_v1:893887-896487(+) | protein_l	2.5
4	PVP01_0725200.1	glutamine-dependent NAD(+) synthetase, putative | transcript_product=glutamine-dependent NAD(+) synthetase, putative | location=PvP01_07_v1:1089995-1092	2
5	PVP01_0833900.1	glutaredoxin 1, putative | transcript_product=glutaredoxin 1, putative | location=PvP01_08_v1:1434791-1435713(+) | protein_length=110 | se	2.75
5	PVP01_1311200.1	glutathione peroxidase-like thioredoxin peroxidase, putative | transcript_product=glutathione peroxidase-like thioredoxin peroxidase, puta	2
5	PVP01_1329100.1	glutathione reductase, putative | transcript_product=glutathione reductase, putative | location=PvP01_13_v1:1231473-1233558(+) | protein_l	2.25
5	PVP01_1244000.1	glyceraldehyde-3-phosphate dehydrogenase, putative | transcript_product=glyceraldehyde-3-phosphate dehydrogenase, putative | location=PvP0	3.25
4	PVP01_1203200.1	glycerol kinase, putative | transcript_product=glycerol kinase, putative | location=PvP01_12_v1:135406-136911(-) | protein_length=501 | se	1.66667
5	PVP01_1431400.1	glycerol-3-phosphate 1-O-acyltransferase, putative | transcript_product=glycerol-3-phosphate 1-O-acyltransferase, putative | location=PvP0	1.25
4	PVP01_1435000.1	glycerol-3-phosphate dehydrogenase, putative | transcript_product=glycerol-3-phosphate dehydrogenase, putative | location=PvP01_14_v1:1482	2
5	PVP01_1328500.1	glycine--tRNA ligase, putative | transcript_product=glycine--tRNA ligase, putative | location=PvP01_13_v1:1207397-1209925(-) | protein_len	1.75
2	PVP01_0914500.1	glyoxalase I, putative | transcript_product=glyoxalase I, putative | location=PvP01_09_v1:665184-666269(+) | protein_length=361 | sequence_SO=chromosome | SO=	2
4	PVP01_0812700.1	GMP synthase [glutamine-hydrolyzing], putative | transcript_product=GMP synthase [glutamine-hydrolyzing], putative | location=PvP01_08_v1:537639-539282(	2.66667
5	PVP01_1420800.1	golgi protein 1, putative | transcript_product=golgi protein 1, putative | location=PvP01_14_v1:908480-912403(+) | protein_length=1307 | s	2.75
3	PVP01_1432900.1	GPI ethanolamine phosphate transferase 3, putative | transcript_product=GPI ethanolamine phosphate transferase 3, putative | location=PvP0	1
5	PVP01_0925300.1	GrpE protein homolog, mitochondrial, putative | transcript_product=GrpE protein homolog, mitochondrial, putative | location=PvP01_09_v1:11	2.5
5	PVP01_0918300.1	GTP-binding nuclear protein RAN/TC4, putative | transcript_product=GTP-binding nuclear protein RAN/TC4, putative | location=PvP01_09_v1:80	2.25
4	PVP01_1113000.1	GTP-binding protein, putative | transcript_product=GTP-binding protein, putative | location=PvP01_11_v1:563234-566336(+) | protein_length=367 | sequence	1
5	PVP01_0115600.1	GTPase-activating protein, putative | transcript_product=GTPase-activating protein, putative | location=PvP01_01_v1:700507-701904(+) | pro	1
4	PVP01_0702400.1	GTPase-activating protein, putative | transcript_product=GTPase-activating protein, putative | location=PvP01_07_v1:146997-148328(-) | pro	1.66667
5	PVP01_0917000.1	guanine nucleotide-exchange factor SEC12, putative | transcript_product=guanine nucleotide-exchange factor SEC12, putative | location=PvP0	1
4	PVP01_0727400.1	guanylate kinase, putative | transcript_product=guanylate kinase, putative | location=PvP01_07_v1:1163582-1164172(+) | protein_length=196	2.33333
5	PVP01_0618500.1	haloacid dehalogenase-like hydrolase, putative | transcript_product=haloacid dehalogenase-like hydrolase, putative | location=PvP01_06_v1:	2
5	PVP01_1444300.1	haloacid dehalogenase-like hydrolase, putative | transcript_product=haloacid dehalogenase-like hydrolase, putative | location=PvP01_14_v1:	3
5	PVP01_1444500.1	haloacid dehalogenase-like hydrolase, putative | transcript_product=haloacid dehalogenase-like hydrolase, putative | location=PvP01_14_v1:	1.75
2	PVP01_0316500.1	Ham1-like protein, putative | transcript_product=Ham1-like protein, putative | location=PvP01_03_v1:719726-721448(+) | protein_length=198 | sequence_SO=	1
5	PVP01_0917400.1	heat shock protein 101, putative | transcript_product=heat shock protein 101, putative | location=PvP01_09_v1:775516-778707(-) | protein_l	2.5
4	PVP01_0109100.1	heat shock protein 110, putative | transcript_product=heat shock protein 110, putative | location=PvP01_01_v1:435685-438348(+) | protein_l	3
5	PVP01_1210600.1	heat shock protein 110, putative | transcript_product=heat shock protein 110, putative | location=PvP01_12_v1:440718-443504(-) | protein_l	2.5
5	PVP01_0815700.1	heat shock protein 60, putative | transcript_product=heat shock protein 60, putative | location=PvP01_08_v1:692390-694405(-) | protein_len	2.25
5	PVP01_0515400.1	heat shock protein 70, putative | transcript_product=heat shock protein 70, putative | location=PvP01_05_v1:641615-643687(-) | protein_len	3.25
5	PVP01_0716300.1	heat shock protein 70, putative | transcript_product=heat shock protein 70, putative | location=PvP01_07_v1:727938-730337(+) | protein_len	2.75
4	PVP01_0934800.1	heat shock protein 70, putative | transcript_product=heat shock protein 70, putative | location=PvP01_09_v1:1483505-1485496(+) | protein_l	3
5	PVP01_0108700.1	heat shock protein 90, putative | transcript_product=heat shock protein 90, putative | location=PvP01_01_v1:420718-423613(+) | protein_len	3.25
4	PVP01_0918800.1	heat shock protein 90, putative | transcript_product=heat shock protein 90, putative | location=PvP01_09_v1:828347-830908(-) | protein_len	1
2	PVP01_1121400.1	HECT-domain (ubiquitin-transferase), putative | transcript_product=HECT-domain (ubiquitin-transferase), putative | location=PvP01_11_v1:927644-955792(+)	1
2	PVP01_0708400.1	helicase SKI2W, putative | transcript_product=helicase SKI2W, putative | location=PvP01_07_v1:427704-431882(+) | protein_length=1392 | sequence_SO=chrom	1
5	PVP01_1439200.1	heterochromatin protein 1, putative | transcript_product=heterochromatin protein 1, putative | location=PvP01_14_v1:1664926-1665753(-) | p	1.75
5	PVP01_1125500.1	hexokinase, putative | transcript_product=hexokinase, putative | location=PvP01_11_v1:1109511-1110992(-) | protein_length=493 | sequence_S	2.5
5	PVP01_0420400.1	hexose transporter | transcript_product=hexose transporter | location=PvP01_04_v1:829177-830685(+) | protein_length=502 | sequence_SO=chro	1
4	PVP01_1302200.1	high mobility group protein B1, putative | transcript_product=high mobility group protein B1, putative | location=PvP01_13_v1:109007-10933	2.33333
2	PVP01_1304900.1	high mobility group protein B3, putative | transcript_product=high mobility group protein B3, putative | location=PvP01_13_v1:209316-218652(+) | protein	2
5	PVP01_0727900.1	high molecular weight rhoptry protein 2 | transcript_product=high molecular weight rhoptry protein 2 | location=PvP01_07_v1:1179506-118557	2.75
5	PVP01_0703800.1	high molecular weight rhoptry protein 3 | transcript_product=high molecular weight rhoptry protein 3 | location=PvP01_07_v1:233006-237163(	3.25
5	PVP01_1261900.1	histidine--tRNA ligase, putative | transcript_product=histidine--tRNA ligase, putative | location=PvP01_12_v1:2552831-2555998(+) | protein	1.25
5	PVP01_0905900.1	histone 2B, putative | transcript_product=histone 2B, putative | location=PvP01_09_v1:346622-346978(+) | protein_length=118 | sequence_SO=	2.75
5	PVP01_0724200.1	histone deacetylase 1, putative | transcript_product=histone deacetylase 1, putative | location=PvP01_07_v1:1030792-1032138(-) | protein_l	2
5	PVP01_0111800.1	histone deacetylase complex subunit SAP18, putative | transcript_product=histone deacetylase complex subunit SAP18, putative | location=Pv	1.75
4	PVP01_0819300.1	histone H2A variant, putative | transcript_product=histone H2A variant, putative | location=PvP01_08_v1:844552-845548(-) | protein_length=	1
4	PVP01_1131700.1	histone H2A, putative | transcript_product=histone H2A, putative | location=PvP01_11_v1:1357691-1358092(+) | protein_length=133 | sequence_SO=chromosome	1.33333
4	PVP01_1423100.1	histone H2B variant, putative | transcript_product=histone H2B variant, putative | location=PvP01_14_v1:1017591-1017962(-) | protein_lengt	1
3	PVP01_1138700.1	histone H3, putative | transcript_product=histone H3, putative | location=PvP01_11_v1:1636750-1637160(-) | protein_length=136 | sequence_S	1
5	PVP01_0905800.1	histone H4, putative | transcript_product=histone H4, putative | location=PvP01_09_v1:342360-342671(-) | protein_length=103 | sequence_SO=	1.5
2	PVP01_1428800.1	histone-arginine methyltransferase CARM1, putative | transcript_product=histone-arginine methyltransferase CARM1, putative | location=PvP01_14_v1:123128	1
4	PVP01_1316700.1	HP12 protein homolog, putative | transcript_product=HP12 protein homolog, putative | location=PvP01_13_v1:783843-785762(+) | protein_length=639 | sequen	3
5	PVP01_1006300.1	Hsc70-interacting protein, putative | transcript_product=Hsc70-interacting protein, putative | location=PvP01_10_v1:279693-281543(-) | pro	2
5	PVP01_1311600.1	HSP40, subfamily A, putative | transcript_product=HSP40, subfamily A, putative | location=PvP01_13_v1:535292-537122(-) | protein_length=42	2.5
4	PVP01_1315200.1	Hsp70/Hsp90 organizing protein, putative | transcript_product=Hsp70/Hsp90 organizing protein, putative | location=PvP01_13_v1:700803-70248	3
5	PVP01_1429500.1	hydroxymethyldihydropterin pyrophosphokinase-dihydropteroate synthase, putative | transcript_product=hydroxymethyldihydropterin pyrophosph	1.25
5	PVP01_0202000.1	hypothetical protein | transcript_product=hypothetical protein | location=PvP01_02_v1:100155-102083(+) | protein_length=642 | sequence_SO=	1.25
5	PVP01_0620400.1	hypothetical protein | transcript_product=hypothetical protein | location=PvP01_06_v1:828653-830320(+) | protein_length=555 | sequence_SO=	2.5
2	PVP01_0620700.1	hypothetical protein | transcript_product=hypothetical protein | location=PvP01_06_v1:838600-839634(+) | protein_length=344 | sequence_SO=chromosome | SO=prot	2
5	PVP01_0801000.1	hypothetical protein | transcript_product=hypothetical protein | location=PvP01_08_v1:53563-55276(-) | protein_length=528 | sequence_SO=ch	2.25
5	PVP01_0925500.1	hypothetical protein | transcript_product=hypothetical protein | location=PvP01_09_v1:1136218-1140552(+) | protein_length=1444 | sequence_	1
3	PVP01_0903800.1	hypothetical protein | transcript_product=hypothetical protein | location=PvP01_09_v1:252207-253580(+) | protein_length=397 | sequence_SO=chromosome | SO=prot	1.5
3	PVP01_1030700.1	hypothetical protein | transcript_product=hypothetical protein | location=PvP01_10_v1:1324040-1324918(-) | protein_length=292 | sequence_SO=chromosome |	1
3	PVP01_1201700.1	hypothetical protein | transcript_product=hypothetical protein | location=PvP01_12_v1:67053-67652(+) | protein_length=142 | sequence_SO=ch	3
5	PVP01_1469500.1	hypothetical protein | transcript_product=hypothetical protein | location=PvP01_14_v1:2964395-2973480(-) | protein_length=2868 | sequence_	2.5
5	PVP01_0004250.1	hypothetical protein | transcript_product=hypothetical protein | location=Transfer.PvP01_00_11.final:28583-29023(+) | protein_length=146 |	2.5
4	PVP01_0812500.1	hypoxanthine-guanine phosphoribosyltransferase, putative | transcript_product=hypoxanthine-guanine phosphoribosyltransferase, putative | l	3
5	PVP01_0731500.1	importin alpha re-exporter, putative | transcript_product=importin alpha re-exporter, putative | location=PvP01_07_v1:1320665-1325288(-) |	1.25
5	PVP01_1425200.1	importin beta, putative | transcript_product=importin beta, putative | location=PvP01_14_v1:1083092-1085728(-) | protein_length=878 | sequ	1
5	PVP01_0106200.1	importin-7, putative | transcript_product=importin-7, putative | location=PvP01_01_v1:325829-329578(+) | protein_length=1249 | sequence_SO	1.5
3	PVP01_0710400.1	inhibitor of cysteine proteases, putative | transcript_product=inhibitor of cysteine proteases, putative | location=PvP01_07_v1:521761-523500(-) | prote	2
3	PVP01_1011300.1	inner membrane complex protein, putative | transcript_product=inner membrane complex protein, putative | location=PvP01_10_v1:501278-502747(-) | protein	1
3	PVP01_0811100.1	inner membrane complex sub-compartment protein 1, putative | transcript_product=inner membrane complex sub-compartment protein 1, putative | location=Pv	1
5	PVP01_0823800.1	inorganic pyrophosphatase, putative | transcript_product=inorganic pyrophosphatase, putative | location=PvP01_08_v1:1059091-1060466(-) | p	2.25
3	PVP01_0719200.1	inosine-5'-monophosphate dehydrogenase, putative | transcript_product=inosine-5'-monophosphate dehydrogenase, putative | location=PvP01_07_v1:845417-846	1.33333
5	PVP01_1022200.1	inositol-3-phosphate synthase, putative | transcript_product=inositol-3-phosphate synthase, putative | location=PvP01_10_v1:938702-940763(	2.75
5	PVP01_0918900.1	insulinase, putative | transcript_product=insulinase, putative | location=PvP01_09_v1:833833-837780(+) | protein_length=1315 | sequence_SO	1.5
5	PVP01_1221800.1	isoleucine--tRNA ligase, putative | transcript_product=isoleucine--tRNA ligase, putative | location=PvP01_12_v1:864226-867846(+) | protein	3.25
3	PVP01_1146100.1	JmjC domain containing protein, putative | transcript_product=JmjC domain containing protein, putative | location=PvP01_11_v1:1964082-1966028(-) | prote	1
5	PVP01_1427800.1	karyopherin alpha, putative | transcript_product=karyopherin alpha, putative | location=PvP01_14_v1:1187458-1189095(+) | protein_length=54	1.75
4	PVP01_1009900.1	karyopherin beta, putative | transcript_product=karyopherin beta, putative | location=PvP01_10_v1:436072-439446(-) | protein_length=1124 |	3
3	PVP01_0820800.1	kinesin-8, putative | transcript_product=kinesin-8, putative | location=PvP01_08_v1:911832-915689(-) | protein_length=1285 | sequence_SO=chromosome | SO	1
5	PVP01_0216900.1	knob-associated histidine-rich protein, putative | transcript_product=knob-associated histidine-rich protein, putative | location=PvP01_02	2.5
5	PVP01_0423500.1	knob-associated histidine-rich protein, putative | transcript_product=knob-associated histidine-rich protein, putative | location=PvP01_04	3
2	PVP01_1210700.1	krox-like protein, putative | transcript_product=krox-like protein, putative | location=PvP01_12_v1:446315-448840(-) | protein_length=841 | sequence_SO=	1
3	PVP01_0416600.1	KRR1 small subunit processome component, putative | transcript_product=KRR1 small subunit processome component, putative | location=PvP01_04_v1:675577-6	1.5
4	PVP01_1265900.1	KS1 protein precursor, putative | transcript_product=KS1 protein precursor, putative | location=PvP01_12_v1:2741443-2742171(+) | protein_l	3
4	PVP01_1229700.1	L-lactate dehydrogenase | transcript_product=L-lactate dehydrogenase | location=PvP01_12_v1:1184828-1185778(-) | protein_length=316 | sequ	3
3	PVP01_1229400.1	lactate dehydrogenase, putative | transcript_product=lactate dehydrogenase, putative | location=PvP01_12_v1:1177103-1178496(+) | protein_length=334 | se	1.5
2	PVP01_1318100.1	large subunit GTPase 1, putative | transcript_product=large subunit GTPase 1, putative | location=PvP01_13_v1:841539-844043(-) | protein_length=780 | sequence	1
2	PVP01_0506200.1	leucine--tRNA ligase, putative | transcript_product=leucine--tRNA ligase, putative | location=PvP01_05_v1:274417-278352(-) | protein_length=1311 | seque	1
5	PVP01_1126700.1	leucine--tRNA ligase, putative | transcript_product=leucine--tRNA ligase, putative | location=PvP01_11_v1:1181608-1185678(-) | protein_len	3
5	PVP01_0617900.1	leucine-rich repeat protein | transcript_product=leucine-rich repeat protein | location=PvP01_06_v1:733029-734520(-) | protein_length=317	1.75
5	PVP01_0207400.1	lipid/sterol:H+ symporter, putative | transcript_product=lipid/sterol:H+ symporter, putative | location=PvP01_02_v1:316611-321456(+) | pro	1.5
5	PVP01_0836500.1	lipoamide acyltransferase component of branched- chain alpha-keto acid dehydrogenase complex, putative | transcript_product=lipoamide acyl	1
5	PVP01_0405000.1	liver stage antigen 3, putative | transcript_product=liver stage antigen 3, putative | location=PvP01_04_v1:223882-232279(-) | protein_len	3
5	PVP01_0305100.1	lysine decarboxylase, putative | transcript_product=lysine decarboxylase, putative | location=PvP01_03_v1:271473-277745(-) | protein_lengt	1
5	PVP01_1204700.1	lysine--tRNA ligase, putative | transcript_product=lysine--tRNA ligase, putative | location=PvP01_12_v1:187450-189480(+) | protein_length=	2.5
3	PVP01_0110100.1	lysophospholipase, putative | transcript_product=lysophospholipase, putative | location=PvP01_01_v1:477837-478991(-) | protein_length=384 | sequence_SO=	1.5
5	PVP01_1412800.1	M1-family alanyl aminopeptidase, putative | transcript_product=M1-family alanyl aminopeptidase, putative | location=PvP01_14_v1:563290-566	2.5
5	PVP01_1260800.1	M17 leucyl aminopeptidase, putative | transcript_product=M17 leucyl aminopeptidase, putative | location=PvP01_12_v1:2506700-2508565(+) | p	2.5
5	PVP01_0731000.1	M18 aspartyl aminopeptidase, putative | transcript_product=M18 aspartyl aminopeptidase, putative | location=PvP01_07_v1:1308291-1309970(-)	2.5
5	PVP01_1447500.1	macrophage migration inhibitory factor, putative | transcript_product=macrophage migration inhibitory factor, putative | location=PvP01_14	2.5
5	PVP01_0704800.1	Maf-like protein, putative | transcript_product=Maf-like protein, putative | location=PvP01_07_v1:286622-288103(+) | protein_length=493 |	1.5
2	PVP01_1321100.1	major facilitator superfamily domain-containing protein, putative | transcript_product=major facilitator superfamily domain-containing protein, putative	1
5	PVP01_0713100.1	major facilitator superfamily-related transporter, putative | transcript_product=major facilitator superfamily-related transporter, putati	1
3	PVP01_1134800.1	major facilitator superfamily-related transporter, putative | transcript_product=major facilitator superfamily-related transporter, putative | location=	1
5	PVP01_1131000.1	malate dehydrogenase, putative | transcript_product=malate dehydrogenase, putative | location=PvP01_11_v1:1330921-1331862(-) | protein_len	2
4	PVP01_1132300.1	malate:quinone oxidoreductase, putative | transcript_product=malate:quinone oxidoreductase, putative | location=PvP01_11_v1:1385141-138677	1
4	PVP01_1435300.1	male development gene 1, putative | transcript_product=male development gene 1, putative | location=PvP01_14_v1:1491858-1492724(-) | prote	3
4	PVP01_0118400.1	mannose-6-phosphate isomerase, putative | transcript_product=mannose-6-phosphate isomerase, putative | location=PvP01_01_v1:845642-848218(	1
5	PVP01_0612400.1	merozoite capping protein 1, putative | transcript_product=merozoite capping protein 1, putative | location=PvP01_06_v1:542970-545119(-) |	3
3	PVP01_0728900.1	merozoite surface protein 1 | transcript_product=merozoite surface protein 1 | location=PvP01_07_v1:1215432-1220636(+) | protein_length=17	3
3	PVP01_1031000.1	merozoite surface protein 3 | transcript_product=merozoite surface protein 3 | location=PvP01_10_v1:1332979-1335525(-) | protein_length=848 | sequence_S	1
2	PVP01_1031500.1	merozoite surface protein 3 | transcript_product=merozoite surface protein 3 | location=PvP01_10_v1:1354475-1356829(-) | protein_length=784 | sequence_S	3
4	PVP01_1031600.1	merozoite surface protein 3 | transcript_product=merozoite surface protein 3 | location=PvP01_10_v1:1358155-1360860(-) | protein_length=90	2.75
5	PVP01_1031700.1	merozoite surface protein 3 | transcript_product=merozoite surface protein 3 | location=PvP01_10_v1:1362254-1364791(-) | protein_length=84	2.25
5	PVP01_1032600.1	merozoite surface protein 8, putative | transcript_product=merozoite surface protein 8, putative | location=PvP01_10_v1:1390957-1392420(+)	2.75
4	PVP01_1446800.1	merozoite surface protein 9 | transcript_product=merozoite surface protein 9 | location=PvP01_14_v1:2020621-2023305(-) | protein_length=89	3
4	PVP01_0613800.1	merozoite TRAP-like protein, putative | transcript_product=merozoite TRAP-like protein, putative | location=PvP01_06_v1:588106-589269(+) | protein_lengt	1
5	PVP01_1314900.1	methionine aminopeptidase 2, putative | transcript_product=methionine aminopeptidase 2, putative | location=PvP01_13_v1:671447-673114(-) |	1.75
5	PVP01_0620000.1	methionine--tRNA ligase, putative | transcript_product=methionine--tRNA ligase, putative | location=PvP01_06_v1:812696-815356(+) | protein	2.5
4	PVP01_1314700.1	mitochondrial acidic protein MAM33, putative | transcript_product=mitochondrial acidic protein MAM33, putative | location=PvP01_13_v1:6662	1
3	PVP01_1424600.1	mitochondrial ATP synthase F1, epsilon subunit, putative | transcript_product=mitochondrial ATP synthase F1, epsilon subunit, putative | l	1
2	PVP01_1217700.1	mitochondrial intermediate peptidase, putative | transcript_product=mitochondrial intermediate peptidase, putative | location=PvP01_12_v1:737817-740938(	1
5	PVP01_1301500.1	mitochondrial phosphate carrier protein, putative | transcript_product=mitochondrial phosphate carrier protein, putative | location=PvP01_	1.5
2	PVP01_1407400.1	MORN repeat protein, putative | transcript_product=MORN repeat protein, putative | location=PvP01_14_v1:349217-361465(+) | protein_length=4082 | sequenc	1
5	PVP01_0617200.1	mRNA-decapping enzyme subunit 1, putative | transcript_product=mRNA-decapping enzyme subunit 1, putative | location=PvP01_06_v1:711985-715	1.25
5	PVP01_1219400.1	MSP7-like protein | transcript_product=MSP7-like protein | location=PvP01_12_v1:795642-796577(+) | protein_length=311 | sequence_SO=chromo	2.25
5	PVP01_1219600.1	MSP7-like protein | transcript_product=MSP7-like protein | location=PvP01_12_v1:799393-800544(+) | protein_length=383 | sequence_SO=chromo	2.25
5	PVP01_1220000.1	MSP7-like protein | transcript_product=MSP7-like protein | location=PvP01_12_v1:808366-809481(+) | protein_length=371 | sequence_SO=chromo	1.5
4	PVP01_1220200.1	MSP7-like protein | transcript_product=MSP7-like protein | location=PvP01_12_v1:812404-813567(+) | protein_length=387 | sequence_SO=chromo	1
3	PVP01_1220300.1	MSP7-like protein | transcript_product=MSP7-like protein | location=PvP01_12_v1:814578-815909(+) | protein_length=443 | sequence_SO=chromosome | SO=prot	1
2	PVP01_1219700.1	MSP7-like protein | transcript_product=MSP7-like protein | location=PvP01_12_v1:814578-815909(+) | protein_length=443 | sequence_SO=chromosome | SO=protein_co	1
5	PVP01_1220400.1	MSP7-like protein | transcript_product=MSP7-like protein | location=PvP01_12_v1:817363-818496(+) | protein_length=377 | sequence_SO=chromo	2
5	PVP01_1010900.1	multidrug resistance protein 1, putative | transcript_product=multidrug resistance protein 1, putative | location=PvP01_10_v1:478739-48313	3.25
2	PVP01_1259100.1	multidrug resistance protein 2, putative | transcript_product=multidrug resistance protein 2, putative | location=PvP01_12_v1:2441482-2446	1
5	PVP01_1146700.1	MYND finger protein, putative | transcript_product=MYND finger protein, putative | location=PvP01_11_v1:1983823-1984972(-) | protein_lengt	2.25
4	PVP01_1461200.1	N-alpha-acetyltransferase 15, NatA auxiliary subunit, putative | transcript_product=N-alpha-acetyltransferase 15, NatA auxiliary subunit,	2.33333
5	PVP01_0837200.1	N-ethylmaleimide-sensitive fusion protein, putative | transcript_product=N-ethylmaleimide-sensitive fusion protein, putative | location=Pv	1
4	PVP01_1420200.1	N(2),N(2)-dimethylguanosine tRNA methyltransferase, putative | transcript_product=N(2),N(2)-dimethylguanosine tRNA methyltransferase, puta	1
5	PVP01_1314200.1	NAD(P)H-dependent glutamate synthase, putative | transcript_product=NAD(P)H-dependent glutamate synthase, putative | location=PvP01_13_v1:	1.25
5	PVP01_1332400.1	NADP-specific glutamate dehydrogenase, putative | transcript_product=NADP-specific glutamate dehydrogenase, putative | location=PvP01_13_v	1.75
4	PVP01_1127700.1	nascent polypeptide-associated complex subunit alpha, putative | transcript_product=nascent polypeptide-associated complex subunit alpha,	3
5	PVP01_0819700.1	nicotinamidase, putative | transcript_product=nicotinamidase, putative | location=PvP01_08_v1:860564-861901(-) | protein_length=445 | sequ	3.25
5	PVP01_1120400.1	nicotinate phosphoribosyltransferase, putative | transcript_product=nicotinate phosphoribosyltransferase, putative | location=PvP01_11_v1:	1.5
5	PVP01_1311100.1	non-SERCA-type Ca2+ -transporting P-ATPase, putative | transcript_product=non-SERCA-type Ca2+ -transporting P-ATPase, putative | location=	1.5
5	PVP01_1331700.1	NOT family protein, putative | transcript_product=NOT family protein, putative | location=PvP01_13_v1:1350759-1365113(-) | protein_length=	1
2	PVP01_0522000.1	nuclear cap-binding protein subunit 2, putative | transcript_product=nuclear cap-binding protein subunit 2, putative | location=PvP01_05_v1:891747-892619(+) |	1
4	PVP01_1217900.1	nuclear movement protein, putative | transcript_product=nuclear movement protein, putative | location=PvP01_12_v1:745244-746380(-) | prote	1.66667
4	PVP01_1126400.1	nuclear polyadenylated RNA-binding protein NAB2, putative | transcript_product=nuclear polyadenylated RNA-binding protein NAB2, putative |	2.33333
4	PVP01_1336600.1	nuclear transport factor 2, putative | transcript_product=nuclear transport factor 2, putative | location=PvP01_13_v1:1584882-1585697(+) |	1
5	PVP01_0933100.1	nucleic acid binding protein, putative | transcript_product=nucleic acid binding protein, putative | location=PvP01_09_v1:1418817-1419641(	2.25
4	PVP01_0808500.1	nucleolar protein 5, putative | transcript_product=nucleolar protein 5, putative | location=PvP01_08_v1:382622-384061(-) | protein_length=479 | sequence	1
5	PVP01_1205700.1	nucleoside diphosphate hydrolase, putative | transcript_product=nucleoside diphosphate hydrolase, putative | location=PvP01_12_v1:224159-2	2.25
5	PVP01_1105500.1	nucleoside diphosphate kinase, putative | transcript_product=nucleoside diphosphate kinase, putative | location=PvP01_11_v1:217615-218064(	1.25
5	PVP01_0717400.1	nucleosome assembly protein 1, putative | transcript_product=nucleosome assembly protein 1, putative | location=PvP01_07_v1:774154-775434(	3
5	PVP01_1303000.1	nucleosome assembly protein, putative | transcript_product=nucleosome assembly protein, putative | location=PvP01_13_v1:133213-134935(-) |	2.5
3	PVP01_0318100.1	Obg-like ATPase 1, putative | transcript_product=Obg-like ATPase 1, putative | location=PvP01_03_v1:768372-769833(+) | protein_length=392 | sequence_SO=	1
5	PVP01_1140100.1	ornithine aminotransferase, putative | transcript_product=ornithine aminotransferase, putative | location=PvP01_11_v1:1711685-1712929(-) |	2
4	PVP01_1467200.1	osmiophilic body protein G377, putative | transcript_product=osmiophilic body protein G377, putative | location=PvP01_14_v1:2860265-286800	3
3	PVP01_0932600.1	oxysterol-binding protein, putative | transcript_product=oxysterol-binding protein, putative | location=PvP01_09_v1:1393818-1397055(-) | protein_length=	1
4	PVP01_1336900.1	p1/s1 nuclease, putative | transcript_product=p1/s1 nuclease, putative | location=PvP01_13_v1:1595176-1596270(-) | protein_length=364 | se	2.33333
5	PVP01_0210800.1	parasite-infected erythrocyte surface protein, putative | transcript_product=parasite-infected erythrocyte surface protein, putative | loc	2.25
4	PVP01_0929800.1	parasitophorous vacuolar protein 1, putative | transcript_product=parasitophorous vacuolar protein 1, putative | location=PvP01_09_v1:1297	3
5	PVP01_0412600.1	peptide chain release factor subunit 1, putative | transcript_product=peptide chain release factor subunit 1, putative | location=PvP01_04	1.75
5	PVP01_0916400.1	peptidyl-prolyl cis-trans isomerase 11, putative | transcript_product=peptidyl-prolyl cis-trans isomerase 11, putative | location=PvP01_09	1.5
5	PVP01_1464500.1	peptidyl-prolyl cis-trans isomerase FKBP35, putative | transcript_product=peptidyl-prolyl cis-trans isomerase FKBP35, putative | location=	1.75
5	PVP01_0818200.1	peptidyl-prolyl cis-trans isomerase, putative | transcript_product=peptidyl-prolyl cis-trans isomerase, putative | location=PvP01_08_v1:78	3
3	PVP01_0607100.1	PHAX domain-containing protein, putative | transcript_product=PHAX domain-containing protein, putative | location=PvP01_06_v1:302162-307714(-) | protein	1.5
3	PVP01_0205300.1	phenylalanine--tRNA ligase alpha subunit, putative | transcript_product=phenylalanine--tRNA ligase alpha subunit, putative | location=PvP01_02_v1:236397	1
2	PVP01_0904800.1	phenylalanine--tRNA ligase beta subunit, putative | transcript_product=phenylalanine--tRNA ligase beta subunit, putative | location=PvP01_09_v1:293295-2	1
5	PVP01_1018600.1	phosphatidylinositol 3-kinase, putative | transcript_product=phosphatidylinositol 3-kinase, putative | location=PvP01_10_v1:826183-831486(	1
5	PVP01_1203800.1	phosphatidylinositol transfer protein, putative | transcript_product=phosphatidylinositol transfer protein, putative | location=PvP01_12_v	1.75
5	PVP01_0726400.1	phosphatidylserine decarboxylase, putative | transcript_product=phosphatidylserine decarboxylase, putative | location=PvP01_07_v1:1130124-	2.5
5	PVP01_1212000.1	phosphoenolpyruvate carboxykinase, putative | transcript_product=phosphoenolpyruvate carboxykinase, putative | location=PvP01_12_v1:534264	2.5
5	PVP01_1211800.1	phosphoethanolamine N-methyltransferase | transcript_product=phosphoethanolamine N-methyltransferase | location=PvP01_12_v1:516943-518252(	3
5	PVP01_0812600.1	phosphoglucomutase, putative | transcript_product=phosphoglucomutase, putative | location=PvP01_08_v1:533647-535428(-) | protein_length=59	2.25
5	PVP01_0721000.1	phosphoglycerate kinase, putative | transcript_product=phosphoglycerate kinase, putative | location=PvP01_07_v1:911180-912430(+) | protein	2.5
4	PVP01_0829900.1	phosphoglycerate mutase, putative | transcript_product=phosphoglycerate mutase, putative | location=PvP01_08_v1:1289044-1293222(-) | protein_length=1318	2.33333
4	PVP01_0920700.1	phosphoglycerate mutase, putative | transcript_product=phosphoglycerate mutase, putative | location=PvP01_09_v1:901992-903179(+) | protein	3
5	PVP01_1229500.1	phosphoribosylpyrophosphate synthetase | transcript_product=phosphoribosylpyrophosphate synthetase | location=PvP01_12_v1:1180732-1182036(	2.75
5	PVP01_0201500.1	PIR protein | transcript_product=PIR protein | location=PvP01_02_v1:71471-73320(-) | protein_length=491 | sequence_SO=chromosome | SO=prot	1.75
5	PVP01_0201600.1	PIR protein | transcript_product=PIR protein | location=PvP01_02_v1:76202-78180(-) | protein_length=547 | sequence_SO=chromosome | SO=prot	2.5
5	PVP01_0201700.1	PIR protein | transcript_product=PIR protein | location=PvP01_02_v1:82597-84232(-) | protein_length=407 | sequence_SO=chromosome | SO=prot	3.25
5	PVP01_0201800.1	PIR protein | transcript_product=PIR protein | location=PvP01_02_v1:88922-90224(-) | protein_length=379 | sequence_SO=chromosome | SO=prot	1
5	PVP01_0201900.1	PIR protein | transcript_product=PIR protein | location=PvP01_02_v1:94373-95363(-) | protein_length=263 | sequence_SO=chromosome | SO=prot	2.75
2	PVP01_0403500.1	PIR protein | transcript_product=PIR protein | location=PvP01_04_v1:145777-148706(+) | protein_length=846 | sequence_SO=chromosome | SO=protein_coding	1
4	PVP01_0403900.1	PIR protein | transcript_product=PIR protein | location=PvP01_04_v1:166743-168716(-) | protein_length=528 | sequence_SO=chromosome | SO=pr	3
2	PVP01_0624000.1	PIR protein | transcript_product=PIR protein | location=PvP01_06_v1:993570-994772(+) | protein_length=347 | sequence_SO=chromosome | SO=protein_coding	2.5
5	PVP01_0841000.1	PIR protein | transcript_product=PIR protein | location=PvP01_08_v1:1757214-1759241(+) | protein_length=590 | sequence_SO=chromosome | SO=	1.25
5	PVP01_1272300.1	PIR protein | transcript_product=PIR protein | location=PvP01_12_v1:3066359-3067683(+) | protein_length=351 | sequence_SO=chromosome | SO=	1.25
5	PVP01_1272400.1	PIR protein | transcript_product=PIR protein | location=PvP01_12_v1:3071192-3072580(+) | protein_length=369 | sequence_SO=chromosome | SO=	2.25
4	PVP01_0004240.1	PIR protein | transcript_product=PIR protein | location=Transfer.PvP01_00_11.final:23793-25359(+) | protein_length=397 | sequence_SO=rando	2.25
4	PVP01_0010640.1	PIR protein | transcript_product=PIR protein | location=Transfer.PvP01_00_157.final:2-727(+) | protein_length=199 | sequence_SO=random_seq	1.66667
2	PVP01_0011150.1	PIR protein | transcript_product=PIR protein | location=Transfer.PvP01_00_300.final:40760-42148(-) | protein_length=425 | sequence_SO=rand	1.5
2	PVP01_0002130.1	PIR protein | transcript_product=PIR protein | location=Transfer.PvP01_00_4.final:44290-45894(-) | protein_length=451 | sequence_SO=random_sequence | SO	2
5	PVP01_1340900.1	plasmepsin IV, putative | transcript_product=plasmepsin IV, putative | location=PvP01_13_v1:1801248-1802600(-) | protein_length=450 | sequ	2.75
5	PVP01_0119200.1	Plasmodium exported protein (PHIST), unknown function | transcript_product=Plasmodium exported protein (PHIST), unknown function | locatio	3.25
5	PVP01_0202600.1	Plasmodium exported protein (PHIST), unknown function | transcript_product=Plasmodium exported protein (PHIST), unknown function | locatio	3
5	PVP01_0503800.1	Plasmodium exported protein (PHIST), unknown function | transcript_product=Plasmodium exported protein (PHIST), unknown function | locatio	3.25
5	PVP01_0504000.1	Plasmodium exported protein (PHIST), unknown function | transcript_product=Plasmodium exported protein (PHIST), unknown function | locatio	2
5	PVP01_0601500.1	Plasmodium exported protein (PHIST), unknown function | transcript_product=Plasmodium exported protein (PHIST), unknown function | locatio	2.75
5	PVP01_0808600.1	Plasmodium exported protein (PHIST), unknown function | transcript_product=Plasmodium exported protein (PHIST), unknown function | locatio	1.25
5	PVP01_0838200.1	Plasmodium exported protein (PHIST), unknown function | transcript_product=Plasmodium exported protein (PHIST), unknown function | locatio	1.5
5	PVP01_1471900.1	Plasmodium exported protein (PHIST), unknown function | transcript_product=Plasmodium exported protein (PHIST), unknown function | locatio	1.5
4	PVP01_0001440.1	Plasmodium exported protein (PHIST), unknown function | transcript_product=Plasmodium exported protein (PHIST), unknown function | locatio	3
4	PVP01_0422800.1	Plasmodium exported protein (PHIST), unknown function | transcript_product=Plasmodium exported protein (PHIST), unknown function | locatio	3
4	PVP01_0601700.1	Plasmodium exported protein (PHIST), unknown function | transcript_product=Plasmodium exported protein (PHIST), unknown function | locatio	1.33333
4	PVP01_0623000.1	Plasmodium exported protein (PHIST), unknown function | transcript_product=Plasmodium exported protein (PHIST), unknown function | locatio	2
3	PVP01_0601600.1	Plasmodium exported protein (PHIST), unknown function | transcript_product=Plasmodium exported protein (PHIST), unknown function | location=PvP01_06_v1:	1
5	PVP01_0119400.1	Plasmodium exported protein, unknown function | transcript_product=Plasmodium exported protein, unknown function | location=PvP01_01_v1:89	2.25
5	PVP01_0119600.1	Plasmodium exported protein, unknown function | transcript_product=Plasmodium exported protein, unknown function | location=PvP01_01_v1:90	1
4	PVP01_0216700.1	Plasmodium exported protein, unknown function | transcript_product=Plasmodium exported protein, unknown function | location=PvP01_02_v1:71	3
4	PVP01_0300700.1	Plasmodium exported protein, unknown function | transcript_product=Plasmodium exported protein, unknown function | location=PvP01_03_v1:44	3
3	PVP01_0405100.1	Plasmodium exported protein, unknown function | transcript_product=Plasmodium exported protein, unknown function | location=PvP01_04_v1:237259-238164(-)	1
4	PVP01_0423000.1	Plasmodium exported protein, unknown function | transcript_product=Plasmodium exported protein, unknown function | location=PvP01_04_v1:93	3
5	PVP01_0600900.1	Plasmodium exported protein, unknown function | transcript_product=Plasmodium exported protein, unknown function | location=PvP01_06_v1:39	1.75
5	PVP01_0601200.1	Plasmodium exported protein, unknown function | transcript_product=Plasmodium exported protein, unknown function | location=PvP01_06_v1:54	3.25
4	PVP01_0623100.1	Plasmodium exported protein, unknown function | transcript_product=Plasmodium exported protein, unknown function | location=PvP01_06_v1:94	3
3	PVP01_0623500.1	Plasmodium exported protein, unknown function | transcript_product=Plasmodium exported protein, unknown function | location=PvP01_06_v1:96	1.66667
5	PVP01_0735000.1	Plasmodium exported protein, unknown function | transcript_product=Plasmodium exported protein, unknown function | location=PvP01_07_v1:14	2.75
5	PVP01_0735200.1	Plasmodium exported protein, unknown function | transcript_product=Plasmodium exported protein, unknown function | location=PvP01_07_v1:14	2
3	PVP01_0838100.1	Plasmodium exported protein, unknown function | transcript_product=Plasmodium exported protein, unknown function | location=PvP01_08_v1:16	1.33333
5	PVP01_0801100.1	Plasmodium exported protein, unknown function | transcript_product=Plasmodium exported protein, unknown function | location=PvP01_08_v1:57	2.25
5	PVP01_0801200.1	Plasmodium exported protein, unknown function | transcript_product=Plasmodium exported protein, unknown function | location=PvP01_08_v1:65	2.5
4	PVP01_0801500.1	Plasmodium exported protein, unknown function | transcript_product=Plasmodium exported protein, unknown function | location=PvP01_08_v1:78	1
5	PVP01_0801600.1	Plasmodium exported protein, unknown function | transcript_product=Plasmodium exported protein, unknown function | location=PvP01_08_v1:83	2.5
3	PVP01_1034100.1	Plasmodium exported protein, unknown function | transcript_product=Plasmodium exported protein, unknown function | location=PvP01_10_v1:14	1
5	PVP01_1147400.1	Plasmodium exported protein, unknown function | transcript_product=Plasmodium exported protein, unknown function | location=PvP01_11_v1:20	2.5
5	PVP01_1147600.1	Plasmodium exported protein, unknown function | transcript_product=Plasmodium exported protein, unknown function | location=PvP01_11_v1:20	1.5
4	PVP01_1147500.1	Plasmodium exported protein, unknown function | transcript_product=Plasmodium exported protein, unknown function | location=PvP01_11_v1:20	2.33333
5	PVP01_1101300.1	Plasmodium exported protein, unknown function | transcript_product=Plasmodium exported protein, unknown function | location=PvP01_11_v1:62	3.25
5	PVP01_1271400.1	Plasmodium exported protein, unknown function | transcript_product=Plasmodium exported protein, unknown function | location=PvP01_12_v1:30	3.25
5	PVP01_1271600.1	Plasmodium exported protein, unknown function | transcript_product=Plasmodium exported protein, unknown function | location=PvP01_12_v1:30	1.25
5	PVP01_1201600.1	Plasmodium exported protein, unknown function | transcript_product=Plasmodium exported protein, unknown function | location=PvP01_12_v1:60	2.5
4	PVP01_1402200.1	Plasmodium exported protein, unknown function | transcript_product=Plasmodium exported protein, unknown function | location=PvP01_14_v1:10	1
4	PVP01_1402700.1	Plasmodium exported protein, unknown function | transcript_product=Plasmodium exported protein, unknown function | location=PvP01_14_v1:12	2.5
5	PVP01_1402800.1	Plasmodium exported protein, unknown function | transcript_product=Plasmodium exported protein, unknown function | location=PvP01_14_v1:13	2.5
5	PVP01_1400700.1	Plasmodium exported protein, unknown function | transcript_product=Plasmodium exported protein, unknown function | location=PvP01_14_v1:26	2.5
5	PVP01_1469700.1	Plasmodium exported protein, unknown function | transcript_product=Plasmodium exported protein, unknown function | location=PvP01_14_v1:29	1
5	PVP01_1470000.1	Plasmodium exported protein, unknown function | transcript_product=Plasmodium exported protein, unknown function | location=PvP01_14_v1:29	2.5
5	PVP01_1470200.1	Plasmodium exported protein, unknown function | transcript_product=Plasmodium exported protein, unknown function | location=PvP01_14_v1:30	2.25
4	PVP01_1471500.1	Plasmodium exported protein, unknown function | transcript_product=Plasmodium exported protein, unknown function | location=PvP01_14_v1:30	2
4	PVP01_1401600.1	Plasmodium exported protein, unknown function | transcript_product=Plasmodium exported protein, unknown function | location=PvP01_14_v1:71	3
5	PVP01_1402100.1	Plasmodium exported protein, unknown function | transcript_product=Plasmodium exported protein, unknown function | location=PvP01_14_v1:96	3.25
4	PVP01_0004300.1	Plasmodium exported protein, unknown function | transcript_product=Plasmodium exported protein, unknown function | location=Transfer.PvP01	1.33333
2	PVP01_1111100.1	poly(A)-binding protein, putative | transcript_product=poly(A)-binding protein, putative | location=PvP01_11_v1:447981-450642(+) | protein_length=392 |	1
5	PVP01_0908100.1	polyadenylate-binding protein-interacting protein 1, putative | transcript_product=polyadenylate-binding protein-interacting protein 1, pu	2.5
5	PVP01_1442500.1	polyadenylate-binding protein, putative | transcript_product=polyadenylate-binding protein, putative | location=PvP01_14_v1:1852026-185468	2.5
5	PVP01_1142400.1	polypyrimidine tract-binding protein, putative | transcript_product=polypyrimidine tract-binding protein, putative | location=PvP01_11_v1:	1
5	PVP01_1311000.1	polyubiquitin 5, putative | transcript_product=polyubiquitin 5, putative | location=PvP01_13_v1:513368-514321(+) | protein_length=153 | se	3.25
5	PVP01_0811900.1	PRE-binding protein, putative | transcript_product=PRE-binding protein, putative | location=PvP01_08_v1:507941-510898(+) | protein_length=	2.5
5	PVP01_0831600.1	pre-mRNA-processing factor 19, putative | transcript_product=pre-mRNA-processing factor 19, putative | location=PvP01_08_v1:1360571-136206	2.75
3	PVP01_0531000.1	pre-mRNA-splicing helicase BRR2, putative | transcript_product=pre-mRNA-splicing helicase BRR2, putative | location=PvP01_05_v1:1316973-1325027(+) | pro	1
3	PVP01_0314200.1	prefoldin subunit 3, putative | transcript_product=prefoldin subunit 3, putative | location=PvP01_03_v1:647065-648598(+) | protein_length=189 | sequence	1
5	PVP01_0928900.1	prefoldin subunit 5, putative | transcript_product=prefoldin subunit 5, putative | location=PvP01_09_v1:1266502-1267587(-) | protein_lengt	1.5
5	PVP01_0730900.1	profilin, putative | transcript_product=profilin, putative | location=PvP01_07_v1:1306278-1307481(+) | protein_length=173 | sequence_SO=ch	2.75
5	PVP01_1110100.1	proliferating cell nuclear antigen 1, putative | transcript_product=proliferating cell nuclear antigen 1, putative | location=PvP01_11_v1:	3
5	PVP01_1321000.1	proliferation-associated protein 2g4, putative | transcript_product=proliferation-associated protein 2g4, putative | location=PvP01_13_v1:	2.75
5	PVP01_1432600.1	proline--tRNA ligase, putative | transcript_product=proline--tRNA ligase, putative | location=PvP01_14_v1:1417838-1420135(-) | protein_len	2.5
5	PVP01_0505000.1	prolyl 4-hydroxylase subunit alpha, putative | transcript_product=prolyl 4-hydroxylase subunit alpha, putative | location=PvP01_05_v1:2320	1.5
3	PVP01_1269700.1	proteasome subunit alpha type-1, putative | transcript_product=proteasome subunit alpha type-1, putative | location=PvP01_12_v1:2930328-2931567(+) | pro	1
5	PVP01_1140400.1	proteasome subunit alpha type-2, putative | transcript_product=proteasome subunit alpha type-2, putative | location=PvP01_11_v1:1723452-17	2.75
5	PVP01_0823100.1	proteasome subunit alpha type-3, putative | transcript_product=proteasome subunit alpha type-3, putative | location=PvP01_08_v1:1038808-10	3.25
5	PVP01_1117900.1	proteasome subunit alpha type-4, putative | transcript_product=proteasome subunit alpha type-4, putative | location=PvP01_11_v1:758711-759	3.25
5	PVP01_0213100.1	proteasome subunit alpha type-5, putative | transcript_product=proteasome subunit alpha type-5, putative | location=PvP01_02_v1:548876-550	3
4	PVP01_0112900.1	proteasome subunit alpha type-6, putative | transcript_product=proteasome subunit alpha type-6, putative | location=PvP01_01_v1:585236-586	1.33333
5	PVP01_1117800.1	proteasome subunit alpha type-7, putative | transcript_product=proteasome subunit alpha type-7, putative | location=PvP01_11_v1:755452-756	2
3	PVP01_1015600.1	proteasome subunit beta type-1, putative | transcript_product=proteasome subunit beta type-1, putative | location=PvP01_10_v1:702214-703680(+) | protein	1.5
5	PVP01_0206900.1	proteasome subunit beta type-3, putative | transcript_product=proteasome subunit beta type-3, putative | location=PvP01_02_v1:287397-28862	2.5
5	PVP01_0116400.1	proteasome subunit beta type-4, putative | transcript_product=proteasome subunit beta type-4, putative | location=PvP01_01_v1:743975-74489	2.75
4	PVP01_0811500.1	proteasome subunit beta type-5, putative | transcript_product=proteasome subunit beta type-5, putative | location=PvP01_08_v1:492259-49308	1
5	PVP01_0730500.1	proteasome subunit beta type-6, putative | transcript_product=proteasome subunit beta type-6, putative | location=PvP01_07_v1:1291584-1292	3
4	PVP01_1226300.1	proteasome subunit beta type-7, putative | transcript_product=proteasome subunit beta type-7, putative | location=PvP01_12_v1:1033108-1033920(-) | prote	1.33333
4	PVP01_1111000.1	protein arginine N-methyltransferase 5, putative | transcript_product=protein arginine N-methyltransferase 5, putative | location=PvP01_11	1.66667
4	PVP01_0506500.1	protein disulfide isomerase, putative | transcript_product=protein disulfide isomerase, putative | location=PvP01_05_v1:285877-287443(+) |	3
5	PVP01_1122000.1	protein DJ-1, putative | transcript_product=protein DJ-1, putative | location=PvP01_11_v1:978176-979083(+) | protein_length=189 | sequence	2.75
4	PVP01_0922300.1	protein GCN20, putative | transcript_product=protein GCN20, putative | location=PvP01_09_v1:964795-967173(+) | protein_length=792 | sequen	1.66667
5	PVP01_0517800.1	protein kinase c inhibitor-like protein, putative | transcript_product=protein kinase c inhibitor-like protein, putative | location=PvP01_	2.5
5	PVP01_0820200.1	protein phosphatase inhibitor 2, putative | transcript_product=protein phosphatase inhibitor 2, putative | location=PvP01_08_v1:888527-889	1
5	PVP01_0939500.1	protein phosphatase PPM2, putative | transcript_product=protein phosphatase PPM2, putative | location=PvP01_09_v1:1702099-1704717(+) | pro	2.75
5	PVP01_0935900.1	protein phosphatase PPM8, putative | transcript_product=protein phosphatase PPM8, putative | location=PvP01_09_v1:1541539-1544097(-) | pro	2.25
5	PVP01_1308000.1	protein phosphatase, putative | transcript_product=protein phosphatase, putative | location=PvP01_13_v1:371894-376309(+) | protein_length=	1.75
4	PVP01_1332800.1	protein SEY1, putative | transcript_product=protein SEY1, putative | location=PvP01_13_v1:1412372-1415041(+) | protein_length=889 | sequence_SO=chromoso	3
4	PVP01_0411800.1	protein SIS1, putative | transcript_product=protein SIS1, putative | location=PvP01_04_v1:474978-476353(-) | protein_length=328 | sequence	1.33333
5	PVP01_1448900.1	protein transport protein SEC13, putative | transcript_product=protein transport protein SEC13, putative | location=PvP01_14_v1:2118685-21	3
5	PVP01_0511700.1	protein transport protein SEC23, putative | transcript_product=protein transport protein SEC23, putative | location=PvP01_05_v1:503388-505	2.25
2	PVP01_1110900.1	protein transport protein Sec24A, putative | transcript_product=protein transport protein Sec24A, putative | location=PvP01_11_v1:434668-438328(-) | pro	1
2	PVP01_0304500.1	protein transport protein Sec24B, putative | transcript_product=protein transport protein Sec24B, putative | location=PvP01_03_v1:232747-238147(-) | pro	1
5	PVP01_0410800.1	protein transport protein SEC31, putative | transcript_product=protein transport protein SEC31, putative | location=PvP01_04_v1:441819-446	1.25
4	PVP01_1208700.1	protein transport protein SEC61 subunit alpha, putative | transcript_product=protein transport protein SEC61 subunit alpha, putative | loc	1.66667
5	PVP01_1264100.1	protein transport protein SEC7, putative | transcript_product=protein transport protein SEC7, putative | location=PvP01_12_v1:2646612-2655	2.5
5	PVP01_1020600.1	purine nucleoside phosphorylase, putative | transcript_product=purine nucleoside phosphorylase, putative | location=PvP01_10_v1:890071-890	1.75
5	PVP01_1128300.1	pyridoxine biosynthesis protein PDX1, putative | transcript_product=pyridoxine biosynthesis protein PDX1, putative | location=PvP01_11_v1:	2.5
5	PVP01_0916800.1	pyridoxine biosynthesis protein PDX2, putative | transcript_product=pyridoxine biosynthesis protein PDX2, putative | location=PvP01_09_v1:	1.5
5	PVP01_1114000.1	pyrroline carboxylate reductase, putative | transcript_product=pyrroline carboxylate reductase, putative | location=PvP01_11_v1:604024-605	3
5	PVP01_1122700.1	pyruvate kinase, putative | transcript_product=pyruvate kinase, putative | location=PvP01_11_v1:1002220-1004510(-) | protein_length=511 |	3
4	PVP01_1459900.1	rab GDP dissociation inhibitor beta, putative | transcript_product=rab GDP dissociation inhibitor beta, putative | location=PvP01_14_v1:26	2.33333
4	PVP01_1118300.1	Ran-binding protein, putative | transcript_product=Ran-binding protein, putative | location=PvP01_11_v1:768969-772499(-) | protein_length=	1
4	PVP01_0529000.1	ran-specific GTPase-activating protein 1, putative | transcript_product=ran-specific GTPase-activating protein 1, putative | location=PvP0	2.33333
2	PVP01_1021300.1	ras-related protein Rab-1B, putative | transcript_product=ras-related protein Rab-1B, putative | location=PvP01_10_v1:912112-913699(-) | protein_length=	1
2	PVP01_1449300.1	ras-related protein Rab-2, putative | transcript_product=ras-related protein Rab-2, putative | location=PvP01_14_v1:2135325-2136787(+) | protein_length=	1
5	PVP01_0507600.1	receptor for activated c kinase, putative | transcript_product=receptor for activated c kinase, putative | location=PvP01_05_v1:335035-336	2.5
2	PVP01_0718300.1	regulator of chromosome condensation, putative | transcript_product=regulator of chromosome condensation, putative | location=PvP01_07_v1:805045-812808(	1
2	PVP01_0805200.1	regulator of nonsense transcripts 1, putative | transcript_product=regulator of nonsense transcripts 1, putative | location=PvP01_08_v1:236900-241564(-) | pro	1
5	PVP01_0405400.1	replication factor C subunit 1, putative | transcript_product=replication factor C subunit 1, putative | location=PvP01_04_v1:248395-25123	3
5	PVP01_1108100.1	reticulon-like protein, putative | transcript_product=reticulon-like protein, putative | location=PvP01_11_v1:321602-322144(-) | protein_l	2
5	PVP01_0812300.1	rhoptry associated adhesin, putative | transcript_product=rhoptry associated adhesin, putative | location=PvP01_08_v1:525093-526201(+) | p	1.5
3	PVP01_1255000.1	rhoptry neck protein 2 | transcript_product=rhoptry neck protein 2 | location=PvP01_12_v1:2244999-2251655(-) | protein_length=2218 | seque	2
5	PVP01_1469200.1	rhoptry neck protein 3, putative | transcript_product=rhoptry neck protein 3, putative | location=PvP01_14_v1:2934285-2942685(-) | protein	2.75
5	PVP01_0916600.1	rhoptry neck protein 4 | transcript_product=rhoptry neck protein 4 | location=PvP01_09_v1:744059-746709(-) | protein_length=757 | sequence	2
5	PVP01_0517600.1	rhoptry neck protein 5 | transcript_product=rhoptry neck protein 5 | location=PvP01_05_v1:735100-743082(+) | protein_length=1158 | sequenc	2.5
5	PVP01_0107500.1	rhoptry-associated membrane antigen, putative | transcript_product=rhoptry-associated membrane antigen, putative | location=PvP01_01_v1:37	3.25
5	PVP01_1338500.1	rhoptry-associated protein 1 | transcript_product=rhoptry-associated protein 1 | location=PvP01_13_v1:1660431-1662365(-) | protein_length=	3
5	PVP01_1033400.1	rhoptry-associated protein 2 | transcript_product=rhoptry-associated protein 2 | location=PvP01_10_v1:1419394-1420596(+) | protein_length=	1
5	PVP01_1312300.1	ribonucleoside-diphosphate reductase large subunit, putative | transcript_product=ribonucleoside-diphosphate reductase large subunit, puta	3.25
4	PVP01_0405600.1	ribosome associated membrane protein RAMP4, putative | transcript_product=ribosome associated membrane protein RAMP4, putative | location=PvP01_04_v1:25	1
2	PVP01_1343000.1	ribosome biogenesis protein BOP1, putative | transcript_product=ribosome biogenesis protein BOP1, putative | location=PvP01_13_v1:1892863-1896421(+) | p	1.5
5	PVP01_1338000.1	ribosome maturation protein SBDS, putative | transcript_product=ribosome maturation protein SBDS, putative | location=PvP01_13_v1:1641906-	2.5
4	PVP01_1009500.1	ribosome-interacting GTPase 1, putative | transcript_product=ribosome-interacting GTPase 1, putative | location=PvP01_10_v1:422852-423949(	1.66667
5	PVP01_0119500.1	ring-exported protein 3, putative | transcript_product=ring-exported protein 3, putative | location=PvP01_01_v1:897799-899011(+) | protein	3
2	PVP01_0934600.1	RNA (uracil-5-)methyltransferase, putative | transcript_product=RNA (uracil-5-)methyltransferase, putative | location=PvP01_09_v1:1471678-1474373(+) | p	2.5
2	PVP01_1022500.1	RNA pseudouridylate synthase, putative | transcript_product=RNA pseudouridylate synthase, putative | location=PvP01_10_v1:945202-979587(-) | protein_len	1.5
2	PVP01_1427500.1	RNA-binding protein (U1 snRNP-like), putative | transcript_product=RNA-binding protein (U1 snRNP-like), putative | location=PvP01_14_v1:1173825-1174547(	1
5	PVP01_0319600.1	RNA-binding protein, putative | transcript_product=RNA-binding protein, putative | location=PvP01_03_v1:811055-815704(-) | protein_length=	1
3	PVP01_0722400.1	RNA-binding protein, putative | transcript_product=RNA-binding protein, putative | location=PvP01_07_v1:965522-966980(-) | protein_length=	1
5	PVP01_0804100.1	RNA-binding protein, putative | transcript_product=RNA-binding protein, putative | location=PvP01_08_v1:204679-207276(-) | protein_length=	2.25
5	PVP01_0820700.1	RNA-binding protein, putative | transcript_product=RNA-binding protein, putative | location=PvP01_08_v1:909033-910367(-) | protein_length=	1
3	PVP01_1120100.1	RNA-binding protein, putative | transcript_product=RNA-binding protein, putative | location=PvP01_11_v1:868106-870118(-) | protein_length=670 | sequence	1
4	PVP01_1342900.1	RNA-binding protein, putative | transcript_product=RNA-binding protein, putative | location=PvP01_13_v1:1888410-1891645(-) | protein_length=1020 | seque	1.33333
5	PVP01_1427700.1	RNA-binding protein, putative | transcript_product=RNA-binding protein, putative | location=PvP01_14_v1:1180438-1183776(+) | protein_lengt	3
2	PVP01_1421700.1	RNA-binding protein, putative | transcript_product=RNA-binding protein, putative | location=PvP01_14_v1:939195-940065(-) | protein_length=124 | sequence_SO=ch	1
3	PVP01_1320000.1	rRNA (adenosine-2'-O-)-methyltransferase, putative | transcript_product=rRNA (adenosine-2'-O-)-methyltransferase, putative | location=PvP01_13_v1:904395	1
4	PVP01_1109800.1	RuvB-like helicase 3, putative | transcript_product=RuvB-like helicase 3, putative | location=PvP01_11_v1:391883-393334(+) | protein_lengt	1
2	PVP01_0618200.1	S-adenosylmethionine decarboxylase/ornithine decarboxylase, putative | transcript_product=S-adenosylmethionine decarboxylase/ornithine decarboxylase, putative	1
5	PVP01_0720700.1	S-adenosylmethionine synthetase, putative | transcript_product=S-adenosylmethionine synthetase, putative | location=PvP01_07_v1:900508-901	2
5	PVP01_0619100.1	Sec1 family protein, putative | transcript_product=Sec1 family protein, putative | location=PvP01_06_v1:784912-786885(-) | protein_length=	1.75
2	PVP01_1119600.1	sec14-like cytosolic factor or phosphatidylinositol/phosphatidylcholine transfer protein, putative | transcript_product=sec14-like cytosolic factor or p	1
3	PVP01_0317400.1	secreted ookinete protein, putative | transcript_product=secreted ookinete protein, putative | location=PvP01_03_v1:751249-752679(+) | protein_length=47	1
5	PVP01_1453700.1	serine hydroxymethyltransferase | transcript_product=serine hydroxymethyltransferase | location=PvP01_14_v1:2344417-2346084(+) | protein_l	1.5
5	PVP01_0313500.1	serine--tRNA ligase, putative | transcript_product=serine--tRNA ligase, putative | location=PvP01_03_v1:582157-584055(-) | protein_length=	1.25
5	PVP01_0417700.1	serine-repeat antigen (SERA) | transcript_product=serine-repeat antigen (SERA) | location=PvP01_04_v1:729808-733689(+) | protein_length=11	2.25
5	PVP01_0417800.1	serine-repeat antigen (SERA) | transcript_product=serine-repeat antigen (SERA) | location=PvP01_04_v1:735198-738811(+) | protein_length=10	2.75
5	PVP01_0417900.1	serine-repeat antigen (SERA) | transcript_product=serine-repeat antigen (SERA) | location=PvP01_04_v1:740115-743913(+) | protein_length=10	1.5
4	PVP01_0417100.1	serine-repeat antigen 1 (SERA) | transcript_product=serine-repeat antigen 1 (SERA) | location=PvP01_04_v1:701056-704768(+) | protein_lengt	1.33333
5	PVP01_0417000.1	serine-repeat antigen 3 (SERA) | transcript_product=serine-repeat antigen 3 (SERA) | location=PvP01_04_v1:696338-700113(+) | protein_lengt	2.75
5	PVP01_0416900.1	serine-repeat antigen 4 (SERA) | transcript_product=serine-repeat antigen 4 (SERA) | location=PvP01_04_v1:690308-694235(+) | protein_lengt	2.75
5	PVP01_0417300.1	serine-repeat antigen 4 (SERA) | transcript_product=serine-repeat antigen 4 (SERA) | location=PvP01_04_v1:711606-715603(+) | protein_lengt	2.25
4	PVP01_0417400.1	serine-repeat antigen 4 (SERA) | transcript_product=serine-repeat antigen 4 (SERA) | location=PvP01_04_v1:716752-720324(+) | protein_lengt	1.75
4	PVP01_0417200.1	serine-repeat antigen 5 (SERA) | transcript_product=serine-repeat antigen 5 (SERA) | location=PvP01_04_v1:705835-709431(+) | protein_lengt	3
5	PVP01_0417600.1	serine-repeat antigen 5 (SERA) | transcript_product=serine-repeat antigen 5 (SERA) | location=PvP01_04_v1:724965-728614(+) | protein_lengt	2.75
5	PVP01_1016700.1	serine/arginine-rich splicing factor 1, putative | transcript_product=serine/arginine-rich splicing factor 1, putative | location=PvP01_10	1.5
3	PVP01_1030600.1	serine/arginine-rich splicing factor 12, putative | transcript_product=serine/arginine-rich splicing factor 12, putative | location=PvP01_10_v1:1320761-	1
3	PVP01_0607600.1	serine/arginine-rich splicing factor 4, putative | transcript_product=serine/arginine-rich splicing factor 4, putative | location=PvP01_06_v1:341135-343	1
5	PVP01_1116400.1	serine/threonine protein phosphatase 5, putative | transcript_product=serine/threonine protein phosphatase 5, putative | location=PvP01_11	1.5
5	PVP01_1334500.1	serine/threonine protein phosphatase PP1, putative | transcript_product=serine/threonine protein phosphatase PP1, putative | location=PvP0	2.5
4	PVP01_1242200.1	serine/threonine protein phosphatase UIS2, putative | transcript_product=serine/threonine protein phosphatase UIS2, putative | location=Pv	2.66667
3	PVP01_0303200.1	SET domain protein, putative | transcript_product=SET domain protein, putative | location=PvP01_03_v1:165049-169599(+) | protein_length=1451 | sequence_	1
4	PVP01_0305600.1	sexual stage antigen s16, putative | transcript_product=sexual stage antigen s16, putative | location=PvP01_03_v1:295918-296340(+) | prote	2.33333
5	PVP01_0702800.1	signal peptidase complex subunit 3, putative | transcript_product=signal peptidase complex subunit 3, putative | location=PvP01_07_v1:1687	1.5
5	PVP01_1315900.1	signal peptidase complex subunit SPC1, putative | transcript_product=signal peptidase complex subunit SPC1, putative | location=PvP01_13_v	1
3	PVP01_1249900.1	signal peptide peptidase, putative | transcript_product=signal peptide peptidase, putative | location=PvP01_12_v1:2035157-2037914(+) | protein_length=41	1
5	PVP01_1256900.1	signal recognition particle subunit SRP54, putative | transcript_product=signal recognition particle subunit SRP54, putative | location=Pv	2
3	PVP01_1127600.1	signal recognition particle subunit SRP68, putative | transcript_product=signal recognition particle subunit SRP68, putative | location=PvP01_11_v1:1210	1
4	PVP01_0806500.1	single-strand telomeric DNA-binding protein GBP2, putative | transcript_product=single-strand telomeric DNA-binding protein GBP2, putative	3
5	PVP01_1033600.1	skeleton-binding protein 1, putative | transcript_product=skeleton-binding protein 1, putative | location=PvP01_10_v1:1427209-1427919(-) |	3
5	PVP01_0526200.1	small GTP-binding protein sar1, putative | transcript_product=small GTP-binding protein sar1, putative | location=PvP01_05_v1:1058972-1059	2.75
3	PVP01_0926200.1	small nuclear ribonucleoprotein Sm D1, putative | transcript_product=small nuclear ribonucleoprotein Sm D1, putative | location=PvP01_09_v1:1161102-1161	1
3	PVP01_0406500.1	small nuclear ribonucleoprotein Sm D2, putative | transcript_product=small nuclear ribonucleoprotein Sm D2, putative | location=PvP01_04_v1:276288-27682	1
5	PVP01_0708300.1	small nuclear ribonucleoprotein Sm D3, putative | transcript_product=small nuclear ribonucleoprotein Sm D3, putative | location=PvP01_07_v	2.5
3	PVP01_1106300.1	SNARE associated Golgi protein, putative | transcript_product=SNARE associated Golgi protein, putative | location=PvP01_11_v1:255631-25733	1
5	PVP01_1124900.1	SNF2 helicase, putative | transcript_product=SNF2 helicase, putative | location=PvP01_11_v1:1081518-1090322(-) | protein_length=2934 | seq	1.5
5	PVP01_1213900.1	sodium-dependent phosphate transporter, putative | transcript_product=sodium-dependent phosphate transporter, putative | location=PvP01_12	1
5	PVP01_1255200.1	sortilin, putative | transcript_product=sortilin, putative | location=PvP01_12_v1:2259905-2263088(-) | protein_length=898 | sequence_SO=ch	1.5
5	PVP01_0929700.1	spermidine synthase, putative | transcript_product=spermidine synthase, putative | location=PvP01_09_v1:1293398-1294830(+) | protein_lengt	1
5	PVP01_1232900.1	splicing factor 1, putative | transcript_product=splicing factor 1, putative | location=PvP01_12_v1:1323265-1326509(-) | protein_length=10	1.5
5	PVP01_1269400.1	splicing factor 3A subunit 1, putative | transcript_product=splicing factor 3A subunit 1, putative | location=PvP01_12_v1:2919119-2921002(	1.5
4	PVP01_0723200.1	splicing factor 3A subunit 3, putative | transcript_product=splicing factor 3A subunit 3, putative | location=PvP01_07_v1:1004899-1006794(	1
3	PVP01_0831300.1	splicing factor 3B subunit 1, putative | transcript_product=splicing factor 3B subunit 1, putative | location=PvP01_08_v1:1351609-1355691(	1
5	PVP01_1238000.1	splicing factor U2AF large subunit, putative | transcript_product=splicing factor U2AF large subunit, putative | location=PvP01_12_v1:1499	2.75
5	PVP01_0924500.1	splicing factor, putative | transcript_product=splicing factor, putative | location=PvP01_09_v1:1093719-1094447(+) | protein_length=145 |	1
2	PVP01_0504400.1	sporozoite invasion-associated protein 2, putative | transcript_product=sporozoite invasion-associated protein 2, putative | location=PvP01_05_v1:191739	1
3	PVP01_0927300.1	steryl ester hydrolase, putative | transcript_product=steryl ester hydrolase, putative | location=PvP01_09_v1:1198757-1201204(-) | protein_length=815 |	1
5	PVP01_0801700.1	STP1 protein | transcript_product=STP1 protein | location=PvP01_08_v1:90326-91903(+) | protein_length=448 | sequence_SO=chromosome | SO=pr	3
5	PVP01_0706200.1	subunit of proteaseome activator complex, putative | transcript_product=subunit of proteaseome activator complex, putative | location=PvP0	2.25
2	PVP01_1317800.1	succinyl-CoA ligase [ADP-forming] subunit beta, putative | transcript_product=succinyl-CoA ligase [ADP-forming] subunit beta, putative | location=PvP01_13_v1:	2
5	PVP01_0909300.1	succinyl-CoA synthetase alpha subunit, putative | transcript_product=succinyl-CoA synthetase alpha subunit, putative | location=PvP01_09_v	2
2	PVP01_1455100.1	SUMO-activating enzyme subunit 2, putative | transcript_product=SUMO-activating enzyme subunit 2, putative | location=PvP01_14_v1:2392635-2394655(+) | protein	2
4	PVP01_1425500.1	superoxide dismutase [Fe], putative | transcript_product=superoxide dismutase [Fe], putative | location=PvP01_14_v1:1095154-1095750(-) | p	1.66667
4	PVP01_1328200.1	surface protein P113, putative | transcript_product=surface protein P113, putative | location=PvP01_13_v1:1195278-1198567(-) | protein_length=1057 | seq	1
2	PVP01_1137800.1	SWIB/MDM2 domain-containing protein, putative | transcript_product=SWIB/MDM2 domain-containing protein, putative | location=PvP01_11_v1:16	1
3	PVP01_1135400.1	syntaxin binding protein, putative | transcript_product=syntaxin binding protein, putative | location=PvP01_11_v1:1521915-1523879(+) | protein_length=65	1
4	PVP01_0833400.1	T-complex protein 1 subunit beta, putative | transcript_product=T-complex protein 1 subunit beta, putative | location=PvP01_08_v1:1424407-	3
5	PVP01_0819900.1	T-complex protein 1 subunit epsilon, putative | transcript_product=T-complex protein 1 subunit epsilon, putative | location=PvP01_08_v1:87	3
5	PVP01_1447600.1	T-complex protein 1 subunit gamma, putative | transcript_product=T-complex protein 1 subunit gamma, putative | location=PvP01_14_v1:207024	2.5
5	PVP01_0410900.1	T-complex protein 1 subunit theta, putative | transcript_product=T-complex protein 1 subunit theta, putative | location=PvP01_04_v1:447288	2
5	PVP01_1140200.1	T-complex protein 1 subunit zeta, putative | transcript_product=T-complex protein 1 subunit zeta, putative | location=PvP01_11_v1:1716013-	2.5
5	PVP01_0933000.1	T-complex protein 1, alpha subunit, putative | transcript_product=T-complex protein 1, alpha subunit, putative | location=PvP01_09_v1:1413	2.5
5	PVP01_1114100.1	T-complex protein 1, delta subunit, putative | transcript_product=T-complex protein 1, delta subunit, putative | location=PvP01_11_v1:6069	2.75
5	PVP01_0832000.1	T-complex protein 1, eta subunit, putative | transcript_product=T-complex protein 1, eta subunit, putative | location=PvP01_08_v1:1369899-	2.75
5	PVP01_0203200.1	TatD-like deoxyribonuclease, putative | transcript_product=TatD-like deoxyribonuclease, putative | location=PvP01_02_v1:169122-171605(+) |	1
3	PVP01_0720100.1	tetratricopeptide repeat protein, putative | transcript_product=tetratricopeptide repeat protein, putative | location=PvP01_07_v1:873524-878399(+) | pro	1
2	PVP01_1431300.1	tetratricopeptide repeat protein, putative | transcript_product=tetratricopeptide repeat protein, putative | location=PvP01_14_v1:1369144-1370259(+) | protein	3
4	PVP01_1459000.1	tetratricopeptide repeat protein, putative | transcript_product=tetratricopeptide repeat protein, putative | location=PvP01_14_v1:2579586-	1.33333
5	PVP01_1249700.1	thioredoxin 1, putative | transcript_product=thioredoxin 1, putative | location=PvP01_12_v1:2029499-2029947(+) | protein_length=104 | sequ	2.25
5	PVP01_1268100.1	thioredoxin peroxidase 1, putative | transcript_product=thioredoxin peroxidase 1, putative | location=PvP01_12_v1:2848052-2848639(-) | pro	2.5
5	PVP01_0722300.1	thioredoxin reductase, putative | transcript_product=thioredoxin reductase, putative | location=PvP01_07_v1:961091-962731(-) | protein_len	3.25
3	PVP01_1202300.1	thioredoxin-related protein, putative | transcript_product=thioredoxin-related protein, putative | location=PvP01_12_v1:97200-98220(+) | protein_length=	1
5	PVP01_0905200.1	thioredoxin, putative | transcript_product=thioredoxin, putative | location=PvP01_09_v1:315269-316690(+) | protein_length=430 | sequence_S	2.25
4	PVP01_1224500.1	thioredoxin, putative | transcript_product=thioredoxin, putative | location=PvP01_12_v1:942386-943963(-) | protein_length=206 | sequence_S	1.33333
2	PVP01_1466900.1	THO complex subunit 2, putative | transcript_product=THO complex subunit 2, putative | location=PvP01_14_v1:2845989-2854993(-) | protein_l	1
5	PVP01_0926700.1	threonine--tRNA ligase, putative | transcript_product=threonine--tRNA ligase, putative | location=PvP01_09_v1:1174659-1177421(-) | protein	2.75
5	PVP01_1028900.1	trafficking protein particle complex subunit 8, putative | transcript_product=trafficking protein particle complex subunit 8, putative | l	1
4	PVP01_1269800.1	trailer hitch homolog, putative | transcript_product=trailer hitch homolog, putative | location=PvP01_12_v1:2936004-2937029(+) | protein_l	1.66667
4	PVP01_0807400.1	transcription factor with AP2 domain(s), putative | transcript_product=transcription factor with AP2 domain(s), putative | location=PvP01_	1.33333
3	PVP01_1135300.1	transcription factor with AP2 domain(s), putative | transcript_product=transcription factor with AP2 domain(s), putative | location=PvP01_	1.66667
3	PVP01_1255600.1	transcriptional regulatory protein sir2b, putative | transcript_product=transcriptional regulatory protein sir2b, putative | location=PvP01_12_v1:227552	1
5	PVP01_1138400.1	transketolase, putative | transcript_product=transketolase, putative | location=PvP01_11_v1:1629145-1631157(-) | protein_length=670 | sequ	2.25
5	PVP01_1142000.1	translation initiation factor IF-2, putative | transcript_product=translation initiation factor IF-2, putative | location=PvP01_11_v1:1779	2.75
4	PVP01_0706100.1	translation initiation factor SUI1, putative | transcript_product=translation initiation factor SUI1, putative | location=PvP01_07_v1:3384	1.66667
2	PVP01_1460700.1	translation initiation factor SUI1, putative | transcript_product=translation initiation factor SUI1, putative | location=PvP01_14_v1:2622	1
5	PVP01_1023000.1	translationally-controlled tumor protein homolog, putative | transcript_product=translationally-controlled tumor protein homolog, putative	2
5	PVP01_1268900.1	translocation protein sec62, putative | transcript_product=translocation protein sec62, putative | location=PvP01_12_v1:2885427-2887222(+)	1.25
4	PVP01_1419700.1	translocation protein SEC63, putative | transcript_product=translocation protein SEC63, putative | location=PvP01_14_v1:852313-854499(-) |	1.66667
4	PVP01_1313200.1	translocon component PTEX150, putative | transcript_product=translocon component PTEX150, putative | location=PvP01_13_v1:591559-594285(-)	3
5	PVP01_0906400.1	translocon component PTEX88, putative | transcript_product=translocon component PTEX88, putative | location=PvP01_09_v1:361407-363659(-) |	1.75
5	PVP01_0530600.1	transmembrane emp24 domain-containing protein, putative | transcript_product=transmembrane emp24 domain-containing protein, putative | loc	1.75
5	PVP01_1010100.1	transporter, putative | transcript_product=transporter, putative | location=PvP01_10_v1:447965-450148(-) | protein_length=727 | sequence_S	2.25
5	PVP01_1121800.1	transportin, putative | transcript_product=transportin, putative | location=PvP01_11_v1:967829-971245(-) | protein_length=1138 | sequence_	2.25
4	PVP01_1267100.1	triosephosphate isomerase, putative | transcript_product=triosephosphate isomerase, putative | location=PvP01_12_v1:2795835-2796685(-) | p	3
2	PVP01_0711200.1	tRNA (adenine(58)-N(1))-methyltransferase non- catalytic subunit TRM6, putative | transcript_product=tRNA (adenine(58)-N(1))-methyltransferase non- cata	1
2	PVP01_0928000.1	tRNA (guanine-N(7)-)-methyltransferase, putative | transcript_product=tRNA (guanine-N(7)-)-methyltransferase, putative | location=PvP01_09_v1:1228226-12	1.5
5	PVP01_1264700.1	tRNA import protein tRIP, putative | transcript_product=tRNA import protein tRIP, putative | location=PvP01_12_v1:2695815-2697349(+) | pro	1
3	PVP01_0104400.1	tRNA m5C-methyltransferase, putative | transcript_product=tRNA m5C-methyltransferase, putative | location=PvP01_01_v1:225097-228447(-) | protein_length=	1.5
5	PVP01_0921100.1	tRNA nucleotidyltransferase, putative | transcript_product=tRNA nucleotidyltransferase, putative | location=PvP01_09_v1:913513-916283(+) |	1
3	PVP01_0906500.1	tRNA-splicing ligase RtcB, putative | transcript_product=tRNA-splicing ligase RtcB, putative | location=PvP01_09_v1:367311-368846(+) | protein_length=51	1.5
5	PVP01_1217800.1	tryptophan--tRNA ligase, putative | transcript_product=tryptophan--tRNA ligase, putative | location=PvP01_12_v1:742044-744345(+) | protein	2.5
4	PVP01_0532900.1	tryptophan-rich antigen | transcript_product=tryptophan-rich antigen | location=PvP01_05_v1:1391060-1392263(-) | protein_length=326 | sequ	2
5	PVP01_0533100.1	tryptophan-rich antigen | transcript_product=tryptophan-rich antigen | location=PvP01_05_v1:1401318-1402489(-) | protein_length=339 | sequ	3
5	PVP01_0948700.1	tryptophan-rich antigen | transcript_product=tryptophan-rich antigen | location=PvP01_09_v1:2140827-2145125(-) | protein_length=1386 | seq	3.25
4	PVP01_0948800.1	tryptophan-rich antigen | transcript_product=tryptophan-rich antigen | location=PvP01_09_v1:2150027-2151219(-) | protein_length=360 | sequence_SO=chromo	1
5	PVP01_1033900.1	tryptophan-rich antigen | transcript_product=tryptophan-rich antigen | location=PvP01_10_v1:1439806-1446842(-) | protein_length=2275 | seq	3.25
3	PVP01_1201800.1	tryptophan-rich antigen | transcript_product=tryptophan-rich antigen | location=PvP01_12_v1:71044-73041(+) | protein_length=612 | sequence_SO=chromosome	1.5
5	PVP01_1469900.1	tryptophan-rich antigen | transcript_product=tryptophan-rich antigen | location=PvP01_14_v1:2990414-2991621(-) | protein_length=321 | sequ	2.25
5	PVP01_0000100.1	tryptophan-rich antigen | transcript_product=tryptophan-rich antigen | location=Transfer.PvP01_00_1.final:35293-37532(-) | protein_length=	1
4	PVP01_0000130.1	tryptophan-rich antigen | transcript_product=tryptophan-rich antigen | location=Transfer.PvP01_00_1.final:51962-53190(-) | protein_length=	1.33333
3	PVP01_0000140.1	tryptophan-rich antigen | transcript_product=tryptophan-rich antigen | location=Transfer.PvP01_00_1.final:57969-58929(-) | protein_length=287 | sequence	2.5
3	PVP01_0000150.1	tryptophan-rich antigen | transcript_product=tryptophan-rich antigen | location=Transfer.PvP01_00_1.final:62656-63754(-) | protein_length=313 | sequence	1.5
5	PVP01_0202200.1	tryptophan-rich protein | transcript_product=tryptophan-rich protein | location=PvP01_02_v1:111022-112608(+) | protein_length=480 | sequen	2.75
5	PVP01_0201100.1	tryptophan-rich protein | transcript_product=tryptophan-rich protein | location=PvP01_02_v1:52406-53573(+) | protein_length=327 | sequence	1.5
2	PVP01_0532700.1	tryptophan-rich protein | transcript_product=tryptophan-rich protein | location=PvP01_05_v1:1382725-1383986(-) | protein_length=326 | sequence_SO=chromo	1
5	PVP01_0949000.1	tryptophan-rich protein | transcript_product=tryptophan-rich protein | location=PvP01_09_v1:2164115-2165233(-) | protein_length=334 | sequ	2.25
3	PVP01_0000170.1	tryptophan-rich protein | transcript_product=tryptophan-rich protein | location=Transfer.PvP01_00_1.final:73514-74618(-) | protein_length=	1
5	PVP01_0808400.1	tubulin beta chain, putative | transcript_product=tubulin beta chain, putative | location=PvP01_08_v1:376354-378565(-) | protein_length=44	2.75
2	PVP01_0205700.1	tubulin-specific chaperone a, putative | transcript_product=tubulin-specific chaperone a, putative | location=PvP01_02_v1:243734-244389(+) | protein_len	1
5	PVP01_0937200.1	tudor staphylococcal nuclease, putative | transcript_product=tudor staphylococcal nuclease, putative | location=PvP01_09_v1:1596528-159996	3
4	PVP01_0319900.1	type 2A phosphatase-associated protein 42, putative | transcript_product=type 2A phosphatase-associated protein 42, putative | location=PvP01_03_v1:8318	1
5	PVP01_0112500.1	tyrosine--tRNA ligase, putative | transcript_product=tyrosine--tRNA ligase, putative | location=PvP01_01_v1:569778-571260(-) | protein_len	1.25
5	PVP01_1102300.1	U2 small nuclear ribonucleoprotein A', putative | transcript_product=U2 small nuclear ribonucleoprotein A', putative | location=PvP01_11_v	1.25
4	PVP01_0612200.1	U3 small nucleolar ribonucleoprotein protein MPP10, putative | transcript_product=U3 small nucleolar ribonucleoprotein protein MPP10, putative | locatio	1
3	PVP01_1221100.1	U3 small nucleolar RNA-associated protein 4, putative | transcript_product=U3 small nucleolar RNA-associated protein 4, putative | location=PvP01_12_v1:	1
4	PVP01_1410300.1	U4/U6 small nuclear ribonucleoprotein PRP3, putative | transcript_product=U4/U6 small nuclear ribonucleoprotein PRP3, putative | location=	2
3	PVP01_0803600.1	U5 small nuclear ribonuclear protein, putative | transcript_product=U5 small nuclear ribonuclear protein, putative | location=PvP01_08_v1:	1.33333
2	PVP01_0514400.1	U6 snRNA-associated Sm-like protein LSm3, putative | transcript_product=U6 snRNA-associated Sm-like protein LSm3, putative | location=PvP01_05_v1:604006-60484	1
2	PVP01_0907800.1	U6 snRNA-associated Sm-like protein LSm4, putative | transcript_product=U6 snRNA-associated Sm-like protein LSm4, putative | location=PvP01_09_v1:411259-41209	1
5	PVP01_1308300.1	U6 snRNA-associated Sm-like protein LSm7, putative | transcript_product=U6 snRNA-associated Sm-like protein LSm7, putative | location=PvP0	1
4	PVP01_0505100.1	U6 snRNA-associated Sm-like protein LSm8, putative | transcript_product=U6 snRNA-associated Sm-like protein LSm8, putative | location=PvP0	1
5	PVP01_0520400.1	ubiquitin carboxyl-terminal hydrolase 13, putative | transcript_product=ubiquitin carboxyl-terminal hydrolase 13, putative | location=PvP0	2.75
5	PVP01_1006600.1	ubiquitin carboxyl-terminal hydrolase 14, putative | transcript_product=ubiquitin carboxyl-terminal hydrolase 14, putative | location=PvP0	2.75
5	PVP01_1017300.1	ubiquitin carboxyl-terminal hydrolase 2, putative | transcript_product=ubiquitin carboxyl-terminal hydrolase 2, putative | location=PvP01_	1
5	PVP01_1246400.1	ubiquitin carboxyl-terminal hydrolase isozyme L3, putative | transcript_product=ubiquitin carboxyl-terminal hydrolase isozyme L3, putative	1.5
5	PVP01_0212200.1	ubiquitin carboxyl-terminal hydrolase, putative | transcript_product=ubiquitin carboxyl-terminal hydrolase, putative | location=PvP01_02_v	1.75
5	PVP01_0914200.1	ubiquitin domain-containing protein DSK2, putative | transcript_product=ubiquitin domain-containing protein DSK2, putative | location=PvP0	2.75
5	PVP01_0112100.1	ubiquitin regulatory protein, putative | transcript_product=ubiquitin regulatory protein, putative | location=PvP01_01_v1:553010-554065(-)	2.5
3	PVP01_1106100.1	ubiquitin-60S ribosomal protein L40, putative | transcript_product=ubiquitin-60S ribosomal protein L40, putative | location=PvP01_11_v1:247411-248217(+) | pro	3
4	PVP01_1444000.1	ubiquitin-activating enzyme E1, putative | transcript_product=ubiquitin-activating enzyme E1, putative | location=PvP01_14_v1:1907310-1911	3
5	PVP01_1006700.1	ubiquitin-conjugating enzyme E2 N, putative | transcript_product=ubiquitin-conjugating enzyme E2 N, putative | location=PvP01_10_v1:295548	2.5
5	PVP01_1303100.1	ubiquitin-conjugating enzyme E2, putative | transcript_product=ubiquitin-conjugating enzyme E2, putative | location=PvP01_13_v1:139095-140	1.75
5	PVP01_0719400.1	ubiquitin-conjugating enzyme, putative | transcript_product=ubiquitin-conjugating enzyme, putative | location=PvP01_07_v1:850305-851664(-)	2.75
2	PVP01_1115600.1	ubiquitin-conjugating enzyme, putative | transcript_product=ubiquitin-conjugating enzyme, putative | location=PvP01_11_v1:668834-670589(-)	1
2	PVP01_0932800.1	ubiquitin-like protein, putative | transcript_product=ubiquitin-like protein, putative | location=PvP01_09_v1:1404496-1407111(+) | protein_length=871 |	1.5
5	PVP01_0733400.1	UBX domain, putative | transcript_product=UBX domain, putative | location=PvP01_07_v1:1372584-1374229(+) | protein_length=455 | sequence_S	1.25
5	PVP01_0203700.1	UMP-CMP kinase, putative | transcript_product=UMP-CMP kinase, putative | location=PvP01_02_v1:181861-183524(+) | protein_length=373 | sequ	2.75
5	PVP01_1250100.1	V-type H(+)-translocating pyrophosphatase, putative | transcript_product=V-type H(+)-translocating pyrophosphatase, putative | location=Pv	2.5
5	PVP01_1014700.1	V-type proton ATPase 16 kDa proteolipid subunit, putative | transcript_product=V-type proton ATPase 16 kDa proteolipid subunit, putative |	1.5
4	PVP01_1412900.1	V-type proton ATPase catalytic subunit A, putative | transcript_product=V-type proton ATPase catalytic subunit A, putative | location=PvP0	3
5	PVP01_0305500.1	V-type proton ATPase subunit B, putative | transcript_product=V-type proton ATPase subunit B, putative | location=PvP01_03_v1:290919-29264	2.25
5	PVP01_0208700.1	V-type proton ATPase subunit C, putative | transcript_product=V-type proton ATPase subunit C, putative | location=PvP01_02_v1:360345-36149	2.25
5	PVP01_1212900.1	V-type proton ATPase subunit D, putative | transcript_product=V-type proton ATPase subunit D, putative | location=PvP01_12_v1:567523-56884	2.75
4	PVP01_0733200.1	V-type proton ATPase subunit E, putative | transcript_product=V-type proton ATPase subunit E, putative | location=PvP01_07_v1:1366622-1367	1.66667
4	PVP01_1231400.1	V-type proton ATPase subunit G, putative | transcript_product=V-type proton ATPase subunit G, putative | location=PvP01_12_v1:1252306-1253	1
2	PVP01_1407500.1	V-type proton ATPase subunit H, putative | transcript_product=V-type proton ATPase subunit H, putative | location=PvP01_14_v1:362536-364490(-) | protein	1
4	PVP01_1242100.1	vacuolar ATP synthase subunit d, putative | transcript_product=vacuolar ATP synthase subunit d, putative | location=PvP01_12_v1:1716378-17	2.33333
5	PVP01_1441900.1	vacuolar iron transporter, putative | transcript_product=vacuolar iron transporter, putative | location=PvP01_14_v1:1830979-1832014(+) | p	1
3	PVP01_1410700.1	vacuolar protein sorting-associated protein 18, putative | transcript_product=vacuolar protein sorting-associated protein 18, putative | location=PvP01_	1
5	PVP01_1342000.1	vacuolar protein sorting-associated protein 29, putative | transcript_product=vacuolar protein sorting-associated protein 29, putative | l	1.75
5	PVP01_0212700.1	vacuolar protein sorting-associated protein 53, putative | transcript_product=vacuolar protein sorting-associated protein 53, putative | l	1.25
4	PVP01_0519500.1	vacuolar protein sorting-associated protein 9, putative | transcript_product=vacuolar protein sorting-associated protein 9, putative | loc	1.66667
4	PVP01_0113600.1	vacuolar proton translocating ATPase subunit A, putative | transcript_product=vacuolar proton translocating ATPase subunit A, putative | location=PvP01_	2
5	PVP01_1244900.1	valine--tRNA ligase, putative | transcript_product=valine--tRNA ligase, putative | location=PvP01_12_v1:1853908-1857123(-) | protein_lengt	2.75
4	PVP01_0826100.1	vesicle transport v-SNARE protein, putative | transcript_product=vesicle transport v-SNARE protein, putative | location=PvP01_08_v1:116171	1
5	PVP01_1267200.1	vesicle-associated membrane protein, putative | transcript_product=vesicle-associated membrane protein, putative | location=PvP01_12_v1:28	1.75
5	PVP01_0916000.1	vivapain-2 | transcript_product=vivapain-2 | location=PvP01_09_v1:722356-723810(-) | protein_length=484 | sequence_SO=chromosome | SO=prot	2.5
5	PVP01_0916200.1	vivapain-2 | transcript_product=vivapain-2 | location=PvP01_09_v1:730476-731939(-) | protein_length=487 | sequence_SO=chromosome | SO=prot	1.25
5	PVP01_0916100.1	vivapain-3 | transcript_product=vivapain-3 | location=PvP01_09_v1:726694-728181(-) | protein_length=495 | sequence_SO=chromosome | SO=prot	1.75
5	PVP01_1317400.1	voltage-dependent anion-selective channel protein, putative | transcript_product=voltage-dependent anion-selective channel protein, putati	3
2	PVP01_1447000.1	WD repeat-containing protein, putative | transcript_product=WD repeat-containing protein, putative | location=PvP01_14_v1:2030881-2039880(-) | protein_length=	1
2	PVP01_1113200.1	YOP1-like protein, putative | transcript_product=YOP1-like protein, putative | location=PvP01_11_v1:573583-574044(+) | protein_length=153	1
4	PVP01_1416300.1	zinc finger (CCCH type) protein, putative | transcript_product=zinc finger (CCCH type) protein, putative | location=PvP01_14_v1:713885-716	1
3	PVP01_0529400.1	zinc finger protein, putative | transcript_product=zinc finger protein, putative | location=PvP01_05_v1:1221860-1232017(-) | protein_length=3385 | seque	1
4	PVP01_0807800.1	zinc finger protein, putative | transcript_product=zinc finger protein, putative | location=PvP01_08_v1:345529-356340(+) | protein_length=	1
4	PVP01_1113400.1	zinc finger protein, putative | transcript_product=zinc finger protein, putative | location=PvP01_11_v1:581017-582750(-) | protein_length=	1.33333
2	PVP01_1256600.1	zinc finger protein, putative | transcript_product=zinc finger protein, putative | location=PvP01_12_v1:2324761-2330494(+) | protein_length=1855 | seque	1
5	PVP01_1304600.1	zinc finger protein, putative | transcript_product=zinc finger protein, putative | location=PvP01_13_v1:192664-197937(+) | protein_length=	2.5

## Sheet: BiolProcess
GO ID	GO Term	Genes in the bkgd with this term	Genes in your result with this term	Percent of bkgd Genes in your result	Fold enrichment	Odds ratio	P-value	Benjamini
GO:0006890	retrograde vesicle-mediated transport, Golgi to ER	6	6	100	3.79	3.81	0.0236	0.0375
GO:0009064	glutamine family amino acid metabolic process	5	5	100	3.79	3.81	0.0387	0.0427
GO:0006096	glycolytic process	10	8	80	3.03	3.05	0.0207	0.0345
GO:0006090	pyruvate metabolic process	11	8	72.7	2.76	2.78	0.0293	0.0404
GO:0006414	translational elongation	13	9	69.2	2.62	2.64	0.0259	0.0401
GO:0015991	ATP hydrolysis coupled proton transport	14	9	64.3	2.44	2.45	0.0349	0.0408
GO:0015988	energy coupled proton transmembrane transport, against electrochemical gradient	14	9	64.3	2.44	2.45	0.0349	0.0408
GO:0016052	carbohydrate catabolic process	14	9	64.3	2.44	2.45	0.0349	0.0408
GO:0044724	single-organism carbohydrate catabolic process	14	9	64.3	2.44	2.45	0.0349	0.0408
GO:0044257	cellular protein catabolic process	42	26	61.9	2.35	2.4	0.000702	0.00335
GO:0051603	proteolysis involved in cellular protein catabolic process	42	26	61.9	2.35	2.4	0.000702	0.00335
GO:0030163	protein catabolic process	49	30	61.2	2.32	2.38	0.000319	0.00323
GO:0019941	modification-dependent protein catabolic process	35	21	60	2.27	2.31	0.00297	0.00878
GO:0006511	ubiquitin-dependent protein catabolic process	35	21	60	2.27	2.31	0.00297	0.00878
GO:0043632	modification-dependent macromolecule catabolic process	35	21	60	2.27	2.31	0.00297	0.00878
GO:0006818	hydrogen transport	21	12	57.1	2.17	2.19	0.029	0.0404
GO:0006413	translational initiation	21	12	57.1	2.17	2.19	0.029	0.0404
GO:0015992	proton transport	21	12	57.1	2.17	2.19	0.029	0.0404
GO:0006418	tRNA aminoacylation for protein translation	37	21	56.8	2.15	2.19	0.00482	0.0125
GO:0009057	macromolecule catabolic process	61	34	55.7	2.11	2.17	0.000478	0.00323
GO:0044265	cellular macromolecule catabolic process	54	30	55.6	2.11	2.15	0.00106	0.00469
GO:0043038	amino acid activation	39	21	53.8	2.04	2.07	0.00754	0.0156
GO:0043039	tRNA aminoacylation	39	21	53.8	2.04	2.07	0.00754	0.0156
GO:0005975	carbohydrate metabolic process	36	19	52.8	2	2.03	0.0126	0.0229
GO:0044723	single-organism carbohydrate metabolic process	23	12	52.2	1.98	1.99	0.0454	0.0469
GO:0015672	monovalent inorganic cation transport	23	12	52.2	1.98	1.99	0.0454	0.0469
GO:0006457	protein folding	54	28	51.9	1.96	2.01	0.0033	0.0089
GO:0006091	generation of precursor metabolites and energy	27	14	51.9	1.96	1.98	0.0331	0.0408
GO:0006520	cellular amino acid metabolic process	67	34	50.7	1.92	1.97	0.00166	0.00606
GO:1901575	organic substance catabolic process	108	54	50	1.89	1.97	0.000105	0.00162
GO:0019752	carboxylic acid metabolic process	92	45	48.9	1.85	1.91	0.000572	0.00323
GO:0006082	organic acid metabolic process	92	45	48.9	1.85	1.91	0.000572	0.00323
GO:0043436	oxoacid metabolic process	92	45	48.9	1.85	1.91	0.000572	0.00323
GO:0009056	catabolic process	111	54	48.6	1.84	1.91	0.000181	0.00224
GO:0006412	translation	218	101	46.3	1.76	1.88	1.3e-06	8.08e-05
GO:0044248	cellular catabolic process	88	40	45.5	1.72	1.77	0.00326	0.0089
GO:0044712	single-organism catabolic process	42	19	45.2	1.71	1.73	0.0378	0.0426
GO:0006508	proteolysis	112	49	43.8	1.66	1.71	0.0022	0.00759
GO:0006886	intracellular protein transport	74	31	41.9	1.59	1.61	0.0212	0.0345
GO:0044281	small molecule metabolic process	183	76	41.5	1.57	1.64	0.000494	0.00323
GO:0070727	cellular macromolecule localization	80	32	40	1.52	1.54	0.0307	0.0405
GO:0034613	cellular protein localization	80	32	40	1.52	1.54	0.0307	0.0405
GO:1901564	organonitrogen compound metabolic process	157	61	38.9	1.47	1.52	0.00601	0.0143
GO:0015031	protein transport	91	35	38.5	1.46	1.48	0.0367	0.0422
GO:0055086	nucleobase-containing small molecule metabolic process	81	31	38.3	1.45	1.47	0.0496	0.0496
GO:0045184	establishment of protein localization	92	35	38	1.44	1.46	0.0409	0.0438
GO:0008104	protein localization	98	37	37.8	1.43	1.45	0.0392	0.0427
GO:0019538	protein metabolic process	572	209	36.5	1.38	1.55	3.73e-06	0.000116
GO:0044267	cellular protein metabolic process	494	180	36.4	1.38	1.51	2.82e-05	0.000583
GO:0034645	cellular macromolecule biosynthetic process	335	115	34.3	1.3	1.36	0.00592	0.0143
GO:0009059	macromolecule biosynthetic process	337	115	34.1	1.29	1.35	0.0069	0.0156
GO:0010467	gene expression	416	136	32.7	1.24	1.3	0.011	0.0207
GO:1901576	organic substance biosynthetic process	448	146	32.6	1.23	1.3	0.00913	0.0183
GO:0044249	cellular biosynthetic process	448	144	32.1	1.22	1.27	0.0142	0.0251
GO:0009058	biosynthetic process	470	147	31.3	1.19	1.23	0.0274	0.0404
GO:0044238	primary metabolic process	1078	329	30.5	1.16	1.3	0.00142	0.00587
GO:0008152	metabolic process	1234	370	30	1.14	1.29	0.00161	0.00606
GO:0071704	organic substance metabolic process	1108	329	29.7	1.13	1.24	0.00732	0.0156
GO:0044237	cellular metabolic process	1027	303	29.5	1.12	1.21	0.0158	0.0272
GO:0043170	macromolecule metabolic process	887	261	29.4	1.11	1.18	0.0316	0.0408
GO:0008150	biological_process	1656	471	28.4	1.08	1.24	0.00947	0.0183
GO:0009987	cellular process	1219	347	28.5	1.08	1.16	0.0481	0.0489

## Sheet: MolecFunction
GO ID	GO Term	Genes in the bkgd with this term	Genes in your result with this term	Percent of bkgd Genes in your result	Fold enrichment	Odds ratio	P-value	Benjamini
GO:0070003	threonine-type peptidase activity	15	13	86.7	3.28	3.33	0.0021	0.00924
GO:0004298	threonine-type endopeptidase activity	15	13	86.7	3.28	3.33	0.0021	0.00924
GO:0051082	unfolded protein binding	29	17	58.6	2.22	2.25	0.00855	0.0171
GO:0004812	aminoacyl-tRNA ligase activity	37	21	56.8	2.15	2.19	0.00482	0.0133
GO:0016875	ligase activity, forming carbon-oxygen bonds	37	21	56.8	2.15	2.19	0.00482	0.0133
GO:0016876	ligase activity, forming aminoacyl-tRNA and related compounds	37	21	56.8	2.15	2.19	0.00482	0.0133
GO:0003743	translation initiation factor activity	27	15	55.6	2.11	2.13	0.0184	0.0243
GO:0008234	cysteine-type peptidase activity	31	17	54.8	2.08	2.1	0.0137	0.0215
GO:0003729	mRNA binding	20	11	55	2.08	2.1	0.0427	0.047
GO:0044822	poly(A) RNA binding	25	13	52	1.97	1.99	0.0388	0.0462
GO:0008135	translation factor activity, nucleic acid binding	43	22	51.2	1.94	1.97	0.00981	0.018
GO:0016874	ligase activity	74	34	45.9	1.74	1.78	0.00568	0.0139
GO:0005198	structural molecule activity	159	72	45.3	1.72	1.8	9.1e-05	0.00161
GO:0003735	structural constituent of ribosome	140	61	43.6	1.65	1.71	0.000706	0.00518
GO:0008233	peptidase activity	103	43	41.7	1.58	1.62	0.00774	0.017
GO:0070011	peptidase activity, acting on L-amino acid peptides	98	40	40.8	1.55	1.58	0.0133	0.0215
GO:0003723	RNA binding	184	66	35.9	1.36	1.4	0.0175	0.0243
GO:0016787	hydrolase activity	421	135	32.1	1.22	1.27	0.0188	0.0243
GO:0036094	small molecule binding	567	172	30.3	1.15	1.2	0.0399	0.0462
GO:0097159	organic cyclic compound binding	849	248	29.2	1.11	1.17	0.0478	0.0478
GO:1901363	heterocyclic compound binding	849	248	29.2	1.11	1.17	0.0478	0.0478
GO:0003674	molecular_function	2222	624	28.1	1.06	1.61	0.000146	0.00161

## Sheet: CellComponent
GO ID	GO Term	Genes in the bkgd with this term	Genes in your result with this term	Percent of bkgd Genes in your result	Fold enrichment	Odds ratio	P-value	Benjamini
GO:0044433	cytoplasmic vesicle part	12	12	100	3.79	3.84	0.0014	0.00578
GO:0030120	vesicle coat	12	12	100	3.79	3.84	0.0014	0.00578
GO:0012506	vesicle membrane	12	12	100	3.79	3.84	0.0014	0.00578
GO:0030662	coated vesicle membrane	12	12	100	3.79	3.84	0.0014	0.00578
GO:0030659	cytoplasmic vesicle membrane	12	12	100	3.79	3.84	0.0014	0.00578
GO:0030660	Golgi-associated vesicle membrane	9	9	100	3.79	3.83	0.00563	0.0166
GO:0005798	Golgi-associated vesicle	9	9	100	3.79	3.83	0.00563	0.0166
GO:0019773	proteasome core complex, alpha-subunit complex	7	7	100	3.79	3.82	0.0145	0.0243
GO:0030663	COPI-coated vesicle membrane	7	7	100	3.79	3.82	0.0145	0.0243
GO:0030126	COPI vesicle coat	7	7	100	3.79	3.82	0.0145	0.0243
GO:0030137	COPI-coated vesicle	7	7	100	3.79	3.82	0.0145	0.0243
GO:0030658	transport vesicle membrane	5	5	100	3.79	3.81	0.0387	0.0421
GO:0030135	coated vesicle	13	12	92.3	3.5	3.54	0.00219	0.00798
GO:0000139	Golgi membrane	10	9	90	3.41	3.44	0.00875	0.0217
GO:0022624	proteasome accessory complex	9	8	88.9	3.37	3.4	0.014	0.0243
GO:1990104	DNA bending complex	8	7	87.5	3.32	3.34	0.0224	0.0272
GO:0005838	proteasome regulatory particle	8	7	87.5	3.32	3.34	0.0224	0.0272
GO:0000786	nucleosome	8	7	87.5	3.32	3.34	0.0224	0.0272
GO:0000785	chromatin	8	7	87.5	3.32	3.34	0.0224	0.0272
GO:0005839	proteasome core complex	15	13	86.7	3.28	3.33	0.0021	0.00798
GO:0000502	proteasome complex	28	24	85.7	3.25	3.33	3.43e-05	0.000709
GO:0005852	eukaryotic translation initiation factor 3 complex	11	9	81.8	3.1	3.13	0.013	0.0243
GO:0033176	proton-transporting V-type ATPase complex	11	8	72.7	2.76	2.78	0.0293	0.033
GO:0044431	Golgi apparatus part	14	10	71.4	2.71	2.73	0.0167	0.0243
GO:0044815	DNA packaging complex	10	7	70	2.65	2.67	0.0461	0.0461
GO:0005794	Golgi apparatus	19	13	68.4	2.59	2.62	0.00851	0.0217
GO:0016023	cytoplasmic membrane-bounded vesicle	21	14	66.7	2.53	2.56	0.00752	0.0203
GO:0031988	membrane-bounded vesicle	21	14	66.7	2.53	2.56	0.00752	0.0203
GO:0015935	small ribosomal subunit	12	8	66.7	2.53	2.54	0.0402	0.043
GO:0031410	cytoplasmic vesicle	22	14	63.6	2.41	2.44	0.01	0.0222
GO:0016469	proton-transporting two-sector ATPase complex	18	11	61.1	2.32	2.34	0.0261	0.03
GO:0030117	membrane coat	27	16	59.3	2.25	2.27	0.00986	0.0222
GO:0048475	coated membrane	27	16	59.3	2.25	2.27	0.00986	0.0222
GO:0044216	other organism cell	24	14	58.3	2.21	2.24	0.0169	0.0243
GO:0044217	other organism part	24	14	58.3	2.21	2.24	0.0169	0.0243
GO:0031982	vesicle	24	14	58.3	2.21	2.24	0.0169	0.0243
GO:0043245	extraorganismal space	24	14	58.3	2.21	2.24	0.0169	0.0243
GO:0018995	host	24	14	58.3	2.21	2.24	0.0169	0.0243
GO:0044215	other organism	24	14	58.3	2.21	2.24	0.0169	0.0243
GO:0043657	host cell	24	14	58.3	2.21	2.24	0.0169	0.0243
GO:0033643	host cell part	24	14	58.3	2.21	2.24	0.0169	0.0243
GO:0044421	extracellular region part	25	14	56	2.12	2.14	0.0214	0.0272
GO:0005576	extracellular region	25	14	56	2.12	2.14	0.0214	0.0272
GO:0043656	intracellular region of host	20	11	55	2.08	2.1	0.0427	0.0434
GO:0030430	host cell cytoplasm	20	11	55	2.08	2.1	0.0427	0.0434
GO:0033646	host intracellular part	20	11	55	2.08	2.1	0.0427	0.0434
GO:0044391	ribosomal subunit	24	13	54.2	2.05	2.07	0.0313	0.0346
GO:0098588	bounding membrane of organelle	39	19	48.7	1.85	1.87	0.0226	0.0272
GO:0012505	endomembrane system	59	26	44.1	1.67	1.7	0.0213	0.0272
GO:0005840	ribosome	142	62	43.7	1.65	1.72	0.000612	0.00466
GO:0005737	cytoplasm	495	185	37.4	1.42	1.57	5.55e-06	0.000344
GO:0030529	ribonucleoprotein complex	217	80	36.9	1.4	1.45	0.00532	0.0166
GO:0032991	macromolecular complex	518	188	36.3	1.38	1.51	2.1e-05	0.000651
GO:0043234	protein complex	305	109	35.7	1.35	1.42	0.00264	0.00908
GO:0044444	cytoplasmic part	394	139	35.3	1.34	1.42	0.000962	0.00578
GO:0043232	intracellular non-membrane-bounded organelle	251	85	33.9	1.28	1.32	0.0228	0.0272
GO:0043228	non-membrane-bounded organelle	252	85	33.7	1.28	1.32	0.0245	0.0287
GO:0044464	cell part	946	303	32	1.21	1.38	0.000133	0.00165
GO:0005623	cell	946	303	32	1.21	1.38	0.000133	0.00165
GO:0005622	intracellular	889	284	31.9	1.21	1.36	0.000318	0.00311
GO:0044424	intracellular part	842	268	31.8	1.21	1.33	0.000677	0.00466
GO:0005575	cellular_component	1134	350	30.9	1.17	1.34	0.000351	0.00311
